# Supplementary material for: Mirror proteases of Ac-Trypsin and Ac-LysargiNase precisely improve novel event identifications in Mycolicibacterium smegmatis MC2 155 by proteogenomic analysis
Source: Front Microbiol. 2022 Oct 12;13:1015140. doi: 10.3389/fmicb.2022.1015140 (PMC9597629; doi:10.3389/fmicb.2022.1015140)
Supplement: Supplementary file 2 [file Table_1.XLSX]

## Sheet: Supplementary Table 1
Supplementary Table 1 | Identification of filtered spectra in proteomic analysis of M. smegmatis MC2 155 based on the NCBI annotated protein database by Ac-Trypsin digestion.
File name	Charge state	Q-value*	Sequence	Raw score#	Final score§	Modification	Specificity	Protein group	Positions	Label&	Target/Decoy	No. of missed cleavage sites
0000_XuPing_MC115_T_7_20PER.38071.38071.3.0.dta	3	0	IGTLLGGANVNILAAQLSQDASGDHATVMLR	44.4035	1.63021e-13	29,Oxidation[M];	3	WP_011728303.1/	469,K,V/	1|0|	target	0
0000_XuPing_MC115_T_8_20PER.42294.42294.5.0.dta	5	0	LPSGAILGPGAGDNAAAALGLGAGPGDCIVSLGTSGVVSAVGDAAPHDPEGIVAGFADASGR	34.6699	1.71279e-12	28,Carbamidomethyl[C];	3	WP_014877620.1/	214,R,Q/	1|0|	target	0
0000_XuPing_MC115_T_10_20PER.46969.46969.3.0.dta	3	0	YPGGELDLEIVHATEGADGIALGSLLAK	35.0615	3.36767e-12		3	WP_003897085.1/	15,K,T/	2|	target	0
0000_XuPing_MC115_T_10_20PER.46989.46989.3.0.dta	3	0	YPGGELDLEIVHATEGADGIALGSLLAK	38.2491	1.45665e-11		3	WP_003897085.1/	15,K,T/	1|	target	0
0000_XuPing_MC115_T_8_20PER.41538.41538.3.0.dta	3	0	YKDLQDIIAILGIDELSEEDKQLVNR	33.0044	1.54008e-11		3	WP_038558043.1/	378,R,A/	1|	target	2
0000_XuPing_MC115_T_8_20PER.37422.37422.3.0.dta	3	0	AEASDVANAVLDGADAVMLSGETSVGKYPLEAVR	33.682	1.57119e-11	18,Oxidation[M];	3	WP_011728910.1/	290,R,T/	1|0|	target	1
0000_XuPing_MC115_T_13_20PER.45380.45380.3.0.dta	3	0	IDTGHDHGAGDTLAAAAACALAHGMDMPDAVAFAK	40.0024	1.67722e-11	19,Carbamidomethyl[C];	3	WP_011727221.1/	213,R,G/	1|0|	target	0
0000_XuPing_MC115_T_8_20PER.36294.36294.3.0.dta	3	0	TVEEAIGEADIVITATGNKDIITLDHMK	31.6167	2.10021e-11	27,Oxidation[M];	3	WP_003893235.1/	313,R,A/	1|0|	target	1
0000_XuPing_MC115_T_7_20PER.38047.38047.3.2.dta	3	0	IGTLLGGANVNILAAQLSQDASGDHATVMLR	38.9957	2.78357e-11	29,Oxidation[M];	3	WP_011728303.1/	469,K,V/	2|0|	target	0
0000_XuPing_MC115_T_7_20PER.39196.39196.3.0.dta	3	0	IGTLLGGANVNILAAQLSQDASGDHATVMLR	30.2468	2.95511e-11		3	WP_011728303.1/	469,K,V/	1|	target	0
0000_XuPing_MC115_T_11_20PER.33358.33358.4.2.dta	4	0	ELAADGKPTLDLGVVSDKFATEHPDVVDTWR	33.6955	3.2646e-11		3	WP_011726676.1/	208,R,E/	2|	target	2
0000_XuPing_MC115_T_8_20PER.41627.41627.3.0.dta	3	0	TFDATGLAELVADKQVTAAELLEVAQAR	30.0366	3.38968e-11		3	WP_011731449.1/	7,R,A/	1|	target	1
0000_XuPing_MC115_T_4_20PER.34903.34903.4.0.dta	4	0	MLNHNYIGTEHILLGLIHEGEGVAAK	43.0884	3.83257e-11	1,Oxidation[M];	3	WP_011731031.1/	21,R,S/	2|0|	target	0
0000_XuPing_MC115_T_2_20PER.39613.39613.3.1.dta	3	0	IVVAADADKAALEAAALADEKVQAFLAGATPK	43.2887	4.09569e-11		3	WP_011731626.1/	907,K,K/	2|	target	2
0000_XuPing_MC115_T_11_20PER.35729.35729.3.0.dta	3	0	LYGVEESAYSNEDEMFDLIHQMR	39.3658	4.1977e-11	22,Oxidation[M];	3	WP_011729118.1/	32,R,S/	2|0|	target	0
0000_XuPing_MC115_T_13_20PER.50097.50097.3.0.dta	3	0	EIDGTAVVADVTDDESVNALAAQLDRVDVLVNNAGGAK	29.6903	4.22423e-11		3	WP_011727295.1/	50,K,G/	2|	target	1
0000_XuPing_MC115_T_11_20PER.41285.41285.4.1.dta	4	0	ATDGPGGPDGVVITHGTDSLEETALWLELTHTGDTPVVITGAQR	34.7944	4.47379e-11		3	WP_011728867.1/	74,K,S/	2|	target	0
0000_XuPing_MC115_T_10_20PER.39531.39531.3.0.dta	3	0	VIASTGADAAAALSGAVGAMSGPLHGGAPAR	27.3112	5.59703e-11		3	WP_011730703.1/	186,R,V/	2|	target	0
0000_XuPing_MC115_T_10_20PER.11620.11620.3.0.dta	3	0	TAADDASEEADGGDTVTASSTPAAAKPAPGAR	29.1904	7.90137e-11		3	WP_011728724.1/	370,K,P/	2|	target	1
0000_XuPing_MC115_T_8_20PER.42110.42110.4.0.dta	4	0	LIASENYASPAVLLTMGTWFSDKYAEGTIGHR	27.214	8.5663e-11		3	WP_011730415.1/	58,K,F/	1|	target	1
0000_XuPing_MC115_T_2_20PER.27676.27676.4.0.dta	4	0	GPQADAPGVTSTGPLAVAAHDDLVSDDLVAAHYR	32.9423	8.97404e-11		3	WP_011730019.1/	14,R,L/	1|	target	0
0000_XuPing_MC115_T_8_20PER.32427.32427.3.0.dta	3	0	NQAILGNIGHFDNEIDMAALER	33.9674	9.10511e-11	17,Oxidation[M];	3	WP_003893235.1/	344,K,S/	1|0|	target	0
0000_XuPing_MC115_T_13_20PER.45354.45354.3.0.dta	3	0	IDTGHDHGAGDTLAAAAACALAHGMDMPDAVAFAK	42.4984	9.19662e-11	19,Carbamidomethyl[C];	3	WP_011727221.1/	213,R,G/	2|0|	target	0
0000_XuPing_MC115_T_8_20PER.25802.25802.2.0.dta	2	0	APADLYAAGHAELAAYPSVQVR	30.3962	9.83587e-11		3	WP_011729718.1/	56,R,R/	1|	target	0
0000_XuPing_MC115_T_2_20PER.32955.32955.3.0.dta	3	0	DIENQYETQITQIEHEVSSSGQEVQSSAK	24.8206	1.05038e-10		3	CON_IPI00019359.3/	339,K,E/	1|	target	0
0000_XuPing_MC115_T_13_20PER.26715.26715.3.0.dta	3	0	GVNVAVHYNSASTEADADKTVAAVQDAGVK	32.9581	1.13072e-10		3	WP_011729739.1/	29,R,A/	1|	target	1
0000_XuPing_MC115_T_8_20PER.42056.42056.3.0.dta	3	0	AEASDVANAVLDGADAVMLSGETSVGKYPLEAVR	29.2413	1.14608e-10		3	WP_011728910.1/	290,R,T/	1|	target	1
0000_XuPing_MC115_T_4_20PER.41479.41479.3.0.dta	3	0	LAEELSVGEHQVAAAIHLLDEGSTVPFIAR	36.9514	1.20846e-10		3	WP_014877502.1/	20,R,Y/	2|	target	0
0000_XuPing_MC115_T_12_33PER.39930.39930.3.0.dta	3	0	MVEGGVATIEDVDKAVVAGLSHPMGPLR	38.0934	1.32837e-10	24,Oxidation[M];	3	WP_003892338.1/	206,R,L/	1|0|	target	1
0000_XuPing_MC115_T_8_20PER.24200.24200.4.0.dta	4	0	AYQADIDKTDPDLVLAHEASLQAAQAK	25.8299	1.34737e-10		3	WP_011729791.1/	310,R,I/	1|	target	1
0000_XuPing_MC115_T_13_20PER.49465.49465.4.0.dta	4	0	NLGVHTHLEDDHAVAAGNLLADETVISQLLNGYTTSSAETFEDR	31.7159	1.34966e-10		3	WP_011727820.1/	99,K,L/	1|	target	0
0000_XuPing_MC115_T_10_20PER.48025.48025.3.1.dta	3	0	VQLNPLEEASAYQQLLDEFGVTHDELAAR	26.6354	1.38521e-10		3	WP_011731641.1/	182,R,I/	2|	target	0
0000_XuPing_MC115_T_8_20PER.30790.30790.2.0.dta	2	0	VASDLPAGHALDLGCGEGGDAVWLAER	27.1762	1.55465e-10	15,Carbamidomethyl[C];	3	WP_011729718.1/	341,K,G/	1|0|	target	0
0000_XuPing_MC115_T_2_20PER.35319.35319.4.0.dta	4	0	LQVVDPTHDSAVEALNVIASVGDYMCVDSPDEFTTHTR	32.1481	1.6215e-10	25,Oxidation[M];26,Carbamidomethyl[C];	3	WP_011726887.1/	545,K,A/	1|0|0|	target	0
0000_XuPing_MC115_T_13_20PER.33539.33539.3.0.dta	3	0	AVLSETEHSQFVVAEVHAAVTASDR	32.6624	1.62199e-10		3	WP_011728021.1/	142,R,Q/	1|	target	0
0000_XuPing_MC115_T_11_20PER.39818.39818.3.0.dta	3	0	GVPCLIAIDQDPKGEGQALALSYAAAIGGAR	25.1282	1.69545e-10	4,Carbamidomethyl[C];	3	WP_003893742.1/	146,K,A/	1|0|	target	1
0000_XuPing_MC115_T_10_20PER.48243.48243.4.1.dta	4	0	TWAAPMFFAPIGVIALCAQDGHGDAASAQASAR	28.072	1.69783e-10	17,Carbamidomethyl[C];	3	WP_003895417.1/	88,K,T/	2|0|	target	0
0000_XuPing_MC115_T_7_20PER.23096.23096.4.0.dta	4	0	ALDDGLDTVVGEHGHELTAAQAQHVAMAR	28.1507	1.72487e-10		3	WP_011726610.1/	470,R,L/	1|	target	0
0000_XuPing_MC115_T_2_20PER.36990.36990.4.0.dta	4	0	FGFSEIMMGTLEKDTTSGTDEALLDIYRK	25.7609	1.93547e-10		3	WP_011727628.1/	242,R,L/	1|	target	2
0000_XuPing_MC115_T_13_20PER.45402.45402.3.0.dta	3	0	IDTGHDHGAGDTLAAAAACALAHGMDMPDAVAFAK	40.5692	1.97813e-10	19,Carbamidomethyl[C];	3	WP_011727221.1/	213,R,G/	2|0|	target	0
0000_XuPing_MC115_T_8_20PER.28691.28691.3.0.dta	3	0	TPGGSSGGSGAAVAAGVVHVALGSDTGGSIR	30.1271	2.2201e-10		3	WP_011727401.1/	144,R,I/	1|	target	0
0000_XuPing_MC115_T_10_20PER.45236.45236.3.0.dta	3	0	YGDATLVDHLAYDGLHDVFTDQPMGALTEQR	36.0532	2.4026e-10		3	WP_014878184.1/	133,K,N/	1|	target	0
0000_XuPing_MC115_T_4_20PER.35466.35466.4.0.dta	4	0	MLNHNYIGTEHILLGLIHEGEGVAAK	34.9279	2.45432e-10		3	WP_011731031.1/	21,R,S/	1|	target	0
0000_XuPing_MC115_T_13_20PER.34207.34207.3.0.dta	3	0	LIDENAQHLTDLDAAIGDADHGINMQR	30.9589	2.51042e-10		3	WP_011728173.1/	15,R,G/	2|	target	0
0000_XuPing_MC115_T_5_20PER.28714.28714.4.2.dta	4	0	ALTAVSDQTHITSVPSIEQGNNDSHAIGLGQMNLHGYLAR	35.0434	2.64442e-10		3	WP_174519656.1/	431,R,E/	2|	target	0
0000_XuPing_MC115_T_11_20PER.26919.26919.3.0.dta	3	0	DGTFVHVDVVPETHKEDPTGIGDAFR	29.047	2.72795e-10		3	WP_011729690.1/	234,R,A/	1|	target	1
0000_XuPing_MC115_T_7_20PER.38074.38074.4.0.dta	4	0	IGTLLGGANVNILAAQLSQDASGDHATVMLR	33.4292	2.74382e-10	29,Oxidation[M];	3	WP_011728303.1/	469,K,V/	1|0|	target	0
0000_XuPing_MC115_T_8_20PER.28304.28304.3.0.dta	3	0	RVLLVDAGEQSNLPAHGIGGLLGSDGR	32.3923	2.83503e-10		3	WP_011729718.1/	29,R,A/	1|	target	1
0000_XuPing_MC115_T_10_20PER.48237.48237.3.0.dta	3	0	TWAAPMFFAPIGVIALCAQDGHGDAASAQASAR	23.4908	2.84383e-10	17,Carbamidomethyl[C];	3	WP_003895417.1/	88,K,T/	2|0|	target	0
0000_XuPing_MC115_T_2_20PER.38613.38613.4.0.dta	4	0	LQVVDPTHDSAVEALNVIASVGDYMCVDSPDEFTTHTR	29.2393	2.84667e-10	26,Carbamidomethyl[C];	3	WP_011726887.1/	545,K,A/	1|0|	target	0
0000_XuPing_MC115_T_13_20PER.36804.36804.3.0.dta	3	0	STIAQAEQAAMSSQAFHMGEASAAFQAAHAR	26.7261	2.87298e-10		3	WP_011727071.1/	26,R,F/	1|	target	0
0000_XuPing_MC115_T_13_20PER.51262.51262.3.0.dta	3	0	PALASALVTAIDHVGIAVPDLDAAAK	29.6252	2.94012e-10		3	WP_011730193.1/	9,R,W/	1|	target	0
0000_XuPing_MC115_T_8_20PER.31599.31599.2.0.dta	2	0	VLLVDAGEQSNLPAHGIGGLLGSDGR	28.8897	2.96433e-10		3	WP_011729718.1/	30,R,A/	2|	target	0
0000_XuPing_MC115_T_12_33PER.40437.40437.4.0.dta	4	0	VIDEWPVPTAAAAVIGPSGVLATHGDDAKPFALASVTK	27.5639	2.98336e-10		3	WP_014878005.1/	8,K,L/	1|	target	1
0000_XuPing_MC115_T_13_20PER.49462.49462.4.2.dta	4	0	NLGVHTHLEDDHAVAAGNLLADETVISQLLNGYTTSSAETFEDR	32.0398	3.02724e-10		3	WP_011727820.1/	99,K,L/	2|	target	0
0000_XuPing_MC115_T_8_20PER.30779.30779.2.0.dta	2	0	VASDLPAGHALDLGCGEGGDAVWLAER	27.6801	3.16183e-10	15,Carbamidomethyl[C];	3	WP_011729718.1/	341,K,G/	2|0|	target	0
0000_XuPing_MC115_T_6_20PER.14488.14488.2.0.dta	2	0	KVVVTKDETTIVEGAGDAEAIQGR	31.6681	3.23442e-10		3	WP_003892307.1/	319,R,V/	2|	target	2
0000_XuPing_MC115_T_8_20PER.34936.34936.2.0.dta	2	0	NQAILGNIGHFDNEIDMAALER	28.265	3.41218e-10		3	WP_003893235.1/	344,K,S/	1|	target	0
0000_XuPing_MC115_T_2_20PER.34442.34442.4.0.dta	4	0	FGFSEIMMGTLEKDTTSGTDEALLDIYRK	26.3216	3.42004e-10	7,Oxidation[M];	3	WP_011727628.1/	242,R,L/	1|0|	target	2
0000_XuPing_MC115_T_11_20PER.23438.23438.3.0.dta	3	0	VVATDVDVAAADETASSLSGSGHESAR	27.03	3.43615e-10		3	WP_011728822.1/	38,R,L/	1|	target	0
0000_XuPing_MC115_T_13_20PER.47640.47640.3.0.dta	3	0	TVTGCNVENVSYGLGLCAECAVVCALHSGGGGR	28.6631	3.44888e-10	5,Carbamidomethyl[C];17,Carbamidomethyl[C];20,Carbamidomethyl[C];24,Carbamidomethyl[C];	3	WP_014877157.1/	40,R,L/	1|0|0|0|0|	target	0
0000_XuPing_MC115_T_8_20PER.32413.32413.3.1.dta	3	0	NQAILGNIGHFDNEIDMAALER	34.2713	3.95014e-10	17,Oxidation[M];	3	WP_003893235.1/	344,K,S/	2|0|	target	0
0000_XuPing_MC115_T_8_20PER.39599.39599.4.0.dta	4	0	TTHHLFQPLLYQVATGIISEGEIAPATR	28.1906	4.01024e-10		3	WP_003895076.1/	42,R,V/	1|	target	0
0000_XuPing_MC115_T_13_20PER.36811.36811.4.0.dta	4	0	STIAQAEQAAMSSQAFHMGEASAAFQAAHAR	26.0582	4.01184e-10		3	WP_011727071.1/	26,R,F/	1|	target	0
0000_XuPing_MC115_T_8_20PER.24502.24502.5.0.dta	5	0	LAAQGEVGPGGGPAGDLYVEVHEKPHDVFVR	26.6497	4.02752e-10		3	WP_011729880.1/	228,R,D/	1|	target	1
0000_XuPing_MC115_T_13_20PER.41766.41766.4.0.dta	4	0	ILMHQPLGGVTGSAADIAIQAEQFAVIKK	35.1922	4.34337e-10	3,Oxidation[M];	3	WP_014878099.1/	113,R,E/	2|0|	target	1
0000_XuPing_MC115_T_10_20PER.39047.39047.3.0.dta	3	0	TAEVSADDIVVHDAQIDDPAYAFALSR	24.7095	4.43555e-10		3	WP_014878091.1/	276,K,L/	2|	target	0
0000_XuPing_MC115_T_8_20PER.17809.17809.4.0.dta	4	0	VHQFDKVEGFIYCKPEDAEAEHQR	26.2836	4.45912e-10	13,Carbamidomethyl[C];	3	WP_003897822.1/	272,R,L/	1|0|	target	2
0000_XuPing_MC115_T_2_20PER.38574.38574.5.0.dta	5	0	ATDIAILVVAADDGVMPQTVEAINHAQAADVPIVVAVNK	27.3396	4.83872e-10		3	WP_014877447.1/	505,K,I/	1|	target	0
0000_XuPing_MC115_T_10_20PER.42705.42705.3.0.dta	3	0	YGDATLVDHLAYDGLHDVFTDQPMGALTEQR	41.7487	4.89126e-10	24,Oxidation[M];	3	WP_014878184.1/	133,K,N/	1|0|	target	0
0000_XuPing_MC115_T_2_20PER.21960.21960.4.0.dta	4	0	ALAADHLEVIAGDKGEADLGLDHDTWQR	27.4103	5.14822e-10		3	WP_011728718.1/	835,R,L/	1|	target	1
0000_XuPing_MC115_T_10_20PER.28836.28836.2.0.dta	2	0	KDGTITAGSASQISDGAAAVIVMNK	29.023	5.14925e-10		3	WP_014878184.1/	237,R,A/	2|	target	1
0000_XuPing_MC115_T_5_20PER.29879.29879.4.0.dta	4	0	ALTAVSDQTHITSVPSIEQGNNDSHAIGLGQMNLHGYLAR	32.8306	5.27064e-10		3	WP_174519656.1/	431,R,E/	2|	target	0
0000_XuPing_MC115_T_11_20PER.32533.32533.3.0.dta	3	0	LYGVEESAYSNEDEMFDLIHQMR	31.4941	5.38249e-10	15,Oxidation[M];	3	WP_011729118.1/	32,R,S/	1|0|	target	0
0000_XuPing_MC115_T_13_20PER.45658.45658.3.0.dta	3	0	QTLIALVDGTGLDEHESPGEATLQVIEGR	27.6194	5.40785e-10		3	WP_014878426.1/	38,R,V/	1|	target	0
0000_XuPing_MC115_T_8_20PER.31587.31587.2.0.dta	2	0	VLLVDAGEQSNLPAHGIGGLLGSDGR	25.7966	5.61225e-10		3	WP_011729718.1/	30,R,A/	1|	target	0
0000_XuPing_MC115_T_13_20PER.46821.46821.4.0.dta	4	0	AAVVAAAHPSASVAWATLAEQALDDDKAVTAYAYAR	32.7156	5.92364e-10		3	WP_003892178.1/	30,K,T/	1|	target	1
0000_XuPing_MC115_T_8_20PER.21396.21396.4.0.dta	4	0	VGSHCVIGPDTTLTHVTVGDGASVVR	26.8867	6.01316e-10	5,Carbamidomethyl[C];	3	WP_011730527.1/	297,R,T/	1|0|	target	0
0000_XuPing_MC115_T_8_20PER.36046.36046.4.0.dta	4	0	AFDGKPPVGVTVFVEGEEESGSPSLGALLAAHR	25.6	6.16354e-10		3	WP_014878135.1/	132,R,D/	1|	target	1
0000_XuPing_MC115_T_12_33PER.41222.41222.3.0.dta	3	0	MVEGGVATIEDVDKAVVAGLSHPMGPLR	30.8702	6.30442e-10	1,Oxidation[M];	3	WP_003892338.1/	206,R,L/	1|0|	target	1
0000_XuPing_MC115_T_8_20PER.27774.27774.4.0.dta	4	0	GHVFNALGDCLDDPGYGKDFEHWSIHR	24.0339	6.36269e-10	10,Carbamidomethyl[C];	3	WP_038558043.1/	95,K,K/	1|0|	target	1
0000_XuPing_MC115_T_8_20PER.29934.29934.4.0.dta	4	0	GIHVVEYDEAALKDVSGHVITLSK	28.7858	6.3997e-10		3	WP_014877610.1/	401,R,A/	1|	target	1
0000_XuPing_MC115_T_10_20PER.27581.27581.3.0.dta	3	0	LMGAGITSDAFHMVAPAADGLR	34.9603	6.40866e-10	2,Oxidation[M];13,Oxidation[M];	3	WP_011729736.1/	264,R,A/	2|0|0|	target	0
0000_XuPing_MC115_T_10_20PER.10987.10987.3.0.dta	3	0	GSYGSGGSSYGSGGGSYGSGGGGGGHGSYGSGSSSGGYR	30.0482	6.44272e-10		3	CON_IPI00220327.3/	549,R,G/	1|	target	0
0000_XuPing_MC115_T_10_20PER.39441.39441.3.0.dta	3	0	TALFADGSGEITIFDPHELADGKPEVTTLSSPK	25.5403	6.49967e-10		3	WP_011731002.1/	115,R,P/	1|	target	1
0000_XuPing_MC115_T_11_20PER.38095.38095.3.0.dta	3	0	DIENQYETQITQIEHEVSSSGQEVQSSAK	22.8076	6.53486e-10		3	CON_IPI00019359.3/	339,K,E/	1|	target	0
0000_XuPing_MC115_T_2_20PER.26367.26367.3.0.dta	3	0	SIDEAVGHAELLDTAEGVAHWK	28.8647	6.69426e-10		3	WP_011728908.1/	1184,R,T/	1|	target	0
0000_XuPing_MC115_T_10_20PER.42124.42124.3.0.dta	3	0	LRDALDEGQIVLVAGFQGVSQDSKDVTTLGR	32.3245	6.74601e-10		3	WP_003897679.1/	120,R,G/	2|	target	2
0000_XuPing_MC115_T_10_20PER.45618.45618.3.0.dta	3	0	LGIEIDYVTETEALGTGGAIANVADKLR	25.5655	6.83428e-10		3	WP_029104224.1/	75,K,H/	2|	target	1
0000_XuPing_MC115_T_8_20PER.30926.30926.4.0.dta	4	0	GENALTVVDAGSWTFDHGDHSHFYVEPAAVAGR	25.4277	6.98001e-10		3	WP_042510672.1/	86,R,V/	1|	target	0
0000_XuPing_MC115_T_8_20PER.16718.16718.3.0.dta	3	0	AASDVTGHAVGIMADLQGPK	32.2566	7.15099e-10	13,Oxidation[M];	3	WP_011728910.1/	52,R,I/	1|0|	target	0
0000_XuPing_MC115_T_8_20PER.40972.40972.3.0.dta	3	0	EAYAAVEATAQTLTELGHHVEELPQAPFDDAALAR	28.0134	7.49661e-10		3	WP_011731449.1/	268,R,E/	1|	target	0
0000_XuPing_MC115_T_4_20PER.35651.35651.4.0.dta	4	0	DGTYLADHVIIDEAQDLHATHWALLR	27.2443	7.91731e-10		3	WP_011727542.1/	478,R,A/	1|	target	0
0000_XuPing_MC115_T_13_20PER.33753.33753.2.0.dta	2	0	AVSALHEAFGLGGDDEAVVYAGTGR	30.8067	8.04339e-10		3	WP_003897679.1/	396,K,-/	2|	target	0
0000_XuPing_MC115_T_10_20PER.49413.49413.4.1.dta	4	0	LLDEYADVIHLPVDIVVADKFAADAEAETVAADRIPDGK	34.0272	8.1153e-10		3	WP_003894473.1/	263,R,M/	2|	target	2
0000_XuPing_MC115_T_8_20PER.31781.31781.3.0.dta	3	0	VLLVDAGEQSNLPAHGIGGLLGSDGR	22.1661	8.24124e-10		3	WP_011729718.1/	30,R,A/	1|	target	0
0000_XuPing_MC115_T_4_20PER.28403.28403.5.0.dta	5	0	ALTAVSDQTHITSVPSIEQGNNDSHAIGLGQMNLHGYLAR	26.5098	8.8229e-10		3	WP_174519656.1/	431,R,E/	1|	target	0
0000_XuPing_MC115_T_10_20PER.43768.43768.3.0.dta	3	0	AKAEELGLTWLAEIGAHGVVAGPDSTLQSQPANAIK	40.0573	8.90356e-10		3	WP_014878184.1/	262,K,K/	2|	target	1
0000_XuPing_MC115_T_13_20PER.48200.48200.4.0.dta	4	0	TTEHVDARPALASALVTAIDHVGIAVPDLDAAAK	38.0317	9.23085e-10		3	WP_011730193.1/	1,M,W/	1|	target	1
0000_XuPing_MC115_T_13_20PER.33093.33093.4.0.dta	4	0	VPLIGSTITHPVQGEAAAGVVMLRPASPGTGVIAGGAAR	34.6885	9.38442e-10	22,Oxidation[M];	3	WP_003892859.1/	98,R,A/	1|0|	target	1
0000_XuPing_MC115_T_6_20PER.10342.10342.2.0.dta	2	0	HVEAQVIADQHGNVVVAGTR	29.2448	9.42486e-10		3	WP_003893197.1/	214,R,D/	2|	target	0
0000_XuPing_MC115_T_8_20PER.32439.32439.3.0.dta	3	0	IEDIVIVTEDGAQSVNNQPHDLVVVPVR	24.1325	9.56443e-10		3	WP_011729390.1/	347,R,-/	1|	target	0
0000_XuPing_MC115_T_8_20PER.25794.25794.2.0.dta	2	0	APADLYAAGHAELAAYPSVQVR	29.0919	9.6509e-10		3	WP_011729718.1/	56,R,R/	2|	target	0
0000_XuPing_MC115_T_8_20PER.34925.34925.3.0.dta	3	0	LGEAVASVHACLAHELGTEEVPFPADVMAQR	26.1429	9.7362e-10	11,Carbamidomethyl[C];	3	WP_011731333.1/	235,R,L/	1|0|	target	0
0000_XuPing_MC115_T_7_20PER.28191.28191.3.0.dta	3	0	LDPCAATELGITGHDDDITDYSPDGVATR	25.9868	1.02579e-09	4,Carbamidomethyl[C];	3	WP_011728748.1/	21,R,A/	1|0|	target	0
0000_XuPing_MC115_T_10_20PER.44747.44747.3.0.dta	3	0	VSTSSTLNDALDVMLTSSHGVVVVTGR	23.2474	1.02877e-09		3	WP_011728694.1/	338,K,R/	2|	target	0
0000_XuPing_MC115_T_13_20PER.26741.26741.4.1.dta	4	0	GVNVAVHYNSASTEADADKTVAAVQDAGVK	29.0841	1.05197e-09		3	WP_011729739.1/	29,R,A/	2|	target	1
0000_XuPing_MC115_T_10_20PER.42719.42719.3.0.dta	3	0	YGDATLVDHLAYDGLHDVFTDQPMGALTEQR	37.6325	1.08498e-09	24,Oxidation[M];	3	WP_014878184.1/	133,K,N/	2|0|	target	0
0000_XuPing_MC115_T_12_33PER.39006.39006.4.0.dta	4	0	MVEGGVATIEDVDKAVVAGLSHPMGPLR	34.0156	1.0852e-09	1,Oxidation[M];24,Oxidation[M];	3	WP_003892338.1/	206,R,L/	1|0|0|	target	1
0000_XuPing_MC115_T_4_20PER.35278.35278.3.0.dta	3	0	VHLDQETGQTVIGGMGELHLDILVDR	28.2423	1.0994e-09		3	WP_003892788.1/	443,K,M/	1|	target	0
0000_XuPing_MC115_T_8_20PER.38236.38236.3.0.dta	3	0	GSSLDTAFNEAHILATTQAIVEYR	24.0626	1.10017e-09		3	WP_011728182.1/	48,R,A/	1|	target	0
0000_XuPing_MC115_T_10_20PER.48294.48294.4.0.dta	4	0	TWAAPMFFAPIGVIALCAQDGHGDAASAQASAR	27.5908	1.10834e-09	17,Carbamidomethyl[C];	3	WP_003895417.1/	88,K,T/	1|0|	target	0
0000_XuPing_MC115_T_11_20PER.33759.33759.3.0.dta	3	0	LGAHLASGTTVMHEGFVNFNAGTLGTSMVEGR	32.451	1.12633e-09		3	WP_011730317.1/	166,R,I/	1|	target	0
0000_XuPing_MC115_T_10_20PER.23953.23953.4.0.dta	4	0	ILAEANHPLVIQAETMDAGADKAAELANK	33.1015	1.13005e-09	16,Oxidation[M];	3	WP_011730595.1/	358,R,-/	1|0|	target	1
0000_XuPing_MC115_T_8_20PER.21036.21036.3.0.dta	3	0	GYGQPAGGYPPAGPPAGPPPGGQPGYGGADYDYGR	27.0321	1.14966e-09		3	WP_014876644.1/	253,R,Q/	1|	target	0
0000_XuPing_MC115_T_10_20PER.33858.33858.4.0.dta	4	0	FVGAATFEALSGNPVHTGVFTDVHEVQHVR	26.3264	1.164e-09		3	WP_011728784.1/	44,R,I/	2|	target	0
0000_XuPing_MC115_T_8_20PER.13811.13811.3.0.dta	3	0	HVVIIGGGDTGADCLGTAHR	29.7795	1.17558e-09	14,Carbamidomethyl[C];	3	WP_011728909.1/	292,K,Q/	1|0|	target	0
0000_XuPing_MC115_T_8_20PER.36242.36242.4.1.dta	4	0	TVEEAIGEADIVITATGNKDIITLDHMK	29.5617	1.19073e-09	27,Oxidation[M];	3	WP_003893235.1/	313,R,A/	2|0|	target	1
0000_XuPing_MC115_T_7_20PER.27735.27735.3.0.dta	3	0	SSEADIDKALDAAHAAAPAWGK	33.7192	1.19085e-09		3	WP_014877107.1/	53,R,T/	2|	target	1
0000_XuPing_MC115_T_13_20PER.35571.35571.3.0.dta	3	0	AVHVKDDGLHGSDLIQTAWTLAR	33.0025	1.21478e-09		3	WP_011728286.1/	84,K,A/	2|	target	1
0000_XuPing_MC115_T_13_20PER.28767.28767.4.0.dta	4	0	VTIEHDAPVALGDKLEIISHTHPPGTTDK	30.3528	1.22002e-09		3	WP_011727282.1/	223,R,F/	1|	target	1
0000_XuPing_MC115_T_10_20PER.31021.31021.3.0.dta	3	0	ALGMDEDKLNVSGGAIALGHPFGMTGAR	29.6099	1.23536e-09	4,Oxidation[M];	3	WP_011730434.1/	340,R,I/	2|0|	target	1
0000_XuPing_MC115_T_11_20PER.2955.2955.3.0.dta	3	0	SKGEAGTGDVSNATTHMR	36.4339	1.27834e-09	17,Oxidation[M];	3	WP_011728705.1/	156,R,K/	1|0|	target	1
0000_XuPing_MC115_T_10_20PER.19685.19685.2.0.dta	2	0	DIDHVNAHATATPIGDTAEANALR	26.589	1.31031e-09		3	WP_011729736.1/	303,K,V/	2|	target	0
0000_XuPing_MC115_T_8_20PER.21369.21369.4.1.dta	4	0	VGSHCVIGPDTTLTHVTVGDGASVVR	30.0422	1.33531e-09	5,Carbamidomethyl[C];	3	WP_011730527.1/	297,R,T/	2|0|	target	0
0000_XuPing_MC115_T_8_20PER.37401.37401.3.0.dta	3	0	AEASDVANAVLDGADAVMLSGETSVGKYPLEAVR	31.9986	1.37653e-09	18,Oxidation[M];	3	WP_011728910.1/	290,R,T/	2|0|	target	1
0000_XuPing_MC115_T_8_20PER.42672.42672.5.2.dta	5	0	ILESLGHHVTPGPGPVIDPDAVADAIAVLHNVSNAQLHAFAASHLGR	35.3815	1.41732e-09		3	WP_011729116.1/	294,R,E/	2|	target	0
0000_XuPing_MC115_T_11_20PER.38847.38847.3.0.dta	3	0	HASLATTVYGLGTVDGINAAGLGVHALYLK	31.1087	1.42842e-09		3	WP_003896850.1/	60,R,S/	1|	target	0
0000_XuPing_MC115_T_10_20PER.39490.39490.5.0.dta	5	0	DLGDSTVLMADTCLDEFTDHGHCGVLDAHGR	23.9707	1.43773e-09	13,Carbamidomethyl[C];23,Carbamidomethyl[C];	3	WP_011727312.1/	110,K,V/	2|0|0|	target	0
0000_XuPing_MC115_T_11_20PER.32504.32504.3.0.dta	3	0	LYGVEESAYSNEDEMFDLIHQMR	31.0757	1.45596e-09	15,Oxidation[M];	3	WP_011729118.1/	32,R,S/	2|0|	target	0
0000_XuPing_MC115_T_2_20PER.37418.37418.3.0.dta	3	0	KLQQLSPGVVLTGLGGATETAIHATLFEAK	28.6238	1.55498e-09		3	WP_011729889.1/	825,R,E/	1|	target	1
0000_XuPing_MC115_T_6_20PER.16048.16048.2.0.dta	2	0	MLASIAAAHGAHHVETLTGFK	28.0911	1.55903e-09		3	WP_011727833.1/	340,R,W/	2|	target	0
0000_XuPing_MC115_T_7_20PER.18018.18018.2.0.dta	2	0	KVVVTKDETTIVEGAGDAEAIQGR	31.5387	1.59594e-09		3	WP_003892307.1/	319,R,V/	2|	target	2
0000_XuPing_MC115_T_10_20PER.23909.23909.4.0.dta	4	0	ILAEANHPLVIQAETMDAGADKAAELANK	33.294	1.62363e-09	16,Oxidation[M];	3	WP_011730595.1/	358,R,-/	2|0|	target	1
0000_XuPing_MC115_T_7_20PER.39132.39132.3.1.dta	3	0	IGTLLGGANVNILAAQLSQDASGDHATVMLR	29.3972	1.63602e-09		3	WP_011728303.1/	469,K,V/	2|	target	0
0000_XuPing_MC115_T_8_20PER.30149.30149.4.1.dta	4	0	ATAAAVLTEHDLDVAALPATVTVERPR	28.1791	1.67811e-09		3	WP_011730214.1/	11,K,N/	2|	target	1
0000_XuPing_MC115_T_11_20PER.32582.32582.5.0.dta	5	0	VVVASPDYLDAHGAPADLDDLKNHELLVVR	23.639	1.68871e-09		3	WP_011728062.1/	163,R,E/	2|	target	1
0000_XuPing_MC115_T_5_20PER.35725.35725.3.2.dta	3	0	VPFFDAGSVISTDGVDGIHFTEANNR	30.0361	1.75044e-09		3	WP_011731199.1/	176,K,D/	2|	target	0
0000_XuPing_MC115_T_2_20PER.36050.36050.3.0.dta	3	0	SAPLLAAYVVADAAHAADPQFAEQVR	22.1638	1.76927e-09		3	WP_011729886.1/	1643,R,T/	1|	target	0
0000_XuPing_MC115_T_8_20PER.42065.42065.4.0.dta	4	0	AEASDVANAVLDGADAVMLSGETSVGKYPLEAVR	28.3668	1.78687e-09		3	WP_011728910.1/	290,R,T/	1|	target	1
0000_XuPing_MC115_T_7_20PER.38327.38327.5.0.dta	5	0	FASSLPALLAGGGVDTGIDSVALHHYLTFHSVVPPPR	27.8588	1.80826e-09		3	WP_011728459.1/	157,R,T/	2|	target	0
0000_XuPing_MC115_T_3_20PER.36529.36529.3.1.dta	3	0	TQIEEVTNQAVEADYEVHTFVTELEK	25.9095	1.81714e-09		3	WP_011728764.1/	625,R,A/	2|	target	0
0000_XuPing_MC115_T_2_20PER.36333.36333.3.0.dta	3	0	DGEDAYLVVAADKGTATFSDIANEVAK	25.9365	1.89547e-09		3	WP_011730019.1/	876,R,S/	1|	target	1
0000_XuPing_MC115_T_13_20PER.48638.48638.3.2.dta	3	0	IASNFDVFDFELSGQDITSIASLETGKR	27.6988	1.92488e-09		3	WP_003893773.1/	235,R,L/	2|	target	1
0000_XuPing_MC115_T_10_20PER.25377.25377.3.0.dta	3	0	AIELAGLKPTDIDHVNAHATGTNVGDVAESK	32.9437	1.92932e-09		3	WP_011729737.1/	293,R,A/	2|	target	1
0000_XuPing_MC115_T_10_20PER.25426.25426.3.0.dta	3	0	AIELAGLKPTDIDHVNAHATGTNVGDVAESK	39.4322	1.93666e-09		3	WP_011729737.1/	293,R,A/	1|	target	1
0000_XuPing_MC115_T_8_20PER.42040.42040.3.1.dta	3	0	AEASDVANAVLDGADAVMLSGETSVGKYPLEAVR	28.7011	1.94345e-09		3	WP_011728910.1/	290,R,T/	2|	target	1
0000_XuPing_MC115_T_7_20PER.42249.42249.4.2.dta	4	0	LIASENYASPAVLLTMGTWFSDKYAEGTIGHR	26.8792	1.94773e-09		3	WP_011730415.1/	58,K,F/	2|	target	1
0000_XuPing_MC115_T_11_20PER.43949.43949.3.0.dta	3	0	ELVELAVLAESAGMDSATVSDHFQPWR	26.2265	1.95593e-09		3	WP_003892203.1/	18,R,H/	2|	target	0
0000_XuPing_MC115_T_11_20PER.32596.32596.5.0.dta	5	0	VVVASPDYLDAHGAPADLDDLKNHELLVVR	23.3943	1.98847e-09		3	WP_011728062.1/	163,R,E/	2|	target	1
0000_XuPing_MC115_T_4_20PER.34605.34605.3.0.dta	3	0	ILAEFGDHLTEEQRVPDNLGELGALTQDPSANIIK	36.5493	2.00384e-09		3	WP_011727802.1/	49,R,L/	1|	target	1
0000_XuPing_MC115_T_8_20PER.36378.36378.3.0.dta	3	0	SAGAIFVGAWSPVSLGDYCAGSNHVLPTAGCAR	24.2438	2.02317e-09	19,Carbamidomethyl[C];31,Carbamidomethyl[C];	3	WP_014877610.1/	356,R,H/	1|0|0|	target	0
0000_XuPing_MC115_T_5_20PER.36318.36318.3.0.dta	3	0	ATSGDNHLGGDDWDDRIVTWLVDK	33.0705	2.02783e-09		3	WP_003892134.1/	191,R,F/	2|	target	1
0000_XuPing_MC115_T_11_20PER.38587.38587.3.0.dta	3	0	AMQEMMGVDEPDYGHLLDDMQVYEDQPVK	25.149	2.03067e-09		3	WP_003897336.1/	67,K,S/	1|	target	0
0000_XuPing_MC115_T_8_20PER.31765.31765.3.0.dta	3	0	VLLVDAGEQSNLPAHGIGGLLGSDGR	23.3518	2.04944e-09		3	WP_011729718.1/	30,R,A/	2|	target	0
0000_XuPing_MC115_T_4_20PER.34926.34926.4.0.dta	4	0	MLNHNYIGTEHILLGLIHEGEGVAAK	34.5806	2.06445e-09	1,Oxidation[M];	3	WP_011731031.1/	21,R,S/	1|0|	target	0
0000_XuPing_MC115_T_13_20PER.41826.41826.3.0.dta	3	0	LPLLILHSPTDNTVGIENASHIFQTAR	29.0976	2.07646e-09		3	WP_003898017.1/	187,R,H/	2|	target	0
0000_XuPing_MC115_T_2_20PER.22303.22303.4.0.dta	4	0	HFAVVDGKPTAITPAHTNLGLAIDLQGK	29.0765	2.08041e-09		3	WP_011730279.1/	177,R,D/	1|	target	1
0000_XuPing_MC115_T_8_20PER.42264.42264.5.1.dta	5	0	LPSGAILGPGAGDNAAAALGLGAGPGDCIVSLGTSGVVSAVGDAAPHDPEGIVAGFADASGR	30.0633	2.11926e-09	28,Carbamidomethyl[C];	3	WP_014877620.1/	214,R,Q/	2|0|	target	0
0000_XuPing_MC115_T_10_20PER.31055.31055.4.1.dta	4	0	ALGMDEDKLNVSGGAIALGHPFGMTGAR	26.7964	2.12074e-09	4,Oxidation[M];	3	WP_011730434.1/	340,R,I/	2|0|	target	1
0000_XuPing_MC115_T_13_20PER.33777.33777.2.0.dta	2	0	AVSALHEAFGLGGDDEAVVYAGTGR	28.8533	2.12138e-09		3	WP_003897679.1/	396,K,-/	2|	target	0
0000_XuPing_MC115_T_7_20PER.42250.42250.4.0.dta	4	0	LIASENYASPAVLLTMGTWFSDKYAEGTIGHR	26.2831	2.12308e-09		3	WP_011730415.1/	58,K,F/	1|	target	1
0000_XuPing_MC115_T_10_20PER.33748.33748.3.0.dta	3	0	LQLLHEQDALGALEHATVAGK	29.4694	2.18992e-09		3	WP_014876916.1/	237,R,A/	2|	target	0
0000_XuPing_MC115_T_11_20PER.43308.43308.4.0.dta	4	0	ATEYNNAAEAFAAQLVTAEQSVEDLKGLHDQALQAAGQAK	24.7704	2.20972e-09		3	WP_011728531.1/	94,K,K/	2|	target	1
0000_XuPing_MC115_T_4_20PER.34947.34947.3.0.dta	3	0	MLNHNYIGTEHILLGLIHEGEGVAAK	38.9162	2.21769e-09	1,Oxidation[M];	3	WP_011731031.1/	21,R,S/	2|0|	target	0
0000_XuPing_MC115_T_10_20PER.28054.28054.4.1.dta	4	0	IGTGLDIQGGGSDLIFPHHEYSAAHAESVTGER	23.613	2.23371e-09		3	WP_011729628.1/	238,R,R/	2|	target	0
0000_XuPing_MC115_T_4_20PER.22642.22642.3.0.dta	3	0	LADEHAEQFVAEEVSQTGKPVR	29.8872	2.25008e-09		3	WP_014877153.1/	77,K,L/	1|	target	1
0000_XuPing_MC115_T_11_20PER.38684.38684.3.0.dta	3	0	EFDYGADAVIMHGATPDELEPIVAEYR	22.0804	2.26294e-09		3	WP_014877342.1/	317,K,A/	1|	target	0
0000_XuPing_MC115_T_13_20PER.34189.34189.2.0.dta	2	0	GPPSGSAQADQEGVAEAIAFAR	29.4323	2.27088e-09		3	WP_011727220.1/	72,K,G/	1|	target	0
0000_XuPing_MC115_T_8_20PER.34927.34927.2.0.dta	2	0	NQAILGNIGHFDNEIDMAALER	28.3327	2.28249e-09		3	WP_003893235.1/	344,K,S/	2|	target	0
0000_XuPing_MC115_T_4_20PER.40276.40276.5.0.dta	5	0	LASLMDIDPIYVWTHDSIGLGEDGPTHQPIEHLAALR	27.5073	2.28591e-09		3	WP_011728815.1/	476,R,A/	1|	target	0
0000_XuPing_MC115_T_8_20PER.17799.17799.4.0.dta	4	0	VHQFDKVEGFIYCKPEDAEAEHQR	27.9085	2.28706e-09	13,Carbamidomethyl[C];	3	WP_003897822.1/	272,R,L/	2|0|	target	2
0000_XuPing_MC115_T_10_20PER.45201.45201.3.2.dta	3	0	YGDATLVDHLAYDGLHDVFTDQPMGALTEQR	32.7649	2.28751e-09		3	WP_014878184.1/	133,K,N/	2|	target	0
0000_XuPing_MC115_T_4_20PER.12445.12445.3.0.dta	3	0	LLAGEHHDPHSVLGAHEYPGHTVIR	27.8162	2.29232e-09		3	WP_011730189.1/	22,R,A/	1|	target	0
0000_XuPing_MC115_T_10_20PER.33507.33507.3.0.dta	3	0	RLGLPEDGFSHISTGGGASLEYLEGK	31.4884	2.34777e-09		3	WP_003894473.1/	372,R,E/	2|	target	1
0000_XuPing_MC115_T_8_20PER.42991.42991.3.0.dta	3	0	VGELLDALSGSGLDDNTWVVFMTDHGPALPR	28.4926	2.35318e-09		3	WP_003892051.1/	201,K,A/	2|	target	0
0000_XuPing_MC115_T_13_20PER.34218.34218.4.0.dta	4	0	LIDENAQHLTDLDAAIGDADHGINMQR	23.6303	2.44774e-09		3	WP_011728173.1/	15,R,G/	1|	target	0
0000_XuPing_MC115_T_13_20PER.23675.23675.4.0.dta	4	0	AIDYEDAVSAAHQAAEHGGHAHVHDHGGGGGFEITR	25.8837	2.51222e-09		3	WP_011731030.1/	34,R,T/	1|	target	0
0000_XuPing_MC115_T_8_20PER.41534.41534.3.0.dta	3	0	YKDLQDIIAILGIDELSEEDKQLVNR	30.3835	2.51523e-09		3	WP_038558043.1/	378,R,A/	2|	target	2
0000_XuPing_MC115_T_11_20PER.25339.25339.4.0.dta	4	0	GIIANPNCTTMAAMPVLKPLHEEAGLQR	29.1939	2.57375e-09	8,Carbamidomethyl[C];14,Oxidation[M];	3	WP_011731165.1/	123,K,L/	1|0|0|	target	1
0000_XuPing_MC115_T_8_20PER.24806.24806.2.0.dta	2	0	AASDVTGHAVGIMADLQGPK	26.344	2.5908e-09		3	WP_011728910.1/	52,R,I/	1|	target	0
0000_XuPing_MC115_T_11_20PER.43972.43972.3.0.dta	3	0	ELVELAVLAESAGMDSATVSDHFQPWR	25.194	2.59261e-09		3	WP_003892203.1/	18,R,H/	1|	target	0
0000_XuPing_MC115_T_13_20PER.45679.45679.3.0.dta	3	0	QTLIALVDGTGLDEHESPGEATLQVIEGR	25.8786	2.61317e-09		3	WP_014878426.1/	38,R,V/	2|	target	0
0000_XuPing_MC115_T_13_20PER.43710.43710.3.0.dta	3	0	EGNADYAVIALLQNPEDVDTYVDHPAHVELSR	27.1052	2.65479e-09		3	WP_011728084.1/	48,R,Q/	1|	target	0
0000_XuPing_MC115_T_6_20PER.16777.16777.2.0.dta	2	0	VVVTKDETTIVEGAGDAEAIQGR	25.1157	2.73127e-09		3	WP_003892307.1/	320,K,V/	2|	target	1
0000_XuPing_MC115_T_4_20PER.24623.24623.3.0.dta	3	0	APVAGIAMGLVSDDVDVDGKVEK	32.798	2.73893e-09	8,Oxidation[M];	3	WP_011728507.1/	490,K,R/	2|0|	target	1
0000_XuPing_MC115_T_10_20PER.31133.31133.3.0.dta	3	0	LGTEVAAINPADHTVTLPDGSAVGYDK	22.022	2.73975e-09		3	WP_011729188.1/	78,R,L/	2|	target	0
0000_XuPing_MC115_T_2_20PER.21920.21920.4.0.dta	4	0	HSTAPQGAALQTHIYLAQGGLENLR	26.743	2.7909e-09		3	WP_011729378.1/	97,R,N/	1|	target	0
0000_XuPing_MC115_T_10_20PER.44592.44592.3.0.dta	3	0	FEIPVIAHPTDALVSPEFAIEMGR	24.0392	2.79286e-09		3	WP_011727767.1/	43,R,L/	2|	target	0
0000_XuPing_MC115_T_13_20PER.49468.49468.5.0.dta	5	0	NLGVHTHLEDDHAVAAGNLLADETVISQLLNGYTTSSAETFEDR	27.0778	2.79342e-09		3	WP_011727820.1/	99,K,L/	1|	target	0
0000_XuPing_MC115_T_13_20PER.46202.46202.4.2.dta	4	0	NLGVHTHLEDDHAVAAGNLLADETVISQLLNGYTTSSAETFEDR	30.9153	2.79957e-09		3	WP_011727820.1/	99,K,L/	2|	target	0
0000_XuPing_MC115_T_4_20PER.28703.28703.2.0.dta	2	0	VTLLDGAYHEVDSSEMAFK	32.1029	2.8077e-09	16,Oxidation[M];	3	WP_003892788.1/	571,K,V/	1|0|	target	0
0000_XuPing_MC115_T_13_20PER.48197.48197.4.2.dta	4	0	TTEHVDARPALASALVTAIDHVGIAVPDLDAAAK	37.7486	2.85613e-09		3	WP_011730193.1/	1,M,W/	2|	target	1
0000_XuPing_MC115_T_11_20PER.43559.43559.3.0.dta	3	0	AVLGLGTGWFELEHDQLGYEFGTFTQR	22.5307	2.88974e-09		3	WP_003895075.1/	107,R,F/	1|	target	0
0000_XuPing_MC115_T_10_20PER.43186.43186.3.0.dta	3	0	VPVANVLGEEGEAFSYLGHNLAQER	26.6055	2.93224e-09		3	WP_003896231.1/	221,R,L/	2|	target	0
0000_XuPing_MC115_T_8_20PER.37154.37154.3.0.dta	3	0	FAAPGGDAELLGLYFADDGQHFESR	21.9246	2.97209e-09		3	WP_011728831.1/	229,R,L/	1|	target	0
0000_XuPing_MC115_T_11_20PER.36764.36764.3.0.dta	3	0	LTGNFWLPEKVPVSNDIQSWHTLTDNEK	23.9258	2.97893e-09		3	WP_003893682.1/	30,R,Q/	1|	target	1
0000_XuPing_MC115_T_2_20PER.31796.31796.3.0.dta	3	0	EFFGTSQLSQFMDQNNPLSGLTHK	24.0882	2.98669e-09	12,Oxidation[M];	3	WP_011727628.1/	419,K,R/	1|0|	target	0
0000_XuPing_MC115_T_12_33PER.37507.37507.3.0.dta	3	0	AAELLGVAPAHAAVFEDALSGVAAGR	25.9667	3.00587e-09		3	WP_080590916.1/	242,R,A/	1|	target	0
0000_XuPing_MC115_T_10_20PER.11605.11605.3.0.dta	3	0	TAADDASEEADGGDTVTASSTPAAAKPAPGAR	27.8604	3.00677e-09		3	WP_011728724.1/	370,K,P/	1|	target	1
0000_XuPing_MC115_T_5_20PER.29857.29857.5.0.dta	5	0	ALTAVSDQTHITSVPSIEQGNNDSHAIGLGQMNLHGYLAR	29.4446	3.03547e-09		3	WP_174519656.1/	431,R,E/	2|	target	0
0000_XuPing_MC115_T_4_20PER.35307.35307.3.0.dta	3	0	VHLDQETGQTVIGGMGELHLDILVDR	28.126	3.07027e-09		3	WP_003892788.1/	443,K,M/	2|	target	0
0000_XuPing_MC115_T_2_20PER.14166.14166.3.0.dta	3	0	INTDALDNSAGVDCSDHEVNIK	23.6835	3.08104e-09	14,Carbamidomethyl[C];	3	WP_011730019.1/	1132,R,I/	1|0|	target	0
0000_XuPing_MC115_T_12_33PER.3074.3074.3.0.dta	3	0	SKGEAGTGDVSNATTHMR	36.6702	3.112e-09	17,Oxidation[M];	3	WP_011728705.1/	156,R,K/	1|0|	target	1
0000_XuPing_MC115_T_6_20PER.34679.34679.3.0.dta	3	0	VNANIGNSAVTSSIAEEVDKMVWATR	24.4464	3.16884e-09		3	WP_036462589.1/	142,K,W/	2|	target	1
0000_XuPing_MC115_T_4_20PER.33919.33919.3.0.dta	3	0	WGSLYDALYGTDVISEEDGAEKGTGYNK	27.3787	3.17518e-09		3	WP_014877772.1/	134,R,I/	2|	target	1
0000_XuPing_MC115_T_8_20PER.35937.35937.3.0.dta	3	0	IVLELDDGKTVAADTLLVATGR	27.9436	3.19334e-09		3	WP_011728470.1/	244,R,V/	2|	target	1
0000_XuPing_MC115_T_13_20PER.35548.35548.2.0.dta	2	0	AVHVKDDGLHGSDLIQTAWTLAR	28.2965	3.19493e-09		3	WP_011728286.1/	84,K,A/	1|	target	1
0000_XuPing_MC115_T_10_20PER.31198.31198.3.0.dta	3	0	TYLAMCSVEGGMEIEEVAATKPER	30.1709	3.20325e-09	6,Carbamidomethyl[C];12,Oxidation[M];	3	WP_011730595.1/	111,R,L/	2|0|0|	target	1
0000_XuPing_MC115_T_8_20PER.36704.36704.3.0.dta	3	0	ASNSVGLGALAEALVAGEGHTEGR	22.269	3.23836e-09		3	WP_011729659.1/	481,K,T/	1|	target	0
0000_XuPing_MC115_T_5_20PER.38321.38321.4.2.dta	4	0	IVQAQIDEVVHNAIHGLDHDEEKFAEQLAEQGSSR	27.6282	3.2952e-09		3	WP_011730000.1/	301,K,E/	2|	target	1
0000_XuPing_MC115_T_13_20PER.46563.46563.3.0.dta	3	0	DLGVTEVVFGLPDKSEAEVAAYVER	26.5921	3.33665e-09		3	WP_003896922.1/	248,R,L/	1|	target	1
0000_XuPing_MC115_T_11_20PER.31204.31204.3.0.dta	3	0	MGLGDAALIKDNHVAAAGSVVAALK	29.4656	3.33932e-09		3	WP_003894590.1/	162,R,A/	1|	target	1
0000_XuPing_MC115_T_13_20PER.45444.45444.3.0.dta	3	0	AMGIEYDAVGGLTMGADPLAHGVAMVTGK	25.4313	3.34868e-09		3	WP_011731335.1/	66,K,A/	1|	target	0
0000_XuPing_MC115_T_12_33PER.29920.29920.2.0.dta	2	0	YPGPLAISVAQVDEMSGGR	32.7665	3.37153e-09	15,Oxidation[M];	3	WP_011727131.1/	79,R,V/	1|0|	target	0
0000_XuPing_MC115_T_8_20PER.17043.17043.3.0.dta	3	0	AASDVTGHAVGIMADLQGPK	27.6269	3.38301e-09	13,Oxidation[M];	3	WP_011728910.1/	52,R,I/	1|0|	target	0
0000_XuPing_MC115_T_4_20PER.34564.34564.3.0.dta	3	0	FDGETYAVSGGLHGVGVSVVNALSTR	24.5746	3.43757e-09		3	WP_003891333.1/	108,K,L/	1|	target	0
0000_XuPing_MC115_T_12_33PER.41566.41566.5.0.dta	5	0	EQLLETLDALDDTHPDMASILVTHHLEELPTSTTHAILIAEGR	29.641	3.51474e-09		3	WP_011728902.1/	178,R,T/	1|	target	0
0000_XuPing_MC115_T_13_20PER.36245.36245.3.0.dta	3	0	LPKPAPLLELDVQNEEHLSTLADR	26.5263	3.61021e-09		3	WP_003894540.1/	53,R,I/	1|	target	1
0000_XuPing_MC115_T_11_20PER.33738.33738.3.0.dta	3	0	LGAHLASGTTVMHEGFVNFNAGTLGTSMVEGR	32.4902	3.62178e-09		3	WP_011730317.1/	166,R,I/	1|	target	0
0000_XuPing_MC115_T_8_20PER.24397.24397.4.0.dta	4	0	LAAQGEVGPGGGPAGDLYVEVHEKPHDVFVR	20.8362	3.67027e-09		3	WP_011729880.1/	228,R,D/	1|	target	1
0000_XuPing_MC115_T_7_20PER.38358.38358.5.0.dta	5	0	FASSLPALLAGGGVDTGIDSVALHHYLTFHSVVPPPR	26.4751	3.67174e-09		3	WP_011728459.1/	157,R,T/	1|	target	0
0000_XuPing_MC115_T_8_20PER.36459.36459.4.0.dta	4	0	VLQAIGFAPNVEGYGLEAAGVELTDRK	22.465	3.67725e-09		3	WP_003892330.1/	262,K,A/	1|	target	1
0000_XuPing_MC115_T_12_33PER.34587.34587.4.0.dta	4	0	AHQITDDVSDDISDEICDACWPETPAHGTAFDETISR	28.0134	3.70642e-09	17,Carbamidomethyl[C];20,Carbamidomethyl[C];	3	WP_003892918.1/	321,R,G/	1|0|0|	target	0
0000_XuPing_MC115_T_5_20PER.38822.38822.5.0.dta	5	0	LASLMDIDPIYVWTHDSIGLGEDGPTHQPIEHLAALR	31.7315	3.71978e-09	5,Oxidation[M];	3	WP_011728815.1/	476,R,A/	2|0|	target	0
0000_XuPing_MC115_T_11_20PER.40277.40277.4.0.dta	4	0	GVPVVLMTFDPHPMEVVFPGNHPAQLTTLTR	20.8351	3.725e-09		3	WP_011728505.1/	45,R,R/	2|	target	0
0000_XuPing_MC115_T_13_20PER.44124.44124.3.0.dta	3	0	GIASGGTSVSFGDYGIQALEHAYITNR	24.6315	3.74442e-09		3	WP_003892830.1/	18,R,Q/	1|	target	0
0000_XuPing_MC115_T_8_20PER.42039.42039.4.1.dta	4	0	AEASDVANAVLDGADAVMLSGETSVGKYPLEAVR	27.8479	3.76206e-09		3	WP_011728910.1/	290,R,T/	2|	target	1
0000_XuPing_MC115_T_11_20PER.33351.33351.4.0.dta	4	0	ELAADGKPTLDLGVVSDKFATEHPDVVDTWR	27.9921	3.76281e-09		3	WP_011726676.1/	208,R,E/	1|	target	2
0000_XuPing_MC115_T_8_20PER.16414.16414.3.0.dta	3	0	ADTDVEYRIEHDTMGEVR	34.8101	3.82159e-09	14,Oxidation[M];	3	WP_011730408.1/	1,M,V/	1|0|	target	1
0000_XuPing_MC115_T_7_20PER.36241.36241.4.0.dta	4	0	SEPFYITTAIAYPNGVPHIGHAYEYIATDAIAR	21.7089	3.82694e-09		3	WP_011730537.1/	1,M,F/	1|	target	0
0000_XuPing_MC115_T_11_20PER.39804.39804.3.0.dta	3	0	VVELGGIGPGPHAAMMLSDLGADVVR	21.3799	3.8346e-09		3	WP_011730750.1/	11,R,V/	1|	target	0
0000_XuPing_MC115_T_13_20PER.30763.30763.3.1.dta	3	0	ILVENAQFESEIDADAAKEDAASDDER	25.6105	3.89372e-09		3	WP_011730202.1/	78,R,T/	2|	target	1
0000_XuPing_MC115_T_13_20PER.30928.30928.4.0.dta	4	0	LRETHLGDWQGLTHLEVDAAAPGAR	31.5357	3.89606e-09		3	WP_003895958.1/	81,R,L/	1|	target	1
0000_XuPing_MC115_T_12_33PER.39929.39929.3.1.dta	3	0	MVEGGVATIEDVDKAVVAGLSHPMGPLR	37.6689	3.94625e-09	24,Oxidation[M];	3	WP_003892338.1/	206,R,L/	2|0|	target	1
0000_XuPing_MC115_T_13_20PER.47576.47576.3.0.dta	3	0	TVTGCNVENVSYGLGLCAECAVVCALHSGGGGR	25.9574	4.04089e-09	5,Carbamidomethyl[C];17,Carbamidomethyl[C];20,Carbamidomethyl[C];24,Carbamidomethyl[C];	3	WP_014877157.1/	40,R,L/	2|0|0|0|0|	target	0
0000_XuPing_MC115_T_13_20PER.42977.42977.3.0.dta	3	0	LMQAALAEVGDYPCHINAQTYLEDMYGK	25.6993	4.09295e-09	14,Carbamidomethyl[C];	3	WP_011728473.1/	97,R,H/	1|0|	target	0
0000_XuPing_MC115_T_13_20PER.46849.46849.3.0.dta	3	0	AAVVAAAHPSASVAWATLAEQALDDDKAVTAYAYAR	32.2032	4.10237e-09		3	WP_003892178.1/	30,K,T/	1|	target	1
0000_XuPing_MC115_T_12_33PER.39154.39154.4.0.dta	4	0	LFGGLIAAQSLGAAGATVDDDKVPQSLHAYFVR	25.5468	4.11923e-09		3	WP_011731119.1/	32,R,G/	1|	target	1
0000_XuPing_MC115_T_8_20PER.24801.24801.2.0.dta	2	0	AASDVTGHAVGIMADLQGPK	25.2271	4.18818e-09		3	WP_011728910.1/	52,R,I/	1|	target	0
0000_XuPing_MC115_T_10_20PER.39386.39386.4.1.dta	4	0	TALFADGSGEITIFDPHELADGKPEVTTLSSPK	20.8993	4.24723e-09		3	WP_011731002.1/	115,R,P/	2|	target	1
0000_XuPing_MC115_T_8_20PER.25791.25791.3.0.dta	3	0	APADLYAAGHAELAAYPSVQVR	25.2567	4.26212e-09		3	WP_011729718.1/	56,R,R/	1|	target	0
0000_XuPing_MC115_T_8_20PER.32146.32146.3.0.dta	3	0	VLLVDAGEQSNLPAHGIGGLLGSDGR	19.949	4.26809e-09		3	WP_011729718.1/	30,R,A/	1|	target	0
0000_XuPing_MC115_T_13_20PER.48619.48619.3.0.dta	3	0	IASNFDVFDFELSGQDITSIASLETGKR	26.9605	4.27407e-09		3	WP_003893773.1/	235,R,L/	1|	target	1
0000_XuPing_MC115_T_7_20PER.37808.37808.3.0.dta	3	0	LREYFVTHGYDTTLDDAAFAEAAALVQTR	29.4292	4.28048e-09		3	WP_011728308.1/	342,R,V/	1|	target	1
0000_XuPing_MC115_T_10_20PER.23950.23950.3.0.dta	3	0	ILAEANHPLVIQAETMDAGADKAAELANK	35.9959	4.29893e-09	16,Oxidation[M];	3	WP_011730595.1/	358,R,-/	2|0|	target	1
0000_XuPing_MC115_T_13_20PER.22801.22801.3.0.dta	3	0	GASSGGIVTQEAPIHVSNVMVVDSDGKPTR	33.3833	4.30022e-09	20,Oxidation[M];	3	WP_003892853.1/	52,R,V/	1|0|	target	1
0000_XuPing_MC115_T_8_20PER.37970.37970.4.2.dta	4	0	HDLSESFPDGEFDLVSAQFLHSTVR	24.6118	4.3071e-09		3	WP_011729718.1/	402,R,L/	1|	target	0
0000_XuPing_MC115_T_12_33PER.37226.37226.3.0.dta	3	0	DIENQYETQITQIEHEVSSSGQEVQSSAK	25.2911	4.32783e-09		3	CON_IPI00019359.3/	339,K,E/	1|	target	0
0000_XuPing_MC115_T_8_20PER.32384.32384.4.0.dta	4	0	DLVVDTPVTLSPEDSVSDANALLHKR	21.7038	4.39895e-09		3	WP_011729218.1/	92,R,A/	1|	target	1
0000_XuPing_MC115_T_13_20PER.45363.45363.5.0.dta	5	0	LTDLAADPDAPAMVLVTHHVEEIPVGFSHGLILSEGK	27.3739	4.4699e-09		3	WP_011727371.1/	196,R,V/	2|	target	0
0000_XuPing_MC115_T_8_20PER.36266.36266.3.0.dta	3	0	TVEEAIGEADIVITATGNKDIITLDHMK	33.659	4.4932e-09	27,Oxidation[M];	3	WP_003893235.1/	313,R,A/	2|0|	target	1
0000_XuPing_MC115_T_11_20PER.38844.38844.4.1.dta	4	0	HASLATTVYGLGTVDGINAAGLGVHALYLK	26.5814	4.5013e-09		3	WP_003896850.1/	60,R,S/	2|	target	0
0000_XuPing_MC115_T_8_20PER.36273.36273.4.0.dta	4	0	TVEEAIGEADIVITATGNKDIITLDHMK	33.9186	4.50941e-09	27,Oxidation[M];	3	WP_003893235.1/	313,R,A/	1|0|	target	1
0000_XuPing_MC115_T_11_20PER.10465.10465.3.0.dta	3	0	GSYGSGGSSYGSGGGSYGSGGGGGGHGSYGSGSSSGGYR	26.3857	4.60833e-09		3	CON_IPI00220327.3/	549,R,G/	1|	target	0
0000_XuPing_MC115_T_13_20PER.36628.36628.6.2.dta	6	0	VSLIVTTHQHQDHWLALQAVTEATGAPTAAHALDAGALPVKPDR	28.1418	4.63977e-09		3	WP_003895255.1/	80,K,I/	1|	target	1
0000_XuPing_MC115_T_11_20PER.40825.40825.4.0.dta	4	0	GTGGEIQLTDAIALLIEEDHPVHVVVHR	23.4973	4.6593e-09		3	WP_014878343.1/	236,R,G/	1|	target	0
0000_XuPing_MC115_T_13_20PER.45079.45079.4.0.dta	4	0	THDAVVALGVVIQGETPHFDYVCDAVTQGLTR	26.6607	4.6663e-09	23,Carbamidomethyl[C];	3	WP_011728796.1/	70,R,V/	1|0|	target	0
0000_XuPing_MC115_T_10_20PER.40652.40652.4.0.dta	4	0	KVIISAPATDEDITIVLGVNDDKYDGSQNIISNASCTTNCLGPLAK	33.9314	4.80745e-09	36,Carbamidomethyl[C];40,Carbamidomethyl[C];	3	WP_003894472.1/	123,K,V/	2|0|0|	target	2
0000_XuPing_MC115_T_12_33PER.42183.42183.3.0.dta	3	0	RGHSAAETIVAGHSVGEIAAYAIAGVISADDAVK	29.0894	4.82527e-09		3	WP_014878004.1/	76,K,L/	1|	target	1
0000_XuPing_MC115_T_7_20PER.27737.27737.3.0.dta	3	0	SSEADIDKALDAAHAAAPAWGK	26.2314	4.88059e-09		3	WP_014877107.1/	53,R,T/	1|	target	1
0000_XuPing_MC115_T_13_20PER.47978.47978.2.0.dta	2	0	TVGDVVAYIQKLEEENPEAAAALR	28.8807	4.94593e-09		3	WP_003895721.1/	68,R,E/	1|	target	1
0000_XuPing_MC115_T_4_20PER.40211.40211.4.0.dta	4	0	LASLMDIDPIYVWTHDSIGLGEDGPTHQPIEHLAALR	28.1255	4.94742e-09		3	WP_011728815.1/	476,R,A/	1|	target	0
0000_XuPing_MC115_T_3_20PER.34104.34104.3.1.dta	3	0	DTLSVLDQLLAGSEQGANGNHITYQR	24.3725	5.00114e-09		3	WP_011731177.1/	214,R,A/	2|	target	0
0000_XuPing_MC115_T_10_20PER.21503.21503.3.0.dta	3	0	ILAEANHPLVIQAETMDAGADK	31.8739	5.01817e-09	16,Oxidation[M];	3	WP_011730595.1/	358,R,A/	1|0|	target	0
0000_XuPing_MC115_T_10_20PER.32745.32745.3.0.dta	3	0	ALDMLLILHADHEQNCSTSTVR	24.2992	5.11852e-09	16,Carbamidomethyl[C];	3	WP_003897085.1/	224,R,L/	2|0|	target	0
0000_XuPing_MC115_T_6_20PER.26013.26013.2.0.dta	2	0	KTDDVAGDGTTTATVLAQALVR	28.3295	5.16841e-09		3	WP_003892307.1/	78,K,E/	2|	target	1
0000_XuPing_MC115_T_7_20PER.42305.42305.3.0.dta	3	0	GVLVVNAPTSNIHSAAEHAIALLLATAR	21.4515	5.20056e-09		3	WP_011728303.1/	87,R,Q/	1|	target	0
0000_XuPing_MC115_T_10_20PER.27103.27103.3.0.dta	3	0	GFDGASCGVNVAIGAQSPDIAQGVDTAHETR	27.246	5.20993e-09	7,Carbamidomethyl[C];	3	WP_003894439.1/	84,K,V/	2|0|	target	0
0000_XuPing_MC115_T_10_20PER.48030.48030.3.0.dta	3	0	VQLNPLEEASAYQQLLDEFGVTHDELAAR	26.4687	5.21305e-09		3	WP_011731641.1/	182,R,I/	1|	target	0
0000_XuPing_MC115_T_12_33PER.26322.26322.3.0.dta	3	0	AAGAIAHLNADHADSLLAMAR	28.5539	5.28496e-09		3	WP_011731334.1/	183,R,N/	1|	target	0
0000_XuPing_MC115_T_8_20PER.14254.14254.4.2.dta	4	0	VQATGHQVIWQCDPMHGNTHESSTGYK	25.6834	5.30402e-09	12,Carbamidomethyl[C];	3	WP_003895637.1/	355,K,T/	1|0|	target	0
0000_XuPing_MC115_T_2_20PER.37368.37368.4.0.dta	4	0	KLQQLSPGVVLTGLGGATETAIHATLFEAK	23.7022	5.44755e-09		3	WP_011729889.1/	825,R,E/	1|	target	1
0000_XuPing_MC115_T_11_20PER.41674.41674.3.0.dta	3	0	AALTSGAADLVVGALPFDLTGPAALHAPASAR	25.1097	5.5001e-09		3	WP_011728015.1/	31,R,V/	1|	target	0
0000_XuPing_MC115_T_11_20PER.17659.17659.3.0.dta	3	0	DRIDSGLAQDDDELSEHTNDTDGYKND	28.111	5.56538e-09		3	WP_011728722.1/	80,R,-/	2|	target	2
0000_XuPing_MC115_T_4_20PER.28395.28395.4.0.dta	4	0	ALTAVSDQTHITSVPSIEQGNNDSHAIGLGQMNLHGYLAR	31.0076	5.57318e-09		3	WP_174519656.1/	431,R,E/	1|	target	0
0000_XuPing_MC115_T_8_20PER.34487.34487.3.0.dta	3	0	FTGPNSLEVALNDGGTEKVEFSNAIIATGSSTR	27.7927	5.57541e-09		3	WP_003892330.1/	114,K,L/	2|	target	1
0000_XuPing_MC115_T_6_20PER.34707.34707.3.0.dta	3	0	VNANIGNSAVTSSIAEEVDKMVWATR	23.6415	5.61626e-09		3	WP_036462589.1/	142,K,W/	2|	target	1
0000_XuPing_MC115_T_10_20PER.31339.31339.3.0.dta	3	0	AGEFDVIVAGGQESMSQAPHLLPK	25.5714	5.72857e-09	15,Oxidation[M];	3	WP_014878184.1/	103,R,S/	2|0|	target	0
0000_XuPing_MC115_T_8_20PER.31196.31196.4.0.dta	4	0	VSPVCPHLGGIVEWNDSDEAWECPLHGSR	24.0038	5.74176e-09	5,Carbamidomethyl[C];23,Carbamidomethyl[C];	3	WP_029104247.1/	457,R,F/	1|0|0|	target	0
0000_XuPing_MC115_T_13_20PER.51464.51464.3.0.dta	3	0	IASNFDVFDFELSGQDITSIASLETGKR	26.7562	5.91248e-09		3	WP_003893773.1/	235,R,L/	1|	target	1
0000_XuPing_MC115_T_10_20PER.47276.47276.4.0.dta	4	0	ADPLDLQGAGDQGLMFGYAIGDTPELMPLPIALAHR	31.9032	5.96295e-09	27,Oxidation[M];	3	WP_003894439.1/	119,K,L/	2|0|	target	0
0000_XuPing_MC115_T_8_20PER.33753.33753.4.0.dta	4	0	AGVAAIPMSAFCDPDAPHADVWNHLVR	21.2289	6.00604e-09	12,Carbamidomethyl[C];	3	WP_011730742.1/	340,R,F/	1|0|	target	0
0000_XuPing_MC115_T_13_20PER.42953.42953.3.0.dta	3	0	LMQAALAEVGDYPCHINAQTYLEDMYGK	27.5892	6.04037e-09	14,Carbamidomethyl[C];	3	WP_011728473.1/	97,R,H/	2|0|	target	0
0000_XuPing_MC115_T_8_20PER.21093.21093.3.0.dta	3	0	FYAGCQNVDTVESVAAEHAR	23.6141	6.06398e-09	5,Carbamidomethyl[C];	3	WP_011730415.1/	90,R,E/	1|0|	target	0
0000_XuPing_MC115_T_13_20PER.45893.45893.3.0.dta	3	0	LGDPDEYGALAQHIIENPMLNGEVIR	27.1262	6.13841e-09		3	WP_003896585.1/	217,R,L/	1|	target	0
0000_XuPing_MC115_T_10_20PER.34693.34693.2.0.dta	2	0	GESLVHDGAGVAPGALLIGGTVVGR	23.9211	6.17288e-09		3	WP_029104224.1/	250,R,G/	2|	target	0
0000_XuPing_MC115_T_10_20PER.34529.34529.2.0.dta	2	0	LQDVAANTFVHHALVDYVVR	27.4418	6.20506e-09		3	WP_014877592.1/	249,R,I/	2|	target	0
0000_XuPing_MC115_T_11_20PER.33606.33606.3.0.dta	3	0	IAEDAPHHPFSIDDVADALVR	25.198	6.24678e-09		3	WP_011730524.1/	151,R,K/	1|	target	0
0000_XuPing_MC115_T_13_20PER.50016.50016.4.0.dta	4	0	NLGVHTHLEDDHAVAAGNLLADETVISQLLNGYTTSSAETFEDR	29.2125	6.31966e-09		3	WP_011727820.1/	99,K,L/	2|	target	0
0000_XuPing_MC115_T_12_33PER.29013.29013.3.0.dta	3	0	DLGLAMAAVSSTGASAPLGSHAAEIYAK	24.1496	6.43573e-09	6,Oxidation[M];	3	WP_011727701.1/	243,K,F/	1|0|	target	0
0000_XuPing_MC115_T_7_20PER.38882.38882.2.0.dta	2	0	DLVNAGAVELVAATVDHGVSSEAAR	25.6037	6.46282e-09		3	WP_003893735.1/	344,R,A/	2|	target	0
0000_XuPing_MC115_T_13_20PER.35580.35580.2.0.dta	2	0	AVHVKDDGLHGSDLIQTAWTLAR	28.6882	6.47705e-09		3	WP_011728286.1/	84,K,A/	2|	target	1
0000_XuPing_MC115_T_4_20PER.22301.22301.3.0.dta	3	0	LAQEATTFVDAHDKLVANHPTLENVR	27.5081	6.49457e-09		3	WP_011726648.1/	209,R,E/	2|	target	1
0000_XuPing_MC115_T_8_20PER.30129.30129.4.0.dta	4	0	ATAAAVLTEHDLDVAALPATVTVERPR	23.993	6.49457e-09		3	WP_011730214.1/	11,K,N/	1|	target	1
0000_XuPing_MC115_T_7_20PER.30914.30914.2.0.dta	2	0	KTDDVAGDGTTTATVLAQALVR	28.1921	6.66497e-09		3	WP_003892307.1/	78,K,E/	1|	target	1
0000_XuPing_MC115_T_11_20PER.43705.43705.4.3.dta	4	0	ATEYNNAAEAFAAQLVTAEQSVEDLKGLHDQALQAAGQAK	29.0667	6.73398e-09		3	WP_011728531.1/	94,K,K/	2|	target	1
0000_XuPing_MC115_T_8_20PER.31270.31270.2.0.dta	2	0	LGELAIGGTAVGTGLNAPEGFGAK	22.4943	6.736e-09		3	WP_011730408.1/	218,R,V/	1|	target	0
0000_XuPing_MC115_T_7_20PER.10526.10526.3.0.dta	3	0	GSYGSGGSSYGSGGGSYGSGGGGGGHGSYGSGSSSGGYR	26.3802	6.74004e-09		3	CON_IPI00220327.3/	549,R,G/	1|	target	0
0000_XuPing_MC115_T_8_20PER.24797.24797.2.0.dta	2	0	AASDVTGHAVGIMADLQGPK	27.0999	6.80165e-09		3	WP_011728910.1/	52,R,I/	2|	target	0
0000_XuPing_MC115_T_8_20PER.28270.28270.4.1.dta	4	0	RVLLVDAGEQSNLPAHGIGGLLGSDGR	27.8397	6.80438e-09		3	WP_011729718.1/	29,R,A/	2|	target	1
0000_XuPing_MC115_T_3_20PER.32071.32071.3.0.dta	3	0	VPVVLSAHAEDLIAHDATAILR	25.3386	6.83233e-09		3	WP_011729887.1/	11,R,Y/	2|	target	0
0000_XuPing_MC115_T_12_33PER.27494.27494.3.0.dta	3	0	AAGFDRPILHGLCTYGIGCK	29.7052	6.83506e-09	13,Carbamidomethyl[C];19,Carbamidomethyl[C];	3	WP_011730907.1/	201,K,A/	1|0|0|	target	1
0000_XuPing_MC115_T_8_20PER.34870.34870.4.0.dta	4	0	SITSMQAVYVPADDYTDPAPATTFAHLDATTELSR	21.331	6.92173e-09		3	WP_038558043.1/	300,R,A/	1|	target	0
0000_XuPing_MC115_T_13_20PER.32173.32173.2.0.dta	2	0	VDQFDIYAHLDGGGPSGQAGALR	27.0079	6.95086e-09		3	WP_003892945.1/	77,R,L/	1|	target	0
0000_XuPing_MC115_T_4_20PER.35555.35555.3.0.dta	3	0	MLNHNYIGTEHILLGLIHEGEGVAAK	31.7784	7.12754e-09		3	WP_011731031.1/	21,R,S/	1|	target	0
0000_XuPing_MC115_T_13_20PER.35823.35823.4.2.dta	4	0	IDTGHDHGAGDTLAAAAACALAHGMDMPDAVAFAK	36.944	7.14752e-09	19,Carbamidomethyl[C];25,Oxidation[M];27,Oxidation[M];	3	WP_011727221.1/	213,R,G/	1|0|0|0|	target	0
0000_XuPing_MC115_T_10_20PER.29784.29784.3.0.dta	3	0	ILAEANHPLVIQAETMDAGADKAAELANK	34.0042	7.21358e-09		3	WP_011730595.1/	358,R,-/	2|	target	1
0000_XuPing_MC115_T_8_20PER.17810.17810.5.0.dta	5	0	VHQFDKVEGFIYCKPEDAEAEHQR	25.0208	7.22008e-09	13,Carbamidomethyl[C];	3	WP_003897822.1/	272,R,L/	1|0|	target	2
0000_XuPing_MC115_T_8_20PER.27620.27620.3.0.dta	3	0	APADLYAAGHAELAAYPSVQVR	24.6467	7.26716e-09		3	WP_011729718.1/	56,R,R/	1|	target	0
0000_XuPing_MC115_T_12_33PER.38997.38997.3.0.dta	3	0	MVEGGVATIEDVDKAVVAGLSHPMGPLR	36.783	7.28025e-09	1,Oxidation[M];24,Oxidation[M];	3	WP_003892338.1/	206,R,L/	2|0|0|	target	1
0000_XuPing_MC115_T_13_20PER.34183.34183.4.1.dta	4	0	LIDENAQHLTDLDAAIGDADHGINMQR	23.1879	7.3087e-09		3	WP_011728173.1/	15,R,G/	2|	target	0
0000_XuPing_MC115_T_6_20PER.27205.27205.3.0.dta	3	0	VLLVDAGEQSNLPAHGIGGLLGSDGR	21.8873	7.33653e-09		3	WP_011729718.1/	30,R,A/	2|	target	0
0000_XuPing_MC115_T_8_20PER.27793.27793.3.0.dta	3	0	GHVFNALGDCLDDPGYGKDFEHWSIHR	27.1627	7.36078e-09	10,Carbamidomethyl[C];	3	WP_038558043.1/	95,K,K/	1|0|	target	1
0000_XuPing_MC115_T_10_20PER.36031.36031.3.0.dta	3	0	GSPVSFVVDGVHAHDVGQVLDDDGVAVR	24.2061	7.5524e-09		3	WP_003894512.1/	339,R,V/	2|	target	0
0000_XuPing_MC115_T_8_20PER.34645.34645.3.0.dta	3	0	QIIASCEVPGQCDISAMDHAVNSYLR	18.5227	7.66654e-09	6,Carbamidomethyl[C];12,Carbamidomethyl[C];	3	WP_011726923.1/	67,R,R/	1|0|0|	target	0
0000_XuPing_MC115_T_10_20PER.26279.26279.3.0.dta	3	0	VGDYLVATVDDSTHQMEIR	29.8943	7.72194e-09	16,Oxidation[M];	3	WP_011726764.1/	195,R,R/	2|0|	target	0
0000_XuPing_MC115_T_10_20PER.32709.32709.4.0.dta	4	0	VGGTALTLDVTADDAVDKITAHVTEHHGGK	20.975	7.83786e-09		3	WP_011726889.1/	254,K,V/	2|	target	1
0000_XuPing_MC115_T_3_20PER.34394.34394.3.1.dta	3	0	DTLSVLDQLLAGSEQGANGNHITYQR	24.744	7.8457e-09		3	WP_011731177.1/	214,R,A/	2|	target	0
0000_XuPing_MC115_T_13_20PER.48086.48086.4.0.dta	4	0	DGLGVLDHVLEHALDQLGGHDHTR	24.9605	7.84963e-09		3	WP_014878425.1/	135,K,-/	1|	target	0
0000_XuPing_MC115_T_13_20PER.46828.46828.3.0.dta	3	0	AAVVAAAHPSASVAWATLAEQALDDDKAVTAYAYAR	33.3459	7.85434e-09		3	WP_003892178.1/	30,K,T/	2|	target	1
0000_XuPing_MC115_T_8_20PER.31573.31573.4.2.dta	4	0	VLLVDAGEQSNLPAHGIGGLLGSDGR	25.0056	7.86691e-09		3	WP_011729718.1/	30,R,A/	2|	target	0
0000_XuPing_MC115_T_1_20PER.37501.37501.4.0.dta	4	0	MGLPVLAVVGYAQSFADGVHTSIPAPGLGALGAAR	28.361	7.88188e-09	1,Oxidation[M];	3	WP_011730064.1/	2830,K,G/	2|0|	target	0
0000_XuPing_MC115_T_13_20PER.20268.20268.3.0.dta	3	0	VNSDAADELHVHSNPEHNFPIEPR	31.3084	7.96666e-09		3	WP_011731324.1/	90,R,S/	2|	target	0
0000_XuPing_MC115_T_13_20PER.24193.24193.3.0.dta	3	0	HAGGDDSAEGASVIDFAQHDSQHEGGDGELTENAG	31.216	8.07817e-09		3	WP_003893041.1/	164,R,-/	1|	target	0
0000_XuPing_MC115_T_4_20PER.36110.36110.3.0.dta	3	0	EALQLGHNYIGTEHILLGLIR	27.3778	8.09597e-09		3	WP_011731031.1/	93,R,E/	1|	target	0
0000_XuPing_MC115_T_2_20PER.37560.37560.3.0.dta	3	0	KLQQLSPGVVLTGLGGATETAIHATLFEAK	24.8886	8.11542e-09		3	WP_011729889.1/	825,R,E/	1|	target	1
0000_XuPing_MC115_T_11_20PER.29044.29044.3.0.dta	3	0	EGADVAIAYLDEHDDATHTASLVER	23.7936	8.18224e-09		3	WP_011727900.1/	72,K,T/	2|	target	0
0000_XuPing_MC115_T_8_20PER.26059.26059.3.0.dta	3	0	ATFCQPQVASFGLTEEQARDEGYDVK	18.6082	8.18961e-09	4,Carbamidomethyl[C];	3	WP_003892330.1/	347,R,V/	1|0|	target	1
0000_XuPing_MC115_T_8_20PER.30189.30189.3.0.dta	3	0	AIENPKDHLELGESLGLIDMER	23.4868	8.24796e-09		3	WP_003897822.1/	128,R,G/	1|	target	1
0000_XuPing_MC115_T_10_20PER.38878.38878.3.0.dta	3	0	GISVVLAGGGTAGHVEPAMAVADALR	21.9756	8.26695e-09		3	WP_038557937.1/	13,R,A/	2|	target	0
0000_XuPing_MC115_T_4_20PER.29524.29524.3.0.dta	3	0	LVGDTGEIVSIEHYGESADDKTLFR	23.5358	8.28433e-09		3	WP_011728815.1/	652,K,E/	1|	target	1
0000_XuPing_MC115_T_8_20PER.41553.41553.4.0.dta	4	0	LLGAHILGHQASSIIQPLIQAMSLGQTAQEIAR	23.6428	8.33585e-09		3	WP_011728470.1/	406,K,G/	1|	target	0
0000_XuPing_MC115_T_10_20PER.45513.45513.4.1.dta	4	0	YPLPAAWCDDVDVALYLKDESTHITGSLK	26.0943	8.35923e-09	8,Carbamidomethyl[C];	3	WP_011731115.1/	36,R,H/	1|0|	target	1
0000_XuPing_MC115_T_13_20PER.34256.34256.3.0.dta	3	0	LIDENAQHLTDLDAAIGDADHGINMQR	32.2767	8.46353e-09		3	WP_011728173.1/	15,R,G/	1|	target	0
0000_XuPing_MC115_T_4_20PER.34937.34937.3.0.dta	3	0	MLNHNYIGTEHILLGLIHEGEGVAAK	32.8891	8.54346e-09	1,Oxidation[M];	3	WP_011731031.1/	21,R,S/	1|0|	target	0
0000_XuPing_MC115_T_10_20PER.34536.34536.3.1.dta	3	0	ALAALDGWCTDALSYGGHDTESPR	23.9673	8.56827e-09	9,Carbamidomethyl[C];	3	WP_011729628.1/	374,K,L/	2|0|	target	0
0000_XuPing_MC115_T_11_20PER.43786.43786.4.2.dta	4	0	GHSAAETIVAGHSVGEIAAYAIAGVISADDAVK	21.3062	8.57598e-09		3	WP_014878004.1/	77,R,L/	2|	target	0
0000_XuPing_MC115_T_13_20PER.45019.45019.4.0.dta	4	0	VVIITGAGSGIGQATAQVLLDAGHHVVLAGR	23.3113	8.61639e-09		3	WP_011728092.1/	6,K,R/	1|	target	0
0000_XuPing_MC115_T_10_20PER.34679.34679.3.0.dta	3	0	YYDAPIVSSDIVTDPHSSLYDAGLTK	23.3318	8.62328e-09		3	WP_003894472.1/	281,K,V/	2|	target	0
0000_XuPing_MC115_T_10_20PER.23972.23972.4.1.dta	4	0	GQVVVKPGTTTPHTEFEGQVYILSKDEGGR	32.9692	8.62673e-09		3	WP_003892789.1/	291,R,H/	2|	target	2
0000_XuPing_MC115_T_13_20PER.43654.43654.3.0.dta	3	0	EGNADYAVIALLQNPEDVDTYVDHPAHVELSR	25.6859	8.63795e-09		3	WP_011728084.1/	48,R,Q/	2|	target	0
0000_XuPing_MC115_T_5_20PER.36106.36106.3.0.dta	3	0	SLQAVIVDPGTGEELGDGTVGEIWLHGNNIGR	21.1994	8.70559e-09		3	WP_003894908.1/	407,R,G/	1|	target	0
0000_XuPing_MC115_T_8_20PER.26150.26150.3.0.dta	3	0	APADLYAAGHAELAAYPSVQVR	23.8092	8.79748e-09		3	WP_011729718.1/	56,R,R/	1|	target	0
0000_XuPing_MC115_T_10_20PER.43524.43524.4.0.dta	4	0	AEELGLTWLAEIGAHGVVAGPDSTLQSQPANAIKK	26.2883	8.8248e-09		3	WP_014878184.1/	264,K,A/	1|	target	1
0000_XuPing_MC115_T_8_20PER.28621.28621.3.0.dta	3	0	TPGGSSGGSGAAVAAGVVHVALGSDTGGSIR	30.3468	8.86371e-09		3	WP_011727401.1/	144,R,I/	2|	target	0
0000_XuPing_MC115_T_6_20PER.33875.33875.3.0.dta	3	0	NGEDVDALRLELQQTYEDTLVNPYIAAER	26.9657	8.89479e-09		3	WP_003893203.1/	473,K,G/	2|	target	1
0000_XuPing_MC115_T_8_20PER.32431.32431.4.0.dta	4	0	IEDIVIVTEDGAQSVNNQPHDLVVVPVR	22.4002	8.91527e-09		3	WP_011729390.1/	347,R,-/	1|	target	0
0000_XuPing_MC115_T_12_33PER.39895.39895.4.0.dta	4	0	MVEGGVATIEDVDKAVVAGLSHPMGPLR	29.4827	8.94832e-09	24,Oxidation[M];	3	WP_003892338.1/	206,R,L/	1|0|	target	1
0000_XuPing_MC115_T_7_20PER.34288.34288.4.0.dta	4	0	FVLENSESVLVFAETDAHADKVEQLR	22.8277	8.98688e-09		3	WP_011729678.1/	110,R,D/	1|	target	1
0000_XuPing_MC115_T_8_20PER.25492.25492.3.0.dta	3	0	LLASLHDDEGNVAVEGLHEATAADVDR	28.0624	9.11449e-09		3	WP_014878135.1/	227,R,G/	1|	target	0
0000_XuPing_MC115_T_11_20PER.32394.32394.3.0.dta	3	0	TIEGKPSATYLWEDKGVVPLLK	24.9133	9.13091e-09		3	WP_011729118.1/	81,R,I/	1|	target	2
0000_XuPing_MC115_T_13_20PER.16525.16525.2.0.dta	2	0	TVQDATATETHGVTLTDAAAAK	27.9877	9.33775e-09		3	WP_003895666.1/	1,M,A/	2|	target	0
0000_XuPing_MC115_T_8_20PER.27762.27762.4.1.dta	4	0	GHVFNALGDCLDDPGYGKDFEHWSIHR	23.478	9.40147e-09	10,Carbamidomethyl[C];	3	WP_038558043.1/	95,K,K/	2|0|	target	1
0000_XuPing_MC115_T_4_20PER.35835.35835.2.0.dta	2	0	TAVVEGLAQAIVHGEVPETLK	26.7475	9.40429e-09		3	WP_011731031.1/	222,K,D/	1|	target	0
0000_XuPing_MC115_T_7_20PER.40140.40140.2.0.dta	2	0	HDVDPNEVVSVGDEVEALVLTK	27.7409	9.4571e-09		3	WP_003895279.1/	71,K,E/	1|	target	0
0000_XuPing_MC115_T_10_20PER.46930.46930.4.0.dta	4	0	APGASAVIYGGVDATGVVFDGVDAALQVPHTDIR	26.7433	9.47224e-09		3	WP_003896675.1/	324,R,L/	2|	target	0
0000_XuPing_MC115_T_5_20PER.37019.37019.3.0.dta	3	0	TVSAAELTALEGVYEQGTNLHHALALASR	26.0821	9.54642e-09		3	WP_011730584.1/	524,R,H/	1|	target	0
0000_XuPing_MC115_T_13_20PER.33950.33950.5.0.dta	5	0	RFGGSEAHEHGIVDATAHEGAVTLAATSLLRPLGSK	33.4098	9.6308e-09		3	WP_011731358.1/	159,R,D/	1|	target	2
0000_XuPing_MC115_T_8_20PER.41624.41624.3.1.dta	3	0	TFDATGLAELVADKQVTAAELLEVAQAR	32.2945	9.65683e-09		3	WP_011731449.1/	7,R,A/	2|	target	1
0000_XuPing_MC115_T_8_20PER.26869.26869.3.0.dta	3	0	APADLYAAGHAELAAYPSVQVR	23.797	9.68004e-09		3	WP_011729718.1/	56,R,R/	1|	target	0
0000_XuPing_MC115_T_8_20PER.24779.24779.3.0.dta	3	0	AASDVTGHAVGIMADLQGPK	23.5131	9.72564e-09		3	WP_011728910.1/	52,R,I/	1|	target	0
0000_XuPing_MC115_T_7_20PER.30599.30599.4.0.dta	4	0	ATAAAVLTEHDLDVAALPATVTVERPR	27.2686	9.76853e-09		3	WP_011730214.1/	11,K,N/	1|	target	1
0000_XuPing_MC115_T_12_33PER.42304.42304.3.0.dta	3	0	TCILTDDMIDTGGTIAGAVNLLREDGAK	22.9488	9.86473e-09	2,Carbamidomethyl[C];	3	WP_003896824.1/	224,K,D/	1|0|	target	1
0000_XuPing_MC115_T_3_20PER.25851.25851.3.0.dta	3	0	CAAILIGDTVVGHAGELHPAVIER	21.5823	9.93204e-09	1,Carbamidomethyl[C];	3	WP_011729318.1/	685,R,S/	2|0|	target	0
0000_XuPing_MC115_T_5_20PER.10327.10327.2.0.dta	2	0	MNTGGVHGSALGADEVAATKK	32.0566	9.93502e-09		3	WP_011728815.1/	276,K,I/	2|	target	1
0000_XuPing_MC115_T_11_20PER.43800.43800.3.0.dta	3	0	GHSAAETIVAGHSVGEIAAYAIAGVISADDAVK	30.0286	1.00218e-08		3	WP_014878004.1/	77,R,L/	1|	target	0
0000_XuPing_MC115_T_8_20PER.35983.35983.2.0.dta	2	0	IVLELDDGKTVAADTLLVATGR	22.6855	1.00339e-08		3	WP_011728470.1/	244,R,V/	1|	target	1
0000_XuPing_MC115_T_10_20PER.31186.31186.3.0.dta	3	0	TYLAMCSVEGGMEIEEVAATKPER	31.4343	1.00852e-08	6,Carbamidomethyl[C];12,Oxidation[M];	3	WP_011730595.1/	111,R,L/	1|0|0|	target	1
0000_XuPing_MC115_T_8_20PER.35684.35684.4.0.dta	4	0	PVGVPAIVVRPDGGVDSASGALEHDTDGSGAAVLAALAR	17.773	1.01367e-08		3	WP_011729659.1/	76,R,L/	1|	target	1
0000_XuPing_MC115_T_5_20PER.12303.12303.5.1.dta	5	0	MEEHTQGSHVEAGIVEHPNAEDFGHAR	34.2148	1.0209e-08		3	WP_003897929.1/	0,-,T/	2|	target	0
0000_XuPing_MC115_T_8_20PER.30176.30176.4.0.dta	4	0	DYEYGGDYGAPAGQGGYGGGYGADYPAGGTTVTLQLDDGSGR	23.3121	1.02233e-08		3	WP_014876644.1/	358,R,T/	1|	target	0
0000_XuPing_MC115_T_8_20PER.17082.17082.3.0.dta	3	0	HQGQVVAVLTHQTALAER	25.6807	1.02253e-08		3	WP_011728009.1/	117,R,R/	1|	target	0
0000_XuPing_MC115_T_13_20PER.47722.47722.4.1.dta	4	0	LIEHVDDLTDGLTEEVSSYRPTPEANSIAWLLWHSAR	38.0486	1.02345e-08		3	WP_003892314.1/	31,R,C/	2|	target	1
0000_XuPing_MC115_T_13_20PER.44525.44525.3.0.dta	3	0	FFGGDLDQVPTHCLTQGLGTIMEAR	23.6652	1.02622e-08	13,Carbamidomethyl[C];	3	WP_011728169.1/	167,R,H/	1|0|	target	0
0000_XuPing_MC115_T_4_20PER.28979.28979.2.0.dta	2	0	VLDGAVAVFDGKEGVEPQSEQVWR	23.0978	1.0357e-08		3	WP_003892788.1/	100,R,Q/	1|	target	1
0000_XuPing_MC115_T_12_33PER.29784.29784.4.1.dta	4	0	VTDMGGPEVVEHPDLAQMYLAAHSSR	24.2139	1.03674e-08		3	WP_011730579.1/	186,R,R/	1|	target	0
0000_XuPing_MC115_T_10_20PER.33747.33747.3.0.dta	3	0	ALGMDEDKLNVSGGAIALGHPFGMTGAR	25.2428	1.0384e-08		3	WP_011730434.1/	340,R,I/	1|	target	1
0000_XuPing_MC115_T_10_20PER.33727.33727.4.1.dta	4	0	ALGMDEDKLNVSGGAIALGHPFGMTGAR	23.6664	1.03913e-08		3	WP_011730434.1/	340,R,I/	2|	target	1
0000_XuPing_MC115_T_11_20PER.33588.33588.4.2.dta	4	0	NISLAEVVATHGKPDLVIVGANDPDAMFGHTEECRK	29.7368	1.06054e-08	34,Carbamidomethyl[C];	3	WP_011729690.1/	125,R,L/	2|0|	target	2
0000_XuPing_MC115_T_11_20PER.31175.31175.3.0.dta	3	0	MGLGDAALIKDNHVAAAGSVVAALK	29.4983	1.06118e-08		3	WP_003894590.1/	162,R,A/	2|	target	1
0000_XuPing_MC115_T_12_33PER.41210.41210.3.0.dta	3	0	MVEGGVATIEDVDKAVVAGLSHPMGPLR	29.7353	1.0696e-08	1,Oxidation[M];	3	WP_003892338.1/	206,R,L/	2|0|	target	1
0000_XuPing_MC115_T_10_20PER.36826.36826.4.1.dta	4	0	AEYTLPDLDYDYGALEPHISGQINELHHSK	23.9397	1.0697e-08		3	WP_011731275.1/	1,M,H/	2|	target	0
0000_XuPing_MC115_T_8_20PER.31123.31123.3.0.dta	3	0	VASDLPAGHALDLGCGEGGDAVWLAER	25.9579	1.07067e-08	15,Carbamidomethyl[C];	3	WP_011729718.1/	341,K,G/	1|0|	target	0
0000_XuPing_MC115_T_12_33PER.17322.17322.3.0.dta	3	0	GVDLTVNSGETHALMGPNGSGK	27.4736	1.0712e-08	15,Oxidation[M];	3	WP_003894511.1/	26,K,S/	1|0|	target	0
0000_XuPing_MC115_T_13_20PER.48070.48070.4.0.dta	4	0	DGLGVLDHVLEHALDQLGGHDHTR	26.3744	1.07506e-08		3	WP_014878425.1/	135,K,-/	2|	target	0
0000_XuPing_MC115_T_6_20PER.30741.30741.3.0.dta	3	0	DIENQYETQITQIEHEVSSSGQEVQSSAK	22.7768	1.08229e-08		3	CON_IPI00019359.3/	339,K,E/	1|	target	0
0000_XuPing_MC115_T_10_20PER.41703.41703.4.0.dta	4	0	GPMTVYSGFDPTAPSLHAGHLVPLLTLR	23.1283	1.09011e-08		3	WP_011729308.1/	37,K,R/	2|	target	0
0000_XuPing_MC115_T_13_20PER.36239.36239.3.0.dta	3	0	LPKPAPLLELDVQNEEHLSTLADR	26.147	1.09066e-08		3	WP_003894540.1/	53,R,I/	2|	target	1
0000_XuPing_MC115_T_10_20PER.42137.42137.3.0.dta	3	0	LRDALDEGQIVLVAGFQGVSQDSKDVTTLGR	30.9174	1.09383e-08		3	WP_003897679.1/	120,R,G/	1|	target	2
0000_XuPing_MC115_T_7_20PER.31064.31064.3.0.dta	3	0	AVVNGAVALLATGGSTNHTMHLVAIAR	22.8923	1.0947e-08		3	WP_011726837.1/	288,R,A/	2|	target	0
0000_XuPing_MC115_T_12_33PER.35026.35026.4.0.dta	4	0	DLLSALPEGVAAGDYTTSAQDKPALVATEATTR	25.7995	1.09558e-08		3	WP_011730284.1/	102,R,A/	1|	target	1
0000_XuPing_MC115_T_10_20PER.31923.31923.4.1.dta	4	0	TPTSLNFDDLKVGEELPVHTAR	24.3915	1.09865e-08		3	WP_011731510.1/	201,R,L/	2|	target	1
0000_XuPing_MC115_T_12_33PER.40225.40225.4.0.dta	4	0	IDTGHDHGAGDTLAAAAACALAHGMDMPDAVAFAK	31.0563	1.09942e-08	19,Carbamidomethyl[C];	3	WP_011727221.1/	213,R,G/	1|0|	target	0
0000_XuPing_MC115_T_11_20PER.38651.38651.3.0.dta	3	0	EFDYGADAVIMHGATPDELEPIVAEYR	19.8345	1.10206e-08		3	WP_014877342.1/	317,K,A/	2|	target	0
0000_XuPing_MC115_T_13_20PER.50009.50009.4.1.dta	4	0	ALAQQPTELLLDEPTNHLDIAHQLEILALIR	23.7266	1.1025e-08		3	WP_011729922.1/	150,R,E/	1|	target	0
0000_XuPing_MC115_T_12_33PER.34983.34983.4.0.dta	4	0	RLEDALSGASVEHTIEFYPAGHGFAVPDHLSVYDEAAAQR	36.2148	1.10261e-08		3	WP_011728517.1/	193,K,H/	1|	target	1
0000_XuPing_MC115_T_2_20PER.29151.29151.3.0.dta	3	0	LADLADLAHVGSVATPLEPER	24.555	1.10327e-08		3	WP_011727068.1/	864,K,I/	1|	target	0
0000_XuPing_MC115_T_11_20PER.43676.43676.4.0.dta	4	0	ATEYNNAAEAFAAQLVTAEQSVEDLKGLHDQALQAAGQAK	28.5496	1.10891e-08		3	WP_011728531.1/	94,K,K/	1|	target	1
0000_XuPing_MC115_T_5_20PER.8522.8522.3.0.dta	3	0	MNTGGVHGSALGADEVAATKK	31.2246	1.11069e-08	1,Oxidation[M];	3	WP_011728815.1/	276,K,I/	1|0|	target	1
0000_XuPing_MC115_T_2_20PER.35133.35133.4.0.dta	4	0	WQVGGWQPCVDVADAMSAAEAAHIAR	25.0297	1.11202e-08	9,Carbamidomethyl[C];	3	WP_011727068.1/	369,R,R/	1|0|	target	0
0000_XuPing_MC115_T_2_20PER.28819.28819.3.0.dta	3	0	LADLADLAHVGSVATPLEPER	23.6347	1.11325e-08		3	WP_011727068.1/	864,K,I/	1|	target	0
0000_XuPing_MC115_T_11_20PER.29674.29674.4.1.dta	4	0	VLLECTMSGLATCPVTHVTELHTSR	23.2943	1.1195e-08	5,Carbamidomethyl[C];13,Carbamidomethyl[C];	3	WP_011730412.1/	257,K,D/	1|0|0|	target	0
0000_XuPing_MC115_T_13_20PER.48184.48184.3.0.dta	3	0	TTEHVDARPALASALVTAIDHVGIAVPDLDAAAK	32.8241	1.12939e-08		3	WP_011730193.1/	1,M,W/	1|	target	1
0000_XuPing_MC115_T_8_20PER.32009.32009.4.0.dta	4	0	GIDEGATLVAGGTGRPDGLDTGYYVKPTVFADVTNDMTIAR	36.7363	1.13018e-08	37,Oxidation[M];	3	WP_003891776.1/	335,K,E/	1|0|	target	2
0000_XuPing_MC115_T_12_33PER.33897.33897.3.0.dta	3	0	DLGLAMAAVSSTGASAPLGSHAAEIYAK	22.9861	1.13403e-08		3	WP_011727701.1/	243,K,F/	1|	target	0
0000_XuPing_MC115_T_7_20PER.34914.34914.3.0.dta	3	0	VAEVVGDADAGAATIHAVTSLPMMTQR	22.7386	1.13585e-08		3	WP_174519593.1/	299,R,D/	2|	target	0
0000_XuPing_MC115_T_13_20PER.48182.48182.3.0.dta	3	0	TTEHVDARPALASALVTAIDHVGIAVPDLDAAAK	34.4933	1.14497e-08		3	WP_011730193.1/	1,M,W/	2|	target	1
0000_XuPing_MC115_T_13_20PER.26494.26494.3.1.dta	3	0	GASSGGIVTQEAPIHVSNVMVVDSDGKPTR	24.8661	1.14681e-08		3	WP_003892853.1/	52,R,V/	2|	target	1
0000_XuPing_MC115_T_12_33PER.33109.33109.2.0.dta	2	0	AVHVKDDGLHGSDLIQTAWTLAR	26.5442	1.15984e-08		3	WP_011728286.1/	84,K,A/	1|	target	1
0000_XuPing_MC115_T_8_20PER.25409.25409.3.0.dta	3	0	VVSIADWADDTVHVSTHHATLGK	20.478	1.1681e-08		3	WP_011728831.1/	183,K,D/	1|	target	0
0000_XuPing_MC115_T_2_20PER.33950.33950.4.0.dta	4	0	TGPAEHVLLLVAHHIAWDDGSWR	29.3624	1.16904e-08		3	WP_011729886.1/	166,R,V/	1|	target	0
0000_XuPing_MC115_T_13_20PER.17506.17506.2.0.dta	2	0	VLEQTVVAHGGTPSEADIAK	28.3153	1.16915e-08		3	WP_014878023.1/	28,R,W/	1|	target	0
0000_XuPing_MC115_T_11_20PER.44094.44094.3.1.dta	3	0	VQLNPLEEASAYQQLLDEFGVTHDELAAR	24.0668	1.17255e-08		3	WP_011731641.1/	182,R,I/	2|	target	0
0000_XuPing_MC115_T_8_20PER.23912.23912.2.0.dta	2	0	SSFAPDGGHGLEGLVNSHALTR	20.6394	1.17267e-08		3	WP_011729116.1/	204,R,T/	1|	target	0
0000_XuPing_MC115_T_13_20PER.36246.36246.4.1.dta	4	0	FGGSEAHEHGIVDATAHEGAVTLAATSLLRPLGSK	32.8593	1.17466e-08		3	WP_011731358.1/	160,R,D/	1|	target	1
0000_XuPing_MC115_T_13_20PER.41792.41792.4.0.dta	4	0	ILMHQPLGGVTGSAADIAIQAEQFAVIKK	29.8048	1.17607e-08	3,Oxidation[M];	3	WP_014878099.1/	113,R,E/	1|0|	target	1
0000_XuPing_MC115_T_8_20PER.37497.37497.3.0.dta	3	0	TVSSSVDSSQWVLELVHGCVSCTVR	19.7762	1.17772e-08	19,Carbamidomethyl[C];22,Carbamidomethyl[C];	3	WP_014878548.1/	45,R,D/	1|0|0|	target	0
0000_XuPing_MC115_T_1_20PER.19861.19861.4.2.dta	4	0	WVHPSQVASTQGTGMGGMTSMQTMYHGNLLGR	30.6982	1.18504e-08	18,Oxidation[M];	3	WP_011730064.1/	2671,R,A/	2|0|	target	0
0000_XuPing_MC115_T_8_20PER.9785.9785.2.0.dta	2	0	LNFSHGDYSDHEAAYKR	26.4109	1.19791e-08		3	WP_011728910.1/	33,R,V/	1|	target	1
0000_XuPing_MC115_T_10_20PER.21064.21064.3.0.dta	3	0	VEDKNVHIGPSDHVAWLDDR	27.449	1.19923e-08		3	WP_011731620.1/	259,K,K/	2|	target	1
0000_XuPing_MC115_T_10_20PER.48320.48320.3.0.dta	3	0	KYDLAEHAYPVELDTLANLFEGISSAK	27.6169	1.20067e-08		3	WP_011728136.1/	31,R,T/	2|	target	1
0000_XuPing_MC115_T_3_20PER.31722.31722.5.0.dta	5	0	VHAHADAIASALGDAVVHDKFFDTVLVR	24.4168	1.20512e-08		3	WP_011729226.1/	368,R,V/	2|	target	1
0000_XuPing_MC115_T_8_20PER.37619.37619.4.0.dta	4	0	HDLSESFPDGEFDLVSAQFLHSTVR	24.6822	1.20983e-08		3	WP_011729718.1/	402,R,L/	1|	target	0
0000_XuPing_MC115_T_8_20PER.17814.17814.5.0.dta	5	0	VHQFDKVEGFIYCKPEDAEAEHQR	26.278	1.21517e-08	13,Carbamidomethyl[C];	3	WP_003897822.1/	272,R,L/	1|0|	target	2
0000_XuPing_MC115_T_11_20PER.37770.37770.4.3.dta	4	0	AHLDQGNFDEALKAYEAILEAQPNHPEAK	25.3264	1.21699e-08		3	WP_011730190.1/	169,R,G/	2|	target	1
0000_XuPing_MC115_T_2_20PER.35231.35231.2.0.dta	2	0	GHDLGDPAIDALLAAGITTVK	24.4114	1.21821e-08		3	WP_003892756.1/	939,R,V/	1|	target	0
0000_XuPing_MC115_T_7_20PER.34411.34411.3.0.dta	3	0	FVSVDLTEPSDYAAVGDVLTSPDGGSGHDIR	25.4414	1.21991e-08		3	WP_011726838.1/	89,R,V/	1|	target	0
0000_XuPing_MC115_T_10_20PER.34520.34520.3.0.dta	3	0	YLEDAAELDVPAKVDDDVADEIR	22.5371	1.22493e-08		3	WP_011728314.1/	276,K,Q/	2|	target	1
0000_XuPing_MC115_T_4_20PER.40029.40029.3.0.dta	3	0	WDSLGEFLALGASLEDMGNKTGNEK	31.6159	1.24071e-08	17,Oxidation[M];	3	WP_011727802.1/	603,R,A/	1|0|	target	1
0000_XuPing_MC115_T_13_20PER.44903.44903.3.0.dta	3	0	IVTIDYIDDLDGVPIDEKDVDTVEFSYR	20.7263	1.24095e-08		3	WP_038557619.1/	3,K,G/	1|	target	1
0000_XuPing_MC115_T_13_20PER.30903.30903.5.0.dta	5	0	AVSRPHGFNVGLNLGSSAGGSLAEHLHMHVVPR	31.1319	1.24406e-08		3	WP_011728700.1/	120,K,W/	2|	target	1
0000_XuPing_MC115_T_8_20PER.24230.24230.3.0.dta	3	0	AYQADIDKTDPDLVLAHEASLQAAQAK	30.6991	1.2523e-08		3	WP_011729791.1/	310,R,I/	1|	target	1
0000_XuPing_MC115_T_8_20PER.28294.28294.4.0.dta	4	0	RVLLVDAGEQSNLPAHGIGGLLGSDGR	28.3599	1.25556e-08		3	WP_011729718.1/	29,R,A/	1|	target	1
0000_XuPing_MC115_T_4_20PER.11446.11446.3.0.dta	3	0	TGDEIHTSMEAGPMVR	34.9182	1.26286e-08	14,Oxidation[M];	3	WP_014877772.1/	466,R,K/	2|0|	target	0
0000_XuPing_MC115_T_13_20PER.43541.43541.3.0.dta	3	0	SIEKLEDLDLVSQDLLIAHAGELEK	29.8072	1.26932e-08		3	WP_003897878.1/	122,K,F/	1|	target	1
0000_XuPing_MC115_T_12_33PER.42158.42158.3.0.dta	3	0	DGAPVLLGHTLDDQAETVLLGLAR	26.992	1.27339e-08		3	WP_011731045.1/	110,R,G/	1|	target	0
0000_XuPing_MC115_T_2_20PER.35469.35469.3.0.dta	3	0	TFNVEIPAIPYEELEKLDDEGQVK	18.5517	1.27377e-08		3	WP_014878634.1/	1696,R,Y/	1|	target	1
0000_XuPing_MC115_T_8_20PER.39480.39480.3.0.dta	3	0	GVSLPGMNVSVPAMSEKDIEDLEFAVR	22.089	1.28439e-08		3	WP_011728910.1/	155,K,L/	2|	target	1
0000_XuPing_MC115_T_7_20PER.38837.38837.3.0.dta	3	0	DLVNAGAVELVAATVDHGVSSEAAR	25.1559	1.28863e-08		3	WP_003893735.1/	344,R,A/	2|	target	0
0000_XuPing_MC115_T_10_20PER.18721.18721.2.0.dta	2	0	VNVNGGAIAIGHPIGMSGAR	33.6534	1.2916e-08	16,Oxidation[M];	3	WP_014878184.1/	337,K,I/	1|0|	target	0
0000_XuPing_MC115_T_3_20PER.32054.32054.3.0.dta	3	0	FVDPVDDEVYLYSQFETADAKR	22.9781	1.30015e-08		3	WP_011730013.1/	115,R,M/	2|	target	1
0000_XuPing_MC115_T_11_20PER.41416.41416.3.0.dta	3	0	LWTVDDLGGWDAVDPSLFDKDNGTITK	23.1794	1.31164e-08		3	WP_003895899.1/	315,K,I/	1|	target	1
0000_XuPing_MC115_T_2_20PER.33019.33019.4.0.dta	4	0	VPVVLSAHAEDLIAHDATAILR	19.6202	1.31191e-08		3	WP_011729887.1/	11,R,Y/	1|	target	0
0000_XuPing_MC115_T_13_20PER.51465.51465.3.0.dta	3	0	IASNFDVFDFELSGQDITSIASLETGKR	26.373	1.31466e-08		3	WP_003893773.1/	235,R,L/	2|	target	1
0000_XuPing_MC115_T_6_20PER.21653.21653.3.0.dta	3	0	SESDHDWVESSHASAALSYADGLAK	27.5096	1.3169e-08		3	WP_011728575.1/	101,R,A/	2|	target	0
0000_XuPing_MC115_T_13_20PER.44693.44693.3.0.dta	3	0	HTIFGEVVDEESQKVVDAIASTPTDR	30.7297	1.31809e-08		3	WP_003891350.1/	133,R,S/	2|	target	1
0000_XuPing_MC115_T_4_20PER.25887.25887.3.0.dta	3	0	HNADGTVTVINVIDTPGHADFGGEVER	30.402	1.3202e-08		3	WP_011730337.1/	68,R,G/	2|	target	0
0000_XuPing_MC115_T_4_20PER.31826.31826.4.0.dta	4	0	LPEGWDADLPHWDLDAKPVATR	24.9205	1.32708e-08		3	WP_011728815.1/	356,K,A/	1|	target	1
0000_XuPing_MC115_T_11_20PER.37406.37406.2.0.dta	2	0	TWALEHPAELTTLLAQEAK	24.8815	1.3336e-08		3	WP_003891971.1/	238,R,I/	1|	target	0
0000_XuPing_MC115_T_13_20PER.34141.34141.2.0.dta	2	0	VNLFADATEDHQWIHVDPEK	27.0007	1.336e-08		3	WP_003893575.1/	30,R,A/	1|	target	0
0000_XuPing_MC115_T_7_20PER.29470.29470.4.0.dta	4	0	THLQAAQPILLAHHLLAHAHPLLR	25.5075	1.3364e-08		3	WP_011729312.1/	159,K,D/	1|	target	0
0000_XuPing_MC115_T_11_20PER.34176.34176.4.0.dta	4	0	GHDDSAVALGDFKVDPDAELERPNQFALIDTAGNR	25.11	1.34229e-08		3	WP_011731002.1/	237,K,L/	1|	target	2
0000_XuPing_MC115_T_12_33PER.17768.17768.3.0.dta	3	0	HLLAHTSGVAMNSADTVAQVGQR	28.2525	1.35321e-08		3	WP_014878005.1/	76,R,R/	1|	target	0
0000_XuPing_MC115_T_10_20PER.39664.39664.3.0.dta	3	0	LLNLSENATYLVEDGEHQSILR	22.4457	1.35619e-08		3	WP_011726798.1/	27,R,V/	2|	target	0
0000_XuPing_MC115_T_2_20PER.37593.37593.3.1.dta	3	0	KLQQLSPGVVLTGLGGATETAIHATLFEAK	35.6524	1.35877e-08		3	WP_011729889.1/	825,R,E/	2|	target	1
0000_XuPing_MC115_T_8_20PER.27215.27215.3.0.dta	3	0	APADLYAAGHAELAAYPSVQVR	25.0955	1.36381e-08		3	WP_011729718.1/	56,R,R/	1|	target	0
0000_XuPing_MC115_T_10_20PER.35969.35969.4.0.dta	4	0	LGSGGAPGTGSFLFPDPAVEHEALTEAAHASEHK	20.269	1.36695e-08		3	WP_003895658.1/	490,K,S/	2|	target	0
0000_XuPing_MC115_T_10_20PER.32505.32505.3.0.dta	3	0	TEMGYPLHGHELSLDISPLQAR	23.9822	1.37779e-08		3	WP_011729697.1/	232,R,C/	2|	target	0
0000_XuPing_MC115_T_8_20PER.35298.35298.3.0.dta	3	0	NQAILGNIGHFDNEIDMAALER	22.0249	1.38359e-08		3	WP_003893235.1/	344,K,S/	1|	target	0
0000_XuPing_MC115_T_1_20PER.35024.35024.3.0.dta	3	0	GGDLGGLHAGALASAADVDKVIDGAVAAVAAR	29.8451	1.38664e-08		3	WP_011730064.1/	1931,R,R/	2|	target	1
0000_XuPing_MC115_T_2_20PER.36780.36780.3.0.dta	3	0	LQVINWGVFDGYHSIPFSPAGTLITGSSGSGK	23.4342	1.39011e-08		3	WP_011726887.1/	13,R,S/	1|	target	0
0000_XuPing_MC115_T_13_20PER.47742.47742.4.0.dta	4	0	LIEHVDDLTDGLTEEVSSYRPTPEANSIAWLLWHSAR	34.9375	1.39136e-08		3	WP_003892314.1/	31,R,C/	1|	target	1
0000_XuPing_MC115_T_11_20PER.17701.17701.3.0.dta	3	0	DRIDSGLAQDDDELSEHTNDTDGYKND	32.4501	1.39205e-08		3	WP_011728722.1/	80,R,-/	1|	target	2
0000_XuPing_MC115_T_12_33PER.20082.20082.3.0.dta	3	0	REPAVAGDRPELTEASVVVAGGR	27.806	1.39498e-08		3	WP_014877364.1/	183,K,G/	1|	target	2
0000_XuPing_MC115_T_7_20PER.33027.33027.4.3.dta	4	0	IVKPNLAIVSSYNDMLSAHKPFEDYPAQLK	26.1849	1.39945e-08		3	WP_011726837.1/	65,R,A/	2|	target	2
0000_XuPing_MC115_T_8_20PER.26170.26170.3.0.dta	3	0	AQALAEAGADLLVIDTAHGHQAK	23.0378	1.40731e-08		3	WP_011729218.1/	230,K,M/	2|	target	0
0000_XuPing_MC115_T_5_20PER.35810.35810.4.0.dta	4	0	LDPYLNVDPGTMNPFQHGEVFVTEDGAETDLDVGHYER	31.0274	1.41918e-08		3	WP_003895192.1/	49,K,F/	1|	target	0
0000_XuPing_MC115_T_13_20PER.45531.45531.3.0.dta	3	0	LLDAGAQVVVIDLKGEEVVAELGDR	24.9129	1.42117e-08		3	WP_003896585.1/	24,R,A/	1|	target	1
0000_XuPing_MC115_T_10_20PER.44742.44742.3.0.dta	3	0	LISDGDVAGAISACRPDSGTDLLAGIGGTPEGIITAAAIR	27.4891	1.42772e-08	14,Carbamidomethyl[C];	3	WP_011730407.1/	191,R,C/	2|0|	target	1
0000_XuPing_MC115_T_10_20PER.31215.31215.3.0.dta	3	0	LMGAGITSDAFHMVAPAADGLR	26.69	1.42972e-08	13,Oxidation[M];	3	WP_011729736.1/	264,R,A/	2|0|	target	0
0000_XuPing_MC115_T_11_20PER.33349.33349.5.0.dta	5	0	ELAADGKPTLDLGVVSDKFATEHPDVVDTWR	23.0845	1.43072e-08		3	WP_011726676.1/	208,R,E/	2|	target	2
0000_XuPing_MC115_T_12_33PER.17327.17327.2.0.dta	2	0	GVDLTVNSGETHALMGPNGSGK	31.81	1.45831e-08	15,Oxidation[M];	3	WP_003894511.1/	26,K,S/	2|0|	target	0
0000_XuPing_MC115_T_8_20PER.32440.32440.3.0.dta	3	0	TITAVGGLDDVEAVSVGAQQHGMVCLNSSGQVVR	28.0146	1.50137e-08	25,Carbamidomethyl[C];	3	WP_014877620.1/	51,R,D/	2|0|	target	0
0000_XuPing_MC115_T_10_20PER.24676.24676.3.0.dta	3	0	GLMTTIHAYTQDQNLQDGPHK	26.0365	1.50468e-08		3	WP_003894472.1/	179,K,D/	2|	target	0
0000_XuPing_MC115_T_8_20PER.31971.31971.4.1.dta	4	0	GIDEGATLVAGGTGRPDGLDTGYYVKPTVFADVTNDMTIAR	36.1529	1.51147e-08	37,Oxidation[M];	3	WP_003891776.1/	335,K,E/	2|0|	target	2
0000_XuPing_MC115_T_8_20PER.28708.28708.3.0.dta	3	0	ALMAETSAIFGGEHSAHYYFR	22.1029	1.52087e-08		3	WP_011727940.1/	316,K,D/	1|	target	0
0000_XuPing_MC115_T_10_20PER.42074.42074.3.0.dta	3	0	VAVIVNDMSEVNIDAALIAGQGHLDR	24.6055	1.52269e-08		3	WP_011731001.1/	33,R,T/	2|	target	0
0000_XuPing_MC115_T_13_20PER.43565.43565.4.0.dta	4	0	RHEVLDVIVDAEDRNAAIDNVANLLGTSR	27.9319	1.53324e-08		3	WP_014878688.1/	23,R,T/	1|	target	2
0000_XuPing_MC115_T_10_20PER.32393.32393.2.0.dta	2	0	KEALAAEAEDIAANSTQWK	27.6703	1.53615e-08		3	WP_011728548.1/	177,R,A/	2|	target	1
0000_XuPing_MC115_T_13_20PER.23710.23710.6.0.dta	6	0	AIDYEDAVSAAHQAAEHGGHAHVHDHGGGGGFEITR	23.6554	1.53984e-08		3	WP_011731030.1/	34,R,T/	1|	target	0
0000_XuPing_MC115_T_10_20PER.39403.39403.4.0.dta	4	0	TALFADGSGEITIFDPHELADGKPEVTTLSSPK	23.3041	1.55019e-08		3	WP_011731002.1/	115,R,P/	1|	target	1
0000_XuPing_MC115_T_7_20PER.23476.23476.3.0.dta	3	0	LADEHAEQFVAEEVSQTGKPVR	26.3317	1.55206e-08		3	WP_014877153.1/	77,K,L/	1|	target	1
0000_XuPing_MC115_T_13_20PER.23684.23684.5.0.dta	5	0	AIDYEDAVSAAHQAAEHGGHAHVHDHGGGGGFEITR	22.6643	1.55454e-08		3	WP_011731030.1/	34,R,T/	1|	target	0
0000_XuPing_MC115_T_10_20PER.36067.36067.2.0.dta	2	0	YAINNSFGFGGHNVALAFGK	24.8294	1.55968e-08		3	WP_011729737.1/	396,K,Y/	2|	target	0
0000_XuPing_MC115_T_13_20PER.36408.36408.2.0.dta	2	0	LAVDAGFAALTVGSHPVADSIGK	24.6926	1.57709e-08		3	WP_003891742.1/	38,R,S/	2|	target	0
0000_XuPing_MC115_T_13_20PER.44081.44081.3.0.dta	3	0	GIASGGTSVSFGDYGIQALEHAYITNR	23.0608	1.58357e-08		3	WP_003892830.1/	18,R,Q/	2|	target	0
0000_XuPing_MC115_T_10_20PER.43752.43752.3.0.dta	3	0	AKAEELGLTWLAEIGAHGVVAGPDSTLQSQPANAIK	36.1993	1.59087e-08		3	WP_014878184.1/	262,K,K/	1|	target	1
0000_XuPing_MC115_T_10_20PER.35049.35049.3.0.dta	3	0	EKVVNTVLADLGHETLDTSDYR	24.1631	1.59135e-08		3	WP_003894439.1/	216,R,L/	2|	target	1
0000_XuPing_MC115_T_6_20PER.7610.7610.2.0.dta	2	0	TSVTEPSAEHQVDIHTTAGK	24.0551	1.60397e-08		3	WP_003893203.1/	1,M,L/	2|	target	0
0000_XuPing_MC115_T_10_20PER.45386.45386.4.0.dta	4	0	TTHHLFQPLLYQVATGIISEGEIAPATR	29.2609	1.60911e-08		3	WP_003895076.1/	42,R,V/	1|	target	0
0000_XuPing_MC115_T_5_20PER.28703.28703.5.1.dta	5	0	ALTAVSDQTHITSVPSIEQGNNDSHAIGLGQMNLHGYLAR	26.3514	1.61201e-08		3	WP_174519656.1/	431,R,E/	2|	target	0
0000_XuPing_MC115_T_10_20PER.18502.18502.2.0.dta	2	0	SGELTETTFTASEPGHVVPHGER	22.8802	1.62057e-08		3	WP_011731002.1/	92,K,T/	2|	target	0
0000_XuPing_MC115_T_13_20PER.49850.49850.4.1.dta	4	0	MNIIGNPGVAKEDFELWSLAVSAINGCGHCLAAHEK	29.3026	1.62479e-08	27,Carbamidomethyl[C];30,Carbamidomethyl[C];	3	WP_011730168.1/	103,R,T/	1|0|0|	target	1
0000_XuPing_MC115_T_10_20PER.43332.43332.4.2.dta	4	0	VGLISGGGSGHEPLHGGFVGAGMLDAACAGEVFTSPVPDQMLEATK	29.1088	1.64194e-08	28,Carbamidomethyl[C];	3	WP_011728174.1/	45,K,N/	2|0|	target	0
0000_XuPing_MC115_T_7_20PER.39063.39063.4.1.dta	4	0	GAGLDVYATEPCTDSPLFDLPQVVVTPHLGASTAEAQDR	23.7117	1.64507e-08	12,Carbamidomethyl[C];	3	WP_011728303.1/	251,R,A/	2|0|	target	0
0000_XuPing_MC115_T_8_20PER.17567.17567.3.0.dta	3	0	HGIVDVVVAEKPDAADEPR	23.5435	1.64688e-08		3	WP_011730679.1/	432,R,A/	1|	target	1
0000_XuPing_MC115_T_7_20PER.39973.39973.4.0.dta	4	0	LVLADPEVVVLDEATAEAGSAHAAELEDAASAATAGR	32.6888	1.64787e-08		3	WP_011726610.1/	499,R,T/	2|	target	0
0000_XuPing_MC115_T_7_20PER.41693.41693.3.0.dta	3	0	VLGLNQTQESTLGLIFHWADQK	24.4448	1.65315e-08		3	WP_011730039.1/	148,K,G/	1|	target	0
0000_XuPing_MC115_T_10_20PER.8962.8962.2.0.dta	2	0	GGGGGGYGSGGSSYGSGGGSYGSGGGGGGGR	25.772	1.65629e-08		3	CON_IPI00220327.3/	518,R,G/	1|	target	0
0000_XuPing_MC115_T_11_20PER.38127.38127.3.0.dta	3	0	EAVGIAAYHCGDWAQALAELR	24.3665	1.67193e-08	10,Carbamidomethyl[C];	3	WP_162139543.1/	158,R,A/	1|0|	target	0
0000_XuPing_MC115_T_11_20PER.41414.41414.3.1.dta	3	0	LWTVDDLGGWDAVDPSLFDKDNGTITK	23.2333	1.67277e-08		3	WP_003895899.1/	315,K,I/	2|	target	1
0000_XuPing_MC115_T_8_20PER.39214.39214.2.0.dta	2	0	SPLAAQLGAIGAPTPLAGDAVVVDTFGR	22.896	1.67528e-08		3	WP_011729718.1/	232,R,T/	1|	target	0
0000_XuPing_MC115_T_13_20PER.44499.44499.3.0.dta	3	0	FFGGDLDQVPTHCLTQGLGTIMEAR	24.8785	1.67545e-08	13,Carbamidomethyl[C];	3	WP_011728169.1/	167,R,H/	2|0|	target	0
0000_XuPing_MC115_T_12_33PER.30791.30791.3.0.dta	3	0	LLTGYIGEHYADEDMVVVSPDSGR	24.5193	1.68099e-08		3	WP_003896824.1/	157,K,V/	1|	target	0
0000_XuPing_MC115_T_13_20PER.30533.30533.3.0.dta	3	0	GDVVDTKDIESADDAHAWFVDQR	24.8314	1.69093e-08		3	WP_011730739.1/	10,K,A/	1|	target	1
0000_XuPing_MC115_T_6_20PER.26011.26011.2.0.dta	2	0	KTDDVAGDGTTTATVLAQALVR	28.144	1.69212e-08		3	WP_003892307.1/	78,K,E/	1|	target	1
0000_XuPing_MC115_T_12_33PER.40636.40636.4.0.dta	4	0	GPIQQALDFGADAVAIPHIASADHAAQICGFAK	23.4186	1.69754e-08	29,Carbamidomethyl[C];	3	WP_003894753.1/	76,R,F/	1|0|	target	0
0000_XuPing_MC115_T_8_20PER.25517.25517.3.1.dta	3	0	LLASLHDDEGNVAVEGLHEATAADVDR	34.161	1.69822e-08		3	WP_014878135.1/	227,R,G/	2|	target	0
0000_XuPing_MC115_T_8_20PER.20641.20641.3.0.dta	3	0	SGGDICIQACANDPQVAVHAIR	22.8513	1.69839e-08	6,Carbamidomethyl[C];10,Carbamidomethyl[C];	3	WP_011730522.1/	177,R,N/	1|0|0|	target	0
0000_XuPing_MC115_T_7_20PER.31046.31046.4.0.dta	4	0	LVTEIEGAWKPDQYSNQMGPESHYETTGPEIWADTEGK	30.8622	1.70094e-08		3	WP_011730431.1/	134,R,I/	1|	target	1
0000_XuPing_MC115_T_11_20PER.43273.43273.4.1.dta	4	0	FDPEAKPGISNLLTIQSAVTGTTVDKLVESYAGR	26.7557	1.70315e-08		3	WP_011727804.1/	237,R,G/	2|	target	2
0000_XuPing_MC115_T_8_20PER.25283.25283.2.0.dta	2	0	AGSVAINHGFDLSAPFGGYKR	23.8089	1.71494e-08		3	WP_003891776.1/	426,R,S/	2|	target	1
0000_XuPing_MC115_T_7_20PER.33058.33058.4.0.dta	4	0	IPIDLGGKQDEDSLVLNVWAPSGCRPGDR	25.9779	1.71632e-08	24,Carbamidomethyl[C];	3	WP_038557853.1/	75,R,R/	1|0|	target	2
0000_XuPing_MC115_T_10_20PER.25829.25829.3.0.dta	3	0	ILAEANHPLVIQAETMDAGADK	22.1088	1.71975e-08		3	WP_011730595.1/	358,R,A/	2|	target	0
0000_XuPing_MC115_T_8_20PER.40990.40990.2.0.dta	2	0	AEASDVANAVLDGADAVMLSGETSVGK	23.5521	1.72561e-08		3	WP_011728910.1/	290,R,Y/	1|	target	0
0000_XuPing_MC115_T_5_20PER.33960.33960.3.1.dta	3	0	TTAEEITALTQPNHPDDWTDLDTLSVDTAR	26.1014	1.74226e-08		3	WP_011728815.1/	1,M,V/	2|	target	0
0000_XuPing_MC115_T_11_20PER.10114.10114.3.0.dta	3	0	GGSGGSHGGGSGFGGESGGSYGGGEEASGSGGGYGGGSGK	24.6577	1.74627e-08		3	CON_IPI00019359.3/	579,R,S/	1|	target	0
0000_XuPing_MC115_T_8_20PER.8640.8640.6.4.dta	6	0	MILTTETAVVDKPADEDEHGHGHHHGHAH	22.245	1.77959e-08		3	WP_011727753.1/	511,R,-/	2|	target	1
0000_XuPing_MC115_T_11_20PER.20858.20858.4.0.dta	4	0	DGKVPAVLYGHGTDPQHLELNAR	23.3526	1.78226e-08		3	WP_003896828.1/	29,R,D/	1|	target	1
0000_XuPing_MC115_T_12_33PER.33117.33117.3.0.dta	3	0	AVHVKDDGLHGSDLIQTAWTLAR	31.3826	1.79909e-08		3	WP_011728286.1/	84,K,A/	2|	target	1
0000_XuPing_MC115_T_11_20PER.19577.19577.2.0.dta	2	0	AGDGFICTSGKGEELYAEK	27.4009	1.80161e-08	7,Carbamidomethyl[C];	3	WP_003892203.1/	187,R,L/	2|0|	target	1
0000_XuPing_MC115_T_12_33PER.37626.37626.3.0.dta	3	0	LFLDPTQTYSCAYFERDDMTLEEAQLAK	21.4031	1.80233e-08	11,Carbamidomethyl[C];	3	WP_014877737.1/	30,R,I/	1|0|	target	1
0000_XuPing_MC115_T_8_20PER.36546.36546.3.0.dta	3	0	VLQAIGFAPNVEGYGLEAAGVELTDRK	21.293	1.80395e-08		3	WP_003892330.1/	262,K,A/	2|	target	1
0000_XuPing_MC115_T_10_20PER.20411.20411.3.0.dta	3	0	NVELHEAAVAHVGDDPADAIR	25.6308	1.81499e-08		3	WP_011728694.1/	272,R,T/	2|	target	0
0000_XuPing_MC115_T_13_20PER.45665.45665.2.0.dta	2	0	ADIQTVCLGQAASAAAVLLAAGTPGKR	26.2286	1.81554e-08	7,Carbamidomethyl[C];	3	WP_003896046.1/	101,R,L/	2|0|	target	1
0000_XuPing_MC115_T_8_20PER.26107.26107.3.0.dta	3	0	APADLYAAGHAELAAYPSVQVR	24.894	1.82537e-08		3	WP_011729718.1/	56,R,R/	2|	target	0
0000_XuPing_MC115_T_10_20PER.34656.34656.2.0.dta	2	0	VVNTVLADLGHETLDTSDYR	24.8262	1.82683e-08		3	WP_003894439.1/	218,K,L/	2|	target	0
0000_XuPing_MC115_T_3_20PER.32498.32498.3.0.dta	3	0	GLDPVETPEEYEAAWHEVLPQVK	22.2309	1.83635e-08		3	WP_011727975.1/	508,R,A/	2|	target	0
0000_XuPing_MC115_T_8_20PER.36910.36910.4.0.dta	4	0	EAALYAEQCKDVDIIITTALIPGRPAPR	21.1395	1.838e-08	9,Carbamidomethyl[C];	3	WP_011726673.1/WP_014877938.1/	239,R,I/239,R,I/	1|0|	target	2
0000_XuPing_MC115_T_8_20PER.25289.25289.2.0.dta	2	0	AGSVAINHGFDLSAPFGGYKR	24.2529	1.84261e-08		3	WP_003891776.1/	426,R,S/	1|	target	1
0000_XuPing_MC115_T_10_20PER.37866.37866.2.0.dta	2	0	LMGAGITSDAFHMVAPAADGLR	25.7148	1.87551e-08		3	WP_011729736.1/	264,R,A/	2|	target	0
0000_XuPing_MC115_T_5_20PER.28782.28782.6.2.dta	6	0	ALTAVSDQTHITSVPSIEQGNNDSHAIGLGQMNLHGYLAR	26.0595	1.87814e-08		3	WP_174519656.1/	431,R,E/	1|	target	0
0000_XuPing_MC115_T_1_20PER.32709.32709.2.0.dta	2	0	VDLTGGLGDIKIDMAELAAK	31.5279	1.8787e-08		3	WP_011730064.1/	2391,K,A/	1|	target	1
0000_XuPing_MC115_T_10_20PER.35755.35755.3.0.dta	3	0	LGGQSVSQFQLALTGIDHSAADR	24.2912	1.88567e-08		3	WP_003894440.1/	284,R,A/	2|	target	0
0000_XuPing_MC115_T_10_20PER.24619.24619.2.0.dta	2	0	GLMTTIHAYTQDQNLQDGPHK	26.3668	1.89076e-08		3	WP_003894472.1/	179,K,D/	2|	target	0
0000_XuPing_MC115_T_13_20PER.30943.30943.5.0.dta	5	0	AVSRPHGFNVGLNLGSSAGGSLAEHLHMHVVPR	26.5543	1.89379e-08		3	WP_011728700.1/	120,K,W/	1|	target	1
0000_XuPing_MC115_T_4_20PER.9113.9113.3.0.dta	3	0	KAAEATGATYEPHPAEAVVNK	28.5929	1.89948e-08		3	WP_011730737.1/	568,R,M/	2|	target	1
0000_XuPing_MC115_T_13_20PER.30104.30104.4.1.dta	4	0	WYHDHLGMIVLHEEINEEQGVR	28.903	1.90157e-08		3	WP_011730193.1/	35,K,E/	1|	target	0
0000_XuPing_MC115_T_10_20PER.20375.20375.4.0.dta	4	0	ILPVVVESYGAHANAASTHHIAGR	20.2027	1.91015e-08		3	WP_011727529.1/	15,R,A/	2|	target	0
0000_XuPing_MC115_T_2_20PER.38439.38439.3.0.dta	3	0	ILPVEDMPFLPDGTPVDIILNTHGVPR	21.0613	1.9155e-08		3	WP_011727628.1/	888,K,R/	1|	target	0
0000_XuPing_MC115_T_10_20PER.41847.41847.3.0.dta	3	0	YHALIEGVSEVFITGVHPIEDQSVALR	23.8565	1.91646e-08		3	WP_011728584.1/	261,R,L/	2|	target	0
0000_XuPing_MC115_T_13_20PER.34181.34181.2.0.dta	2	0	GPPSGSAQADQEGVAEAIAFAR	28.5181	1.92491e-08		3	WP_011727220.1/	72,K,G/	2|	target	0
0000_XuPing_MC115_T_6_20PER.26336.26336.2.0.dta	2	0	KTDDVAGDGTTTATVLAQALVR	27.4561	1.93476e-08		3	WP_003892307.1/	78,K,E/	1|	target	1
0000_XuPing_MC115_T_12_33PER.41188.41188.4.1.dta	4	0	VEAARPYAAEITNMLTELAGASALDHPLLVER	33.4591	1.93514e-08	14,Oxidation[M];	3	WP_003896329.1/	39,R,K/	2|0|	target	1
0000_XuPing_MC115_T_2_20PER.39557.39557.4.0.dta	4	0	IVVAADADKAALEAAALADEKVQAFLAGATPK	26.9813	1.93902e-08		3	WP_011731626.1/	907,K,K/	1|	target	2
0000_XuPing_MC115_T_8_20PER.20395.20395.2.0.dta	2	0	SPADIELVHEVMDR	29.1657	1.95186e-08	12,Oxidation[M];	3	WP_011728910.1/	194,R,V/	1|0|	target	0
0000_XuPing_MC115_T_7_20PER.36211.36211.3.0.dta	3	0	DIENQYETQITQIEHEVSSSGQEVQSSAK	25.0748	1.95968e-08		3	CON_IPI00019359.3/	339,K,E/	1|	target	0
0000_XuPing_MC115_T_5_20PER.30878.30878.4.0.dta	4	0	AKEMSAFDAFNAVQDHVLHAAQAHIDR	28.9083	1.96341e-08	4,Oxidation[M];	3	WP_011729863.1/	516,K,V/	1|0|	target	1
0000_XuPing_MC115_T_7_20PER.18034.18034.2.0.dta	2	0	KVVVTKDETTIVEGAGDAEAIQGR	29.1829	1.96714e-08		3	WP_003892307.1/	319,R,V/	1|	target	2
0000_XuPing_MC115_T_8_20PER.26666.26666.3.0.dta	3	0	MANVSLRPAAEDLSTDDLIAR	20.0472	1.97325e-08		3	WP_011729853.1/	376,R,V/	1|	target	1
0000_XuPing_MC115_T_13_20PER.48528.48528.3.0.dta	3	0	VAGLDAGADDYLPKPFALEELLAR	22.4215	1.97581e-08		3	WP_014878347.1/	87,R,M/	1|	target	1
0000_XuPing_MC115_T_5_20PER.37016.37016.3.1.dta	3	0	TQLLMDAVADKLEIQVSQNDLTER	28.1509	1.97581e-08		3	WP_011730000.1/	352,K,L/	2|	target	1
0000_XuPing_MC115_T_11_20PER.23442.23442.3.0.dta	3	0	YLEPFAHTVGVMQTPEALHR	25.532	1.97997e-08	12,Oxidation[M];	3	WP_014877158.1/	66,R,V/	1|0|	target	0
0000_XuPing_MC115_T_10_20PER.49527.49527.3.0.dta	3	0	YPGGELDLEIVHATEGADGIALGSLLAK	30.6416	1.98096e-08		3	WP_003897085.1/	15,K,T/	2|	target	0
0000_XuPing_MC115_T_10_20PER.25858.25858.2.0.dta	2	0	ILAEANHPLVIQAETMDAGADK	28.6684	1.98949e-08		3	WP_011730595.1/	358,R,A/	1|	target	0
0000_XuPing_MC115_T_10_20PER.31493.31493.2.0.dta	2	0	LPQDVSLEGDDTIVIGDTK	24.9451	2.00247e-08		3	WP_003894472.1/	59,R,I/	2|	target	0
0000_XuPing_MC115_T_10_20PER.45479.45479.4.0.dta	4	0	YPLPAAWCDDVDVALYLKDESTHITGSLK	22.5504	2.00407e-08	8,Carbamidomethyl[C];	3	WP_011731115.1/	36,R,H/	2|0|	target	1
0000_XuPing_MC115_T_11_20PER.41075.41075.4.0.dta	4	0	AVDHAGIDQFTGAAGSALWFDANLLHGSGSNITPLPR	26.9398	2.01976e-08		3	WP_003895349.1/	231,K,S/	1|	target	0
0000_XuPing_MC115_T_8_20PER.34641.34641.3.0.dta	3	0	QIIASCEVPGQCDISAMDHAVNSYLR	19.9723	2.03172e-08	6,Carbamidomethyl[C];12,Carbamidomethyl[C];	3	WP_011726923.1/	67,R,R/	2|0|0|	target	0
0000_XuPing_MC115_T_7_20PER.42239.42239.4.1.dta	4	0	LIASENYASPAVLLTMGTWFSDKYAEGTIGHR	24.4654	2.03253e-08		3	WP_011730415.1/	58,K,F/	2|	target	1
0000_XuPing_MC115_T_13_20PER.51529.51529.4.0.dta	4	0	LVGVSMGSFIAQELMVARPELVHSAALMATR	21.4739	2.03273e-08		3	WP_014876968.1/	81,R,G/	1|	target	1
0000_XuPing_MC115_T_10_20PER.25731.25731.3.0.dta	3	0	GFDGASCGVNVAIGAQSPDIAQGVDTAHETRVEGK	26.5479	2.04844e-08	7,Carbamidomethyl[C];	3	WP_003894439.1/	84,K,A/	1|0|	target	1
0000_XuPing_MC115_T_8_20PER.26838.26838.3.0.dta	3	0	APADLYAAGHAELAAYPSVQVR	24.4141	2.05008e-08		3	WP_011729718.1/	56,R,R/	2|	target	0
0000_XuPing_MC115_T_12_33PER.26335.26335.2.0.dta	2	0	AAGAIAHLNADHADSLLAMAR	28.8259	2.05851e-08		3	WP_011731334.1/	183,R,N/	1|	target	0
0000_XuPing_MC115_T_13_20PER.20544.20544.2.0.dta	2	0	SAVEAAEADPDVHAVVVTGAGK	25.6224	2.05851e-08		3	WP_011730027.1/	36,R,A/	2|	target	0
0000_XuPing_MC115_T_13_20PER.30365.30365.2.0.dta	2	0	ILSSHYSGYQVLEGGQGAGTVATWK	32.281	2.06924e-08		3	WP_003897702.1/	32,K,L/	2|	target	0
0000_XuPing_MC115_T_10_20PER.36784.36784.4.0.dta	4	0	YGAEYLAQQGVSVIEAHSHEMCDAAEK	23.7772	2.08732e-08	22,Carbamidomethyl[C];	3	WP_011728313.1/	108,R,A/	2|0|	target	0
0000_XuPing_MC115_T_4_20PER.33774.33774.3.0.dta	3	0	VVDFTDEILGRPTGAEHDATNDAALLAAVNAPR	30.5841	2.09631e-08		3	WP_011728199.1/	135,K,G/	1|	target	1
0000_XuPing_MC115_T_11_20PER.42201.42201.4.2.dta	4	0	AIPTGDTSPWAGGTETLGETFLDHGFDQVADGSVFAVSGGNRR	19.4167	2.0982e-08		3	WP_011727141.1/	199,R,I/	2|	target	1
0000_XuPing_MC115_T_8_20PER.37689.37689.3.0.dta	3	0	HDLSESFPDGEFDLVSAQFLHSTVR	28.158	2.09883e-08		3	WP_011729718.1/	402,R,L/	1|	target	0
0000_XuPing_MC115_T_10_20PER.37672.37672.3.0.dta	3	0	TGIAADQVEDVILGHCYPNSEAPAIGR	24.8296	2.12268e-08	16,Carbamidomethyl[C];	3	WP_014877333.1/	40,R,V/	2|0|	target	0
0000_XuPing_MC115_T_6_20PER.15498.15498.3.0.dta	3	0	LACANLAHGFAATEPADKEALR	25.2013	2.12459e-08	3,Carbamidomethyl[C];	3	WP_011726837.1/	42,R,R/	2|0|	target	1
0000_XuPing_MC115_T_8_20PER.35598.35598.4.2.dta	4	0	GIDEGATLVAGGTGRPDGLDTGYYVKPTVFADVTNDMTIAR	31.0408	2.12566e-08		3	WP_003891776.1/	335,K,E/	2|	target	2
0000_XuPing_MC115_T_7_20PER.31035.31035.4.0.dta	4	0	LVTEIEGAWKPDQYSNQMGPESHYETTGPEIWADTEGK	32.9145	2.13695e-08		3	WP_011730431.1/	134,R,I/	2|	target	1
0000_XuPing_MC115_T_4_20PER.34562.34562.3.0.dta	3	0	FDGETYAVSGGLHGVGVSVVNALSTR	24.327	2.14895e-08		3	WP_003891333.1/	108,K,L/	2|	target	0
0000_XuPing_MC115_T_13_20PER.41149.41149.5.0.dta	5	0	IDTGHDHGAGDTLAAAAACALAHGMDMPDAVAFAK	27.7219	2.15606e-08	19,Carbamidomethyl[C];25,Oxidation[M];	3	WP_011727221.1/	213,R,G/	2|0|0|	target	0
0000_XuPing_MC115_T_13_20PER.44240.44240.2.0.dta	2	0	ILTAEEAKEYGIIDTVLQYR	26.714	2.1686e-08		3	WP_003896046.1/	191,K,K/	1|	target	1
0000_XuPing_MC115_T_10_20PER.33829.33829.4.0.dta	4	0	FVGAATFEALSGNPVHTGVFTDVHEVQHVR	21.5073	2.18383e-08		3	WP_011728784.1/	44,R,I/	1|	target	0
0000_XuPing_MC115_T_13_20PER.46491.46491.4.0.dta	4	0	GHLYTFHQLIGHADALLDEVCDKLR	31.134	2.19807e-08	21,Carbamidomethyl[C];	3	WP_011728301.1/	48,R,E/	1|0|	target	1
0000_XuPing_MC115_T_8_20PER.39417.39417.3.0.dta	3	0	MENKPWDSIIVGGGAAGLSAALVLGR	24.8782	2.21396e-08	1,Oxidation[M];	3	WP_011729718.1/	0,-,A/	1|0|	target	1
0000_XuPing_MC115_T_5_20PER.38729.38729.4.0.dta	4	0	HLGNFPQAFTHLALINAVVHVIR	30.0735	2.21817e-08		3	WP_011729900.1/	627,R,A/	1|	target	0
0000_XuPing_MC115_T_7_20PER.28175.28175.3.0.dta	3	0	LDPCAATELGITGHDDDITDYSPDGVATR	24.9511	2.21928e-08	4,Carbamidomethyl[C];	3	WP_011728748.1/	21,R,A/	2|0|	target	0
0000_XuPing_MC115_T_12_33PER.26416.26416.4.0.dta	4	0	EAGGTFTSIDGADGPHGGSALATNGVLHDAVVSR	23.511	2.23777e-08		3	WP_011728137.1/	222,R,L/	1|	target	0
0000_XuPing_MC115_T_7_20PER.41519.41519.6.1.dta	6	0	GLHFVGAGISGGEEGALNGPSIMPGGPAESYESLGPLLEEISAHVDGVPCCTHIGPDGAGHFVK	28.0892	2.23822e-08	50,Carbamidomethyl[C];51,Carbamidomethyl[C];	3	WP_011729217.1/	129,R,M/	2|0|0|	target	0
0000_XuPing_MC115_T_10_20PER.43073.43073.4.0.dta	4	0	TTVALHAVANAQAAGGIAAFIDAEHALDPEYAK	26.2771	2.23912e-08		3	WP_003894107.1/	74,K,K/	2|	target	0
0000_XuPing_MC115_T_13_20PER.48109.48109.5.0.dta	5	0	DGLGVLDHVLEHALDQLGGHDHTR	22.9513	2.25327e-08		3	WP_014878425.1/	135,K,-/	1|	target	0
0000_XuPing_MC115_T_12_33PER.36154.36154.3.0.dta	3	0	ATIAFLGLGHMGGPMAANLAAAGHTVR	28.7575	2.26796e-08		3	WP_011727701.1/	1,M,G/	1|	target	0
0000_XuPing_MC115_T_13_20PER.33320.33320.5.0.dta	5	0	LLPDVLGNPASHQQDSHSDGLLEGPSYTRPPSWR	22.4098	2.27409e-08		3	WP_003893804.1/	154,R,G/	1|	target	1
0000_XuPing_MC115_T_2_20PER.37037.37037.3.0.dta	3	0	TVGDVVAYIQKLEEENPEAAAALR	20.6753	2.27933e-08		3	WP_003895721.1/	68,R,E/	1|	target	1
0000_XuPing_MC115_T_10_20PER.34774.34774.4.0.dta	4	0	YYDAPIVSSDIVTDPHSSLYDAGLTK	22.8702	2.28641e-08		3	WP_003894472.1/	281,K,V/	2|	target	0
0000_XuPing_MC115_T_13_20PER.31971.31971.3.0.dta	3	0	NLSDFGFANVDRNPSPESLDEAQAK	24.5983	2.29511e-08		3	WP_003897271.1/	100,R,I/	2|	target	1
0000_XuPing_MC115_T_11_20PER.38552.38552.3.0.dta	3	0	IDKGLAEEADGVQLMKPMPTLDDLLAR	23.7713	2.30016e-08		3	WP_011729118.1/	103,K,G/	2|	target	2
0000_XuPing_MC115_T_5_20PER.29512.29512.3.1.dta	3	0	LVSTVGTVESEAPAAEVEAVKAEVEPAK	23.9811	2.30016e-08		3	WP_014878537.1/	340,K,A/	2|	target	1
0000_XuPing_MC115_T_8_20PER.26519.26519.3.0.dta	3	0	APADLYAAGHAELAAYPSVQVR	18.2781	2.30938e-08		3	WP_011729718.1/	56,R,R/	1|	target	0
0000_XuPing_MC115_T_1_20PER.33354.33354.3.0.dta	3	0	YPDAETVVLHPADVPFFVELCK	26.5439	2.31424e-08	21,Carbamidomethyl[C];	3	WP_011730064.1/	829,R,T/	2|0|	target	0
0000_XuPing_MC115_T_8_20PER.32425.32425.4.4.dta	4	0	IEDIVIVTEDGAQSVNNQPHDLVVVPVR	23.3697	2.31563e-08		3	WP_011729390.1/	347,R,-/	2|	target	0
0000_XuPing_MC115_T_13_20PER.48496.48496.3.0.dta	3	0	TLTAAVAQFAPSEDKAANLDTIVDLLR	23.0438	2.3191e-08		3	WP_003894754.1/	1,M,Q/	2|	target	1
0000_XuPing_MC115_T_8_20PER.27494.27494.3.0.dta	3	0	ADSVPNLEIETGEIVGAGHASATGR	18.9901	2.33026e-08		3	WP_011728831.1/	318,R,F/	1|	target	0
0000_XuPing_MC115_T_4_20PER.34240.34240.5.0.dta	5	0	HAAVFLDSVRPALAQQGIHIVTWAELDEDERAK	34.3398	2.33984e-08		3	WP_003893757.1/	144,R,L/	1|	target	2
0000_XuPing_MC115_T_13_20PER.49886.49886.4.0.dta	4	0	MNIIGNPGVAKEDFELWSLAVSAINGCGHCLAAHEK	28.3245	2.34616e-08	27,Carbamidomethyl[C];30,Carbamidomethyl[C];	3	WP_011730168.1/	103,R,T/	2|0|0|	target	1
0000_XuPing_MC115_T_13_20PER.46905.46905.3.0.dta	3	0	AVLYQLQESVDTDKLAEEMVSAATIDR	25.2255	2.35062e-08		3	WP_003895832.1/	13,K,A/	2|	target	1
0000_XuPing_MC115_T_6_20PER.35247.35247.3.0.dta	3	0	AAVEEGIVAGGGVALLQSAPSLEELSLTGDEATGANIVR	25.3175	2.35368e-08		3	WP_003892307.1/	402,K,V/	2|	target	0
0000_XuPing_MC115_T_12_33PER.40128.40128.4.2.dta	4	0	VTDVSHVHALDLLLTQLEQTHGLPVGR	28.0707	2.35887e-08		3	WP_011730292.1/	101,K,I/	2|	target	0
0000_XuPing_MC115_T_11_20PER.39515.39515.3.0.dta	3	0	LYGVEESAYSNEDEMFDLIHQMR	24.1413	2.36335e-08		3	WP_011729118.1/	32,R,S/	1|	target	0
0000_XuPing_MC115_T_10_20PER.47461.47461.4.0.dta	4	0	RVIEALDCPVMHDDQHGTAIVVLAALLGAVK	28.6568	2.3752e-08	8,Carbamidomethyl[C];	3	WP_014878221.1/	153,R,V/	2|0|	target	1
0000_XuPing_MC115_T_11_20PER.45057.45057.3.0.dta	3	0	AGITLSDENFAGLLTEAIQHATR	24.3216	2.38615e-08		3	WP_003897588.1/	275,K,I/	1|	target	0
0000_XuPing_MC115_T_8_20PER.31792.31792.4.0.dta	4	0	AHVFHSWSAQEEISPMTVTAAQGSYLWDGDGNR	24.9725	2.38639e-08		3	WP_003893816.1/	31,R,L/	1|	target	0
0000_XuPing_MC115_T_2_20PER.27491.27491.3.0.dta	3	0	RMNIGQILETHLGWVAK	31.4481	2.39093e-08	2,Oxidation[M];	3	WP_011727628.1/	915,R,A/	1|0|	target	1
0000_XuPing_MC115_T_10_20PER.36723.36723.3.0.dta	3	0	LDTVVLSTQHADGIDLEGTLTPDIR	25.4666	2.40123e-08		3	WP_003894439.1/	191,R,E/	1|	target	0
0000_XuPing_MC115_T_7_20PER.33050.33050.4.0.dta	4	0	IVKPNLAIVSSYNDMLSAHKPFEDYPAQLK	25.3086	2.40195e-08		3	WP_011726837.1/	65,R,A/	1|	target	2
0000_XuPing_MC115_T_10_20PER.44268.44268.3.0.dta	3	0	LFTSESVTEGHPDKICDAISDSVLDALLEQDPK	31.7593	2.41085e-08	16,Carbamidomethyl[C];	3	WP_003894439.1/	5,R,S/	1|0|	target	1
0000_XuPing_MC115_T_7_20PER.39299.39299.3.0.dta	3	0	VIPALAAGCAVVIKPAEITPLTTLTLAR	22.9261	2.4152e-08	9,Carbamidomethyl[C];	3	WP_014877153.1/	163,K,L/	2|0|	target	1
0000_XuPing_MC115_T_12_33PER.25430.25430.4.1.dta	4	0	FAEDGTKPSGFNDTGSELITDKPMPGLESK	26.3406	2.4181e-08		3	WP_011731545.1/	291,K,D/	2|	target	2
0000_XuPing_MC115_T_12_33PER.38798.38798.3.0.dta	3	0	PGLAIVESDEDVLLYDTGHIPGAVK	26.6865	2.42536e-08		3	WP_003893199.1/	32,R,I/	1|	target	0
0000_XuPing_MC115_T_2_20PER.33458.33458.3.0.dta	3	0	EGSNAVPLFVFHPAGGSTVVYEPLMK	17.0662	2.44386e-08		3	WP_014878634.1/	1572,K,R/	1|	target	0
0000_XuPing_MC115_T_13_20PER.36629.36629.5.0.dta	5	0	VSLIVTTHQHQDHWLALQAVTEATGAPTAAHALDAGALPVKPDR	29.801	2.44998e-08		3	WP_003895255.1/	80,K,I/	1|	target	1
0000_XuPing_MC115_T_8_20PER.28557.28557.3.0.dta	3	0	THGSESVIGAGATVGPFTYLRPGTNLGADGK	27.7285	2.45931e-08		3	WP_011730527.1/	323,R,L/	1|	target	1
0000_XuPing_MC115_T_11_20PER.38814.38814.3.0.dta	3	0	HASLATTVYGLGTVDGINAAGLGVHALYLK	29.3583	2.49323e-08		3	WP_003896850.1/	60,R,S/	2|	target	0
0000_XuPing_MC115_T_12_33PER.27718.27718.4.3.dta	4	0	LLFVHAHPDDETLTTGGTIAHYVAR	26.7046	2.49573e-08		3	WP_011730335.1/	8,R,S/	2|	target	0
0000_XuPing_MC115_T_13_20PER.39255.39255.2.0.dta	2	0	SLGSDNAINVVHATVAALK	28.2622	2.49573e-08		3	WP_003892859.1/	151,K,L/	1|	target	0
0000_XuPing_MC115_T_13_20PER.25821.25821.2.0.dta	2	0	LAADAELGPVHSAGMQLTAEK	25.5307	2.50098e-08		3	WP_011731356.1/	178,R,Y/	2|	target	0
0000_XuPing_MC115_T_10_20PER.12670.12670.3.0.dta	3	0	IGGHLVDNIDDHMTR	31.4997	2.50749e-08	13,Oxidation[M];	3	WP_011729736.1/	59,R,L/	2|0|	target	0
0000_XuPing_MC115_T_13_20PER.43663.43663.4.0.dta	4	0	EGNADYAVIALLQNPEDVDTYVDHPAHVELSR	22.3964	2.50824e-08		3	WP_011728084.1/	48,R,Q/	1|	target	0
0000_XuPing_MC115_T_8_20PER.37971.37971.4.0.dta	4	0	HDLSESFPDGEFDLVSAQFLHSTVR	24.9044	2.50824e-08		3	WP_011729718.1/	402,R,L/	2|	target	0
0000_XuPing_MC115_T_13_20PER.48711.48711.4.0.dta	4	0	EVDPLMDVLVHTQDICVPLGIEHPMPVDAAVAVAQR	27.1303	2.51351e-08	16,Carbamidomethyl[C];	3	WP_003896747.1/	104,K,L/	1|0|	target	0
0000_XuPing_MC115_T_8_20PER.16970.16970.3.0.dta	3	0	AASDVTGHAVGIMADLQGPK	26.4905	2.51728e-08	13,Oxidation[M];	3	WP_011728910.1/	52,R,I/	2|0|	target	0
0000_XuPing_MC115_T_8_20PER.34692.34692.3.0.dta	3	0	HGDAVYSEDGSTVDQQVAALLAGR	24.0351	2.52535e-08		3	WP_029104544.1/	260,R,R/	1|	target	0
0000_XuPing_MC115_T_12_33PER.22254.22254.4.0.dta	4	0	AAGAIAHLNADHADSLLAMAR	31.3974	2.52712e-08	19,Oxidation[M];	3	WP_011731334.1/	183,R,N/	2|0|	target	0
0000_XuPing_MC115_T_11_20PER.40814.40814.3.0.dta	3	0	GTGGEIQLTDAIALLIEEDHPVHVVVHR	20.008	2.53041e-08		3	WP_014878343.1/	236,R,G/	2|	target	0
0000_XuPing_MC115_T_7_20PER.33475.33475.4.0.dta	4	0	EINAGCVWINDHIPIISEMPHGGVGASGFGK	27.2569	2.53471e-08	6,Carbamidomethyl[C];19,Oxidation[M];	3	WP_014877153.1/	428,R,D/	2|0|0|	target	0
0000_XuPing_MC115_T_10_20PER.44244.44244.3.1.dta	3	0	LFTSESVTEGHPDKICDAISDSVLDALLEQDPK	28.8299	2.54462e-08	16,Carbamidomethyl[C];	3	WP_003894439.1/	5,R,S/	2|0|	target	1
0000_XuPing_MC115_T_10_20PER.41299.41299.3.0.dta	3	0	AAPVGLFVETFGSETVDPAKIEK	21.2572	2.55431e-08		3	WP_003894439.1/	321,K,A/	2|	target	1
0000_XuPing_MC115_T_12_33PER.24520.24520.3.0.dta	3	0	MIELSGTHADGAHPYLVLPEQTR	34.8906	2.57148e-08	1,Oxidation[M];	3	WP_011727159.1/	158,K,T/	2|0|	target	0
0000_XuPing_MC115_T_12_33PER.41759.41759.5.0.dta	5	0	IGHFVEAQILQSLGVDYVDESEVLTPADYTNHIDKWK	26.2957	2.57869e-08		3	WP_011728705.1/	92,R,F/	1|	target	1
0000_XuPing_MC115_T_7_20PER.39893.39893.4.1.dta	4	0	AICPGEGACGGMYTANTMASAAEALGLSLPGSASPVAIDKR	25.5965	2.58695e-08	3,Carbamidomethyl[C];9,Carbamidomethyl[C];	3	WP_011726760.1/	201,R,R/	2|0|0|	target	1
0000_XuPing_MC115_T_10_20PER.39685.39685.4.1.dta	4	0	VAVIVNDMSEVNIDAALIAGQGHLDRTEEK	23.466	2.59628e-08		3	WP_011731001.1/	33,R,L/	2|	target	1
0000_XuPing_MC115_T_13_20PER.47961.47961.3.0.dta	3	0	TVGDVVAYIQKLEEENPEAAAALR	23.7341	2.6093e-08		3	WP_003895721.1/	68,R,E/	1|	target	1
0000_XuPing_MC115_T_10_20PER.32744.32744.4.2.dta	4	0	ALDMLLILHADHEQNCSTSTVR	20.3334	2.62343e-08	16,Carbamidomethyl[C];	3	WP_003897085.1/	224,R,L/	2|0|	target	0
0000_XuPing_MC115_T_8_20PER.30160.30160.3.0.dta	3	0	NQAILGNIGHFDNEIDMAALER	27.4283	2.62369e-08	17,Oxidation[M];	3	WP_003893235.1/	344,K,S/	2|0|	target	0
0000_XuPing_MC115_T_12_33PER.39754.39754.4.0.dta	4	0	WREQYDDVDYEQAVNMLESVGAEHLAER	26.8233	2.63473e-08		3	WP_011727371.1/	122,R,R/	1|	target	1
0000_XuPing_MC115_T_8_20PER.30763.30763.3.0.dta	3	0	VASDLPAGHALDLGCGEGGDAVWLAER	27.2353	2.649e-08	15,Carbamidomethyl[C];	3	WP_011729718.1/	341,K,G/	1|0|	target	0
0000_XuPing_MC115_T_5_20PER.34766.34766.3.0.dta	3	0	WVASDDCETEHGAAAALSDVHGVLIPGGFGIR	28.4796	2.64979e-08	7,Carbamidomethyl[C];	3	WP_003895192.1/	341,R,G/	1|0|	target	0
0000_XuPing_MC115_T_7_20PER.38834.38834.4.0.dta	4	0	ALNIPGEELPGSVAAVDFVGWYNAHPHFR	22.3258	2.65006e-08		3	WP_014877292.1/	110,R,E/	1|	target	0
0000_XuPing_MC115_T_2_20PER.35533.35533.4.0.dta	4	0	AHPLPESALPVELPDVPDYSPVLFDPDDADSEPSPPLNK	24.7936	2.65456e-08		3	WP_011731626.1/	527,R,A/	1|	target	0
0000_XuPing_MC115_T_13_20PER.41818.41818.4.0.dta	4	0	LPLLILHSPTDNTVGIENASHIFQTAR	26.6193	2.68205e-08		3	WP_003898017.1/	187,R,H/	2|	target	0
0000_XuPing_MC115_T_2_20PER.33244.33244.4.0.dta	4	0	EGEAGGITQHIGAYQVEVDLDGTVRPITFIDTPGHEAFTAMR	35.2374	2.68312e-08		3	WP_014877447.1/	458,R,A/	1|	target	1
0000_XuPing_MC115_T_11_20PER.33924.33924.4.0.dta	4	0	LPFPVMHVDTGHNFEEVIATR	23.1579	2.68796e-08		3	WP_011730229.1/	67,R,D/	2|	target	0
0000_XuPing_MC115_T_13_20PER.47597.47597.3.0.dta	3	0	AIEITPAVIPHLCVDNAAAAIDFYVK	22.3068	2.70738e-08	13,Carbamidomethyl[C];	3	WP_011730707.1/	1,M,A/	2|0|	target	0
0000_XuPing_MC115_T_11_20PER.37583.37583.3.0.dta	3	0	AGAGEITEVFACGTAAVITPVSHVK	24.348	2.72177e-08	12,Carbamidomethyl[C];	3	WP_011729696.1/	300,K,H/	2|0|	target	0
0000_XuPing_MC115_T_5_20PER.34855.34855.3.0.dta	3	0	IASAMAHDEGWLAEHMLILK	29.0278	2.72285e-08		3	WP_011726783.1/	234,R,L/	1|	target	0
0000_XuPing_MC115_T_13_20PER.49055.49055.4.0.dta	4	0	TEHLPNITGPTVFTHGSSDPFGTIGEVTAAAALINGPTEVVAIDGAR	28.3442	2.72367e-08		3	WP_011727220.1/	143,R,H/	1|	target	0
0000_XuPing_MC115_T_5_20PER.29876.29876.3.0.dta	3	0	LVSTVGTVESEAPAAEVEAVKAEVEPAK	23.0968	2.7461e-08		3	WP_014878537.1/	340,K,A/	2|	target	1
0000_XuPing_MC115_T_10_20PER.43686.43686.4.0.dta	4	0	NDRPTGTFTFAELLAHELSVEQAGR	25.7091	2.74775e-08		3	WP_003898354.1/	369,K,G/	2|	target	1
0000_XuPing_MC115_T_8_20PER.8631.8631.6.3.dta	6	0	MILTTETAVVDKPADEDEHGHGHHHGHAH	22.4823	2.76069e-08		3	WP_011727753.1/	511,R,-/	2|	target	1
0000_XuPing_MC115_T_11_20PER.43974.43974.4.0.dta	4	0	ELVELAVLAESAGMDSATVSDHFQPWR	23.4938	2.7712e-08		3	WP_003892203.1/	18,R,H/	1|	target	0
0000_XuPing_MC115_T_13_20PER.35772.35772.4.0.dta	4	0	HVHWNVVGPNFIGVHEMIDPQVELVR	30.1591	2.78816e-08	17,Oxidation[M];	3	WP_003897878.1/	36,K,G/	2|0|	target	0
0000_XuPing_MC115_T_8_20PER.39539.39539.3.0.dta	3	0	MVFVGYSLSDEDFHELIDEVR	20.7668	2.80353e-08		3	WP_011727550.1/	374,R,A/	1|	target	0
0000_XuPing_MC115_T_11_20PER.36756.36756.4.0.dta	4	0	LTGNFWLPEKVPVSNDIQSWHTLTDNEK	22.9168	2.8055e-08		3	WP_003893682.1/	30,R,Q/	1|	target	1
0000_XuPing_MC115_T_13_20PER.36464.36464.2.0.dta	2	0	LAVDAGFAALTVGSHPVADSIGK	24.649	2.80971e-08		3	WP_003891742.1/	38,R,S/	1|	target	0
0000_XuPing_MC115_T_11_20PER.31048.31048.3.0.dta	3	0	DLEVAGLHLSVAGVDDPHLKR	23.687	2.81815e-08		3	WP_011731114.1/	175,R,D/	1|	target	1
0000_XuPing_MC115_T_13_20PER.43489.43489.3.0.dta	3	0	ASGALDLALVFNEGPDHNAAGVFTR	24.0046	2.82945e-08		3	WP_036462731.1/	31,K,N/	1|	target	0
0000_XuPing_MC115_T_8_20PER.23590.23590.4.1.dta	4	0	SVNAAPDSKPSVIGETQLAAVHIEQQR	17.3188	2.83454e-08		3	WP_003896079.1/	91,R,L/	1|	target	1
0000_XuPing_MC115_T_7_20PER.22622.22622.2.0.dta	2	0	AVHADGSSINVAGTLSGPQLVEK	29.308	2.84164e-08		3	WP_011728303.1/	415,R,I/	2|	target	0
0000_XuPing_MC115_T_5_20PER.40523.40523.3.0.dta	3	0	NFITTLLLSQGVPMLAHGDELGR	29.066	2.8479e-08	14,Oxidation[M];	3	WP_011731328.1/	509,R,T/	1|0|	target	0
0000_XuPing_MC115_T_12_33PER.34306.34306.4.0.dta	4	0	AADLPPAVGVLVEYQAGDADKGK	26.4093	2.86905e-08		3	WP_003893881.1/	151,R,E/	1|	target	1
0000_XuPing_MC115_T_13_20PER.44421.44421.4.1.dta	4	0	GFGFIAPEDGSADVFVHYTEIQGSGFR	25.5681	2.87594e-08		3	WP_011562175.1/	13,K,T/	1|	target	0
0000_XuPing_MC115_T_8_20PER.36009.36009.3.0.dta	3	0	LYLDVGSHPEYATAECDNLIQLVTHDR	26.8125	2.8843e-08	16,Carbamidomethyl[C];	3	WP_011729397.1/	53,R,A/	1|0|	target	0
0000_XuPing_MC115_T_8_20PER.43076.43076.4.0.dta	4	0	AAVEEGIVAGGGVALLQSAPSLEELSLTGDEATGANIVR	25.9227	2.89209e-08		3	WP_003892307.1/	402,K,V/	1|	target	0
0000_XuPing_MC115_T_10_20PER.49202.49202.3.0.dta	3	0	AGITLSDENFAGLLTEAIQHATR	22.102	2.89267e-08		3	WP_003897588.1/	275,K,I/	2|	target	0
0000_XuPing_MC115_T_10_20PER.47710.47710.4.0.dta	4	0	LLDEYADVIHLPVDIVVADKFAADAEAETVAADRIPDGK	39.2016	2.91824e-08		3	WP_003894473.1/	263,R,M/	1|	target	2
0000_XuPing_MC115_T_13_20PER.47506.47506.3.0.dta	3	0	EDFELWSLAVSAINGCGHCLAAHEK	23.5401	2.92204e-08	16,Carbamidomethyl[C];19,Carbamidomethyl[C];	3	WP_011730168.1/	114,K,T/	1|0|0|	target	0
0000_XuPing_MC115_T_8_20PER.18577.18577.3.0.dta	3	0	MGLGHLTTSIEALKK	28.9638	2.94021e-08	1,Oxidation[M];	3	WP_003891776.1/	105,R,F/	1|0|	target	1
0000_XuPing_MC115_T_4_20PER.30438.30438.2.0.dta	2	0	VTLLDGAYHEVDSSEMAFK	27.3426	2.94639e-08		3	WP_003892788.1/	571,K,V/	2|	target	0
0000_XuPing_MC115_T_7_20PER.41222.41222.3.0.dta	3	0	VADLLAADPIDPVETGEDDLALMQLTSGSTGSPK	25.5394	2.94727e-08		3	WP_003896832.1/	134,K,A/	1|	target	0
0000_XuPing_MC115_T_10_20PER.25819.25819.2.0.dta	2	0	ILAEANHPLVIQAETMDAGADK	29.4475	2.97184e-08		3	WP_011730595.1/	358,R,A/	2|	target	0
0000_XuPing_MC115_T_4_20PER.12415.12415.4.1.dta	4	0	LLAGEHHDPHSVLGAHEYPGHTVIR	26.6314	2.97243e-08		3	WP_011730189.1/	22,R,A/	2|	target	0
0000_XuPing_MC115_T_13_20PER.22813.22813.4.2.dta	4	0	GASSGGIVTQEAPIHVSNVMVVDSDGKPTR	27.3764	2.98972e-08	20,Oxidation[M];	3	WP_003892853.1/	52,R,V/	2|0|	target	1
0000_XuPing_MC115_T_8_20PER.29641.29641.3.0.dta	3	0	LAGLLTGALTEAGVAHQVQR	20.4793	2.99781e-08		3	WP_003892395.1/	345,R,A/	1|	target	0
0000_XuPing_MC115_T_6_20PER.30585.30585.3.0.dta	3	0	DTVIEQCEQGVDYMTVHAGVLLR	21.758	3.00141e-08	7,Carbamidomethyl[C];	3	WP_036462589.1/	223,R,H/	2|0|	target	0
0000_XuPing_MC115_T_1_20PER.19832.19832.4.3.dta	4	0	WVHPSQVASTQGTGMGGMTSMQTMYHGNLLGR	27.6826	3.00741e-08	18,Oxidation[M];	3	WP_011730064.1/	2671,R,A/	2|0|	target	0
0000_XuPing_MC115_T_11_20PER.35266.35266.3.0.dta	3	0	LFQPAQVVHLAAETGTAQSLSEATR	20.6963	3.02219e-08		3	WP_014876758.1/	70,R,H/	2|	target	0
0000_XuPing_MC115_T_6_20PER.10346.10346.3.0.dta	3	0	HVEAQVIADQHGNVVVAGTR	28.4516	3.02551e-08		3	WP_003893197.1/	214,R,D/	1|	target	0
0000_XuPing_MC115_T_10_20PER.46826.46826.3.0.dta	3	0	FCDSLAELQAAIDDEIGYPCVVKPVMSSSGK	26.138	3.02824e-08	2,Carbamidomethyl[C];20,Carbamidomethyl[C];	3	WP_003896675.1/	134,R,G/	2|0|0|	target	1
0000_XuPing_MC115_T_13_20PER.46565.46565.3.1.dta	3	0	DLGVTEVVFGLPDKSEAEVAAYVER	24.4707	3.03764e-08		3	WP_003896922.1/	248,R,L/	2|	target	1
0000_XuPing_MC115_T_10_20PER.28335.28335.2.0.dta	2	0	AGVITPVSACSSGSEAIAHAWR	23.0697	3.05439e-08	10,Carbamidomethyl[C];	3	WP_011729736.1/	161,R,Q/	2|0|	target	0
0000_XuPing_MC115_T_11_20PER.42268.42268.3.0.dta	3	0	SYSNIFSTLCSTAEIDDAFRWSEENPNLQR	20.8504	3.05745e-08	10,Carbamidomethyl[C];	3	WP_003893682.1/	108,K,K/	1|0|	target	1
0000_XuPing_MC115_T_13_20PER.49566.49566.3.0.dta	3	0	VAGLEAGADDYLVKPFVLAELVAR	20.8798	3.07001e-08		3	WP_168189073.1/	100,R,V/	1|	target	1
0000_XuPing_MC115_T_10_20PER.44631.44631.3.0.dta	3	0	ELNADSEHIEIGPSPAEADHIASFALPIDDLDLTVR	29.8528	3.07893e-08		3	WP_003892912.1/	223,R,S/	1|	target	0
0000_XuPing_MC115_T_13_20PER.26198.26198.4.0.dta	4	0	KIIEDTLVEHELNYHFHEGAK	26.2446	3.07923e-08		3	WP_003892360.1/	4,R,G/	1|	target	1
0000_XuPing_MC115_T_4_20PER.22316.22316.4.0.dta	4	0	LAQEATTFVDAHDKLVANHPTLENVR	22.3376	3.08416e-08		3	WP_011726648.1/	209,R,E/	1|	target	1
0000_XuPing_MC115_T_11_20PER.31759.31759.4.1.dta	4	0	LTIGALTAASSAGTTLGEHHPHLLPLADR	21.2984	3.13046e-08		3	WP_011729317.1/	31,R,V/	2|	target	0
0000_XuPing_MC115_T_10_20PER.37019.37019.3.0.dta	3	0	AEYTLPDLDYDYGALEPHISGQINELHHSK	21.0286	3.1314e-08		3	WP_011731275.1/	1,M,H/	2|	target	0
0000_XuPing_MC115_T_13_20PER.34254.34254.2.0.dta	2	0	LILTAEVEHLGAAGDTVEVK	28.4302	3.13893e-08		3	WP_003898318.1/	2,K,D/	2|	target	0
0000_XuPing_MC115_T_8_20PER.24187.24187.3.0.dta	3	0	AYQADIDKTDPDLVLAHEASLQAAQAK	30.5567	3.16224e-08		3	WP_011729791.1/	310,R,I/	2|	target	1
0000_XuPing_MC115_T_8_20PER.34593.34593.4.1.dta	4	0	LPNVEAGGDYIESTDGLTDCDGHGTSVAGLIAGQPGPDGFSGVAPEAR	25.1228	3.16857e-08	20,Carbamidomethyl[C];	3	WP_011727074.1/	103,R,L/	2|0|	target	0
0000_XuPing_MC115_T_7_20PER.38293.38293.3.0.dta	3	0	TLFLFEHLTDAQLDTLCEAGR	24.6422	3.17269e-08	17,Carbamidomethyl[C];	3	WP_003892903.1/	11,R,I/	1|0|	target	0
0000_XuPing_MC115_T_3_20PER.17999.17999.4.1.dta	4	0	VDDDHVSVSCDEATTDAHIDAVIK	25.2698	3.19179e-08	10,Carbamidomethyl[C];	3	WP_011729226.1/	417,R,A/	2|0|	target	0
0000_XuPing_MC115_T_8_20PER.27788.27788.5.0.dta	5	0	GHVFNALGDCLDDPGYGKDFEHWSIHR	19.8718	3.20042e-08	10,Carbamidomethyl[C];	3	WP_038558043.1/	95,K,K/	1|0|	target	1
0000_XuPing_MC115_T_12_33PER.38712.38712.3.0.dta	3	0	NGVFNFPQSGTHNWAYWGQQLQAMKPDLQR	27.8291	3.20138e-08		3	WP_011731262.1/	297,K,V/	1|	target	1
0000_XuPing_MC115_T_8_20PER.27235.27235.4.0.dta	4	0	NVQVDEPVEITITGPGEGNTAYGHVQVR	20.9191	3.20362e-08		3	WP_011728831.1/	121,R,V/	1|	target	0
0000_XuPing_MC115_T_8_20PER.34897.34897.3.0.dta	3	0	LGEAVASVHACLAHELGTEEVPFPADVMAQR	21.9533	3.20458e-08	11,Carbamidomethyl[C];	3	WP_011731333.1/	235,R,L/	2|0|	target	0
0000_XuPing_MC115_T_12_33PER.20541.20541.2.0.dta	2	0	GVDLTVNSGETHALMGPNGSGK	24.6391	3.21421e-08		3	WP_003894511.1/	26,K,S/	1|	target	0
0000_XuPing_MC115_T_8_20PER.23874.23874.3.0.dta	3	0	SSFAPDGGHGLEGLVNSHALTR	18.9896	3.23161e-08		3	WP_011729116.1/	204,R,T/	1|	target	0
0000_XuPing_MC115_T_13_20PER.51250.51250.3.0.dta	3	0	PALASALVTAIDHVGIAVPDLDAAAK	28.2802	3.2384e-08		3	WP_011730193.1/	9,R,W/	2|	target	0
0000_XuPing_MC115_T_10_20PER.35705.35705.3.0.dta	3	0	ASDPPTMAAAMASAVTAGHLAR	21.7695	3.2397e-08		3	WP_011727197.1/	212,R,Q/	2|	target	0
0000_XuPing_MC115_T_13_20PER.46795.46795.4.2.dta	4	0	YLPIWIGQSEAAAIALEQQGVEPARPLTHDLIR	28.2664	3.24035e-08		3	WP_003895101.1/	29,R,D/	2|	target	1
0000_XuPing_MC115_T_11_20PER.31810.31810.5.0.dta	5	0	LTIGALTAASSAGTTLGEHHPHLLPLADR	21.8539	3.24619e-08		3	WP_011729317.1/	31,R,V/	2|	target	0
0000_XuPing_MC115_T_3_20PER.12817.12817.3.0.dta	3	0	ESLQATAQLTQTHEVDMTK	26.2512	3.24911e-08	17,Oxidation[M];	3	WP_011729702.1/	365,R,I/	2|0|	target	0
0000_XuPing_MC115_T_7_20PER.36846.36846.3.0.dta	3	0	AIYLYTATFQDAEVAQAVHGVDGDLAAR	22.8923	3.24911e-08		3	WP_011726920.1/	366,R,V/	2|	target	0
0000_XuPing_MC115_T_4_20PER.35973.35973.3.0.dta	3	0	IGVIGLSVGHAIAHNLAVEGLCGELR	26.6394	3.2592e-08	22,Carbamidomethyl[C];	3	WP_011728218.1/	121,R,L/	2|0|	target	0
0000_XuPing_MC115_T_8_20PER.27439.27439.3.0.dta	3	0	IGHDASSLDLLPGGPTAVVTTHAAIPK	22.8661	3.2592e-08		3	WP_011729655.1/	59,R,T/	1|	target	0
0000_XuPing_MC115_T_12_33PER.28706.28706.3.0.dta	3	0	DHGLLPIVIGDATGAAHPDHER	26.6999	3.27193e-08		3	WP_014878021.1/	204,R,A/	1|	target	0
0000_XuPing_MC115_T_11_20PER.22695.22695.4.0.dta	4	0	GIIANPNCTTMAAMPVLKPLHEEAGLQR	26.1954	3.2775e-08	8,Carbamidomethyl[C];11,Oxidation[M];14,Oxidation[M];	3	WP_011731165.1/	123,K,L/	2|0|0|0|	target	1
0000_XuPing_MC115_T_10_20PER.41262.41262.5.0.dta	5	0	TTVALHAVANAQAAGGIAAFIDAEHALDPEYAKK	26.6435	3.28209e-08		3	WP_003894107.1/	74,K,L/	2|	target	1
0000_XuPing_MC115_T_13_20PER.11610.11610.2.0.dta	2	0	AQQVATEAAALHTNAHVASK	26.091	3.29327e-08		3	WP_011727608.1/	191,R,L/	1|	target	0
0000_XuPing_MC115_T_10_20PER.38943.38943.3.0.dta	3	0	HVEAIDAYWVTAAEHGMNASTFTAR	25.4217	3.29393e-08		3	WP_011730703.1/	161,R,V/	1|	target	0
0000_XuPing_MC115_T_13_20PER.47967.47967.2.0.dta	2	0	TVGDVVAYIQKLEEENPEAAAALR	24.4615	3.30019e-08		3	WP_003895721.1/	68,R,E/	2|	target	1
0000_XuPing_MC115_T_11_20PER.19484.19484.2.0.dta	2	0	GSAAPVDSSANSDASGFGQFNR	22.4929	3.31011e-08		3	WP_011729650.1/	247,R,G/	1|	target	0
0000_XuPing_MC115_T_4_20PER.28361.28361.4.3.dta	4	0	ALTAVSDQTHITSVPSIEQGNNDSHAIGLGQMNLHGYLAR	28.3543	3.31873e-08		3	WP_174519656.1/	431,R,E/	2|	target	0
0000_XuPing_MC115_T_13_20PER.41111.41111.4.0.dta	4	0	IDTGHDHGAGDTLAAAAACALAHGMDMPDAVAFAK	34.5052	3.32803e-08	19,Carbamidomethyl[C];25,Oxidation[M];	3	WP_011727221.1/	213,R,G/	2|0|0|	target	0
0000_XuPing_MC115_T_11_20PER.40806.40806.5.0.dta	5	0	GTGGEIQLTDAIALLIEEDHPVHVVVHR	22.1668	3.33669e-08		3	WP_014878343.1/	236,R,G/	1|	target	0
0000_XuPing_MC115_T_3_20PER.31729.31729.4.1.dta	4	0	VHAHADAIASALGDAVVHDKFFDTVLVR	23.2119	3.34705e-08		3	WP_011729226.1/	368,R,V/	2|	target	1
0000_XuPing_MC115_T_11_20PER.13932.13932.2.0.dta	2	0	KVAVIGYGSQGHAHSLSLR	24.9517	3.35812e-08		3	WP_003893742.1/	19,R,D/	1|	target	1
0000_XuPing_MC115_T_13_20PER.43469.43469.3.0.dta	3	0	ALAANDNSVEVADAFVPVIDGKEQVGAGAAVFR	23.1236	3.36013e-08		3	WP_003896765.1/	228,R,K/	1|	target	1
0000_XuPing_MC115_T_13_20PER.48776.48776.3.0.dta	3	0	AVFVLDPMLATGGSMAHTIGLLQAR	20.5309	3.36619e-08		3	WP_003893093.1/	123,R,N/	1|	target	0
0000_XuPing_MC115_T_13_20PER.45656.45656.3.0.dta	3	0	ADIQTVCLGQAASAAAVLLAAGTPGKR	26.2195	3.37259e-08	7,Carbamidomethyl[C];	3	WP_003896046.1/	101,R,L/	1|0|	target	1
0000_XuPing_MC115_T_13_20PER.37217.37217.4.1.dta	4	0	LFLTHMIAHHEGAIDMAQEEVNEGRFEDAVQMAR	29.2334	3.37529e-08		3	WP_011730262.1/	147,K,T/	1|	target	1
0000_XuPing_MC115_T_8_20PER.26058.26058.3.0.dta	3	0	ATFCQPQVASFGLTEEQARDEGYDVK	19.7295	3.39085e-08	4,Carbamidomethyl[C];	3	WP_003892330.1/	347,R,V/	2|0|	target	1
0000_XuPing_MC115_T_11_20PER.32670.32670.2.0.dta	2	0	VVNTVLADLGHETLDTSDYR	23.042	3.40887e-08		3	WP_003894439.1/	218,K,L/	1|	target	0
0000_XuPing_MC115_T_13_20PER.36318.36318.3.0.dta	3	0	VPLIGSTITHPVQGEAAAGVVMLR	20.8093	3.41501e-08		3	WP_003892859.1/	98,R,P/	1|	target	0
0000_XuPing_MC115_T_13_20PER.34283.34283.2.0.dta	2	0	LILTAEVEHLGAAGDTVEVK	27.8481	3.41945e-08		3	WP_003898318.1/	2,K,D/	1|	target	0
0000_XuPing_MC115_T_10_20PER.29823.29823.3.0.dta	3	0	TEMGYPLHGHELSLDISPLQAR	27.351	3.42424e-08	3,Oxidation[M];	3	WP_011729697.1/	232,R,C/	1|0|	target	0
0000_XuPing_MC115_T_10_20PER.20398.20398.3.0.dta	3	0	TAEAIGHPEWAEDPAYNTAK	22.715	3.44244e-08		3	WP_011726706.1/	280,R,A/	2|	target	0
0000_XuPing_MC115_T_7_20PER.25584.25584.2.0.dta	2	0	ASLFGDTHAHGIQGVHFFTR	23.6506	3.45347e-08		3	WP_003893815.1/	453,K,T/	1|	target	0
0000_XuPing_MC115_T_7_20PER.33060.33060.5.0.dta	5	0	IVKPNLAIVSSYNDMLSAHKPFEDYPAQLK	22.9264	3.4597e-08		3	WP_011726837.1/	65,R,A/	1|	target	2
0000_XuPing_MC115_T_8_20PER.35990.35990.3.0.dta	3	0	LYLDVGSHPEYATAECDNLIQLVTHDR	29.6766	3.46316e-08	16,Carbamidomethyl[C];	3	WP_011729397.1/	53,R,A/	2|0|	target	0
0000_XuPing_MC115_T_11_20PER.43720.43720.5.0.dta	5	0	ATEYNNAAEAFAAQLVTAEQSVEDLKGLHDQALQAAGQAK	29.6435	3.46662e-08		3	WP_011728531.1/	94,K,K/	1|	target	1
0000_XuPing_MC115_T_13_20PER.41646.41646.3.0.dta	3	0	RHTIFGEVVDEESQKVVDAIASTPTDR	27.1618	3.46801e-08		3	WP_003891350.1/	132,R,S/	1|	target	2
0000_XuPing_MC115_T_7_20PER.41064.41064.3.0.dta	3	0	SWAVLGEMAELGDDAITEHDAIGR	22.9657	3.46905e-08		3	WP_011729659.1/	395,R,F/	2|	target	0
0000_XuPing_MC115_T_3_20PER.32957.32957.4.0.dta	4	0	RLDEYFPVLYTGENGMVAHECILDLR	24.2087	3.47878e-08	21,Carbamidomethyl[C];	3	WP_011729226.1/	780,R,G/	2|0|	target	1
0000_XuPing_MC115_T_8_20PER.25770.25770.3.0.dta	3	0	ATGLGWAGGYVGHGVTATNLAGR	18.3788	3.48679e-08		3	WP_014878659.1/	362,R,T/	1|	target	0
0000_XuPing_MC115_T_10_20PER.36305.36305.3.0.dta	3	0	SMAFGLTEPGHGSDATWLETTAVR	18.6971	3.48783e-08		3	WP_003893439.1/	146,R,D/	2|	target	0
0000_XuPing_MC115_T_13_20PER.43925.43925.4.1.dta	4	0	VFKPSTSLYTHVASALGVEPGQCTMVASHTWDLLGAQSAGYR	26.8323	3.50742e-08	23,Carbamidomethyl[C];	3	WP_003891449.1/	145,R,G/	2|0|	target	1
0000_XuPing_MC115_T_7_20PER.40941.40941.3.1.dta	3	0	AGEATDAVIDELADAMEPGDIIIDGGNALYTDTIRR	34.6899	3.50742e-08	16,Oxidation[M];	3	WP_011729217.1/	86,K,E/	2|0|	target	1
0000_XuPing_MC115_T_4_20PER.29077.29077.5.1.dta	5	0	ALTAVSDQTHITSVPSIEQGNNDSHAIGLGQMNLHGYLAR	25.7801	3.54373e-08		3	WP_174519656.1/	431,R,E/	2|	target	0
0000_XuPing_MC115_T_13_20PER.32615.32615.3.0.dta	3	0	LILTAEVEHLGAAGDTVEVKDGYGR	24.0625	3.54621e-08		3	WP_003898318.1/	2,K,N/	1|	target	1
0000_XuPing_MC115_T_13_20PER.48076.48076.5.2.dta	5	0	DGLGVLDHVLEHALDQLGGHDHTR	23.4795	3.55545e-08		3	WP_014878425.1/	135,K,-/	2|	target	0
0000_XuPing_MC115_T_7_20PER.9514.9514.4.1.dta	4	0	MILTTETAVVDKPADEDEHGHGHHHGHAH	22.047	3.56328e-08		3	WP_011727753.1/	511,R,-/	2|	target	1
0000_XuPing_MC115_T_8_20PER.11513.11513.2.0.dta	2	0	LNFSHGDYSDHEAAYK	24.5495	3.56934e-08		3	WP_011728910.1/	33,R,R/	1|	target	0
0000_XuPing_MC115_T_6_20PER.10777.10777.3.0.dta	3	0	NHGVQVMIEGPGHVPMHK	24.993	3.57327e-08		3	WP_036462589.1/	331,K,I/	2|	target	0
0000_XuPing_MC115_T_4_20PER.35600.35600.4.0.dta	4	0	DGTYLADHVIIDEAQDLHATHWALLR	24.2275	3.57613e-08		3	WP_011727542.1/	478,R,A/	2|	target	0
0000_XuPing_MC115_T_10_20PER.34601.34601.2.0.dta	2	0	LINLTHGEPITFGADGEYAVVK	25.6067	3.62111e-08		3	WP_014878091.1/	245,R,S/	2|	target	0
0000_XuPing_MC115_T_8_20PER.36547.36547.3.1.dta	3	0	VPNGDLLDAELAGVEVDEDGRVIVDQYQR	24.5364	3.63199e-08		3	WP_011728470.1/	266,R,T/	2|	target	1
0000_XuPing_MC115_T_13_20PER.17449.17449.2.0.dta	2	0	VLEQTVVAHGGTPSEADIAK	26.7425	3.6389e-08		3	WP_014878023.1/	28,R,W/	2|	target	0
0000_XuPing_MC115_T_8_20PER.26223.26223.3.0.dta	3	0	AQALAEAGADLLVIDTAHGHQAK	20.1847	3.64072e-08		3	WP_011729218.1/	230,K,M/	1|	target	0
0000_XuPing_MC115_T_10_20PER.34175.34175.3.0.dta	3	0	LMGAGITSDAFHMVAPAADGLR	24.7923	3.65093e-08	2,Oxidation[M];	3	WP_011729736.1/	264,R,A/	2|0|	target	0
0000_XuPing_MC115_T_8_20PER.37230.37230.4.0.dta	4	0	MGLNSELDGHNLVAITRPLISDPFEAQELANHIR	28.4505	3.65787e-08		3	WP_011728009.1/	202,R,D/	1|	target	1
0000_XuPing_MC115_T_10_20PER.40223.40223.3.0.dta	3	0	GVECSTGSACTAGVAQASHVLIAMGADAVK	21.2221	3.66776e-08	4,Carbamidomethyl[C];10,Carbamidomethyl[C];	3	WP_011728292.1/	327,K,A/	1|0|0|	target	0
0000_XuPing_MC115_T_5_20PER.21827.21827.3.0.dta	3	0	HVGTDWNIEIDDKKYTPQEISAR	27.4686	3.67253e-08		3	WP_003892134.1/	71,R,V/	1|	target	2
0000_XuPing_MC115_T_8_20PER.25419.25419.4.0.dta	4	0	VVSIADWADDTVHVSTHHATLGK	17.7117	3.69278e-08		3	WP_011728831.1/	183,K,D/	1|	target	0
0000_XuPing_MC115_T_11_20PER.29609.29609.3.0.dta	3	0	LIDNIAIDVGASAGIDGHPR	22.0543	3.70277e-08		3	WP_011731036.1/	281,R,V/	1|	target	0
0000_XuPing_MC115_T_6_20PER.32299.32299.3.0.dta	3	0	IAEANPGLLEHQLDAIADAAENTR	19.7559	3.70314e-08		3	WP_029104530.1/	379,R,S/	1|	target	0
0000_XuPing_MC115_T_13_20PER.40864.40864.2.0.dta	2	0	WDHIQDVGDISQFELDAIK	26.4676	3.71649e-08		3	WP_011731048.1/	101,R,H/	1|	target	0
0000_XuPing_MC115_T_2_20PER.21970.21970.4.0.dta	4	0	HFAVVDGKPTAITPAHTNLGLAIDLQGK	28.2434	3.72319e-08		3	WP_011730279.1/	177,R,D/	1|	target	1
0000_XuPing_MC115_T_4_20PER.29759.29759.3.0.dta	3	0	FGNDGSMLACVINFAGSEHSQYR	24.2993	3.73027e-08	7,Oxidation[M];10,Carbamidomethyl[C];	3	WP_011730189.1/	653,R,L/	1|0|0|	target	0
0000_XuPing_MC115_T_7_20PER.7766.7766.4.2.dta	4	0	MILTTETAVVDKPADEDEHGHGHHHGHAH	23.7838	3.73064e-08	1,Oxidation[M];	3	WP_011727753.1/	511,R,-/	2|0|	target	1
0000_XuPing_MC115_T_10_20PER.34517.34517.4.1.dta	4	0	LQDVAANTFVHHALVDYVVR	24.4682	3.73326e-08		3	WP_014877592.1/	249,R,I/	2|	target	0
0000_XuPing_MC115_T_12_33PER.34969.34969.6.0.dta	6	0	RLEDALSGASVEHTIEFYPAGHGFAVPDHLSVYDEAAAQR	34.9896	3.75122e-08		3	WP_011728517.1/	193,K,H/	1|	target	1
0000_XuPing_MC115_T_8_20PER.29925.29925.3.0.dta	3	0	APADLYAAGHAELAAYPSVQVR	23.3546	3.77342e-08		3	WP_011729718.1/	56,R,R/	2|	target	0
0000_XuPing_MC115_T_10_20PER.40204.40204.3.0.dta	3	0	GVECSTGSACTAGVAQASHVLIAMGADAVK	20.232	3.77455e-08	4,Carbamidomethyl[C];10,Carbamidomethyl[C];	3	WP_011728292.1/	327,K,A/	2|0|0|	target	0
0000_XuPing_MC115_T_8_20PER.31483.31483.3.0.dta	3	0	VASDLPAGHALDLGCGEGGDAVWLAER	23.1653	3.80677e-08	15,Carbamidomethyl[C];	3	WP_011729718.1/	341,K,G/	1|0|	target	0
0000_XuPing_MC115_T_13_20PER.45581.45581.3.0.dta	3	0	LLDAGAQVVVIDLKGEEVVAELGDR	24.4237	3.83083e-08		3	WP_003896585.1/	24,R,A/	2|	target	1
0000_XuPing_MC115_T_10_20PER.20423.20423.5.0.dta	5	0	ILPVVVESYGAHANAASTHHIAGR	21.4169	3.84118e-08		3	WP_011727529.1/	15,R,A/	2|	target	0
0000_XuPing_MC115_T_5_20PER.30674.30674.2.0.dta	2	0	DAGISVSDIDHVVLVGGSTR	27.3313	3.8481e-08		3	WP_003892134.1/	298,K,M/	1|	target	0
0000_XuPing_MC115_T_12_33PER.29425.29425.2.0.dta	2	0	AVESSAFDAAGHFGWVACNNR	24.0491	3.84849e-08	18,Carbamidomethyl[C];	3	WP_011730274.1/	176,R,T/	1|0|	target	0
0000_XuPing_MC115_T_13_20PER.46417.46417.3.1.dta	3	0	NICTNDDGEVVLEAYTTLMGHEGDNSISVK	24.86	3.86314e-08	3,Carbamidomethyl[C];	3	WP_003892731.1/	124,R,W/	2|0|	target	0
0000_XuPing_MC115_T_10_20PER.29709.29709.4.1.dta	4	0	ILAEANHPLVIQAETMDAGADKAAELANK	22.6902	3.87979e-08		3	WP_011730595.1/	358,R,-/	2|	target	1
0000_XuPing_MC115_T_2_20PER.27700.27700.3.0.dta	3	0	LVEEDVLTSIHIEEHEIDAR	20.4495	3.88134e-08		3	WP_011727628.1/	731,R,D/	1|	target	0
0000_XuPing_MC115_T_11_20PER.32233.32233.2.0.dta	2	0	TVAEWLAAQGHPVEFTTAAR	23.2546	3.88445e-08		3	WP_011727195.1/	102,R,D/	1|	target	0
0000_XuPing_MC115_T_8_20PER.42353.42353.3.0.dta	3	0	VADVLDEQVLAEKIEAALEFK	21.5617	3.88833e-08		3	WP_011727173.1/	147,R,N/	1|	target	1
0000_XuPing_MC115_T_8_20PER.18736.18736.3.0.dta	3	0	IAMYHALGEAVAPIR	26.7262	3.91213e-08	3,Oxidation[M];	3	WP_011727859.1/	333,R,L/	1|0|	target	0
0000_XuPing_MC115_T_11_20PER.21548.21548.3.0.dta	3	0	SGAEPGLVIVDKPAGMTSHDVVGR	20.7449	3.91252e-08		3	WP_011728501.1/	6,R,C/	1|	target	1
0000_XuPing_MC115_T_7_20PER.15813.15813.3.0.dta	3	0	LAGVQYHPEVLHSPHGQQVLSR	24.148	3.93803e-08		3	WP_003893015.1/	164,R,F/	2|	target	0
0000_XuPing_MC115_T_8_20PER.39604.39604.3.0.dta	3	0	TTHHLFQPLLYQVATGIISEGEIAPATR	25.3267	3.94631e-08		3	WP_003895076.1/	42,R,V/	1|	target	0
0000_XuPing_MC115_T_7_20PER.23460.23460.3.0.dta	3	0	LADEHAEQFVAEEVSQTGKPVR	27.277	3.97204e-08		3	WP_014877153.1/	77,K,L/	2|	target	1
0000_XuPing_MC115_T_10_20PER.46559.46559.4.2.dta	4	0	AIGVPVYLLPGNHDPLDASSVYTSALFVAERPDNVVVLDR	21.5797	3.97443e-08		3	WP_011730251.1/	74,R,A/	2|	target	1
0000_XuPing_MC115_T_8_20PER.32132.32132.3.0.dta	3	0	VLLVDAGEQSNLPAHGIGGLLGSDGR	21.8315	3.99116e-08		3	WP_011729718.1/	30,R,A/	2|	target	0
0000_XuPing_MC115_T_13_20PER.45829.45829.3.0.dta	3	0	VLAGVTEIVHEMAGGLTGGEEAAR	22.2023	4.00235e-08		3	WP_036462731.1/	137,K,A/	2|	target	0
0000_XuPing_MC115_T_8_20PER.32014.32014.4.0.dta	4	0	GHDDSAVALGDFKVDPDAELERPNQFALIDTAGNR	26.9051	4.03127e-08		3	WP_011731002.1/	237,K,L/	1|	target	2
0000_XuPing_MC115_T_5_20PER.26948.26948.3.0.dta	3	0	LANLEATLAETDSNDGDGLGGSTGLGHTR	24.8862	4.03369e-08		3	WP_003892956.1/	51,R,W/	1|	target	0
0000_XuPing_MC115_T_5_20PER.39882.39882.3.0.dta	3	0	TVGDVVAYIQKLEEENPEAAAALR	25.3216	4.03611e-08		3	WP_003895721.1/	68,R,E/	1|	target	1
0000_XuPing_MC115_T_5_20PER.36916.36916.3.0.dta	3	0	TQLLMDAVADKLEIQVSQNDLTER	26.7188	4.03974e-08		3	WP_011730000.1/	352,K,L/	1|	target	1
0000_XuPing_MC115_T_13_20PER.45370.45370.4.0.dta	4	0	IDTGHDHGAGDTLAAAAACALAHGMDMPDAVAFAK	29.1526	4.04823e-08	19,Carbamidomethyl[C];	3	WP_011727221.1/	213,R,G/	1|0|	target	0
0000_XuPing_MC115_T_10_20PER.30369.30369.3.0.dta	3	0	TYLAMCSVEGGMEIEEVAATKPER	29.2651	4.04864e-08	5,Oxidation[M];6,Carbamidomethyl[C];	3	WP_011730595.1/	111,R,L/	1|0|0|	target	1
0000_XuPing_MC115_T_8_20PER.37355.37355.2.0.dta	2	0	SVDVADVVAANTVSGDSVLALTADGR	20.7406	4.05674e-08		3	WP_042510672.1/	284,K,L/	1|	target	0
0000_XuPing_MC115_T_8_20PER.25833.25833.2.0.dta	2	0	ALTSSGLASLHLVHEWNR	24.1645	4.05796e-08		3	WP_003895637.1/	184,R,E/	2|	target	0
0000_XuPing_MC115_T_2_20PER.31779.31779.3.0.dta	3	0	NQAILGNIGHFDNEIDMAALER	18.6227	4.06365e-08		3	WP_003893235.1/	344,K,S/	1|	target	0
0000_XuPing_MC115_T_8_20PER.25101.25101.4.0.dta	4	0	RPDLTIATEDHNVPTIDIDKPIADPVSR	25.8416	4.07056e-08		3	WP_011728310.1/	66,R,T/	1|	target	2
0000_XuPing_MC115_T_13_20PER.39872.39872.4.2.dta	4	0	HVHWNVVGPNFIGVHEMIDPQVELVR	26.0241	4.07953e-08		3	WP_003897878.1/	36,K,G/	2|	target	0
0000_XuPing_MC115_T_8_20PER.21342.21342.2.0.dta	2	0	SPADIELVHEVMDR	27.9826	4.09588e-08	12,Oxidation[M];	3	WP_011728910.1/	194,R,V/	1|0|	target	0
0000_XuPing_MC115_T_10_20PER.41279.41279.4.0.dta	4	0	TTVALHAVANAQAAGGIAAFIDAEHALDPEYAKK	26.9834	4.09792e-08		3	WP_003894107.1/	74,K,L/	2|	target	1
0000_XuPing_MC115_T_10_20PER.31767.31767.5.0.dta	5	0	VAITAQNHGFALEGEAGEKFDTPFGTAEVSHTCANDGVVEGVR	28.2905	4.12011e-08	33,Carbamidomethyl[C];	3	WP_011728778.1/	300,R,L/	2|0|	target	1
0000_XuPing_MC115_T_12_33PER.39411.39411.2.0.dta	2	0	LDLKPGMTLLDVGCGWGGALER	23.5048	4.13828e-08	14,Carbamidomethyl[C];	3	WP_003892339.1/	62,K,A/	1|0|	target	1
0000_XuPing_MC115_T_13_20PER.40866.40866.2.0.dta	2	0	MEIKDAVAVVTGGASGLGLATTK	23.4553	4.13911e-08		3	WP_003896585.1/	0,-,R/	1|	target	1
0000_XuPing_MC115_T_8_20PER.27718.27718.3.0.dta	3	0	AVVVIDDEDRENEGDLIFAAEK	18.4571	4.14284e-08		3	WP_003894459.1/	18,K,A/	1|	target	1
0000_XuPing_MC115_T_10_20PER.37760.37760.2.0.dta	2	0	YAATPDDAFTHANNILGLDIK	22.5842	4.14781e-08		3	WP_011730595.1/	60,K,G/	2|	target	0
0000_XuPing_MC115_T_13_20PER.49641.49641.3.0.dta	3	0	WFTAQEALEYGFVDHIITSASVNGEGPGAGLDK	26.2904	4.14823e-08		3	WP_014878099.1/	167,R,-/	2|	target	0
0000_XuPing_MC115_T_13_20PER.34114.34114.2.0.dta	2	0	VNLFADATEDHQWIHVDPEK	25.6182	4.15196e-08		3	WP_003893575.1/	30,R,A/	2|	target	0
0000_XuPing_MC115_T_10_20PER.39733.39733.4.0.dta	4	0	VIASTGADAAAALSGAVGAMSGPLHGGAPAR	24.1346	4.15736e-08		3	WP_011730703.1/	186,R,V/	1|	target	0
0000_XuPing_MC115_T_11_20PER.24749.24749.4.0.dta	4	0	VPSAVWVVDTNKEHIAVGEAR	22.8891	4.15944e-08		3	WP_003893880.1/	156,K,K/	2|	target	1
0000_XuPing_MC115_T_12_33PER.21332.21332.3.0.dta	3	0	VPAVLYGHGTDPQHLELNAR	24.6391	4.16069e-08		3	WP_003896828.1/	32,K,D/	1|	target	0
0000_XuPing_MC115_T_8_20PER.31145.31145.3.0.dta	3	0	VASDLPAGHALDLGCGEGGDAVWLAER	25.4931	4.16111e-08	15,Carbamidomethyl[C];	3	WP_011729718.1/	341,K,G/	2|0|	target	0
0000_XuPing_MC115_T_8_20PER.14244.14244.3.0.dta	3	0	VHICHASTAGTVELLK	24.8861	4.17904e-08	4,Carbamidomethyl[C];	3	WP_011728776.1/	233,R,W/	1|0|	target	0
0000_XuPing_MC115_T_8_20PER.32034.32034.3.0.dta	3	0	MEENLESIALAESWDNGKPIR	22.9995	4.17904e-08		3	WP_014877107.1/	91,R,E/	1|	target	1
0000_XuPing_MC115_T_8_20PER.27603.27603.3.0.dta	3	0	GELVVIVAGAPPGTVGSTNLIHVHR	15.8786	4.18238e-08		3	WP_011728910.1/	441,R,I/	1|	target	0
0000_XuPing_MC115_T_7_20PER.38103.38103.4.2.dta	4	0	IGTLLGGANVNILAAQLSQDASGDHATVMLR	28.2129	4.19746e-08	29,Oxidation[M];	3	WP_011728303.1/	469,K,V/	2|0|	target	0
0000_XuPing_MC115_T_10_20PER.25443.25443.3.0.dta	3	0	GQVVVKPGTTTPHTEFEGQVYILSK	28.2852	4.20629e-08		3	WP_003892789.1/	291,R,D/	2|	target	1
0000_XuPing_MC115_T_13_20PER.43646.43646.3.0.dta	3	0	EVDLSGADVDVVIDLASGEHSATVR	20.859	4.20629e-08		3	WP_036462731.1/	360,R,T/	1|	target	0
0000_XuPing_MC115_T_4_20PER.15962.15962.2.0.dta	2	0	IGETHDGASTTDWMEQEQER	25.4321	4.21008e-08		3	WP_003892788.1/	42,K,G/	2|	target	0
0000_XuPing_MC115_T_4_20PER.28691.28691.3.0.dta	3	0	VTLLDGAYHEVDSSEMAFK	25.6451	4.21935e-08	16,Oxidation[M];	3	WP_003892788.1/	571,K,V/	1|0|	target	0
0000_XuPing_MC115_T_7_20PER.32513.32513.3.0.dta	3	0	VFAGSSTATAPVTNPATGAVTGEVALASVEDAR	24.7242	4.22273e-08		3	WP_003893815.1/	12,K,A/	1|	target	0
0000_XuPing_MC115_T_10_20PER.22623.22623.4.1.dta	4	0	RLHDEVHVTTVLVTHDQSEALDVADR	27.5922	4.22695e-08		3	WP_011729898.1/	186,R,I/	2|	target	1
0000_XuPing_MC115_T_6_20PER.14513.14513.2.0.dta	2	0	KVVVTKDETTIVEGAGDAEAIQGR	29.0466	4.24432e-08		3	WP_003892307.1/	319,R,V/	1|	target	2
0000_XuPing_MC115_T_8_20PER.27553.27553.3.0.dta	3	0	APADLYAAGHAELAAYPSVQVR	23.0826	4.25622e-08		3	WP_011729718.1/	56,R,R/	2|	target	0
0000_XuPing_MC115_T_10_20PER.44764.44764.4.0.dta	4	0	VSTSSTLNDALDVMLTSSHGVVVVTGR	20.6079	4.28869e-08		3	WP_011728694.1/	338,K,R/	2|	target	0
0000_XuPing_MC115_T_6_20PER.16804.16804.2.0.dta	2	0	VVVTKDETTIVEGAGDAEAIQGR	22.3909	4.29513e-08		3	WP_003892307.1/	320,K,V/	1|	target	1
0000_XuPing_MC115_T_8_20PER.36422.36422.3.0.dta	3	0	VLQAIGFAPNVEGYGLEAAGVELTDRK	21.3244	4.30071e-08		3	WP_003892330.1/	262,K,A/	1|	target	1
0000_XuPing_MC115_T_10_20PER.17649.17649.2.0.dta	2	0	LLEGEDAHLSSSQFSSGSQSSR	25.5061	4.30458e-08		3	CON_IPI00384444.5/CON_IPI00828528.1/	417,R,D/39,R,D/	1|	target	0
0000_XuPing_MC115_T_10_20PER.39370.39370.4.0.dta	4	0	LCPNVPAQHAIQVALGGHQSIDALVLPGGR	22.8177	4.33352e-08	2,Carbamidomethyl[C];	3	WP_003892107.1/	295,R,L/	2|0|	target	0
0000_XuPing_MC115_T_7_20PER.35934.35934.3.0.dta	3	0	LLALGTITAGLTHQLNNPAAATAR	21.49	4.37051e-08		3	WP_003892903.1/	150,K,A/	2|	target	0
0000_XuPing_MC115_T_10_20PER.12675.12675.3.0.dta	3	0	IGGHLVDNIDDHMTR	33.1119	4.38715e-08	13,Oxidation[M];	3	WP_011729736.1/	59,R,L/	1|0|	target	0
0000_XuPing_MC115_T_11_20PER.23788.23788.2.0.dta	2	0	VPVSNDIQSWHTLTDNEK	26.5658	4.39506e-08		3	WP_003893682.1/	40,K,Q/	2|	target	0
0000_XuPing_MC115_T_4_20PER.9705.9705.3.0.dta	3	0	MNTGGVHGSALGADEVAATKK	24.2423	4.39858e-08		3	WP_011728815.1/	276,K,I/	1|	target	1
0000_XuPing_MC115_T_13_20PER.20756.20756.3.0.dta	3	0	TPSETPSSITVDDTYTGHVEPGTAAR	23.9069	4.41576e-08		3	WP_003895255.1/	1,M,R/	2|	target	0
0000_XuPing_MC115_T_5_20PER.30820.30820.4.1.dta	4	0	AKEMSAFDAFNAVQDHVLHAAQAHIDR	31.7215	4.41886e-08	4,Oxidation[M];	3	WP_011729863.1/	516,K,V/	2|0|	target	1
0000_XuPing_MC115_T_10_20PER.30576.30576.2.0.dta	2	0	NLAFHLGGHINHSIWWK	26.9355	4.4277e-08		3	WP_011731275.1/	64,K,N/	2|	target	0
0000_XuPing_MC115_T_11_20PER.40562.40562.3.0.dta	3	0	QVLSHGLVPIIEPEVTISIADKAEAEDLLK	28.9801	4.43435e-08		3	WP_011729118.1/	165,K,A/	1|	target	1
0000_XuPing_MC115_T_13_20PER.45398.45398.5.0.dta	5	0	IDTGHDHGAGDTLAAAAACALAHGMDMPDAVAFAK	25.0202	4.43745e-08	19,Carbamidomethyl[C];	3	WP_011727221.1/	213,R,G/	2|0|	target	0
0000_XuPing_MC115_T_8_20PER.40367.40367.3.0.dta	3	0	SAAYHAVWALADGSDDPALAASIAQATASAALTK	25.2852	4.45212e-08		3	WP_036462348.1/	286,R,I/	1|	target	0
0000_XuPing_MC115_T_2_20PER.27194.27194.3.0.dta	3	0	MGHIELAAPVTHIWYFK	27.8689	4.46014e-08	1,Oxidation[M];	3	WP_003892756.1/	91,R,G/	1|0|	target	0
0000_XuPing_MC115_T_10_20PER.31805.31805.3.0.dta	3	0	AILTDAGVEISYDKPAHAQSAAAAEFLR	22.3762	4.4655e-08		3	WP_011728136.1/	279,R,M/	2|	target	1
0000_XuPing_MC115_T_8_20PER.36051.36051.2.0.dta	2	0	SSSPALAAAFADGVTTQGLDVVR	20.2864	4.46862e-08		3	WP_011727940.1/	56,R,I/	1|	target	0
0000_XuPing_MC115_T_10_20PER.39516.39516.3.0.dta	3	0	VIASTGADAAAALSGAVGAMSGPLHGGAPAR	24.7277	4.47041e-08		3	WP_011730703.1/	186,R,V/	1|	target	0
0000_XuPing_MC115_T_13_20PER.36794.36794.3.0.dta	3	0	STIAQAEQAAMSSQAFHMGEASAAFQAAHAR	28.4843	4.47444e-08		3	WP_011727071.1/	26,R,F/	2|	target	0
0000_XuPing_MC115_T_8_20PER.39521.39521.3.0.dta	3	0	GVSLPGMNVSVPAMSEKDIEDLEFAVR	19.6591	4.48429e-08		3	WP_011728910.1/	155,K,L/	1|	target	1
0000_XuPing_MC115_T_10_20PER.43863.43863.4.3.dta	4	0	SDEAAAGTEEWHDPREDGALPDVYIAMGQTAENVALHTGISR	27.7972	4.48564e-08		3	WP_011730434.1/	145,R,E/	2|	target	1
0000_XuPing_MC115_T_8_20PER.37359.37359.3.0.dta	3	0	SVDVADVVAANTVSGDSVLALTADGR	23.145	4.48698e-08		3	WP_042510672.1/	284,K,L/	1|	target	0
0000_XuPing_MC115_T_10_20PER.36722.36722.3.0.dta	3	0	LGLPEDGFSHISTGGGASLEYLEGK	20.4691	4.49507e-08		3	WP_003894473.1/	373,R,E/	2|	target	0
0000_XuPing_MC115_T_10_20PER.46614.46614.4.3.dta	4	0	IAYTLDLAGPAVTVDTSCSSALTALHTAVGALR	23.7962	4.50137e-08	18,Carbamidomethyl[C];	3	WP_011729888.1/	159,R,A/	2|0|	target	0
0000_XuPing_MC115_T_11_20PER.24405.24405.2.0.dta	2	0	VPSAVWVVDTNKEHIAVGEAR	24.9065	4.50812e-08		3	WP_003893880.1/	156,K,K/	1|	target	1
0000_XuPing_MC115_T_12_33PER.5569.5569.2.0.dta	2	0	TMGHAGAIVSGSSGTAAAK	32.3364	4.52438e-08	2,Oxidation[M];	3	WP_003896926.1/	252,K,K/	1|0|	target	0
0000_XuPing_MC115_T_7_20PER.37806.37806.4.0.dta	4	0	LREYFVTHGYDTTLDDAAFAEAAALVQTR	22.207	4.52845e-08		3	WP_011728308.1/	342,R,V/	1|	target	1
0000_XuPing_MC115_T_10_20PER.34496.34496.4.1.dta	4	0	AGGVDGATLDDFDALCAHLATMHPSR	26.7682	4.53571e-08	16,Carbamidomethyl[C];22,Oxidation[M];	3	WP_011728584.1/	235,R,Y/	2|0|0|	target	0
0000_XuPing_MC115_T_6_20PER.10228.10228.3.0.dta	3	0	TVTGEDVTMEELGGAHTHMAK	22.6979	4.53616e-08	9,Oxidation[M];	3	WP_003893203.1/	216,K,S/	2|0|	target	0
0000_XuPing_MC115_T_6_20PER.29707.29707.4.2.dta	4	0	HIDHPSEVVQVGDEVTVEVLDVDMDRER	23.0163	4.54797e-08		3	WP_003895279.1/	243,K,V/	2|	target	1
0000_XuPing_MC115_T_11_20PER.42916.42916.3.0.dta	3	0	DTSEEAWAQADKLVAALDEETVR	21.8126	4.54979e-08		3	WP_014877454.1/	240,R,K/	1|	target	1
0000_XuPing_MC115_T_8_20PER.15156.15156.2.0.dta	2	0	ILTGTKVEGIADDGSTVK	22.5465	4.55525e-08		3	WP_003892330.1/	228,K,V/	1|	target	1
0000_XuPing_MC115_T_13_20PER.50142.50142.4.0.dta	4	0	GQVSAVSTVLINAEPAAVLAAISDYQTVRPK	22.7845	4.55616e-08		3	WP_003897702.1/	1,M,I/	1|	target	1
0000_XuPing_MC115_T_7_20PER.37029.37029.3.0.dta	3	0	ASNSVGLGALAEALVAGEGHTEGR	20.2717	4.56391e-08		3	WP_011729659.1/	481,K,T/	1|	target	0
0000_XuPing_MC115_T_10_20PER.35319.35319.3.0.dta	3	0	AVCTEGSSAPAEGWGLFEHGALGR	18.209	4.5758e-08	3,Carbamidomethyl[C];	3	WP_014877281.1/	333,R,H/	2|0|	target	0
0000_XuPing_MC115_T_8_20PER.34234.34234.6.0.dta	6	0	TALFADGSGEITIFDPHELADGKPEVTTLSSPKPHHGVAVVLSDGSFIR	28.7557	4.58954e-08		3	WP_011731002.1/	115,R,T/	1|	target	2
0000_XuPing_MC115_T_6_20PER.35530.35530.3.0.dta	3	0	AAVEEGIVAGGGVALLQSAPSLEELSLTGDEATGANIVR	23.6477	4.59873e-08		3	WP_003892307.1/	402,K,V/	2|	target	0
0000_XuPing_MC115_T_4_20PER.28655.28655.3.0.dta	3	0	VTLLDGAYHEVDSSEMAFK	27.589	4.60149e-08	16,Oxidation[M];	3	WP_003892788.1/	571,K,V/	2|0|	target	0
0000_XuPing_MC115_T_13_20PER.38386.38386.3.0.dta	3	0	DSEIDKVVGLELGADDYVTKPYSAR	27.1576	4.62317e-08		3	WP_014876914.1/	81,R,E/	2|	target	2
0000_XuPing_MC115_T_7_20PER.34264.34264.4.1.dta	4	0	HAPDVPVVELVAGEDSGVLGTNESIESVGDHVTR	23.4628	4.62317e-08		3	WP_011729658.1/	397,R,V/	1|	target	0
0000_XuPing_MC115_T_10_20PER.40368.40368.4.1.dta	4	0	VGLISGGGSGHEPLHGGFVGAGMLDAACAGEVFTSPVPDQMLEATK	29.5133	4.65658e-08	23,Oxidation[M];28,Carbamidomethyl[C];	3	WP_011728174.1/	45,K,N/	2|0|0|	target	0
0000_XuPing_MC115_T_5_20PER.37792.37792.3.0.dta	3	0	TTAEEITALTQPNHPDDWTDLDTLSVDTAR	28.4949	4.65844e-08	0,Acetyl[ProteinN-term];	3	WP_011728815.1/	1,M,V/	1|0|	target	0
0000_XuPing_MC115_T_7_20PER.39746.39746.3.0.dta	3	0	VEAAYAAAAESALHLEDILAR	22.6971	4.66543e-08		3	WP_011727860.1/	479,K,R/	1|	target	0
0000_XuPing_MC115_T_8_20PER.17520.17520.3.0.dta	3	0	IYAESFKGPEHLAEVQQAAK	22.7737	4.6659e-08		3	WP_011728182.1/	516,K,D/	2|	target	1
0000_XuPing_MC115_T_3_20PER.32069.32069.3.0.dta	3	0	VPVVLSAHAEDLIAHDATAILR	25.0898	4.68273e-08		3	WP_011729887.1/	11,R,Y/	2|	target	0
0000_XuPing_MC115_T_10_20PER.46691.46691.2.0.dta	2	0	APDFTIDSTQIAGGAQGLLDEISISK	25.5597	4.68741e-08		3	WP_029104416.1/	264,K,I/	2|	target	0
0000_XuPing_MC115_T_13_20PER.25963.25963.2.0.dta	2	0	LLVVGASSGIGHAVAESAAK	25.2577	4.69821e-08		3	WP_011730054.1/	12,R,R/	1|	target	0
0000_XuPing_MC115_T_10_20PER.37986.37986.3.0.dta	3	0	VAVETLVTTGQVHVAGEVTTTAYADIPK	25.3046	4.70244e-08		3	WP_003894439.1/	40,R,I/	2|	target	0
0000_XuPing_MC115_T_13_20PER.48259.48259.3.0.dta	3	0	AAGATDIEERPVVGAPVDALVELADEVK	30.6782	4.72979e-08		3	WP_003895256.1/	79,K,A/	1|	target	1
0000_XuPing_MC115_T_13_20PER.12767.12767.2.0.dta	2	0	EFSAAVKDDHPAHFDEAAAK	25.0415	4.75635e-08		3	WP_011727307.1/	26,R,E/	1|	target	1
0000_XuPing_MC115_T_11_20PER.23843.23843.2.0.dta	2	0	VPVSNDIQSWHTLTDNEK	24.8014	4.7654e-08		3	WP_003893682.1/	40,K,Q/	1|	target	0
0000_XuPing_MC115_T_7_20PER.41255.41255.3.0.dta	3	0	GYISGYFVTDAERQEAVLEDPYILLVSSK	28.5607	4.76921e-08		3	WP_003892307.1/	195,K,V/	1|	target	1
0000_XuPing_MC115_T_8_20PER.27445.27445.3.0.dta	3	0	ADSVPNLEIETGEIVGAGHASATGR	21.4955	4.77924e-08		3	WP_011728831.1/	318,R,F/	2|	target	0
0000_XuPing_MC115_T_2_20PER.34428.34428.4.0.dta	4	0	FGFSEIMMGTLEKDTTSGTDEALLDIYRK	26.3072	4.78354e-08	7,Oxidation[M];	3	WP_011727628.1/	242,R,L/	2|0|	target	2
0000_XuPing_MC115_T_8_20PER.37229.37229.3.0.dta	3	0	LLGPLADDCDGVVGLMLGDKR	23.0604	4.79264e-08	9,Carbamidomethyl[C];	3	WP_011728302.1/	118,R,S/	2|0|	target	1
0000_XuPing_MC115_T_13_20PER.38334.38334.4.0.dta	4	0	LASSGTTIVAATHDGDALDQFEHHLSLTGLSGHAATLGSGR	29.2829	4.808e-08		3	WP_003897452.1/	174,R,A/	1|	target	0
0000_XuPing_MC115_T_2_20PER.37477.37477.4.0.dta	4	0	AHGYDLGADDAIPGVISGDGDALIHALIER	21.4145	4.81185e-08		3	WP_011729378.1/	381,R,G/	1|	target	0
0000_XuPing_MC115_T_11_20PER.24551.24551.2.0.dta	2	0	IENPVAVVNTTSHSEAANALK	23.2368	4.81521e-08		3	WP_003895899.1/	257,K,N/	2|	target	0
0000_XuPing_MC115_T_6_20PER.8322.8322.3.0.dta	3	0	TVTGEDVTMEELGGAHTHMAK	23.6018	4.82437e-08	9,Oxidation[M];19,Oxidation[M];	3	WP_003893203.1/	216,K,S/	2|0|0|	target	0
0000_XuPing_MC115_T_10_20PER.31773.31773.4.0.dta	4	0	AILTDAGVEISYDKPAHAQSAAAAEFLR	21.4119	4.83113e-08		3	WP_011728136.1/	279,R,M/	1|	target	1
0000_XuPing_MC115_T_5_20PER.35698.35698.3.1.dta	3	0	EMSAFDAFNAVQDHVLHAAQAHIDR	22.8118	4.83258e-08		3	WP_011729863.1/	518,K,V/	2|	target	0
0000_XuPing_MC115_T_10_20PER.34477.34477.3.0.dta	3	0	ALAALDGWCTDALSYGGHDTESPR	18.7981	4.85438e-08	9,Carbamidomethyl[C];	3	WP_011729628.1/	374,K,L/	2|0|	target	0
0000_XuPing_MC115_T_13_20PER.34400.34400.3.0.dta	3	0	GIGAEVAQQLATSGTHSIVNYR	23.1613	4.87432e-08		3	WP_011727015.1/	17,R,A/	1|	target	0
0000_XuPing_MC115_T_10_20PER.39696.39696.2.0.dta	2	0	YAINNSFGFGGHNVALAFGRY	22.3101	4.88897e-08		3	WP_011729736.1/	395,K,-/	2|	target	1
0000_XuPing_MC115_T_12_33PER.40425.40425.4.2.dta	4	0	VIDEWPVPTAAAAVIGPSGVLATHGDDAKPFALASVTK	26.9298	4.89288e-08		3	WP_014878005.1/	8,K,L/	2|	target	1
0000_XuPing_MC115_T_2_20PER.33577.33577.4.0.dta	4	0	AIQLHPLVCEAFNADFDGDQMAVHLPLSAEAQAEAR	27.2051	4.90267e-08	9,Carbamidomethyl[C];	3	WP_003892756.1/	520,K,I/	1|0|	target	0
0000_XuPing_MC115_T_10_20PER.36036.36036.3.0.dta	3	0	GSPVSFVVDGVHAHDVGQVLDDDGVAVR	23.8828	4.90562e-08		3	WP_003894512.1/	339,R,V/	1|	target	0
0000_XuPing_MC115_T_13_20PER.40817.40817.2.0.dta	2	0	MEIKDAVAVVTGGASGLGLATTK	26.0161	4.92676e-08		3	WP_003896585.1/	0,-,R/	2|	target	1
0000_XuPing_MC115_T_10_20PER.38901.38901.3.0.dta	3	0	AGGVDGATLDDFDALCAHLATMHPSR	21.2536	4.92823e-08	16,Carbamidomethyl[C];	3	WP_011728584.1/	235,R,Y/	2|0|	target	0
0000_XuPing_MC115_T_13_20PER.35842.35842.3.0.dta	3	0	KLTVAATQVPHAEILEFIK	25.5674	4.947e-08		3	WP_011728786.1/	43,K,N/	1|	target	1
0000_XuPing_MC115_T_12_33PER.34968.34968.5.0.dta	5	0	RLEDALSGASVEHTIEFYPAGHGFAVPDHLSVYDEAAAQR	36.8003	4.95046e-08		3	WP_011728517.1/	193,K,H/	1|	target	1
0000_XuPing_MC115_T_10_20PER.22559.22559.3.0.dta	3	0	SKEEAEALYHSKYEELQVTVGR	26.1645	4.99272e-08		3	CON_IPI00021304.1/	368,R,H/	1|	target	2
0000_XuPing_MC115_T_4_20PER.33419.33419.3.0.dta	3	0	ISLVLVAEESAESAESAGDKGAEK	22.622	5.00071e-08		3	WP_011728507.1/	726,K,A/	2|	target	1
0000_XuPing_MC115_T_8_20PER.16079.16079.3.0.dta	3	0	SGELTETTFTASEPGHVVPHGER	20.1728	5.01123e-08		3	WP_011731002.1/	92,K,T/	1|	target	0
0000_XuPing_MC115_T_13_20PER.39426.39426.4.0.dta	4	0	FIYHKPLLAGDQLHAVMEIMSHEER	28.6367	5.03181e-08		3	WP_003892731.1/	90,K,F/	1|	target	1
0000_XuPing_MC115_T_11_20PER.38110.38110.3.0.dta	3	0	EAVGIAAYHCGDWAQALAELR	23.0766	5.03332e-08	10,Carbamidomethyl[C];	3	WP_162139543.1/	158,R,A/	2|0|	target	0
0000_XuPing_MC115_T_2_20PER.38724.38724.3.0.dta	3	0	FGFSEIMMGTLEKDTTSGTDEALLDIYR	25.333	5.03685e-08		3	WP_011727628.1/	242,R,K/	2|	target	1
0000_XuPing_MC115_T_8_20PER.39357.39357.3.0.dta	3	0	VDNAAGGFSYVVPEGWQVSDATQLSYGQALLTK	22.6638	5.04996e-08		3	WP_011729208.1/	132,R,T/	1|	target	0
0000_XuPing_MC115_T_6_20PER.32972.32972.3.0.dta	3	0	DLVNAGAVELVAATVDHGVSSEAAR	21.5129	5.05148e-08		3	WP_003893735.1/	344,R,A/	2|	target	0
0000_XuPing_MC115_T_8_20PER.35611.35611.4.0.dta	4	0	GIDEGATLVAGGTGRPDGLDTGYYVKPTVFADVTNDMTIAR	30.0189	5.07122e-08		3	WP_003891776.1/	335,K,E/	1|	target	2
0000_XuPing_MC115_T_13_20PER.35729.35729.4.3.dta	4	0	VPLIGSTITHPVQGEAAAGVVMLRPASPGTGVIAGGAAR	27.5833	5.07172e-08		3	WP_003892859.1/	98,R,A/	2|	target	1
0000_XuPing_MC115_T_8_20PER.36927.36927.4.1.dta	4	0	EAALYAEQCKDVDIIITTALIPGRPAPR	24.0878	5.08747e-08	9,Carbamidomethyl[C];	3	WP_011726673.1/WP_014877938.1/	239,R,I/239,R,I/	2|0|	target	2
0000_XuPing_MC115_T_7_20PER.22592.22592.2.0.dta	2	0	AVHADGSSINVAGTLSGPQLVEK	26.0857	5.10378e-08		3	WP_011728303.1/	415,R,I/	1|	target	0
0000_XuPing_MC115_T_2_20PER.34808.34808.4.1.dta	4	0	FGFSEIMMGTLEKDTTSGTDEALLDIYRK	26.4382	5.10429e-08	8,Oxidation[M];	3	WP_011727628.1/	242,R,L/	2|0|	target	2
0000_XuPing_MC115_T_13_20PER.26743.26743.4.0.dta	4	0	GVNVAVHYNSASTEADADKTVAAVQDAGVK	28.5403	5.1099e-08		3	WP_011729739.1/	29,R,A/	1|	target	1
0000_XuPing_MC115_T_11_20PER.34644.34644.4.0.dta	4	0	MHAIEVAETGGPEVLNYIERPEPSPGPGEVLIK	29.2103	5.11809e-08	1,Oxidation[M];	3	WP_014877580.1/	0,-,A/	1|0|	target	1
0000_XuPing_MC115_T_6_20PER.10227.10227.4.1.dta	4	0	TVTGEDVTMEELGGAHTHMAK	21.5864	5.11809e-08	9,Oxidation[M];	3	WP_003893203.1/	216,K,S/	2|0|	target	0
0000_XuPing_MC115_T_6_20PER.29764.29764.5.1.dta	5	0	HIDHPSEVVQVGDEVTVEVLDVDMDRER	24.0847	5.14168e-08		3	WP_003895279.1/	243,K,V/	2|	target	1
0000_XuPing_MC115_T_10_20PER.43143.43143.3.0.dta	3	0	TTVALHAVANAQAAGGIAAFIDAEHALDPEYAK	28.41	5.15043e-08		3	WP_003894107.1/	74,K,K/	1|	target	0
0000_XuPing_MC115_T_11_20PER.24402.24402.2.0.dta	2	0	VPSAVWVVDTNKEHIAVGEAR	24.6728	5.16952e-08		3	WP_003893880.1/	156,K,K/	2|	target	1
0000_XuPing_MC115_T_11_20PER.40784.40784.4.0.dta	4	0	LVIVPEGVDVSSLPQPLTLDSFQGLPEAQRPTVR	21.3858	5.17211e-08		3	WP_011728392.1/	51,K,T/	1|	target	1
0000_XuPing_MC115_T_2_20PER.13190.13190.2.0.dta	2	0	RAEYENMQAPVVGGVR	24.9538	5.17211e-08		3	WP_014877447.1/	318,K,L/	1|	target	1
0000_XuPing_MC115_T_12_33PER.23030.23030.3.0.dta	3	0	VVATDVDVAAADETASSLSGSGHESAR	24.737	5.17884e-08		3	WP_011728822.1/	38,R,L/	1|	target	0
0000_XuPing_MC115_T_7_20PER.18485.18485.3.0.dta	3	0	SKAEAGDSDLHALLPDSAR	23.4545	5.18661e-08		3	WP_011729738.1/	220,R,R/	1|	target	1
0000_XuPing_MC115_T_11_20PER.34982.34982.4.0.dta	4	0	VIPGIYGHFAGGDANPEDNKFIDGLVR	19.9593	5.20115e-08		3	WP_003898152.1/	310,R,E/	1|	target	1
0000_XuPing_MC115_T_13_20PER.12724.12724.3.0.dta	3	0	EFSAAVKDDHPAHFDEAAAK	25.1951	5.2022e-08		3	WP_011727307.1/	26,R,E/	1|	target	1
0000_XuPing_MC115_T_4_20PER.36128.36128.3.0.dta	3	0	EALQLGHNYIGTEHILLGLIR	27.9582	5.2022e-08		3	WP_011731031.1/	93,R,E/	2|	target	0
0000_XuPing_MC115_T_5_20PER.21837.21837.3.0.dta	3	0	HVGTDWNIEIDDKKYTPQEISAR	28.9306	5.22148e-08		3	WP_003892134.1/	71,R,V/	2|	target	2
0000_XuPing_MC115_T_10_20PER.33634.33634.2.0.dta	2	0	LGSAGIGVGVSLHDSAICVLR	26.0479	5.222e-08	18,Carbamidomethyl[C];	3	WP_029104518.1/	74,R,R/	1|0|	target	0
0000_XuPing_MC115_T_6_20PER.35821.35821.3.1.dta	3	0	AAVEEGIVAGGGVALLQSAPSLEELSLTGDEATGANIVR	23.7221	5.24555e-08		3	WP_003892307.1/	402,K,V/	2|	target	0
0000_XuPing_MC115_T_6_20PER.36503.36503.3.1.dta	3	0	AAVEEGIVAGGGVALLQSAPSLEELSLTGDEATGANIVR	24.5475	5.27343e-08		3	WP_003892307.1/	402,K,V/	2|	target	0
0000_XuPing_MC115_T_8_20PER.37616.37616.4.3.dta	4	0	HDLSESFPDGEFDLVSAQFLHSTVR	24.3045	5.27607e-08		3	WP_011729718.1/	402,R,L/	2|	target	0
0000_XuPing_MC115_T_10_20PER.34040.34040.5.0.dta	5	0	RYGAEYLAQQGVSVIEAHSHEMCDAAEK	22.9851	5.28557e-08	23,Carbamidomethyl[C];	3	WP_011728313.1/	107,R,A/	2|0|	target	1
0000_XuPing_MC115_T_12_33PER.39894.39894.4.0.dta	4	0	MVEGGVATIEDVDKAVVAGLSHPMGPLR	32.1634	5.29721e-08	24,Oxidation[M];	3	WP_003892338.1/	206,R,L/	2|0|	target	1
0000_XuPing_MC115_T_8_20PER.42989.42989.3.2.dta	3	0	AVAAEYNAPVTAPADNLLMTGGTTELADMIAATER	26.3073	5.30092e-08		3	WP_011729852.1/	322,R,G/	2|	target	0
0000_XuPing_MC115_T_7_20PER.32841.32841.3.0.dta	3	0	LAEALTPGNVVLADQGTSFYGLAGHR	22.5875	5.31791e-08		3	WP_011730751.1/	371,R,L/	2|	target	0
0000_XuPing_MC115_T_10_20PER.30557.30557.3.0.dta	3	0	NLAFHLGGHINHSIWWK	25.4425	5.31951e-08		3	WP_011731275.1/	64,K,N/	2|	target	0
0000_XuPing_MC115_T_11_20PER.38563.38563.4.0.dta	4	0	IDKGLAEEADGVQLMKPMPTLDDLLAR	26.2223	5.32004e-08		3	WP_011729118.1/	103,K,G/	1|	target	2
0000_XuPing_MC115_T_10_20PER.18575.18575.3.0.dta	3	0	GLMTTIHAYTQDQNLQDGPHK	27.9871	5.33496e-08	3,Oxidation[M];	3	WP_003894472.1/	179,K,D/	1|0|	target	0
0000_XuPing_MC115_T_10_20PER.25690.25690.4.3.dta	4	0	GFDGASCGVNVAIGAQSPDIAQGVDTAHETRVEGK	21.9248	5.34136e-08	7,Carbamidomethyl[C];	3	WP_003894439.1/	84,K,A/	2|0|	target	1
0000_XuPing_MC115_T_8_20PER.34765.34765.3.0.dta	3	0	TGAWFACEHEDLVPDLITTAK	19.0415	5.34296e-08	7,Carbamidomethyl[C];	3	WP_011731460.1/	274,R,G/	1|0|	target	0
0000_XuPing_MC115_T_8_20PER.22448.22448.2.0.dta	2	0	NPEHGDYATNLALQLGK	23.1234	5.36975e-08		3	WP_011730214.1/	38,R,K/	1|	target	0
0000_XuPing_MC115_T_2_20PER.17698.17698.3.0.dta	3	0	VEPEPDTVIATGDVEVHTAPPR	19.2822	5.38588e-08		3	WP_011727068.1/	727,R,K/	1|	target	0
0000_XuPing_MC115_T_11_20PER.37990.37990.3.0.dta	3	0	NPEAVAAFTELGHEIACHGLR	20.0591	5.40152e-08	17,Carbamidomethyl[C];	3	WP_003897147.1/	105,R,W/	1|0|	target	0
0000_XuPing_MC115_T_3_20PER.23920.23920.4.2.dta	4	0	EAQVVAEAAHVTHAASVAALTER	19.9266	5.40314e-08		3	WP_011730250.1/	265,K,R/	2|	target	0
0000_XuPing_MC115_T_8_20PER.38524.38524.4.0.dta	4	0	VMSEAPAAIVGLPDQGRPLEVGEPANLTVVDPDATWTVAGTELASR	22.793	5.421e-08		3	WP_011728776.1/	358,K,S/	1|	target	1
0000_XuPing_MC115_T_4_20PER.33755.33755.3.0.dta	3	0	VVDFTDEILGRPTGAEHDATNDAALLAAVNAPR	31.2517	5.42588e-08		3	WP_011728199.1/	135,K,G/	2|	target	1
0000_XuPing_MC115_T_13_20PER.40367.40367.4.0.dta	4	0	TVTFALVTHAAGGITEKDVQMAEEINR	22.8647	5.42751e-08		3	WP_011730347.1/	63,R,I/	2|	target	1
0000_XuPing_MC115_T_10_20PER.40736.40736.3.0.dta	3	0	ALAALVEGPDGSPGVFVSDGFGVVHR	24.0264	5.43512e-08		3	WP_003894473.1/	140,K,K/	1|	target	0
0000_XuPing_MC115_T_13_20PER.33767.33767.2.0.dta	2	0	AVSALHEAFGLGGDDEAVVYAGTGR	26.5716	5.46072e-08		3	WP_003897679.1/	396,K,-/	1|	target	0
0000_XuPing_MC115_T_8_20PER.29382.29382.4.2.dta	4	0	GALMVHGHLDVVPAEPADWSVHPFSGAVK	19.9185	5.46072e-08		3	WP_036453339.1/	80,R,D/	1|	target	0
0000_XuPing_MC115_T_8_20PER.32018.32018.5.0.dta	5	0	GHDDSAVALGDFKVDPDAELERPNQFALIDTAGNR	27.3393	5.49303e-08		3	WP_011731002.1/	237,K,L/	1|	target	2
0000_XuPing_MC115_T_11_20PER.32393.32393.3.0.dta	3	0	AGTGLLDGWLVHEGDHAQIEGVK	20.0398	5.49798e-08		3	WP_011727938.1/	275,R,V/	1|	target	0
0000_XuPing_MC115_T_11_20PER.37362.37362.3.0.dta	3	0	TWALEHPAELTTLLAQEAK	24.7934	5.50183e-08		3	WP_003891971.1/	238,R,I/	2|	target	0
0000_XuPing_MC115_T_7_20PER.15913.15913.3.0.dta	3	0	ALASAPGAPSDTPEPAQPTDALHR	19.1078	5.53715e-08		3	WP_011729717.1/	202,R,A/	1|	target	0
0000_XuPing_MC115_T_13_20PER.12741.12741.2.0.dta	2	0	EFSAAVKDDHPAHFDEAAAK	25.386	5.55824e-08		3	WP_011727307.1/	26,R,E/	2|	target	1
0000_XuPing_MC115_T_11_20PER.41441.41441.3.0.dta	3	0	SRQPITPLTDGNPDIDVVDAYEIQLINIR	30.0979	5.5599e-08		3	WP_003897336.1/	19,R,Q/	2|	target	1
0000_XuPing_MC115_T_11_20PER.42266.42266.3.0.dta	3	0	TAAFEIVDALGTAPDVHALPVGNAGNITAYWK	26.1114	5.57382e-08		3	WP_011730211.1/	174,K,G/	1|	target	0
0000_XuPing_MC115_T_10_20PER.48937.48937.4.1.dta	4	0	TLEAVADHGEITGNTIAGTAASSQETFDKLAAIGIDLPDVFR	29.934	5.58219e-08		3	WP_011728814.1/	299,K,V/	2|	target	1
0000_XuPing_MC115_T_10_20PER.12317.12317.2.0.dta	2	0	SNVGHAQAAAGGLGLAK	25.9845	5.60176e-08		3	WP_011729888.1/	346,K,V/	2|	target	0
0000_XuPing_MC115_T_10_20PER.23791.23791.3.0.dta	3	0	SKAEAESLYQSKYEELQITAGR	27.6824	5.62534e-08		3	CON_IPI00220327.3/	364,K,H/	1|	target	2
0000_XuPing_MC115_T_8_20PER.28900.28900.4.0.dta	4	0	SRDLVVDTPVTLSPEDSVSDANALLHKR	20.2946	5.62759e-08		3	WP_011729218.1/	90,K,A/	1|	target	2
0000_XuPing_MC115_T_8_20PER.31820.31820.4.1.dta	4	0	AHVFHSWSAQEEISPMTVTAAQGSYLWDGDGNR	25.2169	5.62759e-08		3	WP_003893816.1/	31,R,L/	2|	target	0
0000_XuPing_MC115_T_11_20PER.37379.37379.2.0.dta	2	0	TWALEHPAELTTLLAQEAK	24.2869	5.64167e-08		3	WP_003891971.1/	238,R,I/	2|	target	0
0000_XuPing_MC115_T_12_33PER.17294.17294.3.0.dta	3	0	GVDLTVNSGETHALMGPNGSGK	27.7799	5.64224e-08	15,Oxidation[M];	3	WP_003894511.1/	26,K,S/	2|0|	target	0
0000_XuPing_MC115_T_8_20PER.13812.13812.3.0.dta	3	0	HVVIIGGGDTGADCLGTAHR	24.7747	5.64732e-08	14,Carbamidomethyl[C];	3	WP_011728909.1/	292,K,Q/	2|0|	target	0
0000_XuPing_MC115_T_8_20PER.40371.40371.3.0.dta	3	0	TVGDVVAYIQKLEEENPEAAAALR	20.5094	5.65297e-08		3	WP_003895721.1/	68,R,E/	1|	target	1
0000_XuPing_MC115_T_12_33PER.26311.26311.2.0.dta	2	0	AAGAIAHLNADHADSLLAMAR	29.2024	5.66429e-08		3	WP_011731334.1/	183,R,N/	2|	target	0
0000_XuPing_MC115_T_11_20PER.37200.37200.4.0.dta	4	0	AVDTTGAGDVFAGVLAAGWPAGHEHALQR	22.4449	5.67279e-08		3	WP_011729943.1/	227,R,A/	1|	target	0
0000_XuPing_MC115_T_12_33PER.36700.36700.2.0.dta	2	0	VEFQSGGPGAPALYLLDGMR	27.3373	5.68017e-08	19,Oxidation[M];	3	WP_011731262.1/	66,R,A/	1|0|	target	0
0000_XuPing_MC115_T_12_33PER.36070.36070.5.0.dta	5	0	AMPIFDALRPPGDVADGFVHAGPVGAGHYAK	25.9747	5.68813e-08		3	WP_003891330.1/	135,R,M/	1|	target	1
0000_XuPing_MC115_T_7_20PER.36858.36858.3.0.dta	3	0	AIYLYTATFQDAEVAQAVHGVDGDLAAR	24.2218	5.69211e-08		3	WP_011726920.1/	366,R,V/	1|	target	0
0000_XuPing_MC115_T_7_20PER.30891.30891.2.0.dta	2	0	KTDDVAGDGTTTATVLAQALVR	27.4677	5.69439e-08		3	WP_003892307.1/	78,K,E/	2|	target	1
0000_XuPing_MC115_T_5_20PER.36149.36149.4.0.dta	4	0	THLTFEIVPGLPDTTAVPTYAGLPLGSSHTVADVR	24.7089	5.69609e-08		3	WP_042510618.1/	141,K,G/	2|	target	0
0000_XuPing_MC115_T_12_33PER.18308.18308.4.0.dta	4	0	RDGKVPAVLYGHGTDPQHLELNAR	25.7152	5.70293e-08		3	WP_003896828.1/	28,R,D/	1|	target	2
0000_XuPing_MC115_T_7_20PER.31854.31854.3.0.dta	3	0	SVSIVAVTSCPTGIAHTYMAADALK	21.4397	5.71321e-08	10,Carbamidomethyl[C];	3	WP_011726656.1/	172,K,A/	1|0|	target	0
0000_XuPing_MC115_T_8_20PER.29130.29130.3.0.dta	3	0	LGGAGPLLAADHPGAAYRPAGWY	20.2018	5.71835e-08		3	WP_011728113.1/	431,R,-/	1|	target	1
0000_XuPing_MC115_T_13_20PER.47047.47047.4.0.dta	4	0	MGAVALTTTAHAEAETFMATMHGAMLSAR	20.3842	5.7195e-08		3	WP_003898109.1/	142,R,A/	1|	target	0
0000_XuPing_MC115_T_13_20PER.36638.36638.2.0.dta	2	0	LISIIDDCAQHLGQAAYLR	25.3111	5.7235e-08	8,Carbamidomethyl[C];	3	WP_003892314.1/	161,R,G/	1|0|	target	0
0000_XuPing_MC115_T_13_20PER.12312.12312.5.0.dta	5	0	VREFSAAVKDDHPAHFDEAAAK	28.7873	5.75852e-08		3	WP_011727307.1/	24,K,E/	1|	target	2
0000_XuPing_MC115_T_13_20PER.39906.39906.4.0.dta	4	0	HVHWNVVGPNFIGVHEMIDPQVELVR	25.6632	5.76544e-08		3	WP_003897878.1/	36,K,G/	1|	target	0
0000_XuPing_MC115_T_9_20PER.37260.37260.3.0.dta	3	0	VQLNPLEEASAYQQLLDEFGVTHDELAAR	26.0368	5.77236e-08		3	WP_011731641.1/	182,R,I/	1|	target	0
0000_XuPing_MC115_T_13_20PER.44233.44233.2.0.dta	2	0	ILTAEEAKEYGIIDTVLQYR	26.2925	5.79781e-08		3	WP_003896046.1/	191,K,K/	2|	target	1
0000_XuPing_MC115_T_8_20PER.36042.36042.4.2.dta	4	0	AFDGKPPVGVTVFVEGEEESGSPSLGALLAAHR	25.6529	5.80245e-08		3	WP_014878135.1/	132,R,D/	2|	target	1
0000_XuPing_MC115_T_11_20PER.40105.40105.3.0.dta	3	0	GLAEEADGVQLMKPMPTLDDLLAR	21.3393	5.80303e-08		3	WP_011729118.1/	106,K,G/	2|	target	1
0000_XuPing_MC115_T_4_20PER.40989.40989.4.0.dta	4	0	AEEYGSHDKTFEIPEDGVADIVDIDTGEVLLTQNVEEGDIWR	29.3155	5.80826e-08		3	WP_011727802.1/	418,K,M/	1|	target	1
0000_XuPing_MC115_T_5_20PER.38826.38826.5.0.dta	5	0	LASLMDIDPIYVWTHDSIGLGEDGPTHQPIEHLAALR	29.2888	5.81e-08	5,Oxidation[M];	3	WP_011728815.1/	476,R,A/	1|0|	target	0
0000_XuPing_MC115_T_8_20PER.34640.34640.4.1.dta	4	0	SGSVLNLNKGEVFTSFDVNAFEVPHGR	22.3394	5.81814e-08		3	WP_011728831.1/	14,K,D/	1|	target	1
0000_XuPing_MC115_T_7_20PER.38591.38591.3.0.dta	3	0	DAGLVTGGTDNHIVLLDVTSFGLTGR	21.9125	5.83154e-08		3	WP_011730415.1/	363,R,Q/	2|	target	0
0000_XuPing_MC115_T_8_20PER.20802.20802.3.0.dta	3	0	GLTPMGPALSESVHGATVQGVVSR	20.8849	5.83562e-08	5,Oxidation[M];	3	WP_011731449.1/	187,R,T/	2|0|	target	0
0000_XuPing_MC115_T_3_20PER.31126.31126.3.0.dta	3	0	TPLIISGPADGASHWYQEFAR	20.1086	5.85784e-08		3	WP_011727975.1/	216,R,I/	2|	target	0
0000_XuPing_MC115_T_8_20PER.35278.35278.3.0.dta	3	0	NQAILGNIGHFDNEIDMAALER	22.3957	5.87485e-08		3	WP_003893235.1/	344,K,S/	2|	target	0
0000_XuPing_MC115_T_10_20PER.36836.36836.2.0.dta	2	0	SLDAAEALSHITAGAAAPEHL	25.9052	5.88897e-08		3	WP_011728687.1/	312,R,-/	2|	target	0
0000_XuPing_MC115_T_8_20PER.25143.25143.3.0.dta	3	0	AASDVTGHAVGIMADLQGPK	18.7705	5.90548e-08		3	WP_011728910.1/	52,R,I/	1|	target	0
0000_XuPing_MC115_T_8_20PER.16386.16386.3.0.dta	3	0	ADTDVEYRIEHDTMGEVR	30.8857	5.91316e-08	14,Oxidation[M];	3	WP_011730408.1/	1,M,V/	2|0|	target	1
0000_XuPing_MC115_T_13_20PER.45864.45864.3.0.dta	3	0	VQQEAGTTTILVTHDVEEAVILADR	22.0228	5.93389e-08		3	WP_011727032.1/	181,K,V/	2|	target	0
0000_XuPing_MC115_T_13_20PER.47286.47286.4.0.dta	4	0	TGPFGGTIAHGLLTLSLLPHFTHQLYR	21.7917	5.97438e-08		3	WP_003893575.1/	52,K,V/	2|	target	0
0000_XuPing_MC115_T_13_20PER.43661.43661.4.1.dta	4	0	EGNADYAVIALLQNPEDVDTYVDHPAHVELSR	21.6249	6.0302e-08		3	WP_011728084.1/	48,R,Q/	2|	target	0
0000_XuPing_MC115_T_8_20PER.29796.29796.3.0.dta	3	0	RALEYATGLGVLIAQHAEEPR	23.6784	6.0302e-08		3	WP_011728776.1/	169,R,L/	1|	target	1
0000_XuPing_MC115_T_10_20PER.41082.41082.5.0.dta	5	0	DQITDIVHLHSAPTESDVLFGSELTALQGTHPGYR	23.7591	6.03986e-08		3	WP_011727980.1/	196,R,L/	2|	target	0
0000_XuPing_MC115_T_5_20PER.22526.22526.3.0.dta	3	0	LHAVLDNCHPSAILTTTEAAEGVR	24.8295	6.04228e-08	8,Carbamidomethyl[C];	3	WP_011731257.1/	118,R,K/	1|0|	target	0
0000_XuPing_MC115_T_10_20PER.48645.48645.3.0.dta	3	0	LTEQDIANAIEQSAAVVGHLR	25.9002	6.05861e-08		3	WP_011727530.1/	259,K,L/	1|	target	0
0000_XuPing_MC115_T_4_20PER.38125.38125.5.0.dta	5	0	AADRTPDEVVHVVEVCLAELAGQHAHTSAVVANR	23.6024	6.06164e-08	16,Carbamidomethyl[C];	3	WP_011727187.1/	140,K,C/	1|0|	target	1
0000_XuPing_MC115_T_8_20PER.25856.25856.2.0.dta	2	0	ALTSSGLASLHLVHEWNR	22.2066	6.08289e-08		3	WP_003895637.1/	184,R,E/	1|	target	0
0000_XuPing_MC115_T_8_20PER.39428.39428.3.0.dta	3	0	MENKPWDSIIVGGGAAGLSAALVLGR	26.619	6.08837e-08	1,Oxidation[M];	3	WP_011729718.1/	0,-,A/	2|0|	target	1
0000_XuPing_MC115_T_8_20PER.21063.21063.3.0.dta	3	0	FYAGCQNVDTVESVAAEHAR	21.7709	6.08898e-08	5,Carbamidomethyl[C];	3	WP_011730415.1/	90,R,E/	2|0|	target	0
0000_XuPing_MC115_T_2_20PER.38219.38219.3.0.dta	3	0	ISLEDLDSALKETSQLNLILK	19.9006	6.09142e-08		3	WP_014877447.1/	718,R,G/	1|	target	1
0000_XuPing_MC115_T_11_20PER.45055.45055.3.0.dta	3	0	AGITLSDENFAGLLTEAIQHATR	23.0679	6.09751e-08		3	WP_003897588.1/	275,K,I/	2|	target	0
0000_XuPing_MC115_T_8_20PER.27780.27780.6.0.dta	6	0	GHVFNALGDCLDDPGYGKDFEHWSIHR	20.4128	6.10178e-08	10,Carbamidomethyl[C];	3	WP_038558043.1/	95,K,K/	1|0|	target	1
0000_XuPing_MC115_T_13_20PER.30495.30495.3.0.dta	3	0	GDVVDTKDIESADDAHAWFVDQR	24.6059	6.11828e-08		3	WP_011730739.1/	10,K,A/	2|	target	1
0000_XuPing_MC115_T_5_20PER.28693.28693.4.0.dta	4	0	ALTAVSDQTHITSVPSIEQGNNDSHAIGLGQMNLHGYLAR	29.0415	6.12685e-08		3	WP_174519656.1/	431,R,E/	1|	target	0
0000_XuPing_MC115_T_11_20PER.29751.29751.3.0.dta	3	0	HVALDVFDDELDHAVR	25.1503	6.1293e-08		3	WP_003898354.1/	37,R,A/	1|	target	0
0000_XuPing_MC115_T_10_20PER.40966.40966.2.0.dta	2	0	LAHDTDKTILQAIELWK	25.5115	6.14587e-08		3	WP_011728814.1/	115,R,I/	2|	target	1
0000_XuPing_MC115_T_2_20PER.37236.37236.4.0.dta	4	0	GGDLGGLHAGALASAADVDKVIDGAVAAVAAR	31.4715	6.14649e-08		3	WP_011730064.1/	1931,R,R/	2|	target	1
0000_XuPing_MC115_T_12_33PER.16430.16430.2.0.dta	2	0	DVAEHESDLTIQHTAEPIGER	28.3436	6.14956e-08		3	WP_011728462.1/	67,R,I/	2|	target	0
0000_XuPing_MC115_T_8_20PER.9766.9766.3.0.dta	3	0	LNFSHGDYSDHEAAYKR	23.8714	6.15264e-08		3	WP_011728910.1/	33,R,V/	1|	target	1
0000_XuPing_MC115_T_6_20PER.35452.35452.3.0.dta	3	0	PSPSVTSPQVAVNDIGSAEDFLAAIDK	22.6117	6.15325e-08		3	WP_003895279.1/	1,M,T/	2|	target	0
0000_XuPing_MC115_T_8_20PER.23865.23865.2.0.dta	2	0	SSFAPDGGHGLEGLVNSHALTR	21.1909	6.1551e-08		3	WP_011729116.1/	204,R,T/	2|	target	0
0000_XuPing_MC115_T_12_33PER.25467.25467.3.0.dta	3	0	FAEDGTKPSGFNDTGSELITDKPMPGLESK	27.2765	6.1631e-08		3	WP_011731545.1/	291,K,D/	1|	target	2
0000_XuPing_MC115_T_2_20PER.38733.38733.3.0.dta	3	0	FGFSEIMMGTLEKDTTSGTDEALLDIYR	25.2759	6.17174e-08		3	WP_011727628.1/	242,R,K/	1|	target	1
0000_XuPing_MC115_T_12_33PER.34158.34158.4.0.dta	4	0	LAGPAADESAVGDVDVALVSHDLHPDNLDVAGR	26.5681	6.17483e-08		3	WP_042510666.1/	51,K,A/	1|	target	0
0000_XuPing_MC115_T_12_33PER.33137.33137.2.0.dta	2	0	EAPLTVDKEYVAELAVTASAK	26.3704	6.17853e-08		3	WP_011731251.1/	202,K,G/	1|	target	1
0000_XuPing_MC115_T_13_20PER.30557.30557.4.0.dta	4	0	GDVVDTKDIESADDAHAWFVDQR	21.66	6.17853e-08		3	WP_011730739.1/	10,K,A/	1|	target	1
0000_XuPing_MC115_T_10_20PER.32728.32728.2.0.dta	2	0	DGETDGAAAAAHALDLINK	25.0476	6.1841e-08		3	WP_003892002.1/	198,R,Q/	2|	target	0
0000_XuPing_MC115_T_10_20PER.25321.25321.3.0.dta	3	0	RGSGYAVAALCGAGGQGDALVLRR	24.5171	6.19895e-08	11,Carbamidomethyl[C];	3	WP_014878184.1/	368,R,-/	2|0|	target	2
0000_XuPing_MC115_T_1_20PER.21558.21558.3.0.dta	3	0	APADLYAAGHAELAAYPSVQVR	22.651	6.2095e-08		3	WP_011729718.1/	56,R,R/	2|	target	0
0000_XuPing_MC115_T_13_20PER.33543.33543.4.0.dta	4	0	AVLSETEHSQFVVAEVHAAVTASDR	21.5436	6.21758e-08		3	WP_011728021.1/	142,R,Q/	1|	target	0
0000_XuPing_MC115_T_10_20PER.40391.40391.3.0.dta	3	0	LGEEVISECMHIFGGSGYLVDETPLGK	29.7134	6.22754e-08	9,Carbamidomethyl[C];10,Oxidation[M];	3	WP_029104518.1/	318,R,W/	1|0|0|	target	0
0000_XuPing_MC115_T_13_20PER.12338.12338.4.0.dta	4	0	VREFSAAVKDDHPAHFDEAAAK	24.5391	6.23938e-08		3	WP_011727307.1/	24,K,E/	1|	target	2
0000_XuPing_MC115_T_5_20PER.36986.36986.4.0.dta	4	0	TVSAAELTALEGVYEQGTNLHHALALASR	23.6691	6.24063e-08		3	WP_011730584.1/	524,R,H/	1|	target	0
0000_XuPing_MC115_T_13_20PER.30924.30924.6.3.dta	6	0	AVSRPHGFNVGLNLGSSAGGSLAEHLHMHVVPR	26.3169	6.26439e-08		3	WP_011728700.1/	120,K,W/	2|	target	1
0000_XuPing_MC115_T_12_33PER.39032.39032.3.0.dta	3	0	MVEGGVATIEDVDKAVVAGLSHPMGPLR	33.9536	6.2807e-08	1,Oxidation[M];24,Oxidation[M];	3	WP_003892338.1/	206,R,L/	1|0|0|	target	1
0000_XuPing_MC115_T_13_20PER.35622.35622.3.0.dta	3	0	AVHVKDDGLHGSDLIQTAWTLAR	30.0652	6.2807e-08		3	WP_011728286.1/	84,K,A/	1|	target	1
0000_XuPing_MC115_T_11_20PER.37529.37529.3.0.dta	3	0	IENLDPEAAAIFAHMGNYQAVR	20.4544	6.29012e-08		3	WP_011726662.1/	67,K,T/	2|	target	0
0000_XuPing_MC115_T_11_20PER.20520.20520.3.0.dta	3	0	IAHEYMIDHGAYPSTLGYK	24.447	6.29327e-08		3	WP_011728452.1/	79,R,G/	2|	target	0
0000_XuPing_MC115_T_6_20PER.15995.15995.3.0.dta	3	0	MLASIAAAHGAHHVETLTGFK	19.657	6.30083e-08		3	WP_011727833.1/	340,R,W/	2|	target	0
0000_XuPing_MC115_T_10_20PER.36548.36548.2.0.dta	2	0	YAINNSFGFGGHNVALAFGR	23.6168	6.30209e-08		3	WP_011729736.1/	395,K,Y/	2|	target	0
0000_XuPing_MC115_T_4_20PER.28682.28682.2.0.dta	2	0	VTLLDGAYHEVDSSEMAFK	33.3811	6.30902e-08	16,Oxidation[M];	3	WP_003892788.1/	571,K,V/	2|0|	target	0
0000_XuPing_MC115_T_5_20PER.34842.34842.3.0.dta	3	0	IASAMAHDEGWLAEHMLILK	27.83	6.31028e-08		3	WP_011726783.1/	234,R,L/	2|	target	0
0000_XuPing_MC115_T_8_20PER.27642.27642.4.0.dta	4	0	HMLEDSGAQAWLGERPDDAEGLPHIPVR	29.6584	6.31155e-08		3	WP_011730326.1/	87,R,L/	1|	target	1
0000_XuPing_MC115_T_12_33PER.23611.23611.3.0.dta	3	0	AVETVTTDHVTTAFAHPVTVTYDEGR	26.8059	6.33431e-08		3	WP_011728902.1/	227,R,W/	1|	target	0
0000_XuPing_MC115_T_11_20PER.43761.43761.4.1.dta	4	0	TNPSMFEPVHGSAPDIAGQGIADPTAAVMSVGLLLSHVGQTEAAAR	29.1556	6.34191e-08	29,Oxidation[M];	3	WP_003893747.1/	260,R,V/	2|0|	target	0
0000_XuPing_MC115_T_8_20PER.28937.28937.3.0.dta	3	0	EGFTTTGVAYAEAISTVHAQTR	21.0186	6.34382e-08		3	WP_011729116.1/	357,R,R/	1|	target	0
0000_XuPing_MC115_T_10_20PER.40722.40722.3.0.dta	3	0	ALAALVEGPDGSPGVFVSDGFGVVHR	23.6608	6.35334e-08		3	WP_003894473.1/	140,K,K/	2|	target	0
0000_XuPing_MC115_T_4_20PER.35559.35559.3.0.dta	3	0	FVDPVDDEVYLYSQFETADAKR	21.4514	6.37753e-08		3	WP_011730013.1/	115,R,M/	1|	target	1
0000_XuPing_MC115_T_10_20PER.39666.39666.3.0.dta	3	0	YAINNSFGFGGHNVALAFGRY	23.6257	6.38646e-08		3	WP_011729736.1/	395,K,-/	2|	target	1
0000_XuPing_MC115_T_13_20PER.46818.46818.4.3.dta	4	0	AAVVAAAHPSASVAWATLAEQALDDDKAVTAYAYAR	30.901	6.39861e-08		3	WP_003892178.1/	30,K,T/	2|	target	1
0000_XuPing_MC115_T_13_20PER.43758.43758.3.0.dta	3	0	ATGSTVIAALHDLNLAAAYCDR	22.9474	6.40181e-08	20,Carbamidomethyl[C];	3	WP_011731010.1/	188,R,I/	1|0|	target	0
0000_XuPing_MC115_T_2_20PER.35744.35744.2.0.dta	2	0	ISFTHLLGYAIVQAVK	23.6763	6.41014e-08		3	WP_011730279.1/	154,K,K/	1|	target	0
0000_XuPing_MC115_T_13_20PER.27813.27813.4.1.dta	4	0	IVAAATESHPAFSASYDLVTDETGATKR	20.1994	6.47003e-08		3	WP_014878619.1/	47,R,L/	2|	target	1
0000_XuPing_MC115_T_5_20PER.10335.10335.2.0.dta	2	0	MNTGGVHGSALGADEVAATKK	30.1863	6.4778e-08		3	WP_011728815.1/	276,K,I/	1|	target	1
0000_XuPing_MC115_T_11_20PER.25762.25762.3.0.dta	3	0	GFDGASCGVNVAIGAQSPDIAQGVDTAHETR	26.9725	6.47845e-08	7,Carbamidomethyl[C];	3	WP_003894439.1/	84,K,V/	2|0|	target	0
0000_XuPing_MC115_T_11_20PER.32526.32526.3.0.dta	3	0	TIEGKPSATYLWEDKGVVPLLK	22.1085	6.48039e-08		3	WP_011729118.1/	81,R,I/	2|	target	2
0000_XuPing_MC115_T_1_20PER.26482.26482.3.0.dta	3	0	DAATEHDLPHASVLDLLAER	29.0149	6.48622e-08		3	WP_011726611.1/	5629,R,A/	2|	target	0
0000_XuPing_MC115_T_6_20PER.31907.31907.2.0.dta	2	0	IPALQNNALDATGVASLDELEIAR	20.7879	6.49531e-08		3	WP_174519688.1/	251,R,R/	2|	target	0
0000_XuPing_MC115_T_5_20PER.18498.18498.3.0.dta	3	0	TANLHQGGTIHDVTAEVNPELCR	28.1658	6.50441e-08	22,Carbamidomethyl[C];	3	WP_011728458.1/	510,R,V/	1|0|	target	0
0000_XuPing_MC115_T_10_20PER.39282.39282.3.0.dta	3	0	YAINNSFGFGGHNVALAFGKY	21.8242	6.50766e-08		3	WP_011729737.1/	396,K,-/	2|	target	1
0000_XuPing_MC115_T_12_33PER.30864.30864.4.0.dta	4	0	AVSLHPGIEADQVADNTSFEVHGLDTAETTRLPSEDELK	30.33	6.50897e-08		3	WP_011730967.1/	192,R,L/	1|	target	1
0000_XuPing_MC115_T_4_20PER.31759.31759.4.0.dta	4	0	AYGWHVQEVQGGENVVGIEQALEEARK	22.0451	6.51939e-08		3	WP_011728815.1/	228,R,V/	1|	target	1
0000_XuPing_MC115_T_10_20PER.36372.36372.4.0.dta	4	0	GHDDSAVALGDFKVDPDAELERPNQFALIDTAGNR	29.1157	6.52004e-08		3	WP_011731002.1/	237,K,L/	1|	target	2
0000_XuPing_MC115_T_4_20PER.34581.34581.3.0.dta	3	0	ILAEFGDHLTEEQRVPDNLGELGALTQDPSANIIK	31.234	6.53048e-08		3	WP_011727802.1/	49,R,L/	2|	target	1
0000_XuPing_MC115_T_6_20PER.36275.36275.3.1.dta	3	0	AAVEEGIVAGGGVALLQSAPSLEELSLTGDEATGANIVR	22.7863	6.5344e-08		3	WP_003892307.1/	402,K,V/	2|	target	0
0000_XuPing_MC115_T_10_20PER.48763.48763.4.2.dta	4	0	AYAAAEEMVAVAEAEAVALTADRNENETEELK	24.6388	6.58886e-08		3	WP_011731078.1/	244,R,T/	2|	target	1
0000_XuPing_MC115_T_8_20PER.34832.34832.3.0.dta	3	0	SITSMQAVYVPADDYTDPAPATTFAHLDATTELSR	24.2924	6.59677e-08		3	WP_038558043.1/	300,R,A/	1|	target	0
0000_XuPing_MC115_T_10_20PER.37690.37690.3.0.dta	3	0	TGIAADQVEDVILGHCYPNSEAPAIGR	25.9657	6.60205e-08	16,Carbamidomethyl[C];	3	WP_014877333.1/	40,R,V/	1|0|	target	0
0000_XuPing_MC115_T_13_20PER.45753.45753.3.0.dta	3	0	IAGLEAGADDYLTKPFDLGELVAR	20.1106	6.60403e-08		3	WP_003891585.1/	103,R,L/	1|	target	1
0000_XuPing_MC115_T_7_20PER.15992.15992.2.0.dta	2	0	AEGHNLIVNYSDKPGALGK	23.1756	6.6113e-08		3	WP_011728303.1/	450,R,I/	1|	target	1
0000_XuPing_MC115_T_8_20PER.24636.24636.2.0.dta	2	0	LVAHDGELVAVEFTDGTR	23.5116	6.62586e-08		3	WP_011729718.1/	199,R,L/	1|	target	0
0000_XuPing_MC115_T_8_20PER.24047.24047.3.0.dta	3	0	LLDFSSQLVNTNIGHQHPK	19.0546	6.64378e-08		3	WP_003893816.1/	64,R,V/	1|	target	0
0000_XuPing_MC115_T_11_20PER.37985.37985.3.0.dta	3	0	NPEAVAAFTELGHEIACHGLR	20.82	6.65841e-08	17,Carbamidomethyl[C];	3	WP_003897147.1/	105,R,W/	2|0|	target	0
0000_XuPing_MC115_T_7_20PER.25120.25120.2.0.dta	2	0	LLGMSLDAGGHLTHGFRPNISGK	25.8484	6.66241e-08		3	WP_011730415.1/	173,R,M/	1|	target	1
0000_XuPing_MC115_T_8_20PER.37514.37514.3.0.dta	3	0	GVSLPGMNVSVPAMSEKDIEDLEFAVR	22.5223	6.66774e-08	14,Oxidation[M];	3	WP_011728910.1/	155,K,L/	2|0|	target	1
0000_XuPing_MC115_T_6_20PER.29499.29499.2.0.dta	2	0	TDDVAGDGTTTATVLAQALVR	22.7209	6.70049e-08		3	WP_003892307.1/	79,K,E/	2|	target	0
0000_XuPing_MC115_T_10_20PER.17538.17538.3.0.dta	3	0	VEDKNVHIGPSDHVAWLDDRK	28.6302	6.70317e-08		3	WP_011731620.1/	259,K,W/	1|	target	2
0000_XuPing_MC115_T_5_20PER.35544.35544.4.0.dta	4	0	YYMDYTGTGNSLNVGHPHALQLIMDSLR	25.8794	6.71525e-08	3,Oxidation[M];	3	WP_011731328.1/	305,R,Y/	1|0|	target	0
0000_XuPing_MC115_T_7_20PER.25559.25559.3.0.dta	3	0	ASLFGDTHAHGIQGVHFFTR	21.7854	6.72129e-08		3	WP_003893815.1/	453,K,T/	1|	target	0
0000_XuPing_MC115_T_8_20PER.36193.36193.4.1.dta	4	0	GVDTSNLLISADAHLLMPYHVAIDK	21.3499	6.72802e-08		3	WP_011727173.1/	90,R,V/	2|	target	0
0000_XuPing_MC115_T_6_20PER.30570.30570.4.0.dta	4	0	ESDLTVAYNQMHLTPHLLIFGAPK	18.8753	6.7361e-08		3	WP_011726639.1/	356,R,S/	2|	target	0
0000_XuPing_MC115_T_13_20PER.50127.50127.3.0.dta	3	0	GQVSAVSTVLINAEPAAVLAAISDYQTVRPK	23.92	6.76918e-08		3	WP_003897702.1/	1,M,I/	1|	target	1
0000_XuPing_MC115_T_13_20PER.20589.20589.2.0.dta	2	0	SAVEAAEADPDVHAVVVTGAGK	24.234	6.78613e-08		3	WP_011730027.1/	36,R,A/	1|	target	0
0000_XuPing_MC115_T_13_20PER.29416.29416.3.0.dta	3	0	VGDTVVYPHHGAALIEAIETR	22.8972	6.78681e-08		3	WP_011731020.1/	4,K,T/	1|	target	0
0000_XuPing_MC115_T_11_20PER.31789.31789.4.0.dta	4	0	LTIGALTAASSAGTTLGEHHPHLLPLADR	20.2963	6.81605e-08		3	WP_011729317.1/	31,R,V/	1|	target	0
0000_XuPing_MC115_T_2_20PER.20995.20995.4.1.dta	4	0	GFGENPVAIYHDPDLPPSHHYLAAYR	20.2211	6.8256e-08		3	WP_011729378.1/	492,R,W/	1|	target	0
0000_XuPing_MC115_T_7_20PER.25457.25457.3.0.dta	3	0	VDGDPSGVFVTDHFGAPGAETGVDR	21.6683	6.82629e-08		3	WP_011728459.1/	422,R,A/	2|	target	0
0000_XuPing_MC115_T_11_20PER.20891.20891.4.0.dta	4	0	DGKVPAVLYGHGTDPQHLELNAR	23.29	6.83653e-08		3	WP_003896828.1/	29,R,D/	2|	target	1
0000_XuPing_MC115_T_11_20PER.31116.31116.4.0.dta	4	0	TISVCDRGDAVCDYDPDADEVTAAAIAVHTSYAR	24.6952	6.842e-08	5,Carbamidomethyl[C];12,Carbamidomethyl[C];	3	WP_003892791.1/	202,R,S/	2|0|0|	target	1
0000_XuPing_MC115_T_13_20PER.37725.37725.4.1.dta	4	0	APLVTVDRVDQFDIYAHLDGGGPSGQAGALR	24.6879	6.89007e-08		3	WP_003892945.1/	69,K,L/	1|	target	1
0000_XuPing_MC115_T_11_20PER.19477.19477.2.0.dta	2	0	GSAAPVDSSANSDASGFGQFNR	22.5042	6.908e-08		3	WP_011729650.1/	247,R,G/	2|	target	0
0000_XuPing_MC115_T_13_20PER.43556.43556.2.0.dta	2	0	SIEKLEDLDLVSQDLLIAHAGELEK	26.8195	6.92253e-08		3	WP_003897878.1/	122,K,F/	1|	target	1
0000_XuPing_MC115_T_11_20PER.35354.35354.3.0.dta	3	0	LFQPAQVVHLAAETGTAQSLSEATR	17.7356	6.93708e-08		3	WP_014876758.1/	70,R,H/	1|	target	0
0000_XuPing_MC115_T_3_20PER.18273.18273.3.0.dta	3	0	IGNVEGEGCGTCSIAEALKR	21.4131	6.95236e-08	9,Carbamidomethyl[C];12,Carbamidomethyl[C];	3	WP_011731616.1/	458,K,S/	2|0|0|	target	1
0000_XuPing_MC115_T_12_33PER.34122.34122.3.0.dta	3	0	ADTYESVTVEVKDHVAQVTLIGPGK	24.2323	6.9614e-08		3	WP_011731225.1/	1,M,G/	2|	target	1
0000_XuPing_MC115_T_10_20PER.34305.34305.2.1.dta	2	0	LMGAGITSDAFHMVAPAADGLR	31.4264	6.98581e-08	2,Oxidation[M];	3	WP_011729736.1/	264,R,A/	2|0|	target	0
0000_XuPing_MC115_T_13_20PER.34974.34974.2.0.dta	2	0	RVDAEEAAWFVAVEGGQK	27.0703	6.99629e-08		3	WP_014878688.1/	144,R,V/	2|	target	1
0000_XuPing_MC115_T_2_20PER.27399.27399.2.0.dta	2	0	LVEEDVLTSIHIEEHEIDAR	23.3403	7.00259e-08		3	WP_011727628.1/	731,R,D/	1|	target	0
0000_XuPing_MC115_T_13_20PER.35805.35805.3.0.dta	3	0	KLTVAATQVPHAEILEFIK	26.4823	7.01311e-08		3	WP_011728786.1/	43,K,N/	2|	target	1
0000_XuPing_MC115_T_8_20PER.38645.38645.2.0.dta	2	0	DQILPHEDSDAAAVLEQVFAQR	18.9691	7.02644e-08		3	WP_011727859.1/	214,R,G/	1|	target	0
0000_XuPing_MC115_T_11_20PER.29210.29210.3.0.dta	3	0	HYVDAIDAHTIVFGIGPAGTGK	26.0808	7.0659e-08		3	WP_003895868.1/	131,K,T/	1|	target	0
0000_XuPing_MC115_T_8_20PER.41903.41903.3.0.dta	3	0	LQLAHVAEAMAVVAAETIAGAETLPLGDYR	27.7833	7.06661e-08	10,Oxidation[M];	3	WP_003892330.1/	313,K,M/	1|0|	target	0
0000_XuPing_MC115_T_12_33PER.28195.28195.3.0.dta	3	0	LADAAAAGCELAVVTTAPGSLSQHNVQR	24.1343	7.09139e-08	9,Carbamidomethyl[C];	3	WP_011727348.1/	239,R,R/	1|0|	target	0
0000_XuPing_MC115_T_7_20PER.38259.38259.3.0.dta	3	0	TLFLFEHLTDAQLDTLCEAGR	24.4571	7.09139e-08	17,Carbamidomethyl[C];	3	WP_003892903.1/	11,R,I/	2|0|	target	0
0000_XuPing_MC115_T_12_33PER.27032.27032.3.0.dta	3	0	TQGGYATFGTGAAGYGAQQVHAQQYAPEYLDK	26.0864	7.09422e-08		3	WP_003896676.1/	14,K,Q/	2|	target	0
0000_XuPing_MC115_T_2_20PER.17787.17787.3.0.dta	3	0	VEAGQVIADGPCTQNGEMALGK	21.9443	7.0999e-08	12,Carbamidomethyl[C];	3	WP_011727628.1/	686,R,N/	1|0|	target	0
0000_XuPing_MC115_T_10_20PER.36698.36698.3.0.dta	3	0	LDTVVLSTQHADGIDLEGTLTPDIR	26.2596	7.12194e-08		3	WP_003894439.1/	191,R,E/	2|	target	0
0000_XuPing_MC115_T_13_20PER.50122.50122.3.0.dta	3	0	EIDGTAVVADVTDDESVNALAAQLDRVDVLVNNAGGAK	30.0446	7.12693e-08		3	WP_011727295.1/	50,K,G/	1|	target	1
0000_XuPing_MC115_T_4_20PER.35463.35463.4.2.dta	4	0	MLNHNYIGTEHILLGLIHEGEGVAAK	34.1621	7.12836e-08		3	WP_011731031.1/	21,R,S/	2|	target	0
0000_XuPing_MC115_T_4_20PER.35985.35985.4.0.dta	4	0	IGVIGLSVGHAIAHNLAVEGLCGELR	26.6745	7.13192e-08	22,Carbamidomethyl[C];	3	WP_011728218.1/	121,R,L/	1|0|	target	0
0000_XuPing_MC115_T_13_20PER.35251.35251.2.0.dta	2	0	VQFQSGGPGSHAVYLLDGLR	24.6583	7.14763e-08		3	WP_003893447.1/	63,K,A/	2|	target	0
0000_XuPing_MC115_T_10_20PER.41424.41424.3.0.dta	3	0	LYCTEMAGTVADLAVQIHGGTGYMR	22.8282	7.15836e-08	3,Carbamidomethyl[C];	3	WP_174519580.1/	340,K,E/	1|0|	target	0
0000_XuPing_MC115_T_2_20PER.27708.27708.4.2.dta	4	0	GPQADAPGVTSTGPLAVAAHDDLVSDDLVAAHYR	32.0595	7.16624e-08		3	WP_011730019.1/	14,R,L/	2|	target	0
0000_XuPing_MC115_T_13_20PER.35425.35425.3.0.dta	3	0	VTASVAAALPAGAAASESIADSAVAEK	23.6112	7.19424e-08		3	WP_029104319.1/	149,K,L/	1|	target	0
0000_XuPing_MC115_T_10_20PER.46207.46207.3.0.dta	3	0	TVGDVVAYIQKLEEENPEAAAALR	21.5622	7.20576e-08		3	WP_003895721.1/	68,R,E/	2|	target	1
0000_XuPing_MC115_T_5_20PER.26930.26930.3.0.dta	3	0	LANLEATLAETDSNDGDGLGGSTGLGHTR	23.2888	7.22235e-08		3	WP_003892956.1/	51,R,W/	2|	target	0
0000_XuPing_MC115_T_4_20PER.31500.31500.4.1.dta	4	0	SHMEVLDDLNAAGFGNGVGPGVYDIHSPR	26.2185	7.2238e-08		3	WP_014878709.1/	674,R,V/	2|	target	0
0000_XuPing_MC115_T_8_20PER.24793.24793.3.0.dta	3	0	AASDVTGHAVGIMADLQGPK	23.2797	7.23898e-08		3	WP_011728910.1/	52,R,I/	2|	target	0
0000_XuPing_MC115_T_5_20PER.30664.30664.2.0.dta	2	0	DAGISVSDIDHVVLVGGSTR	27.0411	7.2542e-08		3	WP_003892134.1/	298,K,M/	2|	target	0
0000_XuPing_MC115_T_4_20PER.20605.20605.3.0.dta	3	0	HILVDEYQDTNHAQYVLVR	25.009	7.25928e-08		3	WP_011730603.1/	230,R,E/	1|	target	0
0000_XuPing_MC115_T_13_20PER.41882.41882.3.0.dta	3	0	GDLVNYAGVSGDLNPIHWDDEIAK	22.2393	7.26218e-08		3	WP_003892730.1/	24,R,Q/	1|	target	0
0000_XuPing_MC115_T_1_20PER.22984.22984.4.0.dta	4	0	QLTTTLYHGYGPAEATIGVSHVIYR	20.2854	7.26218e-08		3	WP_011726611.1/	314,K,D/	2|	target	0
0000_XuPing_MC115_T_12_33PER.14990.14990.3.0.dta	3	0	TVVSAAVDDGDAEGVDATHHVKR	22.085	7.26727e-08		3	WP_011729766.1/	188,R,F/	1|	target	1
0000_XuPing_MC115_T_10_20PER.48283.48283.3.0.dta	3	0	TWAAPMFFAPIGVIALCAQDGHGDAASAQASAR	23.0014	7.27309e-08	17,Carbamidomethyl[C];	3	WP_003895417.1/	88,K,T/	1|0|	target	0
0000_XuPing_MC115_T_10_20PER.32231.32231.4.0.dta	4	0	ADLTPAQISAVDAAHIWHPYSK	20.3613	7.284e-08		3	WP_011728880.1/	1,M,I/	2|	target	0
0000_XuPing_MC115_T_13_20PER.32166.32166.3.0.dta	3	0	VDQFDIYAHLDGGGPSGQAGALR	25.0965	7.28692e-08		3	WP_003892945.1/	77,R,L/	1|	target	0
0000_XuPing_MC115_T_13_20PER.38330.38330.5.0.dta	5	0	LASSGTTIVAATHDGDALDQFEHHLSLTGLSGHAATLGSGR	28.7194	7.2891e-08		3	WP_003897452.1/	174,R,A/	1|	target	0
0000_XuPing_MC115_T_13_20PER.47265.47265.4.0.dta	4	0	GAVWALTHALATEMGTDGITVNTVSPHGIITEIPR	23.887	7.2964e-08		3	WP_011728415.1/	161,K,E/	2|	target	0
0000_XuPing_MC115_T_12_33PER.39004.39004.4.0.dta	4	0	MVEGGVATIEDVDKAVVAGLSHPMGPLR	31.0588	7.30078e-08	1,Oxidation[M];24,Oxidation[M];	3	WP_003892338.1/	206,R,L/	2|0|0|	target	1
0000_XuPing_MC115_T_8_20PER.24067.24067.2.0.dta	2	0	LLDFSSQLVNTNIGHQHPK	20.8402	7.31393e-08		3	WP_003893816.1/	64,R,V/	1|	target	0
0000_XuPing_MC115_T_6_20PER.9005.9005.3.0.dta	3	0	IGGHLVDNIDDHMTR	28.7331	7.32051e-08	13,Oxidation[M];	3	WP_011729736.1/	59,R,L/	2|0|	target	0
0000_XuPing_MC115_T_8_20PER.26710.26710.2.0.dta	2	0	KINIKPQVDQWIFDDGK	25.3909	7.33224e-08		3	WP_003893235.1/	370,K,S/	2|	target	2
0000_XuPing_MC115_T_11_20PER.21570.21570.4.0.dta	4	0	SGAEPGLVIVDKPAGMTSHDVVGR	19.689	7.33664e-08		3	WP_011728501.1/	6,R,C/	1|	target	1
0000_XuPing_MC115_T_13_20PER.35537.35537.3.0.dta	3	0	IWADALEANKDEAIAIQGQEVYDRYDK	23.7666	7.36531e-08		3	WP_003892738.1/	236,K,Y/	2|	target	2
0000_XuPing_MC115_T_13_20PER.35240.35240.2.0.dta	2	0	VQFQSGGPGSHAVYLLDGLR	23.2966	7.38374e-08		3	WP_003893447.1/	63,K,A/	1|	target	0
0000_XuPing_MC115_T_10_20PER.31152.31152.3.0.dta	3	0	TPQVVIEDSEIFAAHEGGK	21.872	7.39039e-08		3	WP_014878221.1/	6,R,L/	2|	target	0
0000_XuPing_MC115_T_12_33PER.36141.36141.3.0.dta	3	0	FTLLDWDCDHMVAQAKPAETAELIR	21.2074	7.40074e-08	8,Carbamidomethyl[C];	3	WP_014877251.1/	228,K,R/	1|0|	target	1
0000_XuPing_MC115_T_8_20PER.41899.41899.3.0.dta	3	0	LQLAHVAEAMAVVAAETIAGAETLPLGDYR	30.1433	7.4126e-08	10,Oxidation[M];	3	WP_003892330.1/	313,K,M/	2|0|	target	0
0000_XuPing_MC115_T_6_20PER.19100.19100.2.0.dta	2	0	HVEVPDQVVQVGDDAMVK	22.5293	7.43189e-08		3	WP_003895279.1/	329,R,V/	2|	target	0
0000_XuPing_MC115_T_5_20PER.29926.29926.3.0.dta	3	0	LVSTVGTVESEAPAAEVEAVKAEVEPAK	22.265	7.43338e-08		3	WP_014878537.1/	340,K,A/	1|	target	1
0000_XuPing_MC115_T_12_33PER.37222.37222.3.0.dta	3	0	DIENQYETQITQIEHEVSSSGQEVQSSAK	24.6138	7.45273e-08		3	CON_IPI00019359.3/	339,K,E/	1|	target	0
0000_XuPing_MC115_T_11_20PER.29847.29847.4.0.dta	4	0	PLQLGAAAAADRPDVQELFHR	24.3421	7.46616e-08		3	WP_011729667.1/	212,R,I/	2|	target	1
0000_XuPing_MC115_T_13_20PER.12751.12751.3.0.dta	3	0	EFSAAVKDDHPAHFDEAAAK	25.642	7.47288e-08		3	WP_011727307.1/	26,R,E/	2|	target	1
0000_XuPing_MC115_T_8_20PER.26231.26231.2.0.dta	2	0	AQALAEAGADLLVIDTAHGHQAK	22.3823	7.4826e-08		3	WP_011729218.1/	230,K,M/	1|	target	0
0000_XuPing_MC115_T_12_33PER.39932.39932.3.0.dta	3	0	QVQLNILEVKNPESQAQLVAQGVAEQLSNR	27.8393	7.4856e-08		3	WP_003892829.1/	96,K,V/	1|	target	1
0000_XuPing_MC115_T_10_20PER.30864.30864.2.0.dta	2	0	VSEATSAEDFGGMDKLVEAAK	22.7906	7.52763e-08		3	WP_011731336.1/	47,K,A/	2|	target	1
0000_XuPing_MC115_T_12_33PER.32181.32181.3.0.dta	3	0	EITLAENLTPIASGAGDAAVTLHNR	23.7048	7.53893e-08		3	WP_003891556.1/	136,R,N/	2|	target	0
0000_XuPing_MC115_T_10_20PER.41862.41862.4.2.dta	4	0	AKAEELGLTWLAEIGAHGVVAGPDSTLQSQPANAIKK	31.2152	7.5412e-08		3	WP_014878184.1/	262,K,A/	2|	target	2
0000_XuPing_MC115_T_11_20PER.41474.41474.3.0.dta	3	0	SRQPITPLTDGNPDIDVVDAYEIQLINIR	25.7449	7.55856e-08		3	WP_003897336.1/	19,R,Q/	1|	target	1
0000_XuPing_MC115_T_10_20PER.35173.35173.3.0.dta	3	0	AVCTEGSSAPAEGWGLFEHGALGR	20.0788	7.56915e-08	3,Carbamidomethyl[C];	3	WP_014877281.1/	333,R,H/	2|0|	target	0
0000_XuPing_MC115_T_8_20PER.25401.25401.5.0.dta	5	0	VVSIADWADDTVHVSTHHATLGK	18.256	7.57521e-08		3	WP_011728831.1/	183,K,D/	1|	target	0
0000_XuPing_MC115_T_8_20PER.35070.35070.3.0.dta	3	0	AEASDVANAVLDGADAVMLSGETSVGK	28.4309	7.60025e-08	18,Oxidation[M];	3	WP_011728910.1/	290,R,Y/	2|0|	target	0
0000_XuPing_MC115_T_7_20PER.25297.25297.4.1.dta	4	0	LAAQGEVGPGGGPAGDLYVEVHEKPHDVFVR	23.818	7.60177e-08		3	WP_011729880.1/	228,R,D/	1|	target	1
0000_XuPing_MC115_T_13_20PER.11588.11588.2.0.dta	2	0	AQQVATEAAALHTNAHVASK	25.6729	7.6147e-08		3	WP_011727608.1/	191,R,L/	2|	target	0
0000_XuPing_MC115_T_13_20PER.43484.43484.3.0.dta	3	0	ASGALDLALVFNEGPDHNAAGVFTR	22.8168	7.61622e-08		3	WP_036462731.1/	31,K,N/	2|	target	0
0000_XuPing_MC115_T_8_20PER.17790.17790.5.0.dta	5	0	VHQFDKVEGFIYCKPEDAEAEHQR	25.4776	7.61775e-08	13,Carbamidomethyl[C];	3	WP_003897822.1/	272,R,L/	2|0|	target	2
0000_XuPing_MC115_T_13_20PER.31904.31904.3.1.dta	3	0	TVADPGSLGIVLGGSGNGEQIAANKVPGAR	27.3568	7.6544e-08		3	WP_011730007.1/	53,K,A/	2|	target	1
0000_XuPing_MC115_T_8_20PER.36408.36408.2.0.dta	2	0	VVLGVQSAAGFAEGHPLPAGW	21.2463	7.68508e-08		3	WP_011729218.1/	457,K,-/	1|	target	0
0000_XuPing_MC115_T_13_20PER.50359.50359.3.0.dta	3	0	VEVVVDDSAVDKVVDVIVQAAR	23.1775	7.69969e-08		3	WP_003893792.1/	60,R,T/	2|	target	1
0000_XuPing_MC115_T_8_20PER.11511.11511.2.0.dta	2	0	LNFSHGDYSDHEAAYK	24.9911	7.70123e-08		3	WP_011728910.1/	33,R,R/	2|	target	0
0000_XuPing_MC115_T_12_33PER.19602.19602.2.0.dta	2	0	LTDVSHAIEVETHAAEK	26.5121	7.71048e-08		3	WP_011727693.1/	154,R,R/	1|	target	0
0000_XuPing_MC115_T_2_20PER.31865.31865.3.0.dta	3	0	NKLNDLEDALQQAKEDLAR	21.7086	7.71202e-08		3	CON_IPI00220327.3/	441,K,L/	1|	target	2
0000_XuPing_MC115_T_13_20PER.37148.37148.4.0.dta	4	0	LFLTHMIAHHEGAIDMAQEEVNEGRFEDAVQMAR	28.9756	7.72592e-08		3	WP_011730262.1/	147,K,T/	2|	target	1
0000_XuPing_MC115_T_1_20PER.32551.32551.3.0.dta	3	0	LAAIRPSQIDLDDADVKDFVAEISER	29.8003	7.74061e-08		3	WP_011730064.1/	1499,R,T/	2|	target	2
0000_XuPing_MC115_T_2_20PER.36494.36494.4.1.dta	4	0	GNKIDALLATLGGQTALNTAVALHENGVLER	22.0596	7.75301e-08		3	WP_011728779.1/	84,R,Y/	1|	target	1
0000_XuPing_MC115_T_12_33PER.27948.27948.3.0.dta	3	0	TVFVEVDEDTSAYDTGHIEGAVK	21.4903	7.75611e-08		3	WP_011730790.1/	21,K,L/	1|	target	0
0000_XuPing_MC115_T_10_20PER.38558.38558.3.0.dta	3	0	VAVETLVTTGQVHVAGEVTTTAYADIPK	24.5787	7.77319e-08		3	WP_003894439.1/	40,R,I/	2|	target	0
0000_XuPing_MC115_T_11_20PER.41326.41326.2.0.dta	2	0	LAVAGDSAGGNLAAVVAQLAR	22.2563	7.79187e-08		3	WP_014877566.1/	153,R,D/	2|	target	0
0000_XuPing_MC115_T_6_20PER.26337.26337.2.0.dta	2	0	KTDDVAGDGTTTATVLAQALVR	22.348	7.81059e-08		3	WP_003892307.1/	78,K,E/	2|	target	1
0000_XuPing_MC115_T_12_33PER.27194.27194.3.0.dta	3	0	TVFVEVDEDTSAYDTGHIEGAVK	21.2195	7.81997e-08		3	WP_011730790.1/	21,K,L/	1|	target	0
0000_XuPing_MC115_T_12_33PER.37314.37314.3.0.dta	3	0	GAPHALVIGDLPFGSYEDGPSQALATATR	25.7557	7.82153e-08		3	WP_011729713.1/	97,K,F/	1|	target	0
0000_XuPing_MC115_T_13_20PER.12155.12155.3.0.dta	3	0	AAHVLHLAQEHGEIGTEAQR	25.8119	7.82779e-08		3	WP_011728163.1/	143,R,E/	1|	target	0
0000_XuPing_MC115_T_8_20PER.13954.13954.3.0.dta	3	0	VGDDGTHSAEEVMALTR	28.9687	7.83093e-08	13,Oxidation[M];	3	WP_003893733.1/	339,R,A/	1|0|	target	0
0000_XuPing_MC115_T_7_20PER.39318.39318.3.0.dta	3	0	KNEPQIWLGNVGQVGDSSDFSVFAPIVR	26.0336	7.84974e-08		3	WP_011727550.1/	60,R,D/	1|	target	1
0000_XuPing_MC115_T_8_20PER.14224.14224.4.0.dta	4	0	VQATGHQVIWQCDPMHGNTHESSTGYK	25.0531	7.87411e-08	12,Carbamidomethyl[C];	3	WP_003895637.1/	355,K,T/	2|0|	target	0
0000_XuPing_MC115_T_13_20PER.47351.47351.4.0.dta	4	0	TGPFGGTIAHGLLTLSLLPHFTHQLYR	22.1745	7.88751e-08		3	WP_003893575.1/	52,K,V/	1|	target	0
0000_XuPing_MC115_T_8_20PER.27652.27652.4.0.dta	4	0	GELVVIVAGAPPGTVGSTNLIHVHR	18.2423	7.90488e-08		3	WP_011728910.1/	441,R,I/	1|	target	0
0000_XuPing_MC115_T_8_20PER.31235.31235.3.0.dta	3	0	AFLLQGGDCAETFVDNTEPHIR	20.6794	7.90725e-08	9,Carbamidomethyl[C];	3	WP_003895637.1/	78,K,A/	2|0|	target	0
0000_XuPing_MC115_T_11_20PER.31177.31177.2.0.dta	2	0	DEANKLLAQNTGVIASFSR	21.7799	7.92309e-08		3	WP_011729118.1/	245,R,A/	1|	target	1
0000_XuPing_MC115_T_11_20PER.40752.40752.4.0.dta	4	0	VIEPLTEAGFDVVCPSLPGYGFSGKPTTTGWGIGR	21.1723	7.92388e-08	14,Carbamidomethyl[C];	3	WP_003897072.1/	113,K,I/	1|0|	target	1
0000_XuPing_MC115_T_2_20PER.33468.33468.3.0.dta	3	0	MTTQDVEAITPQTLINIRPVVAAIK	22.6864	7.94768e-08	1,Oxidation[M];	3	WP_011727628.1/	394,R,E/	1|0|	target	1
0000_XuPing_MC115_T_8_20PER.16070.16070.3.0.dta	3	0	SGELTETTFTASEPGHVVPHGER	19.213	7.95325e-08		3	WP_011731002.1/	92,K,T/	1|	target	0
0000_XuPing_MC115_T_11_20PER.31763.31763.3.0.dta	3	0	GPVLIHALEGFSDAGHAIR	23.0759	7.95643e-08		3	WP_029104188.1/	34,R,L/	2|	target	0
0000_XuPing_MC115_T_13_20PER.30927.30927.6.0.dta	6	0	AVSRPHGFNVGLNLGSSAGGSLAEHLHMHVVPR	23.8639	7.9628e-08		3	WP_011728700.1/	120,K,W/	1|	target	1
0000_XuPing_MC115_T_12_33PER.40227.40227.3.0.dta	3	0	IDTGHDHGAGDTLAAAAACALAHGMDMPDAVAFAK	34.6772	7.96599e-08	19,Carbamidomethyl[C];	3	WP_011727221.1/	213,R,G/	2|0|	target	0
0000_XuPing_MC115_T_8_20PER.34150.34150.5.0.dta	5	0	THENVIGSHQDGDRIVLELDDGKTVAADTLLVATGR	29.9617	7.96917e-08		3	WP_011728470.1/	230,R,V/	2|	target	2
0000_XuPing_MC115_T_11_20PER.37531.37531.3.0.dta	3	0	IENLDPEAAAIFAHMGNYQAVR	18.3099	7.98034e-08		3	WP_011726662.1/	67,K,T/	1|	target	0
0000_XuPing_MC115_T_8_20PER.42747.42747.3.0.dta	3	0	GGIVVLPQDLPITAVSETVDFVK	21.4905	7.98912e-08		3	WP_011729218.1/	67,R,S/	1|	target	0
0000_XuPing_MC115_T_11_20PER.40389.40389.3.0.dta	3	0	IWAEAGFRPVDPAVAAEFAADFPAPEK	29.6697	7.99471e-08		3	WP_003895899.1/	288,K,L/	2|	target	1
0000_XuPing_MC115_T_12_33PER.28364.28364.3.0.dta	3	0	LAETGAQVAGFGHGEVLLTDAAAR	23.557	8.00511e-08		3	WP_003897698.1/	203,R,I/	2|	target	0
0000_XuPing_MC115_T_13_20PER.38308.38308.6.0.dta	6	0	LASSGTTIVAATHDGDALDQFEHHLSLTGLSGHAATLGSGR	28.7298	8.02515e-08		3	WP_003897452.1/	174,R,A/	1|	target	0
0000_XuPing_MC115_T_10_20PER.22639.22639.3.0.dta	3	0	IAAGGVEGGGPDGKPALDVELK	20.0407	8.03559e-08		3	WP_011728734.1/	260,K,S/	2|	target	1
0000_XuPing_MC115_T_2_20PER.17933.17933.3.0.dta	3	0	GPSVAVDTACSSSLVATHQGVQALR	25.0921	8.04765e-08	10,Carbamidomethyl[C];	3	WP_014878634.1/	282,R,A/	2|0|	target	0
0000_XuPing_MC115_T_11_20PER.44950.44950.4.0.dta	4	0	AIACGADAVVLGTPLATSAEALGNGWFWPAAAAHPSLPR	22.6757	8.04846e-08	4,Carbamidomethyl[C];	3	WP_011727767.1/	277,K,G/	2|0|	target	0
0000_XuPing_MC115_T_7_20PER.41663.41663.3.0.dta	3	0	VLGLNQTQESTLGLIFHWADQK	23.6184	8.05329e-08		3	WP_011730039.1/	148,K,G/	2|	target	0
0000_XuPing_MC115_T_13_20PER.27737.27737.3.0.dta	3	0	EHSESVISGANAEADSVLSHAR	23.8873	8.0541e-08		3	WP_003893781.1/	67,K,A/	1|	target	0
0000_XuPing_MC115_T_2_20PER.23651.23651.3.0.dta	3	0	SSWADYDKSLISEGGGVYSR	20.7232	8.05973e-08		3	WP_011730019.1/	1010,R,Q/	1|	target	1
0000_XuPing_MC115_T_13_20PER.35528.35528.4.2.dta	4	0	IWADALEANKDEAIAIQGQEVYDRYDK	23.2715	8.06215e-08		3	WP_003892738.1/	236,K,Y/	2|	target	2
0000_XuPing_MC115_T_9_20PER.33876.33876.3.0.dta	3	0	FPGFTEPDPSYHGVVFAELGAPAYALK	34.2898	8.0969e-08		3	WP_003893059.1/	239,K,A/	1|	target	0
0000_XuPing_MC115_T_11_20PER.21562.21562.3.0.dta	3	0	SGAEPGLVIVDKPAGMTSHDVVGR	20.3237	8.10743e-08		3	WP_011728501.1/	6,R,C/	1|	target	1
0000_XuPing_MC115_T_5_20PER.32153.32153.4.0.dta	4	0	LPEGWDADLPHWDLDAKPVATR	23.7362	8.10905e-08		3	WP_011728815.1/	356,K,A/	1|	target	1
0000_XuPing_MC115_T_10_20PER.17599.17599.3.0.dta	3	0	LLEGEDAHLSSSQFSSGSQSSR	24.3251	8.12772e-08		3	CON_IPI00384444.5/CON_IPI00828528.1/	417,R,D/39,R,D/	1|	target	0
0000_XuPing_MC115_T_12_33PER.42362.42362.3.0.dta	3	0	GVEDSGFDVLTVPDHIAPILSPFAGCAAAGAVTSR	27.4096	8.14562e-08	26,Carbamidomethyl[C];	3	WP_014877414.1/	30,R,L/	1|0|	target	0
0000_XuPing_MC115_T_11_20PER.24382.24382.3.0.dta	3	0	VPSAVWVVDTNKEHIAVGEAR	20.667	8.16275e-08		3	WP_003893880.1/	156,K,K/	1|	target	1
0000_XuPing_MC115_T_13_20PER.50765.50765.3.0.dta	3	0	TESVALALEAAGDAEFVLVHDAAR	22.6969	8.18973e-08		3	WP_011731019.1/	79,R,A/	1|	target	0
0000_XuPing_MC115_T_12_33PER.17361.17361.2.0.dta	2	0	IINTSSGAGLQGSVGQANYSAAK	22.7831	8.19874e-08		3	WP_011730964.1/	152,R,A/	1|	target	0
0000_XuPing_MC115_T_13_20PER.38307.38307.6.1.dta	6	0	LASSGTTIVAATHDGDALDQFEHHLSLTGLSGHAATLGSGR	29.4392	8.19956e-08		3	WP_003897452.1/	174,R,A/	2|	target	0
0000_XuPing_MC115_T_8_20PER.35482.35482.3.0.dta	3	0	CFVVDELGRPVSPSAVTALVAGR	19.8133	8.20941e-08	1,Carbamidomethyl[C];	3	WP_011727940.1/	251,R,E/	2|0|	target	1
0000_XuPing_MC115_T_12_33PER.32326.32326.2.0.dta	2	0	TVAEWLAAQGHPVEFTTAAR	23.4616	8.22009e-08		3	WP_011727195.1/	102,R,D/	1|	target	0
0000_XuPing_MC115_T_10_20PER.40492.40492.3.0.dta	3	0	NGFVFGEAGALMVIETEEHAK	23.2975	8.24726e-08	12,Oxidation[M];	3	WP_011729737.1/	234,R,A/	2|0|	target	0
0000_XuPing_MC115_T_8_20PER.40763.40763.4.0.dta	4	0	IGLASTDQLYFASGLLECPGAMFTASHNPAAYNGIK	22.9149	8.25056e-08	18,Carbamidomethyl[C];	3	WP_011727940.1/	79,R,L/	2|0|	target	0
0000_XuPing_MC115_T_11_20PER.41170.41170.3.0.dta	3	0	KLEYLIPDALAQGADTLVSIGGVQSNHTR	26.3636	8.26707e-08		3	WP_003898118.1/	52,R,Q/	2|	target	1
0000_XuPing_MC115_T_8_20PER.36650.36650.2.0.dta	2	0	LPAQSSQLYGTNLVNLLK	23.6872	8.2679e-08		3	WP_011726673.1/WP_014877938.1/	320,R,L/320,R,L/	1|	target	0
0000_XuPing_MC115_T_11_20PER.21529.21529.3.0.dta	3	0	SGAEPGLVIVDKPAGMTSHDVVGR	20.7138	8.26955e-08		3	WP_011728501.1/	6,R,C/	2|	target	1
0000_XuPing_MC115_T_13_20PER.50745.50745.3.0.dta	3	0	TESVALALEAAGDAEFVLVHDAAR	23.0363	8.27617e-08		3	WP_011731019.1/	79,R,A/	2|	target	0
0000_XuPing_MC115_T_11_20PER.30779.30779.4.0.dta	4	0	GIIANPNCTTMAAMPVLKPLHEEAGLQR	21.8626	8.2828e-08	8,Carbamidomethyl[C];	3	WP_011731165.1/	123,K,L/	2|0|	target	1
0000_XuPing_MC115_T_11_20PER.30109.30109.3.0.dta	3	0	MLGTQAAGAAPLVTGAPVKDPETIATAIR	25.5008	8.32099e-08	1,Oxidation[M];	3	WP_011730211.1/	222,R,I/	2|0|	target	1
0000_XuPing_MC115_T_11_20PER.40596.40596.3.1.dta	3	0	QVQLNILEVKNPESQAQLVAQGVAEQLSNR	28.6397	8.35684e-08		3	WP_003892829.1/	96,K,V/	2|	target	1
0000_XuPing_MC115_T_7_20PER.12628.12628.2.0.dta	2	0	DATVGTAEAERDAQIQSAK	26.3051	8.36102e-08		3	WP_011727717.1/	198,R,A/	2|	target	1
0000_XuPing_MC115_T_12_33PER.36678.36678.4.0.dta	4	0	IRDDVDGFSGADVAVVATGHTAPLVLPDLR	25.2328	8.37525e-08		3	WP_003897496.1/	208,R,T/	1|	target	1
0000_XuPing_MC115_T_7_20PER.29458.29458.4.0.dta	4	0	RFPTDDPEDTEALLAGHHAYADAMVAVAR	25.8648	8.39705e-08		3	WP_029104548.1/	119,K,T/	2|	target	1
0000_XuPing_MC115_T_12_33PER.33080.33080.2.0.dta	2	0	AVHVKDDGLHGSDLIQTAWTLAR	26.6905	8.39873e-08		3	WP_011728286.1/	84,K,A/	2|	target	1
0000_XuPing_MC115_T_10_20PER.33633.33633.2.0.dta	2	0	LGSAGIGVGVSLHDSAICVLR	24.7811	8.40377e-08	18,Carbamidomethyl[C];	3	WP_029104518.1/	74,R,R/	2|0|	target	0
0000_XuPing_MC115_T_10_20PER.33312.33312.3.0.dta	3	0	VIGAWQAGDTESAFAHFGR	21.7701	8.41302e-08		3	WP_011728548.1/	77,R,R/	2|	target	0
0000_XuPing_MC115_T_13_20PER.32624.32624.3.0.dta	3	0	LILTAEVEHLGAAGDTVEVKDGYGR	24.8861	8.41302e-08		3	WP_003898318.1/	2,K,N/	2|	target	1
0000_XuPing_MC115_T_8_20PER.35723.35723.3.0.dta	3	0	RMVFVGYSLSDEDFHELIDEVR	28.1609	8.42734e-08	2,Oxidation[M];	3	WP_011727550.1/	373,R,A/	1|0|	target	1
0000_XuPing_MC115_T_2_20PER.34337.34337.3.0.dta	3	0	DGYECGLTLTYNDIKEGDVIETYELVEK	23.2992	8.47297e-08	5,Carbamidomethyl[C];	3	WP_014877447.1/	903,R,A/	1|0|	target	1
0000_XuPing_MC115_T_11_20PER.21082.21082.3.0.dta	3	0	IATHCTEADVSIQHFGLAR	23.3047	8.5214e-08	5,Carbamidomethyl[C];	3	WP_003897334.1/	114,R,E/	1|0|	target	0
0000_XuPing_MC115_T_13_20PER.42742.42742.5.0.dta	5	0	AVAFVHDFVNSGRPVAVICHGPWTLIEAGVAK	30.1752	8.53931e-08	19,Carbamidomethyl[C];	3	WP_011727021.1/	94,K,G/	1|0|	target	1
0000_XuPing_MC115_T_4_20PER.41480.41480.3.0.dta	3	0	LAEELSVGEHQVAAAIHLLDEGSTVPFIAR	32.4496	8.53931e-08		3	WP_014877502.1/	20,R,Y/	1|	target	0
0000_XuPing_MC115_T_13_20PER.43568.43568.3.0.dta	3	0	RHEVLDVIVDAEDRNAAIDNVANLLGTSR	31.4569	8.54871e-08		3	WP_014878688.1/	23,R,T/	1|	target	2
0000_XuPing_MC115_T_8_20PER.25257.25257.3.0.dta	3	0	AGSVAINHGFDLSAPFGGYKR	21.5025	8.55299e-08		3	WP_003891776.1/	426,R,S/	1|	target	1
0000_XuPing_MC115_T_7_20PER.21762.21762.3.0.dta	3	0	FYAGCQNVDTVESVAAEHAR	23.4738	8.55727e-08	5,Carbamidomethyl[C];	3	WP_011730415.1/	90,R,E/	1|0|	target	0
0000_XuPing_MC115_T_2_20PER.33602.33602.4.0.dta	4	0	TGPAEHVLLLVAHHIAWDDGSWR	24.1439	8.57869e-08		3	WP_011729886.1/	166,R,V/	1|	target	0
0000_XuPing_MC115_T_13_20PER.41644.41644.4.2.dta	4	0	IDTGHDHGAGDTLAAAAACALAHGMDMPDAVAFAK	33.534	8.58469e-08	19,Carbamidomethyl[C];27,Oxidation[M];	3	WP_011727221.1/	213,R,G/	2|0|0|	target	0
0000_XuPing_MC115_T_10_20PER.31790.31790.3.0.dta	3	0	AILTDAGVEISYDKPAHAQSAAAAEFLR	25.2343	8.6036e-08		3	WP_011728136.1/	279,R,M/	1|	target	1
0000_XuPing_MC115_T_4_20PER.32576.32576.2.0.dta	2	0	APVAGIAMGLVSDDVDVDGK	24.108	8.61738e-08		3	WP_011728507.1/	490,K,V/	1|	target	0
0000_XuPing_MC115_T_13_20PER.46541.46541.3.0.dta	3	0	AALPHLLQAGGNIVNVASIAGVEGEVYSAGYCAAK	27.3928	8.62514e-08	32,Carbamidomethyl[C];	3	WP_011729763.1/	119,R,H/	2|0|	target	0
0000_XuPing_MC115_T_11_20PER.40292.40292.2.0.dta	2	0	SVIGAANPTGVAAVVAQQFEVAK	22.469	8.62945e-08		3	WP_011729118.1/	142,R,Q/	2|	target	0
0000_XuPing_MC115_T_5_20PER.37008.37008.3.0.dta	3	0	DGQDGADAGDYVLHLIDTPGHVDFTYEVSR	24.3428	8.63204e-08		3	WP_175048392.1/	77,K,A/	1|	target	0
0000_XuPing_MC115_T_8_20PER.27865.27865.4.0.dta	4	0	TASSPHPGGTEVDPGHWWDALQR	18.2427	8.63636e-08		3	WP_014877620.1/	28,R,T/	2|	target	0
0000_XuPing_MC115_T_8_20PER.26483.26483.3.0.dta	3	0	APADLYAAGHAELAAYPSVQVR	18.9439	8.65191e-08		3	WP_011729718.1/	56,R,R/	2|	target	0
0000_XuPing_MC115_T_13_20PER.43192.43192.2.0.dta	2	0	LEDLDLVSQDLLIAHAGELEK	22.5397	8.6623e-08		3	WP_003897878.1/	126,K,F/	1|	target	0
0000_XuPing_MC115_T_7_20PER.18692.18692.3.0.dta	3	0	PLFGDNGSGMHAHQSLWK	24.9728	8.67097e-08	10,Oxidation[M];	3	WP_003895686.1/	265,K,D/	1|0|	target	0
0000_XuPing_MC115_T_10_20PER.42754.42754.3.0.dta	3	0	RLLDEYADVIHLPVDIVVADK	23.2709	8.68399e-08		3	WP_003894473.1/	262,R,F/	2|	target	1
0000_XuPing_MC115_T_12_33PER.17563.17563.3.0.dta	3	0	TGEDAELADRFESHGLHVHR	25.2395	8.71618e-08		3	WP_011727406.1/	167,K,D/	1|	target	1
0000_XuPing_MC115_T_10_20PER.35389.35389.3.0.dta	3	0	TYLAMCSVEGGMEIEEVAATKPER	21.068	8.72315e-08	6,Carbamidomethyl[C];	3	WP_011730595.1/	111,R,L/	2|0|	target	1
0000_XuPing_MC115_T_1_20PER.15938.15938.4.0.dta	4	0	LAAVESTLLEHHHLPLTEAHR	22.0753	8.7345e-08		3	WP_011726611.1/	1409,R,L/	2|	target	0
0000_XuPing_MC115_T_11_20PER.42244.42244.4.0.dta	4	0	TAAFEIVDALGTAPDVHALPVGNAGNITAYWK	24.9302	8.75811e-08		3	WP_011730211.1/	174,K,G/	1|	target	0
0000_XuPing_MC115_T_6_20PER.10311.10311.3.0.dta	3	0	HVEAQVIADQHGNVVVAGTR	25.0812	8.77653e-08		3	WP_003893197.1/	214,R,D/	2|	target	0
0000_XuPing_MC115_T_4_20PER.39054.39054.5.0.dta	5	0	TPDEVVHVVEVCLAELAGQHAHTSAVVANR	24.5	8.80113e-08	12,Carbamidomethyl[C];	3	WP_011727187.1/	144,R,C/	1|0|	target	0
0000_XuPing_MC115_T_13_20PER.41165.41165.4.1.dta	4	0	IDTGHDHGAGDTLAAAAACALAHGMDMPDAVAFAK	32.1009	8.8029e-08	19,Carbamidomethyl[C];27,Oxidation[M];	3	WP_011727221.1/	213,R,G/	1|0|0|	target	0
0000_XuPing_MC115_T_6_20PER.28096.28096.5.0.dta	5	0	IVKPNLAIVSSYNDMLSAHKPFEDYPAQLK	21.0329	8.82052e-08		3	WP_011726837.1/	65,R,A/	1|	target	2
0000_XuPing_MC115_T_8_20PER.26713.26713.3.0.dta	3	0	RGQEVGLVDVHPVGAITMGLK	21.6259	8.8665e-08		3	WP_011728776.1/	114,R,G/	1|	target	1
0000_XuPing_MC115_T_12_33PER.27784.27784.3.0.dta	3	0	LLFVHAHPDDETLTTGGTIAHYVAR	28.2357	8.89848e-08		3	WP_011730335.1/	8,R,S/	1|	target	0
0000_XuPing_MC115_T_13_20PER.42616.42616.3.0.dta	3	0	ACAAAGTPLLGVCLGHQAIGVAFGGTVDR	20.8765	8.9163e-08	2,Carbamidomethyl[C];13,Carbamidomethyl[C];	3	WP_003891354.1/	73,K,A/	1|0|0|	target	0
0000_XuPing_MC115_T_7_20PER.43494.43494.4.0.dta	4	0	SALQNAASIAALFLTTEAVVADKPEK	25.8571	8.94845e-08		3	WP_003892307.1/	498,R,A/	1|	target	1
0000_XuPing_MC115_T_10_20PER.28257.28257.2.0.dta	2	0	NQGLATGLGDEGGFAPDVAGTK	21.687	8.94935e-08		3	WP_003896814.1/	193,K,A/	2|	target	0
0000_XuPing_MC115_T_13_20PER.47480.47480.3.0.dta	3	0	EDFELWSLAVSAINGCGHCLAAHEK	22.0363	8.95382e-08	16,Carbamidomethyl[C];19,Carbamidomethyl[C];	3	WP_011730168.1/	114,K,T/	2|0|0|	target	0
0000_XuPing_MC115_T_10_20PER.43219.43219.3.0.dta	3	0	FPGFTEPDPSYHGVVFAELGAPAYALK	31.516	8.96099e-08		3	WP_003893059.1/	239,K,A/	2|	target	0
0000_XuPing_MC115_T_13_20PER.49705.49705.2.0.dta	2	0	GFACDVADAASVQAAADAVAAEFGR	23.3128	8.98073e-08	4,Carbamidomethyl[C];	3	WP_011729199.1/	69,R,I/	2|0|	target	0
0000_XuPing_MC115_T_10_20PER.40235.40235.3.2.dta	3	0	TAIGFVPSYSMHPIISDGTQTEWLQASR	13.9496	8.99061e-08		3	WP_011728896.1/	116,R,A/	2|	target	0
0000_XuPing_MC115_T_5_20PER.33663.33663.4.0.dta	4	0	LDPYLNVDPGTMNPFQHGEVFVTEDGAETDLDVGHYER	30.6959	9.00591e-08	12,Oxidation[M];	3	WP_003895192.1/	49,K,F/	2|0|	target	0
0000_XuPing_MC115_T_13_20PER.27979.27979.3.0.dta	3	0	SVNAAPDSKPSVIGETQLAAVHIEQQR	23.8246	9.01311e-08		3	WP_003896079.1/	91,R,L/	2|	target	1
0000_XuPing_MC115_T_10_20PER.24611.24611.3.0.dta	3	0	GLMTTIHAYTQDQNLQDGPHK	27.136	9.01402e-08		3	WP_003894472.1/	179,K,D/	1|	target	0
0000_XuPing_MC115_T_3_20PER.15980.15980.2.0.dta	2	0	ESLQATAQLTQTHEVDMTK	20.7456	9.02394e-08		3	WP_011729702.1/	365,R,I/	2|	target	0
0000_XuPing_MC115_T_2_20PER.26703.26703.3.0.dta	3	0	LHEGQTSMTVPGGVEVPVEVDDIDHFGNR	23.7731	9.02484e-08		3	WP_011727628.1/	338,R,R/	1|	target	0
0000_XuPing_MC115_T_8_20PER.19976.19976.2.0.dta	2	0	APADGPIGDSGLVVSDR	20.7614	9.03296e-08		3	WP_011731268.1/	127,R,V/	1|	target	0
0000_XuPing_MC115_T_8_20PER.21321.21321.2.0.dta	2	0	SPADIELVHEVMDR	28.2029	9.03296e-08	12,Oxidation[M];	3	WP_011728910.1/	194,R,V/	2|0|	target	0
0000_XuPing_MC115_T_4_20PER.18032.18032.3.0.dta	3	0	DGDVLVHHPYDSFSTTVQR	23.5288	9.0411e-08		3	WP_003893757.1/	390,R,F/	1|	target	0
0000_XuPing_MC115_T_13_20PER.23686.23686.4.2.dta	4	0	AIDYEDAVSAAHQAAEHGGHAHVHDHGGGGGFEITR	26.3763	9.05376e-08		3	WP_011731030.1/	34,R,T/	2|	target	0
0000_XuPing_MC115_T_12_33PER.37205.37205.2.0.dta	2	0	LDLKPGMTLLDVGCGWGGALER	25.7314	9.08097e-08	7,Oxidation[M];14,Carbamidomethyl[C];	3	WP_003892339.1/	62,K,A/	1|0|0|	target	1
0000_XuPing_MC115_T_12_33PER.33118.33118.3.0.dta	3	0	AVHVKDDGLHGSDLIQTAWTLAR	29.6221	9.14567e-08		3	WP_011728286.1/	84,K,A/	1|	target	1
0000_XuPing_MC115_T_13_20PER.36570.36570.2.0.dta	2	0	LISIIDDCAQHLGQAAYLR	25.0559	9.14842e-08	8,Carbamidomethyl[C];	3	WP_003892314.1/	161,R,G/	2|0|	target	0
0000_XuPing_MC115_T_10_20PER.31789.31789.3.0.dta	3	0	YDLVIAGGGPSGSAAAWQAAQTGAK	24.0237	9.15848e-08		3	WP_003893677.1/	4,R,V/	2|	target	0
0000_XuPing_MC115_T_8_20PER.35543.35543.3.0.dta	3	0	DVALLAEGDPLFYSSYMHMHTR	19.081	9.17131e-08		3	WP_003895324.1/	103,R,L/	1|	target	0
0000_XuPing_MC115_T_11_20PER.36693.36693.3.0.dta	3	0	STTHEISDDELPTLDEFALLHENAAQIGR	24.4625	9.17407e-08		3	WP_011731621.1/	1,M,T/	1|	target	0
0000_XuPing_MC115_T_13_20PER.39281.39281.2.0.dta	2	0	SLGSDNAINVVHATVAALK	25.1293	9.18968e-08		3	WP_003892859.1/	151,K,L/	1|	target	0
0000_XuPing_MC115_T_7_20PER.38604.38604.3.0.dta	3	0	DAGLVTGGTDNHIVLLDVTSFGLTGR	24.9356	9.26627e-08		3	WP_011730415.1/	363,R,Q/	1|	target	0
0000_XuPing_MC115_T_11_20PER.21004.21004.4.1.dta	4	0	IATHCTEADVSIQHFGLAR	22.6621	9.28853e-08	5,Carbamidomethyl[C];	3	WP_003897334.1/	114,R,E/	2|0|	target	0
0000_XuPing_MC115_T_5_20PER.40142.40142.3.0.dta	3	0	VNANIGNSAVTSSIAEEVDKMVWATR	22.2897	9.32203e-08		3	WP_036462589.1/	142,K,W/	1|	target	1
0000_XuPing_MC115_T_2_20PER.21475.21475.3.0.dta	3	0	TVFVEVDEDTSAYDTGHIEGAVK	18.8353	9.32669e-08		3	WP_011730790.1/	21,K,L/	1|	target	0
0000_XuPing_MC115_T_7_20PER.36849.36849.3.0.dta	3	0	VADKIEAGMVFVNAVGAEGAELPFGGVKR	28.25	9.34443e-08		3	WP_003897865.1/	394,R,S/	1|	target	2
0000_XuPing_MC115_T_7_20PER.13756.13756.3.0.dta	3	0	HVEAQVIADQHGNVVVAGTR	25.399	9.35004e-08		3	WP_003893197.1/	214,R,D/	1|	target	0
0000_XuPing_MC115_T_8_20PER.18594.18594.2.0.dta	2	0	MGLGHLTTSIEALKK	25.3388	9.35939e-08	1,Oxidation[M];	3	WP_003891776.1/	105,R,F/	1|0|	target	1
0000_XuPing_MC115_T_8_20PER.38402.38402.4.0.dta	4	0	FDTSNTGDPATTKGEAECAHWVAQQLEEVGYETEYVESGAPGR	23.7481	9.37157e-08	18,Carbamidomethyl[C];	3	WP_036453339.1/	23,R,G/	1|0|	target	1
0000_XuPing_MC115_T_8_20PER.27195.27195.3.0.dta	3	0	APADLYAAGHAELAAYPSVQVR	22.6766	9.38752e-08		3	WP_011729718.1/	56,R,R/	2|	target	0
0000_XuPing_MC115_T_7_20PER.40720.40720.3.0.dta	3	0	DGLLAGLDSLGSDVADGSFEPLPTDEDVHGALER	25.9853	9.41384e-08		3	WP_011729312.1/	60,R,G/	1|	target	0
0000_XuPing_MC115_T_12_33PER.28682.28682.3.0.dta	3	0	TVFVEVDEDTSAYDTGHIEGAVK	21.2953	9.41478e-08		3	WP_011730790.1/	21,K,L/	1|	target	0
0000_XuPing_MC115_T_13_20PER.28656.28656.3.0.dta	3	0	DYSTENASGGTSGPFYDGAVFHR	20.87	9.44212e-08		3	WP_003891350.1/	43,K,V/	1|	target	0
0000_XuPing_MC115_T_11_20PER.43843.43843.4.0.dta	4	0	LGLETSAEGVDWLLAQSEKPDLVFEATSAYVHR	32.612	9.45819e-08		3	WP_014878495.1/	49,K,D/	2|	target	1
0000_XuPing_MC115_T_6_20PER.35252.35252.4.3.dta	4	0	AAVEEGIVAGGGVALLQSAPSLEELSLTGDEATGANIVR	24.6724	9.46292e-08		3	WP_003892307.1/	402,K,V/	2|	target	0
0000_XuPing_MC115_T_13_20PER.45397.45397.4.1.dta	4	0	IDTGHDHGAGDTLAAAAACALAHGMDMPDAVAFAK	30.2512	9.48091e-08	19,Carbamidomethyl[C];	3	WP_011727221.1/	213,R,G/	2|0|	target	0
0000_XuPing_MC115_T_13_20PER.32010.32010.3.0.dta	3	0	NLSDFGFANVDRNPSPESLDEAQAK	19.9751	9.4904e-08		3	WP_003897271.1/	100,R,I/	1|	target	1
0000_XuPing_MC115_T_8_20PER.30232.30232.3.0.dta	3	0	LAGLQPAGAICEIVSQKDEGDMAR	18.3358	9.4942e-08	11,Carbamidomethyl[C];	3	WP_003894459.1/	153,R,T/	2|0|	target	1
0000_XuPing_MC115_T_11_20PER.40765.40765.4.0.dta	4	0	NLHALATSPNLAAALLVADGDRLPTDPTINLGTATMVPGAGK	30.7281	9.5094e-08		3	WP_003892791.1/	137,R,G/	2|	target	1
0000_XuPing_MC115_T_5_20PER.29567.29567.3.0.dta	3	0	LVSTVGTVESEAPAAEVEAVKAEVEPAK	24.2359	9.55802e-08		3	WP_014878537.1/	340,K,A/	1|	target	1
0000_XuPing_MC115_T_4_20PER.30703.30703.3.0.dta	3	0	SASEEVSVGSVTLDDVGDMVETKR	21.0383	9.58003e-08		3	WP_038558336.1/	471,R,A/	1|	target	1
0000_XuPing_MC115_T_2_20PER.32107.32107.5.0.dta	5	0	EGEAGGITQHIGAYQVEVDLDGTVRPITFIDTPGHEAFTAMR	33.0164	9.59153e-08	41,Oxidation[M];	3	WP_014877447.1/	458,R,A/	1|0|	target	1
0000_XuPing_MC115_T_8_20PER.31924.31924.3.0.dta	3	0	HLIPALEVLHASLAAK	22.1932	9.60305e-08		3	WP_011730408.1/	155,R,A/	1|	target	0
0000_XuPing_MC115_T_7_20PER.39974.39974.3.0.dta	3	0	LVLADPEVVVLDEATAEAGSAHAAELEDAASAATAGR	27.6068	9.62324e-08		3	WP_011726610.1/	499,R,T/	2|	target	0
0000_XuPing_MC115_T_13_20PER.46712.46712.4.0.dta	4	0	ARLDEADDAVSGGEVAVLSLDPFGKPAADLPVGVTDYATSVR	31.9172	9.62612e-08		3	WP_011727932.1/	100,R,V/	1|	target	2
0000_XuPing_MC115_T_4_20PER.29504.29504.4.0.dta	4	0	LVGDTGEIVSIEHYGESADDKTLFR	21.73	9.63479e-08		3	WP_011728815.1/	652,K,E/	1|	target	1
0000_XuPing_MC115_T_11_20PER.41716.41716.5.0.dta	5	0	IGHFVEAQILQSLGVDYVDESEVLTPADYTNHIDKWK	21.1169	9.64636e-08		3	WP_011728705.1/	92,R,F/	1|	target	1
0000_XuPing_MC115_T_12_33PER.27755.27755.4.0.dta	4	0	LLFVHAHPDDETLTTGGTIAHYVAR	27.2093	9.69277e-08		3	WP_011730335.1/	8,R,S/	1|	target	0
0000_XuPing_MC115_T_13_20PER.36418.36418.3.0.dta	3	0	LAVDAGFAALTVGSHPVADSIGK	21.024	9.71024e-08		3	WP_003891742.1/	38,R,S/	2|	target	0
0000_XuPing_MC115_T_12_33PER.14988.14988.4.0.dta	4	0	TVVSAAVDDGDAEGVDATHHVKR	21.9555	9.71704e-08		3	WP_011729766.1/	188,R,F/	1|	target	1
0000_XuPing_MC115_T_10_20PER.27148.27148.2.0.dta	2	0	AFVNALTLHSHVANIGDVR	26.2283	9.71898e-08		3	WP_003893059.1/	359,K,S/	1|	target	0
0000_XuPing_MC115_T_7_20PER.36482.36482.3.0.dta	3	0	AMTLVDAGVDVLIVDTAHAHNR	20.6787	9.72481e-08		3	WP_011727766.1/	252,R,G/	1|	target	0
0000_XuPing_MC115_T_8_20PER.38740.38740.3.0.dta	3	0	AGQPAQPEDLIDVAHVVTAYYTR	17.6651	9.73746e-08		3	WP_011728182.1/	6,R,R/	1|	target	0
0000_XuPing_MC115_T_11_20PER.36896.36896.3.0.dta	3	0	LLNLSENATYLVEDGEHQSILR	20.1853	9.75306e-08		3	WP_011726798.1/	27,R,V/	1|	target	0
0000_XuPing_MC115_T_13_20PER.33522.33522.3.0.dta	3	0	LTYGAQDLSQHDSGAYTGEISGAFLAK	25.5175	9.75696e-08		3	WP_011728805.1/	63,R,L/	1|	target	0
0000_XuPing_MC115_T_8_20PER.40134.40134.3.0.dta	3	0	TLTALADENDVDIVLVTFGPKPYAAAQR	21.9198	9.76867e-08		3	WP_011727550.1/	140,K,A/	1|	target	1
0000_XuPing_MC115_T_4_20PER.38644.38644.5.0.dta	5	0	LASLMDIDPIYVWTHDSIGLGEDGPTHQPIEHLAALR	33.4523	9.78236e-08	5,Oxidation[M];	3	WP_011728815.1/	476,R,A/	2|0|	target	0
0000_XuPing_MC115_T_8_20PER.32306.32306.3.0.dta	3	0	HLIPALEVLHASLAAK	21.884	9.78529e-08		3	WP_011730408.1/	155,R,A/	1|	target	0
0000_XuPing_MC115_T_10_20PER.46176.46176.3.0.dta	3	0	NTDIEIVAVNDLTDNATLAHLLK	21.4882	9.80979e-08		3	WP_003894472.1/	29,K,F/	2|	target	0
0000_XuPing_MC115_T_8_20PER.43016.43016.5.0.dta	5	0	LLLNQALENDEAVLLEGSQGTLLDVDHGTYPFVTSSNPTAGGAAVGSGIGPTR	24.0514	9.81175e-08		3	WP_011727173.1/	205,R,I/	1|	target	0
0000_XuPing_MC115_T_8_20PER.26403.26403.4.0.dta	4	0	AHGAAVVVFEGRPIGLVTEANCAGVDR	27.982	9.82255e-08	22,Carbamidomethyl[C];	3	WP_011729218.1/	118,R,F/	1|0|	target	1
0000_XuPing_MC115_T_11_20PER.32627.32627.3.0.dta	3	0	YYDAPIVSSDIVTDPHSSLYDAGLTK	21.0221	9.83139e-08		3	WP_003894472.1/	281,K,V/	2|	target	0
0000_XuPing_MC115_T_12_33PER.28323.28323.3.0.dta	3	0	TVFVEVDEDTSAYDTGHIEGAVK	21.402	9.8432e-08		3	WP_011730790.1/	21,K,L/	1|	target	0
0000_XuPing_MC115_T_8_20PER.41554.41554.3.0.dta	3	0	LLGAHILGHQASSIIQPLIQAMSLGQTAQEIAR	23.4883	9.87672e-08		3	WP_011728470.1/	406,K,G/	1|	target	0
0000_XuPing_MC115_T_12_33PER.41212.41212.4.0.dta	4	0	VEAARPYAAEITNMLTELAGASALDHPLLVER	28.3824	9.89254e-08	14,Oxidation[M];	3	WP_003896329.1/	39,R,K/	1|0|	target	1
0000_XuPing_MC115_T_13_20PER.41448.41448.3.0.dta	3	0	LSAEEVANGAGLRPGLLDELEAGATPTDDEAAR	29.3222	9.89847e-08		3	WP_003893041.1/	109,K,I/	1|	target	1
0000_XuPing_MC115_T_8_20PER.25396.25396.3.0.dta	3	0	VVSIADWADDTVHVSTHHATLGK	20.358	9.90144e-08		3	WP_011728831.1/	183,K,D/	2|	target	0
0000_XuPing_MC115_T_11_20PER.19120.19120.3.0.dta	3	0	LAQEHVLTAWTAAHDTK	23.232	9.93715e-08		3	WP_014876758.1/	190,K,L/	1|	target	0
0000_XuPing_MC115_T_8_20PER.24572.24572.3.0.dta	3	0	MMTGVGRPQFSAVVECAAAAR	22.4293	9.95207e-08	1,Oxidation[M];16,Carbamidomethyl[C];	3	WP_011729218.1/	305,R,Q/	2|0|0|	target	1
0000_XuPing_MC115_T_11_20PER.13910.13910.2.0.dta	2	0	KVAVIGYGSQGHAHSLSLR	23.9315	9.96004e-08		3	WP_003893742.1/	19,R,D/	2|	target	1
0000_XuPing_MC115_T_10_20PER.48705.48705.3.0.dta	3	0	VIEALDCPVMHDDQHGTAIVVLAALLGAVK	29.3344	9.971e-08	7,Carbamidomethyl[C];10,Oxidation[M];	3	WP_014878221.1/	154,R,V/	1|0|0|	target	0
0000_XuPing_MC115_T_10_20PER.32719.32719.3.0.dta	3	0	ALDMLLILHADHEQNCSTSTVR	23.9399	9.97299e-08	16,Carbamidomethyl[C];	3	WP_003897085.1/	224,R,L/	1|0|	target	0
0000_XuPing_MC115_T_12_33PER.30863.30863.3.0.dta	3	0	LRDTVTGEESKLDVTGVFVAIGHDPR	25.7278	9.98896e-08		3	WP_011731638.1/	219,R,S/	1|	target	2
0000_XuPing_MC115_T_13_20PER.46601.46601.3.0.dta	3	0	AALPHLLQAGGNIVNVASIAGVEGEVYSAGYCAAK	25.9287	9.99196e-08	32,Carbamidomethyl[C];	3	WP_011729763.1/	119,R,H/	1|0|	target	0
0000_XuPing_MC115_T_4_20PER.9916.9916.3.0.dta	3	0	MNTGGVHGSALGADEVAATK	28.0412	1.0008e-07	1,Oxidation[M];	3	WP_011728815.1/	276,K,K/	1|0|	target	0
0000_XuPing_MC115_T_2_20PER.34431.34431.3.0.dta	3	0	IINDLAERFPMIVVAQTVDK	19.102	1.00451e-07		3	WP_003892756.1/	694,R,L/	1|	target	1
0000_XuPing_MC115_T_1_20PER.22883.22883.4.1.dta	4	0	WVHPSQVASTQGTGMGGMTSMQTMYHGNLLGR	23.6536	1.00491e-07		3	WP_011730064.1/	2671,R,A/	2|	target	0
0000_XuPing_MC115_T_8_20PER.20406.20406.2.0.dta	2	0	SPADIELVHEVMDR	28.9239	1.01096e-07	12,Oxidation[M];	3	WP_011728910.1/	194,R,V/	2|0|	target	0
0000_XuPing_MC115_T_4_20PER.33162.33162.4.2.dta	4	0	ISLVLVAEESAESAESAGDKGAEK	23.6892	1.01146e-07		3	WP_011728507.1/	726,K,A/	2|	target	1
0000_XuPing_MC115_T_11_20PER.43227.43227.3.0.dta	3	0	TELGTYMFFLDCAGHIDDDPVAEALK	22.1474	1.01176e-07	12,Carbamidomethyl[C];	3	WP_003897827.1/	239,R,A/	1|0|	target	0
0000_XuPing_MC115_T_11_20PER.36674.36674.3.0.dta	3	0	STTHEISDDELPTLDEFALLHENAAQIGR	26.5347	1.01217e-07		3	WP_011731621.1/	1,M,T/	2|	target	0
0000_XuPing_MC115_T_1_20PER.32396.32396.4.0.dta	4	0	KPDGGWGSFVSDLEVVHIGGEHIQAIDEPYIAK	33.7215	1.01338e-07		3	WP_014878634.1/	1785,R,V/	2|	target	1
0000_XuPing_MC115_T_8_20PER.39151.39151.3.0.dta	3	0	WDGQVALLSDLNSTNGTTVNNAPVQEWQLADGDVIR	24.1797	1.0148e-07		3	WP_014876644.1/	434,R,L/	2|	target	0
0000_XuPing_MC115_T_11_20PER.38825.38825.4.0.dta	4	0	HASLATTVYGLGTVDGINAAGLGVHALYLK	27.5217	1.0206e-07		3	WP_003896850.1/	60,R,S/	1|	target	0
0000_XuPing_MC115_T_8_20PER.37891.37891.3.0.dta	3	0	NVHTHPTLSEALQECFHGLAGHMINF	24.1476	1.02265e-07	15,Carbamidomethyl[C];	3	WP_003892330.1/	438,R,-/	2|0|	target	0
0000_XuPing_MC115_T_13_20PER.43644.43644.3.0.dta	3	0	EVDLSGADVDVVIDLASGEHSATVR	22.2701	1.02388e-07		3	WP_036462731.1/	360,R,T/	2|	target	0
0000_XuPing_MC115_T_10_20PER.20709.20709.3.0.dta	3	0	DALLVSSGANTVTANHPDMAEK	19.9858	1.02511e-07		3	WP_011731078.1/	330,R,V/	2|	target	0
0000_XuPing_MC115_T_12_33PER.33104.33104.3.0.dta	3	0	EAPLTVDKEYVAELAVTASAK	23.0793	1.02726e-07		3	WP_011731251.1/	202,K,G/	1|	target	1
0000_XuPing_MC115_T_8_20PER.32267.32267.3.0.dta	3	0	DYTPEDVVALQGTVVEEHTLAR	18.3465	1.02901e-07		3	WP_003892337.1/	28,R,R/	1|	target	0
0000_XuPing_MC115_T_11_20PER.36136.36136.4.0.dta	4	0	MHAIEVAETGGPEVLNYIERPEPSPGPGEVLIK	27.8245	1.02983e-07		3	WP_014877580.1/	0,-,A/	1|	target	1
0000_XuPing_MC115_T_6_20PER.17408.17408.3.0.dta	3	0	VFDSPHDPIIFDTGHQAYVHK	28.0504	1.03066e-07		3	WP_011728575.1/	56,R,M/	2|	target	0
0000_XuPing_MC115_T_7_20PER.15961.15961.3.0.dta	3	0	AEGHNLIVNYSDKPGALGK	23.7722	1.03386e-07		3	WP_011728303.1/	450,R,I/	1|	target	1
0000_XuPing_MC115_T_11_20PER.32634.32634.3.0.dta	3	0	VVNTVLADLGHETLDTSDYR	19.1135	1.03396e-07		3	WP_003894439.1/	218,K,L/	1|	target	0
0000_XuPing_MC115_T_4_20PER.37159.37159.3.1.dta	3	0	VLIDLEPFVGEDGATYEFENKVTGGR	20.2791	1.0353e-07		3	WP_003892788.1/	514,K,I/	2|	target	1
0000_XuPing_MC115_T_8_20PER.24399.24399.3.0.dta	3	0	LTAAIEHELELTEGIKH	21.2957	1.03686e-07		3	WP_011728831.1/	386,R,-/	1|	target	1
0000_XuPing_MC115_T_8_20PER.26173.26173.2.0.dta	2	0	APADLYAAGHAELAAYPSVQVR	24.6795	1.03738e-07		3	WP_011729718.1/	56,R,R/	2|	target	0
0000_XuPing_MC115_T_4_20PER.29694.29694.3.0.dta	3	0	FGNDGSMLACVINFAGSEHSQYR	24.5216	1.03977e-07	7,Oxidation[M];10,Carbamidomethyl[C];	3	WP_011730189.1/	653,R,L/	2|0|0|	target	0
0000_XuPing_MC115_T_11_20PER.15159.15159.2.0.dta	2	0	EKAEEQGLEVDTPAEVAK	22.716	1.0407e-07		3	WP_003893742.1/	55,R,W/	1|	target	1
0000_XuPing_MC115_T_7_20PER.36467.36467.4.0.dta	4	0	AMTLVDAGVDVLIVDTAHAHNR	23.0636	1.04174e-07		3	WP_011727766.1/	252,R,G/	1|	target	0
0000_XuPing_MC115_T_8_20PER.31584.31584.4.0.dta	4	0	VLLVDAGEQSNLPAHGIGGLLGSDGR	23.894	1.04226e-07		3	WP_011729718.1/	30,R,A/	1|	target	0
0000_XuPing_MC115_T_8_20PER.31562.31562.3.0.dta	3	0	HLIPALEVLHASLAAK	21.7655	1.0456e-07		3	WP_011730408.1/	155,R,A/	1|	target	0
0000_XuPing_MC115_T_10_20PER.44292.44292.3.0.dta	3	0	LLDEYADVIHLPVDIVVADK	19.5218	1.04801e-07		3	WP_003894473.1/	263,R,F/	2|	target	0
0000_XuPing_MC115_T_4_20PER.27849.27849.3.0.dta	3	0	VLDGAVAVFDGKEGVEPQSEQVWR	19.0748	1.04801e-07		3	WP_003892788.1/	100,R,Q/	1|	target	1
0000_XuPing_MC115_T_7_20PER.16981.16981.3.0.dta	3	0	SGELTETTFTASEPGHVVPHGER	20.3598	1.0499e-07		3	WP_011731002.1/	92,K,T/	1|	target	0
0000_XuPing_MC115_T_10_20PER.34996.34996.3.0.dta	3	0	TYLAMCSVEGGMEIEEVAATKPER	24.9489	1.05053e-07	6,Carbamidomethyl[C];	3	WP_011730595.1/	111,R,L/	1|0|	target	1
0000_XuPing_MC115_T_8_20PER.29901.29901.4.0.dta	4	0	GIHVVEYDEAALKDVSGHVITLSK	27.9302	1.05064e-07		3	WP_014877610.1/	401,R,A/	1|	target	1
0000_XuPing_MC115_T_12_33PER.41680.41680.3.0.dta	3	0	LVEAVSVIAPLLAGEAVDVDGSHYCVR	22.45	1.05074e-07	25,Carbamidomethyl[C];	3	WP_014877414.1/	127,R,G/	1|0|	target	0
0000_XuPing_MC115_T_10_20PER.44335.44335.2.0.dta	2	0	LLDEYADVIHLPVDIVVADK	25.7806	1.05643e-07		3	WP_003894473.1/	263,R,F/	1|	target	0
0000_XuPing_MC115_T_11_20PER.33231.33231.3.0.dta	3	0	DGVTVVLTTHQLTEAEELADR	22.8758	1.06098e-07		3	WP_011728828.1/	194,R,I/	2|	target	0
0000_XuPing_MC115_T_13_20PER.37203.37203.5.0.dta	5	0	LFLTHMIAHHEGAIDMAQEEVNEGRFEDAVQMAR	25.498	1.06109e-07		3	WP_011730262.1/	147,K,T/	1|	target	1
0000_XuPing_MC115_T_10_20PER.33611.33611.3.0.dta	3	0	LGSAGIGVGVSLHDSAICVLR	19.527	1.0613e-07	18,Carbamidomethyl[C];	3	WP_029104518.1/	74,R,R/	2|0|	target	0
0000_XuPing_MC115_T_6_20PER.32050.32050.3.0.dta	3	0	EQIAATAGISAGDQSIGDLIAEAMDK	25.2491	1.06183e-07	24,Oxidation[M];	3	WP_003892307.1/	140,K,V/	2|0|	target	0
0000_XuPing_MC115_T_2_20PER.35714.35714.3.0.dta	3	0	ISFTHLLGYAIVQAVK	22.9233	1.06609e-07		3	WP_011730279.1/	154,K,K/	1|	target	0
0000_XuPing_MC115_T_10_20PER.39915.39915.2.0.dta	2	0	NKLNDLEDALQQAKEDLAR	27.9725	1.06673e-07		3	CON_IPI00220327.3/	441,K,L/	1|	target	2
0000_XuPing_MC115_T_8_20PER.28689.28689.4.0.dta	4	0	ALMAETSAIFGGEHSAHYYFR	18.4868	1.06737e-07		3	WP_011727940.1/	316,K,D/	1|	target	0
0000_XuPing_MC115_T_10_20PER.31878.31878.2.0.dta	2	0	GGNQLAYLDSGATSQKPLQVLDAER	18.4725	1.06961e-07		3	WP_003894512.1/	24,R,E/	2|	target	1
0000_XuPing_MC115_T_2_20PER.36986.36986.4.0.dta	4	0	FGFSEIMMGTLEKDTTSGTDEALLDIYRK	24.5557	1.07272e-07		3	WP_011727628.1/	242,R,L/	2|	target	2
0000_XuPing_MC115_T_4_20PER.36321.36321.3.0.dta	3	0	FGNDGSMLACVINFAGSEHSQYR	23.7321	1.07454e-07	10,Carbamidomethyl[C];	3	WP_011730189.1/	653,R,L/	2|0|	target	0
0000_XuPing_MC115_T_4_20PER.36123.36123.2.0.dta	2	0	EALQLGHNYIGTEHILLGLIR	23.4969	1.07519e-07		3	WP_011731031.1/	93,R,E/	2|	target	0
0000_XuPing_MC115_T_10_20PER.24625.24625.2.0.dta	2	0	GLMTTIHAYTQDQNLQDGPHK	26.1786	1.0753e-07		3	WP_003894472.1/	179,K,D/	1|	target	0
0000_XuPing_MC115_T_10_20PER.27122.27122.2.0.dta	2	0	AFVNALTLHSHVANIGDVR	24.6642	1.07723e-07		3	WP_003893059.1/	359,K,S/	2|	target	0
0000_XuPing_MC115_T_12_33PER.24638.24638.2.0.dta	2	0	ALIDAATTHDGVAPVGDQVLR	26.3698	1.07777e-07		3	WP_014878453.1/	19,R,E/	2|	target	0
0000_XuPing_MC115_T_10_20PER.44371.44371.4.0.dta	4	0	GAALVEIMQDCPIFNDGSFDALRK	22.1202	1.07788e-07	11,Carbamidomethyl[C];	3	WP_014878091.1/	215,R,E/	2|0|	target	1
0000_XuPing_MC115_T_8_20PER.36635.36635.2.0.dta	2	0	LPAQSSQLYGTNLVNLLK	24.6617	1.07788e-07		3	WP_011726673.1/WP_014877938.1/	320,R,L/320,R,L/	2|	target	0
0000_XuPing_MC115_T_8_20PER.34513.34513.2.0.dta	2	0	ASVGNAAGLAAGAASFLGQTAK	19.6068	1.0822e-07		3	WP_011727545.1/	70,K,F/	1|	target	0
0000_XuPing_MC115_T_12_33PER.16415.16415.2.0.dta	2	0	TVVSAAVDDGDAEGVDATHHVK	21.6544	1.08242e-07		3	WP_011729766.1/	188,R,R/	1|	target	0
0000_XuPing_MC115_T_6_20PER.32307.32307.3.0.dta	3	0	IAEANPGLLEHQLDAIADAAENTR	17.5043	1.08242e-07		3	WP_029104530.1/	379,R,S/	2|	target	0
0000_XuPing_MC115_T_13_20PER.38198.38198.4.0.dta	4	0	ATAAHSPGKPWFAIGGIDQERLPEVLAAGAR	24.8919	1.08382e-07		3	WP_011727194.1/	167,R,R/	1|	target	2
0000_XuPing_MC115_T_11_20PER.40529.40529.3.0.dta	3	0	QVLSHGLVPIIEPEVTISIADKAEAEDLLK	26.0183	1.0848e-07		3	WP_011729118.1/	165,K,A/	2|	target	1
0000_XuPing_MC115_T_12_33PER.35739.35739.4.0.dta	4	0	LEDALSGASVEHTIEFYPAGHGFAVPDHLSVYDEAAAQR	36.8844	1.0848e-07		3	WP_011728517.1/	194,R,H/	1|	target	0
0000_XuPing_MC115_T_13_20PER.33045.33045.2.0.dta	2	0	VTHDLTQEEIAQLVGASR	24.9363	1.08741e-07		3	WP_003897584.1/	170,R,E/	1|	target	0
0000_XuPing_MC115_T_11_20PER.43198.43198.3.0.dta	3	0	TELGTYMFFLDCAGHIDDDPVAEALK	23.9862	1.08806e-07	12,Carbamidomethyl[C];	3	WP_003897827.1/	239,R,A/	2|0|	target	0
0000_XuPing_MC115_T_6_20PER.9021.9021.3.0.dta	3	0	IGGHLVDNIDDHMTR	32.1256	1.08926e-07	13,Oxidation[M];	3	WP_011729736.1/	59,R,L/	1|0|	target	0
0000_XuPing_MC115_T_10_20PER.45689.45689.3.0.dta	3	0	AEELGLTWLAEIGAHGVVAGPDSTLQSQPANAIK	28.6192	1.09013e-07		3	WP_014878184.1/	264,K,K/	2|	target	0
0000_XuPing_MC115_T_11_20PER.40302.40302.2.0.dta	2	0	SVIGAANPTGVAAVVAQQFEVAK	21.7817	1.09483e-07		3	WP_011729118.1/	142,R,Q/	1|	target	0
0000_XuPing_MC115_T_12_33PER.28679.28679.3.0.dta	3	0	DHGLLPIVIGDATGAAHPDHER	25.5383	1.09537e-07		3	WP_014878021.1/	204,R,A/	2|	target	0
0000_XuPing_MC115_T_13_20PER.45000.45000.4.0.dta	4	0	LAELGIELPGVVPPVAAYVPAVHTGNHVYTSGQLPIR	21.913	1.09746e-07		3	WP_003897586.1/	9,R,G/	2|	target	0
0000_XuPing_MC115_T_8_20PER.21400.21400.3.0.dta	3	0	GYGQPAGGYPPAGPPAGPPPGGQPGYGGADYDYGR	25.2363	1.09987e-07		3	WP_014876644.1/	253,R,Q/	1|	target	0
0000_XuPing_MC115_T_5_20PER.38276.38276.4.0.dta	4	0	IELSSSQSTSINLPYITVDADKNPLFLDEQLTR	22.194	1.1013e-07		3	WP_003892134.1/	242,K,A/	2|	target	1
0000_XuPing_MC115_T_8_20PER.27308.27308.4.0.dta	4	0	GELVVIVAGAPPGTVGSTNLIHVHR	17.5326	1.10241e-07		3	WP_011728910.1/	441,R,I/	1|	target	0
0000_XuPing_MC115_T_4_20PER.32151.32151.3.0.dta	3	0	HLGSALTDVTYVFDEPTIGLHPHDIAR	27.6341	1.10428e-07		3	WP_011726746.1/	379,R,M/	2|	target	0
0000_XuPing_MC115_T_3_20PER.33230.33230.3.0.dta	3	0	VLSGLDSHQAIDLLISQLRK	19.9762	1.10439e-07		3	WP_011730209.1/	622,R,T/	2|	target	1
0000_XuPing_MC115_T_13_20PER.47334.47334.4.0.dta	4	0	LGIATEAWSPLGQGSLLADPVITGIAEQHGK	23.0575	1.10517e-07		3	WP_003893773.1/	178,K,T/	1|	target	0
0000_XuPing_MC115_T_7_20PER.38317.38317.3.0.dta	3	0	MVFVGYSLSDEDFHELIDEVR	22.5626	1.1066e-07	1,Oxidation[M];	3	WP_011727550.1/	374,R,A/	1|0|	target	0
0000_XuPing_MC115_T_13_20PER.51461.51461.3.0.dta	3	0	TLLAQAFAQQAPILLLDEPTASLDADSAQTVYR	25.4486	1.10738e-07		3	WP_003897452.1/	137,R,Q/	1|	target	0
0000_XuPing_MC115_T_7_20PER.21801.21801.2.0.dta	2	0	FYAGCQNVDTVESVAAEHAR	20.6514	1.10893e-07	5,Carbamidomethyl[C];	3	WP_011730415.1/	90,R,E/	1|0|	target	0
0000_XuPing_MC115_T_10_20PER.34588.34588.2.0.dta	2	0	LQDVAANTFVHHALVDYVVR	26.7325	1.11037e-07		3	WP_014877592.1/	249,R,I/	1|	target	0
0000_XuPing_MC115_T_8_20PER.28899.28899.5.0.dta	5	0	SRDLVVDTPVTLSPEDSVSDANALLHKR	23.2395	1.1126e-07		3	WP_011729218.1/	90,K,A/	1|	target	2
0000_XuPing_MC115_T_8_20PER.21414.21414.3.0.dta	3	0	VGSHCVIGPDTTLTHVTVGDGASVVR	27.1584	1.11427e-07	5,Carbamidomethyl[C];	3	WP_011730527.1/	297,R,T/	1|0|	target	0
0000_XuPing_MC115_T_8_20PER.34924.34924.4.0.dta	4	0	NVHTHPTLSEALQECFHGLAGHMINF	31.7989	1.11795e-07	15,Carbamidomethyl[C];23,Oxidation[M];	3	WP_003892330.1/	438,R,-/	1|0|0|	target	0
0000_XuPing_MC115_T_7_20PER.23026.23026.2.0.dta	2	0	HVEVPDQVVQVGDDAMVK	24.065	1.11851e-07		3	WP_003895279.1/	329,R,V/	1|	target	0
0000_XuPing_MC115_T_12_33PER.27564.27564.3.0.dta	3	0	TVFVEVDEDTSAYDTGHIEGAVK	20.8803	1.11862e-07		3	WP_011730790.1/	21,K,L/	1|	target	0
0000_XuPing_MC115_T_10_20PER.43864.43864.5.0.dta	5	0	SDEAAAGTEEWHDPREDGALPDVYIAMGQTAENVALHTGISR	25.8842	1.11918e-07		3	WP_011730434.1/	145,R,E/	1|	target	1
0000_XuPing_MC115_T_8_20PER.11489.11489.2.0.dta	2	0	VIAGAGSYDTAHSVHLAK	19.6468	1.11985e-07		3	WP_175048369.1/	84,R,A/	1|	target	0
0000_XuPing_MC115_T_10_20PER.41719.41719.3.0.dta	3	0	IEVEPDLTVPGHPEVFVVGDLVGR	18.4879	1.12019e-07		3	WP_011729084.1/	290,R,D/	2|	target	0
0000_XuPing_MC115_T_11_20PER.41831.41831.4.1.dta	4	0	SGGPYFDDLAVGQVFDTAPSMTLTEGAAAAHQAVIGDR	21.1933	1.1203e-07		3	WP_011726789.1/	7,R,L/	2|	target	0
0000_XuPing_MC115_T_8_20PER.30772.30772.3.1.dta	3	0	VASDLPAGHALDLGCGEGGDAVWLAER	26.7478	1.12198e-07	15,Carbamidomethyl[C];	3	WP_011729718.1/	341,K,G/	2|0|	target	0
0000_XuPing_MC115_T_10_20PER.21044.21044.3.0.dta	3	0	VEDKNVHIGPSDHVAWLDDR	25.6062	1.12434e-07		3	WP_011731620.1/	259,K,K/	1|	target	1
0000_XuPing_MC115_T_7_20PER.28784.28784.3.0.dta	3	0	ADPNLATQEFTHTGLPNGIALNTSR	21.0029	1.12501e-07		3	WP_011729786.1/	278,K,A/	2|	target	0
0000_XuPing_MC115_T_13_20PER.41706.41706.2.0.dta	2	0	PSKLDLFNAALAEAESGTTAAATTPK	24.626	1.12524e-07		3	WP_011728340.1/	99,K,K/	1|	target	1
0000_XuPing_MC115_T_13_20PER.35845.35845.2.0.dta	2	0	KLTVAATQVPHAEILEFIK	26.1574	1.12896e-07		3	WP_011728786.1/	43,K,N/	2|	target	1
0000_XuPing_MC115_T_7_20PER.36283.36283.2.0.dta	2	0	LVVDGQDVVADVHDVLDR	22.7812	1.13416e-07		3	WP_011730607.1/	106,K,M/	1|	target	0
0000_XuPing_MC115_T_7_20PER.34491.34491.4.0.dta	4	0	TQYAVTDPATAEVVATYPTATDAEVQAAIEAAHK	19.0034	1.13484e-07		3	WP_003897865.1/	1,M,T/	1|	target	0
0000_XuPing_MC115_T_8_20PER.30691.30691.4.1.dta	4	0	TFDDTPFASASIAQVHYATLHSGEEVVVK	21.4907	1.13564e-07		3	WP_011727618.1/	125,K,I/	2|	target	0
0000_XuPing_MC115_T_10_20PER.30893.30893.3.0.dta	3	0	VSEATSAEDFGGMDKLVEAAK	20.1917	1.13621e-07		3	WP_011731336.1/	47,K,A/	2|	target	1
0000_XuPing_MC115_T_10_20PER.27366.27366.2.0.dta	2	0	TTFEFVHDGLGAQSGIGGGGR	24.1465	1.13655e-07		3	WP_003894356.1/	269,K,Y/	1|	target	0
0000_XuPing_MC115_T_13_20PER.41375.41375.4.0.dta	4	0	LSQDDCIVTNAWNAPTFEHTGGVVMVSLNCDGDHATATNPGASVASPLGR	30.1264	1.13712e-07	6,Carbamidomethyl[C];30,Carbamidomethyl[C];	3	WP_003897192.1/	62,K,E/	1|0|0|	target	0
0000_XuPing_MC115_T_13_20PER.15406.15406.3.0.dta	3	0	EAVDAGDKDKASELLHATSR	24.0514	1.13734e-07		3	WP_003895949.1/	36,R,K/	1|	target	2
0000_XuPing_MC115_T_4_20PER.22285.22285.4.1.dta	4	0	LAQEATTFVDAHDKLVANHPTLENVR	22.0662	1.13734e-07		3	WP_011726648.1/	209,R,E/	2|	target	1
0000_XuPing_MC115_T_10_20PER.44305.44305.3.0.dta	3	0	GAALVEIMQDCPIFNDGSFDALRK	21.5256	1.13848e-07	11,Carbamidomethyl[C];	3	WP_014878091.1/	215,R,E/	2|0|	target	1
0000_XuPing_MC115_T_8_20PER.38475.38475.3.0.dta	3	0	ELGAVFAAAGHELYLVGGSVR	18.5551	1.13939e-07		3	WP_011731631.1/	26,R,D/	1|	target	0
0000_XuPing_MC115_T_10_20PER.34624.34624.3.0.dta	3	0	YLEDAAELDVPAKVDDDVADEIR	21.8231	1.13985e-07		3	WP_011728314.1/	276,K,Q/	1|	target	1
0000_XuPing_MC115_T_13_20PER.44716.44716.3.0.dta	3	0	HTIFGEVVDEESQKVVDAIASTPTDR	27.6982	1.13985e-07		3	WP_003891350.1/	133,R,S/	1|	target	1
0000_XuPing_MC115_T_10_20PER.41929.41929.3.0.dta	3	0	GAPLLGEHTDEVLAGLGYDADQIEDFHR	29.9581	1.14065e-07		3	WP_011726706.1/	385,K,K/	2|	target	0
0000_XuPing_MC115_T_10_20PER.45757.45757.3.0.dta	3	0	NTDIEIVAVNDLTDNATLAHLLK	21.9293	1.14156e-07		3	WP_003894472.1/	29,K,F/	2|	target	0
0000_XuPing_MC115_T_8_20PER.34459.34459.2.0.dta	2	0	TRIEELEEIAAAVQDTEK	25.1614	1.14259e-07		3	WP_003895076.1/	436,R,A/	2|	target	1
0000_XuPing_MC115_T_10_20PER.46976.46976.3.1.dta	3	0	TALATLDHTRPTIGAQAVGIAQGALDAAIAYTK	27.4252	1.14293e-07		3	WP_003893212.1/	242,K,D/	2|	target	1
0000_XuPing_MC115_T_4_20PER.34842.34842.3.0.dta	3	0	NIMATLMLSQGTPMIAHGDEIGR	20.0943	1.1435e-07		3	WP_036462534.1/	510,R,T/	1|	target	0
0000_XuPing_MC115_T_7_20PER.27501.27501.2.0.dta	2	0	DGQPLFHDESGYAGLSDIAR	23.1116	1.14396e-07		3	WP_003895686.1/	283,K,H/	2|	target	0
0000_XuPing_MC115_T_13_20PER.17905.17905.3.0.dta	3	0	EKPQEGTVVAVGPGRWDEDGEK	21.4603	1.15061e-07		3	WP_003892970.1/	35,K,R/	1|	target	2
0000_XuPing_MC115_T_8_20PER.34454.34454.3.0.dta	3	0	FANIGVTTVFSHGSYLEQLR	17.843	1.15257e-07		3	WP_003893504.1/	102,R,T/	1|	target	0
0000_XuPing_MC115_T_11_20PER.37396.37396.3.0.dta	3	0	TWALEHPAELTTLLAQEAK	22.0483	1.15465e-07		3	WP_003891971.1/	238,R,I/	1|	target	0
0000_XuPing_MC115_T_8_20PER.20943.20943.2.0.dta	2	0	TESGEEFTSDQVVIAAGSR	20.0875	1.15499e-07		3	WP_011728470.1/	126,R,T/	1|	target	0
0000_XuPing_MC115_T_10_20PER.29553.29553.3.0.dta	3	0	VSPDIPAQHAAFAEPLSCSLHAVER	23.1076	1.15592e-07	18,Carbamidomethyl[C];	3	WP_011728938.1/	153,K,A/	1|0|	target	0
0000_XuPing_MC115_T_13_20PER.41518.41518.3.0.dta	3	0	TIAFLASDDAAAVHGAVYIVDAGK	19.4867	1.15673e-07		3	WP_011729763.1/	219,K,T/	1|	target	0
0000_XuPing_MC115_T_11_20PER.9502.9502.3.0.dta	3	0	DAEVVPAHSNAAAAHDVAEGR	19.3076	1.15731e-07		3	WP_003897827.1/	131,R,A/	1|	target	0
0000_XuPing_MC115_T_4_20PER.40173.40173.5.0.dta	5	0	LASLMDIDPIYVWTHDSIGLGEDGPTHQPIEHLAALR	24.2706	1.15812e-07		3	WP_011728815.1/	476,R,A/	1|	target	0
0000_XuPing_MC115_T_8_20PER.42999.42999.3.0.dta	3	0	AVAAEYNAPVTAPADNLLMTGGTTELADMIAATER	24.6156	1.15823e-07		3	WP_011729852.1/	322,R,G/	1|	target	0
0000_XuPing_MC115_T_4_20PER.36022.36022.3.0.dta	3	0	VAPGIVTVAEESTSWPGVTRPTNLGGLGFSMK	34.0779	1.1587e-07	31,Oxidation[M];	3	WP_011730189.1/	459,K,W/	2|0|	target	1
0000_XuPing_MC115_T_11_20PER.42002.42002.3.0.dta	3	0	TVLWGWAGKPIDDDTLADIAALR	21.0977	1.15904e-07		3	WP_011729629.1/	209,R,D/	2|	target	1
0000_XuPing_MC115_T_11_20PER.22772.22772.3.0.dta	3	0	VVDICVDCDQPLSPAVGAHK	20.6519	1.16102e-07	5,Carbamidomethyl[C];8,Carbamidomethyl[C];	3	WP_011729694.1/	111,R,V/	2|0|0|	target	0
0000_XuPing_MC115_T_12_33PER.39838.39838.5.0.dta	5	0	LAELGIELPGVVPPVAAYVPAVHTGNHVYTSGQLPIR	21.9038	1.16113e-07		3	WP_003897586.1/	9,R,G/	1|	target	0
0000_XuPing_MC115_T_8_20PER.37008.37008.3.0.dta	3	0	IVILGGGPAGYEAALVAAAR	23.6183	1.16229e-07		3	WP_011727859.1/	4,R,G/	1|	target	0
0000_XuPing_MC115_T_10_20PER.33725.33725.3.0.dta	3	0	AIHAGYQPDPATGAVNTPIYASSTFAQDGVGGLR	27.1508	1.1645e-07		3	WP_011730426.1/	13,K,G/	2|	target	0
0000_XuPing_MC115_T_13_20PER.45990.45990.4.0.dta	4	0	ITAEIGEGNKIDGVVHSIGFMPQSGMGINPFFDAPYEDVSK	25.1646	1.16462e-07		3	WP_003894540.1/	77,R,G/	1|	target	1
0000_XuPing_MC115_T_10_20PER.29599.29599.3.0.dta	3	0	IDNSGIFVHSAPWSVGDQGK	21.2764	1.16602e-07		3	WP_011726764.1/	276,R,R/	2|	target	0
0000_XuPing_MC115_T_13_20PER.45081.45081.3.0.dta	3	0	GLAEEADGVQLMKPMPTLDDLLAR	19.7882	1.16625e-07		3	WP_011729118.1/	106,K,G/	1|	target	1
0000_XuPing_MC115_T_13_20PER.30556.30556.4.0.dta	4	0	GDVVDTKDIESADDAHAWFVDQR	22.1476	1.16859e-07		3	WP_011730739.1/	10,K,A/	2|	target	1
0000_XuPing_MC115_T_8_20PER.40992.40992.2.0.dta	2	0	AWLAEAAAEGEGVFLDTAEVR	20.0563	1.17022e-07		3	WP_011729243.1/	152,R,A/	1|	target	0
0000_XuPing_MC115_T_8_20PER.27262.27262.3.0.dta	3	0	MRPAGLDEVVGQSHLLQAGSPLR	22.8383	1.17034e-07		3	WP_003894402.1/	34,R,R/	1|	target	1
0000_XuPing_MC115_T_8_20PER.35770.35770.3.0.dta	3	0	MEQNLEALALAEAWDNGKPIR	23.5149	1.17128e-07		3	WP_011727276.1/	91,R,E/	1|	target	1
0000_XuPing_MC115_T_13_20PER.46870.46870.3.0.dta	3	0	DGAEWIHLVDLDAAFGR	25.2346	1.17222e-07		3	WP_029104322.1/	40,R,G/	1|	target	0
0000_XuPing_MC115_T_8_20PER.36023.36023.3.0.dta	3	0	EFVAEGVQWAHIDVAAPAYNTGGPWGYTPK	20.5369	1.17351e-07		3	WP_014877992.1/	466,R,G/	1|	target	0
0000_XuPing_MC115_T_11_20PER.31729.31729.3.0.dta	3	0	GPVLIHALEGFSDAGHAIR	22.8395	1.17574e-07		3	WP_029104188.1/	34,R,L/	1|	target	0
0000_XuPing_MC115_T_6_20PER.30590.30590.4.1.dta	4	0	TDQPLAVGISPAGVPGSAATAAAPAPAPAGTTVAAPAPAAATFVPYAVANR	20.038	1.17574e-07		3	WP_011727070.1/	331,R,D/	2|	target	0
0000_XuPing_MC115_T_8_20PER.14229.14229.3.0.dta	3	0	VHICHASTAGTVELLK	25.1729	1.17633e-07	4,Carbamidomethyl[C];	3	WP_011728776.1/	233,R,W/	2|0|	target	0
0000_XuPing_MC115_T_5_20PER.34876.34876.3.0.dta	3	0	LVSLNEVGGEPALFGVTTAEFHQR	23.4143	1.17644e-07		3	WP_014877601.1/	435,R,A/	2|	target	0
0000_XuPing_MC115_T_8_20PER.32204.32204.3.0.dta	3	0	VGSGPFPTELFDEHGAYLAK	17.3357	1.17809e-07		3	WP_011727173.1/	272,R,T/	1|	target	0
0000_XuPing_MC115_T_8_20PER.34634.34634.4.1.dta	4	0	SGSVLNLNKGEVFTSFDVNAFEVPHGR	22.001	1.17856e-07		3	WP_011728831.1/	14,K,D/	1|	target	1
0000_XuPing_MC115_T_13_20PER.39721.39721.4.1.dta	4	0	ITGDELTYTLQMGAVGQPLQHHLAATLR	23.483	1.17892e-07		3	WP_011731373.1/	129,R,R/	2|	target	0
0000_XuPing_MC115_T_2_20PER.36999.36999.3.0.dta	3	0	TVGDVVAYIQKLEEENPEAAAALR	20.1383	1.17986e-07		3	WP_003895721.1/	68,R,E/	1|	target	1
0000_XuPing_MC115_T_8_20PER.13079.13079.3.0.dta	3	0	LAEHEMPGLMALR	30.1539	1.17986e-07	6,Oxidation[M];10,Oxidation[M];	3	WP_003893235.1/	30,R,R/	2|0|0|	target	0
0000_XuPing_MC115_T_13_20PER.35778.35778.4.0.dta	4	0	HVHWNVVGPNFIGVHEMIDPQVELVR	30.044	1.18045e-07	17,Oxidation[M];	3	WP_003897878.1/	36,K,G/	1|0|	target	0
0000_XuPing_MC115_T_11_20PER.42243.42243.3.0.dta	3	0	NTDIEIVAVNDLTDNATLAHLLK	20.7672	1.18199e-07		3	WP_003894472.1/	29,K,F/	2|	target	0
0000_XuPing_MC115_T_4_20PER.37361.37361.3.0.dta	3	0	DKDDPEVIGYLEAENAYTASVTAHLEPLR	31.0342	1.18222e-07		3	WP_011730837.1/	34,R,Q/	2|	target	1
0000_XuPing_MC115_T_6_20PER.19464.19464.4.0.dta	4	0	LADEHAEQFVAEEVSQTGKPVR	22.5789	1.18459e-07		3	WP_014877153.1/	77,K,L/	2|	target	1
0000_XuPing_MC115_T_12_33PER.19102.19102.4.0.dta	4	0	VNSDAADELHVHSNPEHNFPIEPR	19.204	1.18471e-07		3	WP_011731324.1/	90,R,S/	1|	target	0
0000_XuPing_MC115_T_8_20PER.38684.38684.3.0.dta	3	0	YGSTGDNLAGTLLSWEQQGTGAVAHIR	23.6275	1.18542e-07		3	WP_011729655.1/	247,R,L/	1|	target	0
0000_XuPing_MC115_T_11_20PER.35356.35356.3.0.dta	3	0	ALSDLHAVDPYAVGLGDFGKPDGYLER	27.1478	1.18732e-07		3	WP_011731214.1/	136,K,Q/	2|	target	1
0000_XuPing_MC115_T_8_20PER.30944.30944.5.2.dta	5	0	GENALTVVDAGSWTFDHGDHSHFYVEPAAVAGR	26.7362	1.18803e-07		3	WP_042510672.1/	86,R,V/	2|	target	0
0000_XuPing_MC115_T_13_20PER.33087.33087.4.0.dta	4	0	VPLIGSTITHPVQGEAAAGVVMLRPASPGTGVIAGGAAR	30.8666	1.1885e-07	22,Oxidation[M];	3	WP_003892859.1/	98,R,A/	2|0|	target	1
0000_XuPing_MC115_T_7_20PER.29205.29205.4.0.dta	4	0	AHGSYWELTSDKNLETFADVR	25.5367	1.18969e-07		3	WP_011726635.1/	261,R,S/	1|	target	1
0000_XuPing_MC115_T_5_20PER.29883.29883.3.0.dta	3	0	LVGDTGEIVSIEHYGESADDKTLFR	24.1272	1.18981e-07		3	WP_011728815.1/	652,K,E/	2|	target	1
0000_XuPing_MC115_T_10_20PER.42735.42735.4.2.dta	4	0	YGDATLVDHLAYDGLHDVFTDQPMGALTEQR	26.1185	1.19172e-07	24,Oxidation[M];	3	WP_014878184.1/	133,K,N/	2|0|	target	0
0000_XuPing_MC115_T_7_20PER.28204.28204.3.0.dta	3	0	ALLPVLTGDKSPAAQSDTSTDALVR	20.0975	1.19506e-07		3	WP_011730607.1/	514,K,R/	1|	target	1
0000_XuPing_MC115_T_7_20PER.36564.36564.3.0.dta	3	0	VPLMGADGYFALINQTEHVGR	22.3613	1.19518e-07		3	WP_011727860.1/	413,K,Q/	2|	target	0
0000_XuPing_MC115_T_12_33PER.21623.21623.4.0.dta	4	0	LAAAGKPTISVAAHPGLSNTELMR	19.5101	1.19673e-07		3	WP_011727248.1/	196,R,H/	1|	target	1
0000_XuPing_MC115_T_11_20PER.25777.25777.3.0.dta	3	0	AYDAQTMHQMGAVNEVVDHADLEK	30.6387	1.20045e-07		3	WP_003892442.1/	212,R,A/	2|	target	0
0000_XuPing_MC115_T_8_20PER.25740.25740.3.0.dta	3	0	APADLYAAGHAELAAYPSVQVR	22.4195	1.20369e-07		3	WP_011729718.1/	56,R,R/	2|	target	0
0000_XuPing_MC115_T_11_20PER.35277.35277.3.1.dta	3	0	LNNGDVVQAWTVTDLKPSSDTIPYEVR	20.4369	1.20381e-07		3	WP_175048374.1/	44,K,G/	1|	target	1
0000_XuPing_MC115_T_6_20PER.18155.18155.2.0.dta	2	0	SGTAHYVASGEQDAFDYVR	22.4618	1.20381e-07		3	WP_003893203.1/	237,K,D/	2|	target	0
0000_XuPing_MC115_T_7_20PER.29392.29392.4.1.dta	4	0	THLQAAQPILLAHHLLAHAHPLLR	27.3311	1.20574e-07		3	WP_011729312.1/	159,K,D/	2|	target	0
0000_XuPing_MC115_T_4_20PER.22390.22390.5.0.dta	5	0	LAQEATTFVDAHDKLVANHPTLENVR	21.3594	1.20659e-07		3	WP_011726648.1/	209,R,E/	1|	target	1
0000_XuPing_MC115_T_2_20PER.33512.33512.3.0.dta	3	0	ISFTHLLGYAIVQAVKK	22.7769	1.20695e-07		3	WP_011730279.1/	154,K,F/	1|	target	1
0000_XuPing_MC115_T_7_20PER.42258.42258.4.3.dta	4	0	GVLVVNAPTSNIHSAAEHAIALLLATAR	20.4012	1.20852e-07		3	WP_011728303.1/	87,R,Q/	2|	target	0
0000_XuPing_MC115_T_8_20PER.9780.9780.2.0.dta	2	0	LNFSHGDYSDHEAAYKR	23.973	1.21058e-07		3	WP_011728910.1/	33,R,V/	2|	target	1
0000_XuPing_MC115_T_8_20PER.18557.18557.3.0.dta	3	0	AGHGSMVHDDNAVTAIAGAVDR	23.9072	1.2113e-07	6,Oxidation[M];	3	WP_036453339.1/	220,R,L/	1|0|	target	0
0000_XuPing_MC115_T_2_20PER.21486.21486.3.0.dta	3	0	TVFVEVDEDTSAYDTGHIEGAVK	18.286	1.21167e-07		3	WP_011730790.1/	21,K,L/	1|	target	0
0000_XuPing_MC115_T_11_20PER.28926.28926.3.0.dta	3	0	LYGVEESAYSNEDEMFDLIHQMR	32.4385	1.213e-07	15,Oxidation[M];22,Oxidation[M];	3	WP_011729118.1/	32,R,S/	1|0|0|	target	0
0000_XuPing_MC115_T_12_33PER.37719.37719.3.0.dta	3	0	LTALIQHGFEGIAFVGVPR	23.8467	1.21336e-07		3	WP_011731428.1/	100,R,T/	1|	target	0
0000_XuPing_MC115_T_10_20PER.34047.34047.3.0.dta	3	0	LGSAGIGVGVSLHDSAICVLR	18.6041	1.21373e-07	18,Carbamidomethyl[C];	3	WP_029104518.1/	74,R,R/	2|0|	target	0
0000_XuPing_MC115_T_5_20PER.38909.38909.3.0.dta	3	0	IIDTYAAATQHVDQGLSLTLFFK	20.2606	1.21579e-07		3	WP_174519656.1/	636,K,D/	2|	target	0
0000_XuPing_MC115_T_8_20PER.20706.20706.3.0.dta	3	0	GLTPMGPALSESVHGATVQGVVSR	18.9005	1.21676e-07	5,Oxidation[M];	3	WP_011731449.1/	187,R,T/	1|0|	target	0
0000_XuPing_MC115_T_3_20PER.33395.33395.3.0.dta	3	0	VADYVNALSDDVEKLSDAELR	20.3831	1.21774e-07		3	WP_011727975.1/	19,K,A/	2|	target	1
0000_XuPing_MC115_T_10_20PER.43399.43399.4.0.dta	4	0	VGLISGGGSGHEPLHGGFVGAGMLDAACAGEVFTSPVPDQMLEATK	27.7967	1.22128e-07	28,Carbamidomethyl[C];	3	WP_011728174.1/	45,K,N/	1|0|	target	0
0000_XuPing_MC115_T_8_20PER.21310.21310.3.0.dta	3	0	APGTLLVSHTFDGHVVVR	19.7161	1.22164e-07		3	WP_014878548.1/	27,K,T/	1|	target	0
0000_XuPing_MC115_T_10_20PER.23923.23923.4.0.dta	4	0	ILAEANHPLVIQAETMDAGADKAAELANK	32.7046	1.22396e-07	16,Oxidation[M];	3	WP_011730595.1/	358,R,-/	1|0|	target	1
0000_XuPing_MC115_T_8_20PER.32176.32176.2.0.dta	2	0	THFDVVVLGAGPGGYVAAIR	19.5268	1.2258e-07		3	WP_003892330.1/	1,M,A/	1|	target	0
0000_XuPing_MC115_T_10_20PER.40911.40911.2.0.dta	2	0	VGAGPLDTAAVHIDTWVPEQALVAR	23.7133	1.22912e-07		3	WP_029104518.1/	198,K,A/	2|	target	0
0000_XuPing_MC115_T_4_20PER.15969.15969.2.0.dta	2	0	IGETHDGASTTDWMEQEQER	21.819	1.22961e-07		3	WP_003892788.1/	42,K,G/	1|	target	0
0000_XuPing_MC115_T_12_33PER.42156.42156.3.0.dta	3	0	DGAPVLLGHTLDDQAETVLLGLAR	26.2675	1.23047e-07		3	WP_011731045.1/	110,R,G/	2|	target	0
0000_XuPing_MC115_T_12_33PER.41474.41474.4.0.dta	4	0	SNSPLVGTSTEIVDKLGPFIEAGVQR	24.7361	1.23108e-07		3	WP_011727131.1/	258,R,V/	2|	target	1
0000_XuPing_MC115_T_7_20PER.40702.40702.3.0.dta	3	0	LQYLGEVATQQLAGATHLILAGTR	20.8776	1.23515e-07		3	WP_011729754.1/	256,R,K/	1|	target	0
0000_XuPing_MC115_T_4_20PER.28709.28709.3.0.dta	3	0	LHPHPPQGNPLGEDFDYAEEFAK	28.4903	1.23552e-07		3	WP_011729086.1/	53,R,L/	2|	target	0
0000_XuPing_MC115_T_10_20PER.43086.43086.3.0.dta	3	0	TTVALHAVANAQAAGGIAAFIDAEHALDPEYAK	28.9634	1.23763e-07		3	WP_003894107.1/	74,K,K/	2|	target	0
0000_XuPing_MC115_T_8_20PER.24493.24493.3.0.dta	3	0	RGELVVIVAGAPPGTVGSTNLIHVHR	19.8383	1.23775e-07		3	WP_011728910.1/	440,K,I/	1|	target	1
0000_XuPing_MC115_T_8_20PER.38977.38977.4.0.dta	4	0	GIFPAVDPLASSSTILDPAIVGDEHYR	20.0977	1.23775e-07		3	WP_038558043.1/	340,K,V/	1|	target	0
0000_XuPing_MC115_T_7_20PER.40643.40643.3.0.dta	3	0	TVGDVVAYIQKLEEENPEAAAALR	22.3406	1.23986e-07		3	WP_003895721.1/	68,R,E/	1|	target	1
0000_XuPing_MC115_T_5_20PER.33737.33737.5.0.dta	5	0	YADHARPNLWVNTPDILHESLQHGGPGMFAIR	28.6189	1.24284e-07		3	WP_003896313.1/	479,K,A/	2|	target	1
0000_XuPing_MC115_T_6_20PER.16806.16806.2.0.dta	2	0	VVVTKDETTIVEGAGDAEAIQGR	24.2688	1.2457e-07		3	WP_003892307.1/	320,K,V/	2|	target	1
0000_XuPing_MC115_T_2_20PER.31346.31346.4.0.dta	4	0	RHETVEPVSAAPDDLAYVLFTSGSTGEPK	24.7326	1.24582e-07		3	WP_011729889.1/	677,R,G/	1|	target	1
0000_XuPing_MC115_T_12_33PER.39301.39301.4.0.dta	4	0	SAHDAATPQFVSSPGYEHAWLNPDNTEVSVEDLLSAPAVK	27.801	1.24607e-07		3	WP_003897816.1/	117,R,L/	1|	target	0
0000_XuPing_MC115_T_11_20PER.39307.39307.3.0.dta	3	0	TDDGIDHSALDYFGHGGGYLTATPEFATV	21.7809	1.24769e-07		3	WP_029104465.1/	290,R,-/	1|	target	0
0000_XuPing_MC115_T_8_20PER.15131.15131.2.0.dta	2	0	ILTGTKVEGIADDGSTVK	22.1783	1.24782e-07		3	WP_003892330.1/	228,K,V/	2|	target	1
0000_XuPing_MC115_T_13_20PER.48757.48757.3.0.dta	3	0	AVFVLDPMLATGGSMAHTIGLLQAR	21.4049	1.24857e-07		3	WP_003893093.1/	123,R,N/	2|	target	0
0000_XuPing_MC115_T_13_20PER.12311.12311.4.0.dta	4	0	VREFSAAVKDDHPAHFDEAAAK	27.1245	1.25032e-07		3	WP_011727307.1/	24,K,E/	2|	target	2
0000_XuPing_MC115_T_3_20PER.31984.31984.3.1.dta	3	0	DAGLIEAFNTGEDLHSFVASR	19.6043	1.25207e-07		3	WP_011729359.1/	698,R,A/	2|	target	0
0000_XuPing_MC115_T_8_20PER.33081.33081.3.0.dta	3	0	DTGLAAISEEVIGGVPAHDGPR	22.5054	1.25232e-07		3	WP_011727940.1/	126,K,G/	2|	target	0
0000_XuPing_MC115_T_8_20PER.35581.35581.3.0.dta	3	0	FLADEPIELLDGEGSAVIKR	21.1267	1.25257e-07		3	WP_003897865.1/	102,K,S/	2|	target	1
0000_XuPing_MC115_T_10_20PER.47290.47290.4.0.dta	4	0	ADPLDLQGAGDQGLMFGYAIGDTPELMPLPIALAHR	29.3609	1.25294e-07	27,Oxidation[M];	3	WP_003894439.1/	119,K,L/	1|0|	target	0
0000_XuPing_MC115_T_7_20PER.39400.39400.5.0.dta	5	0	YSHVMHLVSTVTGELAEDKTALDAVTACFPAGTLSGAPK	22.2169	1.2542e-07	28,Carbamidomethyl[C];	3	WP_003894606.1/	397,R,V/	2|0|	target	1
0000_XuPing_MC115_T_13_20PER.39364.39364.3.0.dta	3	0	VAVLEVLAEQPHSTADDVAMAVR	21.437	1.25998e-07		3	WP_011731162.1/	24,R,Q/	1|	target	0
0000_XuPing_MC115_T_11_20PER.13889.13889.3.0.dta	3	0	KVAVIGYGSQGHAHSLSLR	22.048	1.26579e-07		3	WP_003893742.1/	19,R,D/	1|	target	1
0000_XuPing_MC115_T_10_20PER.48814.48814.3.0.dta	3	0	ANVPASMVEYVIMGQVLTAGAGQMPAR	30.0055	1.26782e-07	24,Oxidation[M];	3	WP_014878184.1/	40,K,Q/	2|0|	target	0
0000_XuPing_MC115_T_6_20PER.18012.18012.3.0.dta	3	0	LQVEHPVTEETSGIDLVR	23.1261	1.26934e-07		3	WP_003893197.1/	299,R,Q/	2|	target	0
0000_XuPing_MC115_T_10_20PER.31820.31820.4.0.dta	4	0	AILTDAGVEISYDKPAHAQSAAAAEFLR	18.3608	1.27023e-07		3	WP_011728136.1/	279,R,M/	2|	target	1
0000_XuPing_MC115_T_12_33PER.9961.9961.2.0.dta	2	0	KAAESYADQATATYNK	26.6068	1.27048e-07		3	WP_003892345.1/	92,R,L/	1|	target	1
0000_XuPing_MC115_T_13_20PER.12326.12326.5.0.dta	5	0	VREFSAAVKDDHPAHFDEAAAK	26.8216	1.2715e-07		3	WP_011727307.1/	24,K,E/	2|	target	2
0000_XuPing_MC115_T_8_20PER.25165.25165.3.0.dta	3	0	ESFAGAAFHSAQWDHSVDLR	20.7628	1.27417e-07		3	WP_011727363.1/	154,R,G/	2|	target	0
0000_XuPing_MC115_T_11_20PER.36270.36270.3.0.dta	3	0	TTYTSLDGVFAAGDLVDHTYR	19.5287	1.27966e-07		3	WP_011731638.1/	266,R,Q/	1|	target	0
0000_XuPing_MC115_T_3_20PER.18749.18749.4.1.dta	4	0	GDADRDICLIPSSAHGTNAASAALAGMR	26.4757	1.28081e-07	8,Carbamidomethyl[C];27,Oxidation[M];	3	WP_011729226.1/	579,R,V/	2|0|0|	target	1
0000_XuPing_MC115_T_10_20PER.22716.22716.2.0.dta	2	0	VNVNGGAIAIGHPIGMSGAR	20.5291	1.28312e-07		3	WP_014878184.1/	337,K,I/	2|	target	0
0000_XuPing_MC115_T_10_20PER.45745.45745.3.0.dta	3	0	NTDIEIVAVNDLTDNATLAHLLK	25.0589	1.28338e-07		3	WP_003894472.1/	29,K,F/	1|	target	0
0000_XuPing_MC115_T_11_20PER.33715.33715.3.0.dta	3	0	LGAHLASGTTVMHEGFVNFNAGTLGTSMVEGR	23.8912	1.28376e-07		3	WP_011730317.1/	166,R,I/	2|	target	0
0000_XuPing_MC115_T_6_20PER.23218.23218.3.0.dta	3	0	SQVAAPASGVPAAASGVAASLASR	22.8479	1.28723e-07		3	WP_011727070.1/	395,K,R/	2|	target	0
0000_XuPing_MC115_T_7_20PER.42616.42616.4.0.dta	4	0	TAVSPYGSGALAGSSLGLDPDAIAEDLGFASAADNSVDATASR	24.4204	1.28762e-07		3	WP_011729312.1/	194,R,D/	2|	target	0
0000_XuPing_MC115_T_10_20PER.47375.47375.2.0.dta	2	0	SDAVDDEELIELVEMEVR	26.2933	1.28801e-07	15,Oxidation[M];	3	WP_003892789.1/	139,K,E/	2|0|	target	0
0000_XuPing_MC115_T_7_20PER.20630.20630.2.0.dta	2	0	VVVTKDETTIVEGAGDAEAIQGR	23.9902	1.28852e-07		3	WP_003892307.1/	320,K,V/	1|	target	1
0000_XuPing_MC115_T_8_20PER.34161.34161.5.0.dta	5	0	THENVIGSHQDGDRIVLELDDGKTVAADTLLVATGR	28.1269	1.29252e-07		3	WP_011728470.1/	230,R,V/	1|	target	2
0000_XuPing_MC115_T_7_20PER.39946.39946.4.0.dta	4	0	LVLADPEVVVLDEATAEAGSAHAAELEDAASAATAGR	26.7292	1.29291e-07		3	WP_011726610.1/	499,R,T/	1|	target	0
0000_XuPing_MC115_T_7_20PER.39211.39211.4.0.dta	4	0	VALTPGTGYFVQTVGAEPGSPTAGSMFWVSDTGVR	21.6723	1.29459e-07		3	WP_003892036.1/	420,R,Y/	1|	target	0
0000_XuPing_MC115_T_12_33PER.39015.39015.3.0.dta	3	0	LSDGDFTLDREAADAVLDEINER	24.1928	1.29679e-07		3	WP_011728286.1/	19,K,A/	2|	target	1
0000_XuPing_MC115_T_8_20PER.30915.30915.3.0.dta	3	0	GENALTVVDAGSWTFDHGDHSHFYVEPAAVAGR	26.6529	1.29861e-07		3	WP_042510672.1/	86,R,V/	2|	target	0
0000_XuPing_MC115_T_13_20PER.41692.41692.2.0.dta	2	0	PSKLDLFNAALAEAESGTTAAATTPK	26.0513	1.29887e-07		3	WP_011728340.1/	99,K,K/	2|	target	1
0000_XuPing_MC115_T_8_20PER.24896.24896.3.0.dta	3	0	GLTPMGPALSESVHGATVQGVVSR	18.0525	1.30225e-07		3	WP_011731449.1/	187,R,T/	1|	target	0
0000_XuPing_MC115_T_12_33PER.38698.38698.3.0.dta	3	0	NGVFNFPQSGTHNWAYWGQQLQAMKPDLQR	23.8038	1.30251e-07		3	WP_011731262.1/	297,K,V/	2|	target	1
0000_XuPing_MC115_T_10_20PER.39110.39110.3.0.dta	3	0	LGGQSVSQFQLALTGIDHSAADRAEEYVR	23.3274	1.30329e-07		3	WP_003894440.1/	284,R,W/	2|	target	1
0000_XuPing_MC115_T_12_33PER.34047.34047.3.0.dta	3	0	STLEIKDLHVSVAATEGTEEIPILK	27.6387	1.30369e-07		3	WP_003894511.1/	1,M,G/	1|	target	1
0000_XuPing_MC115_T_12_33PER.40131.40131.4.0.dta	4	0	VTDVSHVHALDLLLTQLEQTHGLPVGR	26.2337	1.30382e-07		3	WP_011730292.1/	101,K,I/	1|	target	0
0000_XuPing_MC115_T_13_20PER.30755.30755.4.0.dta	4	0	ILVENAQFESEIDADAAKEDAASDDER	23.3496	1.30643e-07		3	WP_011730202.1/	78,R,T/	2|	target	1
0000_XuPing_MC115_T_8_20PER.26212.26212.3.0.dta	3	0	ITADGPGEFHDPLGGLAAAR	16.6072	1.30734e-07		3	WP_011731631.1/	143,R,D/	1|	target	0
0000_XuPing_MC115_T_7_20PER.28943.28943.4.0.dta	4	0	DRYFQDDVLSEDKLVPEGIEGR	24.8182	1.30852e-07		3	WP_011727766.1/	425,K,V/	1|	target	2
0000_XuPing_MC115_T_11_20PER.25839.25839.3.0.dta	3	0	AYDAQTMHQMGAVNEVVDHADLEK	28.7553	1.31009e-07		3	WP_003892442.1/	212,R,A/	1|	target	0
0000_XuPing_MC115_T_10_20PER.48921.48921.4.0.dta	4	0	TLEAVADHGEITGNTIAGTAASSQETFDKLAAIGIDLPDVFR	29.9378	1.31376e-07		3	WP_011728814.1/	299,K,V/	1|	target	1
0000_XuPing_MC115_T_10_20PER.41264.41264.5.0.dta	5	0	TTVALHAVANAQAAGGIAAFIDAEHALDPEYAKK	27.268	1.31692e-07		3	WP_003894107.1/	74,K,L/	1|	target	1
0000_XuPing_MC115_T_13_20PER.29726.29726.3.0.dta	3	0	ELGGDAVGVPAHTGDVDDLGAVVER	18.9699	1.31731e-07		3	WP_011727863.1/	59,R,A/	2|	target	0
0000_XuPing_MC115_T_5_20PER.35722.35722.3.0.dta	3	0	VPFFDAGSVISTDGVDGIHFTEANNR	27.9866	1.31771e-07		3	WP_011731199.1/	176,K,D/	1|	target	0
0000_XuPing_MC115_T_4_20PER.35984.35984.4.0.dta	4	0	IGVIGLSVGHAIAHNLAVEGLCGELR	26.1175	1.31863e-07	22,Carbamidomethyl[C];	3	WP_011728218.1/	121,R,L/	2|0|	target	0
0000_XuPing_MC115_T_13_20PER.37307.37307.3.0.dta	3	0	APLVTVDRVDQFDIYAHLDGGGPSGQAGALR	32.1046	1.32154e-07		3	WP_003892945.1/	69,K,L/	2|	target	1
0000_XuPing_MC115_T_3_20PER.1726.1726.3.0.dta	3	0	GATQGHSGTHMVHAALR	27.1433	1.32299e-07	11,Oxidation[M];	3	WP_011728764.1/	574,R,E/	2|0|	target	0
0000_XuPing_MC115_T_10_20PER.41942.41942.2.0.dta	2	0	SGETEDTTIADLAVAVGSGQIK	21.7368	1.32365e-07		3	WP_003896814.1/	364,R,T/	2|	target	0
0000_XuPing_MC115_T_11_20PER.33589.33589.5.0.dta	5	0	NISLAEVVATHGKPDLVIVGANDPDAMFGHTEECRK	20.9099	1.32617e-07	34,Carbamidomethyl[C];	3	WP_011729690.1/	125,R,L/	1|0|	target	2
0000_XuPing_MC115_T_4_20PER.35801.35801.2.0.dta	2	0	TAVVEGLAQAIVHGEVPETLK	24.4254	1.32723e-07		3	WP_011731031.1/	222,K,D/	2|	target	0
0000_XuPing_MC115_T_6_20PER.29821.29821.2.0.dta	2	0	TDDVAGDGTTTATVLAQALVR	16.9665	1.3275e-07		3	WP_003892307.1/	79,K,E/	2|	target	0
0000_XuPing_MC115_T_7_20PER.14911.14911.4.0.dta	4	0	DKHVIIIGGGDTGADCLGTSHR	23.1064	1.32803e-07	16,Carbamidomethyl[C];	3	WP_003897870.1/	286,K,Q/	1|0|	target	1
0000_XuPing_MC115_T_2_20PER.36313.36313.3.0.dta	3	0	AQLSAAEPYEEWLHAGLLDLK	19.6918	1.32856e-07		3	WP_011728908.1/	429,K,T/	1|	target	0
0000_XuPing_MC115_T_13_20PER.28592.28592.3.0.dta	3	0	DYSTENASGGTSGPFYDGAVFHR	21.8609	1.32896e-07		3	WP_003891350.1/	43,K,V/	2|	target	0
0000_XuPing_MC115_T_12_33PER.31899.31899.3.0.dta	3	0	AALANHSLSFADFLRDEK	25.167	1.32922e-07		3	WP_011727372.1/	125,R,L/	1|	target	1
0000_XuPing_MC115_T_8_20PER.38980.38980.3.0.dta	3	0	KNEPQIWLGNVGQVGDSSDFSVFAPIVR	25.5362	1.32976e-07		3	WP_011727550.1/	60,R,D/	2|	target	1
0000_XuPing_MC115_T_10_20PER.32002.32002.3.0.dta	3	0	GNPGPAGYGAVVYDADHATVLAER	20.9009	1.32989e-07		3	WP_011729720.1/	12,R,K/	1|	target	0
0000_XuPing_MC115_T_11_20PER.41401.41401.4.0.dta	4	0	VRPFRPFQVNADLLELADPAAVVLHCLPAHR	24.4726	1.33055e-07	26,Carbamidomethyl[C];	3	WP_011729314.1/	238,R,G/	1|0|	target	2
0000_XuPing_MC115_T_10_20PER.41683.41683.3.1.dta	3	0	NGALSGIHPAELSAQVLNGLVER	23.2088	1.33295e-07		3	WP_003896601.1/	17,R,A/	2|	target	0
0000_XuPing_MC115_T_11_20PER.40804.40804.4.1.dta	4	0	GTGGEIQLTDAIALLIEEDHPVHVVVHR	23.028	1.33362e-07		3	WP_014878343.1/	236,R,G/	2|	target	0
0000_XuPing_MC115_T_7_20PER.15902.15902.3.0.dta	3	0	ALASAPGAPSDTPEPAQPTDALHR	19.991	1.33509e-07		3	WP_011729717.1/	202,R,A/	2|	target	0
0000_XuPing_MC115_T_7_20PER.36454.36454.3.0.dta	3	0	AAMGYTGSATIEQLQQAQFVQITAAGLK	30.2097	1.33776e-07	3,Oxidation[M];	3	WP_011727766.1/	466,R,E/	2|0|	target	0
0000_XuPing_MC115_T_7_20PER.20618.20618.2.0.dta	2	0	VVVTKDETTIVEGAGDAEAIQGR	26.8308	1.3399e-07		3	WP_003892307.1/	320,K,V/	2|	target	1
0000_XuPing_MC115_T_5_20PER.21762.21762.4.0.dta	4	0	HVGTDWNIEIDDKKYTPQEISAR	26.7821	1.3403e-07		3	WP_003892134.1/	71,R,V/	2|	target	2
0000_XuPing_MC115_T_12_33PER.39936.39936.5.0.dta	5	0	MVEGGVATIEDVDKAVVAGLSHPMGPLR	29.6643	1.34231e-07	24,Oxidation[M];	3	WP_003892338.1/	206,R,L/	1|0|	target	1
0000_XuPing_MC115_T_13_20PER.48202.48202.5.0.dta	5	0	TTEHVDARPALASALVTAIDHVGIAVPDLDAAAK	26.6444	1.34339e-07		3	WP_011730193.1/	1,M,W/	1|	target	1
0000_XuPing_MC115_T_10_20PER.33338.33338.3.0.dta	3	0	RDPEVEGLAVAPGNAGTSSIADQYDVDVTSGEAVVK	23.2967	1.35026e-07		3	WP_014878472.1/	20,R,L/	2|	target	1
0000_XuPing_MC115_T_10_20PER.41007.41007.3.0.dta	3	0	KATLVVDNTTATPMGQQPLSLGADLVVASATK	24.0558	1.35201e-07		3	WP_011728313.1/	164,R,S/	2|	target	1
0000_XuPing_MC115_T_9_20PER.23542.23542.3.0.dta	3	0	LEMMHGDAHPGNFMLLPDGR	29.0877	1.35242e-07		3	WP_014877256.1/	279,R,M/	1|	target	0
0000_XuPing_MC115_T_2_20PER.32136.32136.4.0.dta	4	0	EGEAGGITQHIGAYQVEVDLDGTVRPITFIDTPGHEAFTAMR	32.8196	1.35269e-07	41,Oxidation[M];	3	WP_014877447.1/	458,R,A/	1|0|	target	1
0000_XuPing_MC115_T_12_33PER.29822.29822.3.0.dta	3	0	ALQIGLEKDDVEWLHNSAVK	23.06	1.3554e-07		3	WP_011727501.1/	221,R,A/	1|	target	1
0000_XuPing_MC115_T_11_20PER.38672.38672.4.2.dta	4	0	LGLPADAKPFDFVFHGGSGSLKSEIEDSLK	23.0177	1.35594e-07		3	WP_003892176.1/	237,K,Y/	1|	target	2
0000_XuPing_MC115_T_2_20PER.34952.34952.3.0.dta	3	0	APVVTSPQPQLVAAAGAALLADR	22.2846	1.35621e-07		3	WP_011727124.1/	312,R,A/	1|	target	0
0000_XuPing_MC115_T_8_20PER.43026.43026.3.0.dta	3	0	DPDSGSGSGNPGSDPFGLGMGGAGFDMGDLGQIFTK	26.2992	1.35648e-07		3	WP_011728041.1/	21,K,L/	2|	target	0
0000_XuPing_MC115_T_3_20PER.23894.23894.3.0.dta	3	0	EAQVVAEAAHVTHAASVAALTER	19.1153	1.35675e-07		3	WP_011730250.1/	265,K,R/	2|	target	0
0000_XuPing_MC115_T_8_20PER.30986.30986.3.0.dta	3	0	GENALTVVDAGSWTFDHGDHSHFYVEPAAVAGR	24.7639	1.35757e-07		3	WP_042510672.1/	86,R,V/	1|	target	0
0000_XuPing_MC115_T_5_20PER.33242.33242.5.0.dta	5	0	AKEMSAFDAFNAVQDHVLHAAQAHIDR	25.4794	1.3577e-07		3	WP_011729863.1/	516,K,V/	1|	target	1
0000_XuPing_MC115_T_8_20PER.37241.37241.5.0.dta	5	0	MGLNSELDGHNLVAITRPLISDPFEAQELANHIR	26.9562	1.36328e-07		3	WP_011728009.1/	202,R,D/	1|	target	1
0000_XuPing_MC115_T_3_20PER.13861.13861.3.0.dta	3	0	TRESLQATAQLTQTHEVDMTK	23.9384	1.3641e-07		3	WP_011729702.1/	363,K,I/	2|	target	1
0000_XuPing_MC115_T_11_20PER.42212.42212.3.0.dta	3	0	IFLGVGTGEALNEIATGYAGEWPEFKER	27.9893	1.3667e-07		3	WP_003892203.1/	100,R,F/	2|	target	1
0000_XuPing_MC115_T_12_33PER.15592.15592.2.0.dta	2	0	SEQPIYGAANTSQSVVDTKPAQR	23.6946	1.36738e-07		3	WP_011729713.1/	1,M,T/	1|	target	1
0000_XuPing_MC115_T_8_20PER.24243.24243.3.0.dta	3	0	AYQADIDKTDPDLVLAHEASLQAAQAK	25.4642	1.36765e-07		3	WP_011729791.1/	310,R,I/	1|	target	1
0000_XuPing_MC115_T_12_33PER.31889.31889.2.0.dta	2	0	AHADTLGEDVATAVADVR	23.9143	1.36929e-07		3	WP_011729627.1/	48,K,D/	1|	target	0
0000_XuPing_MC115_T_13_20PER.43571.43571.4.0.dta	4	0	SIGAAEAATAAGIGPSYNILDGFEGHLDENR	21.2451	1.37258e-07		3	WP_003892192.1/	88,R,H/	1|	target	0
0000_XuPing_MC115_T_11_20PER.16838.16838.2.0.dta	2	0	VAVIGYGSQGHAHSLSLR	22.5759	1.37602e-07		3	WP_003893742.1/	20,K,D/	1|	target	0
0000_XuPing_MC115_T_11_20PER.17602.17602.3.0.dta	3	0	SGELTETTFTASEPGHVVPHGER	19.3789	1.37809e-07		3	WP_011731002.1/	92,K,T/	2|	target	0
0000_XuPing_MC115_T_10_20PER.41284.41284.4.0.dta	4	0	TTVALHAVANAQAAGGIAAFIDAEHALDPEYAKK	25.6374	1.37974e-07		3	WP_003894107.1/	74,K,L/	1|	target	1
0000_XuPing_MC115_T_7_20PER.14805.14805.2.0.dta	2	0	SVTGEDVDMVSLGGPEAHHKK	23.2679	1.37974e-07		3	WP_011729738.1/	166,R,S/	2|	target	1
0000_XuPing_MC115_T_11_20PER.15551.15551.2.0.dta	2	0	IPLEMCPSSNVQTGAVK	25.5826	1.37988e-07	5,Oxidation[M];6,Carbamidomethyl[C];	3	WP_014877158.1/	261,R,S/	1|0|0|	target	0
0000_XuPing_MC115_T_8_20PER.18978.18978.4.0.dta	4	0	THENVIGSHQDGDRIVLELDDGK	29.7705	1.38098e-07		3	WP_011728470.1/	230,R,T/	2|	target	1
0000_XuPing_MC115_T_13_20PER.50198.50198.3.0.dta	3	0	AVLQQIQNDLFDAGADLSTPLVEDPKYPPLR	20.1963	1.38707e-07		3	WP_011730200.1/	60,R,I/	2|	target	1
0000_XuPing_MC115_T_7_20PER.40160.40160.3.0.dta	3	0	DLASAQQINEAVGAVFAEHQIFR	23.0576	1.38791e-07		3	WP_011726838.1/	158,R,I/	2|	target	0
0000_XuPing_MC115_T_10_20PER.43373.43373.3.0.dta	3	0	LAPQELLAELGPHVEVIDAAK	17.5109	1.39138e-07		3	WP_003893999.1/	197,R,I/	2|	target	0
0000_XuPing_MC115_T_10_20PER.45966.45966.3.0.dta	3	0	EDGALPDVYIAMGQTAENVALHTGISR	23.4387	1.39166e-07		3	WP_011730434.1/	160,R,E/	1|	target	0
0000_XuPing_MC115_T_8_20PER.26469.26469.4.0.dta	4	0	TGHGIGLSVHEEPYIVAGNNLPLER	20.7712	1.39361e-07		3	WP_011729390.1/	303,R,G/	1|	target	0
0000_XuPing_MC115_T_8_20PER.40930.40930.3.0.dta	3	0	EAYAAVEATAQTLTELGHHVEELPQAPFDDAALAR	28.303	1.39458e-07		3	WP_011731449.1/	268,R,E/	2|	target	0
0000_XuPing_MC115_T_12_33PER.19471.19471.3.0.dta	3	0	SEQPIYGAANTSQSVVDTKPAQR	23.391	1.39486e-07	0,Acetyl[ProteinN-term];	3	WP_011729713.1/	1,M,T/	1|0|	target	1
0000_XuPing_MC115_T_11_20PER.13200.13200.3.0.dta	3	0	MMEIQQASVQMAGHSR	28.1403	1.39863e-07	11,Oxidation[M];	3	WP_011728531.1/	214,R,L/	2|0|	target	0
0000_XuPing_MC115_T_8_20PER.25516.25516.4.2.dta	4	0	LLASLHDDEGNVAVEGLHEATAADVDR	19.3457	1.39905e-07		3	WP_014878135.1/	227,R,G/	2|	target	0
0000_XuPing_MC115_T_10_20PER.43495.43495.4.1.dta	4	0	AEELGLTWLAEIGAHGVVAGPDSTLQSQPANAIKK	27.8702	1.40059e-07		3	WP_014878184.1/	264,K,A/	2|	target	1
0000_XuPing_MC115_T_13_20PER.42062.42062.3.0.dta	3	0	ELMAGLHTDPDSVLNTTFDEGHDELVLVK	26.9373	1.40494e-07		3	WP_011731040.1/	54,K,Q/	1|	target	0
0000_XuPing_MC115_T_8_20PER.16106.16106.2.0.dta	2	0	SGELTETTFTASEPGHVVPHGER	19.6022	1.40607e-07		3	WP_011731002.1/	92,K,T/	2|	target	0
0000_XuPing_MC115_T_2_20PER.33221.33221.4.0.dta	4	0	EGEAGGITQHIGAYQVEVDLDGTVRPITFIDTPGHEAFTAMR	35.3567	1.40677e-07		3	WP_014877447.1/	458,R,A/	2|	target	1
0000_XuPing_MC115_T_7_20PER.37673.37673.2.0.dta	2	0	TPSPVDPCDFVIFGGTGDLAAR	22.1312	1.40775e-07	8,Carbamidomethyl[C];	3	WP_011726838.1/	3,R,K/	1|0|	target	0
0000_XuPing_MC115_T_7_20PER.38875.38875.3.0.dta	3	0	DLVNAGAVELVAATVDHGVSSEAAR	21.7021	1.41029e-07		3	WP_003893735.1/	344,R,A/	1|	target	0
0000_XuPing_MC115_T_11_20PER.21032.21032.3.0.dta	3	0	IATHCTEADVSIQHFGLAR	22.1366	1.41085e-07	5,Carbamidomethyl[C];	3	WP_003897334.1/	114,R,E/	2|0|	target	0
0000_XuPing_MC115_T_6_20PER.35547.35547.2.0.dta	2	0	EQIAATAGISAGDQSIGDLIAEAMDK	20.1218	1.41198e-07		3	WP_003892307.1/	140,K,V/	2|	target	0
0000_XuPing_MC115_T_13_20PER.18530.18530.2.0.dta	2	0	TLEENQKVEFEVGQSPK	25.6764	1.41241e-07		3	WP_011562175.1/	40,R,G/	1|	target	1
0000_XuPing_MC115_T_2_20PER.23586.23586.2.0.dta	2	0	DVLVYDAHTAAANVLIHGGPR	21.6712	1.41269e-07		3	WP_011727068.1/	809,R,S/	1|	target	0
0000_XuPing_MC115_T_5_20PER.30808.30808.5.0.dta	5	0	AKEMSAFDAFNAVQDHVLHAAQAHIDR	26.066	1.41481e-07	4,Oxidation[M];	3	WP_011729863.1/	516,K,V/	2|0|	target	1
0000_XuPing_MC115_T_12_33PER.24164.24164.2.0.dta	2	0	LGMTQVFDENNKVVPVTVVK	25.2067	1.41509e-07	3,Oxidation[M];	3	WP_003892823.1/	10,K,A/	1|0|	target	1
0000_XuPing_MC115_T_7_20PER.37574.37574.2.0.dta	2	0	HVLVDGDAAEFLSWAEVTR	21.2727	1.41878e-07		3	WP_029104139.1/	152,R,A/	1|	target	0
0000_XuPing_MC115_T_11_20PER.17795.17795.2.0.dta	2	0	GQQAVLCASTGNTSASAAAYAAR	21.2859	1.42091e-07	7,Carbamidomethyl[C];	3	WP_011730211.1/	83,R,A/	1|0|	target	0
0000_XuPing_MC115_T_8_20PER.31248.31248.2.0.dta	2	0	LGELAIGGTAVGTGLNAPEGFGAK	19.3931	1.42148e-07		3	WP_011730408.1/	218,R,V/	2|	target	0
0000_XuPing_MC115_T_10_20PER.36369.36369.3.0.dta	3	0	GHDDSAVALGDFKVDPDAELERPNQFALIDTAGNR	27.9187	1.42176e-07		3	WP_011731002.1/	237,K,L/	1|	target	2
0000_XuPing_MC115_T_10_20PER.43268.43268.4.1.dta	4	0	SAIHEALQQGLVTEDMPGELTSGVALVGGGPGDPELITVR	24.6593	1.42204e-07		3	WP_003893999.1/	142,R,G/	2|	target	0
0000_XuPing_MC115_T_13_20PER.48691.48691.4.0.dta	4	0	FVPVEAQVVADQIEAATSAYDLHTVK	22.3347	1.42318e-07		3	WP_011726964.1/	52,R,I/	2|	target	0
0000_XuPing_MC115_T_5_20PER.12987.12987.2.0.dta	2	0	HVEAQVIADQHGNVVVAGTR	24.4744	1.42404e-07		3	WP_003893197.1/	214,R,D/	2|	target	0
0000_XuPing_MC115_T_1_20PER.25927.25927.4.0.dta	4	0	DLFALYDSDAQHGAIAPHGDLVVR	21.0582	1.42418e-07		3	WP_011726611.1/	2288,R,H/	2|	target	0
0000_XuPing_MC115_T_12_33PER.37123.37123.4.0.dta	4	0	AVDTTGAGDVFAGVLAAGWPAGHEHALQR	21.8779	1.42432e-07		3	WP_011729943.1/	227,R,A/	1|	target	0
0000_XuPing_MC115_T_11_20PER.22545.22545.3.0.dta	3	0	VMMKPNADPHSYGLSAADAAEMAR	23.1146	1.42489e-07		3	WP_011731003.1/	52,R,A/	1|	target	1
0000_XuPing_MC115_T_11_20PER.31215.31215.4.0.dta	4	0	LAVSTDHLINVAPDAAVVEGWRK	23.9909	1.42489e-07		3	WP_014877201.1/	180,K,R/	2|	target	1
0000_XuPing_MC115_T_8_20PER.34681.34681.3.0.dta	3	0	HGDAVYSEDGSTVDQQVAALLAGR	25.4899	1.42589e-07		3	WP_029104544.1/	260,R,R/	2|	target	0
0000_XuPing_MC115_T_9_20PER.33058.33058.3.0.dta	3	0	TVFGHGYTFGGHPVSAAVAMANLDIFER	30.5215	1.4276e-07		3	WP_003893069.1/	317,K,E/	1|	target	0
0000_XuPing_MC115_T_10_20PER.18700.18700.2.0.dta	2	0	VNVNGGAIAIGHPIGMSGAR	27.9418	1.43046e-07	16,Oxidation[M];	3	WP_014878184.1/	337,K,I/	2|0|	target	0
0000_XuPing_MC115_T_6_20PER.25112.25112.3.0.dta	3	0	AKAPLVPGTPDPVKDADEVVAFAK	19.3429	1.43261e-07		3	WP_003893197.1/	132,R,E/	2|	target	2
0000_XuPing_MC115_T_6_20PER.19138.19138.2.0.dta	2	0	HVEVPDQVVQVGDDAMVK	24.5417	1.43318e-07		3	WP_003895279.1/	329,R,V/	1|	target	0
0000_XuPing_MC115_T_10_20PER.28289.28289.3.0.dta	3	0	AGVITPVSACSSGSEAIAHAWR	19.861	1.43433e-07	10,Carbamidomethyl[C];	3	WP_011729736.1/	161,R,Q/	2|0|	target	0
0000_XuPing_MC115_T_6_20PER.7892.7892.3.0.dta	3	0	TEETLHPVGEAAVDKVHAK	23.9697	1.43878e-07		3	WP_003893203.1/	28,R,G/	1|	target	1
0000_XuPing_MC115_T_8_20PER.38683.38683.2.0.dta	2	0	LFGAAGVTAAVVGAASAGALAGR	17.2086	1.44541e-07		3	WP_011730522.1/	13,K,A/	1|	target	0
0000_XuPing_MC115_T_11_20PER.26946.26946.3.0.dta	3	0	EIETYHNLLEGGQEDFESSGAGK	23.6618	1.44585e-07		3	CON_IPI00019359.3/	449,K,I/	1|	target	0
0000_XuPing_MC115_T_12_33PER.29247.29247.2.0.dta	2	0	IDLSDGAGTLAHCVVENTAK	27.8211	1.44585e-07	13,Carbamidomethyl[C];	3	WP_011729879.1/	39,R,G/	2|0|	target	0
0000_XuPing_MC115_T_7_20PER.41680.41680.3.0.dta	3	0	NHMIIMPDADLDQAVDALIGAGYGSAGER	23.259	1.4486e-07		3	WP_011727703.1/	252,K,C/	1|	target	0
0000_XuPing_MC115_T_12_33PER.10724.10724.2.0.dta	2	0	KDEAIAMQGQEVYDR	28.1553	1.45222e-07	7,Oxidation[M];	3	WP_003892339.1/	249,K,Y/	1|0|	target	1
0000_XuPing_MC115_T_10_20PER.31944.31944.2.0.dta	2	0	LPQDVSLEGDDTIVIGDTK	23.3912	1.45353e-07		3	WP_003894472.1/	59,R,I/	2|	target	0
0000_XuPing_MC115_T_4_20PER.29999.29999.3.0.dta	3	0	APVAGIAMGLVSDDVDVDGKVEK	24.9432	1.45353e-07		3	WP_011728507.1/	490,K,R/	2|	target	1
0000_XuPing_MC115_T_10_20PER.41252.41252.2.0.dta	2	0	ADDDLLQLWDHPVNTPALR	21.2001	1.456e-07		3	WP_011728174.1/	310,K,R/	2|	target	0
0000_XuPing_MC115_T_8_20PER.20747.20747.3.0.dta	3	0	ADTDVEYRIEHDTMGEVR	24.3113	1.45644e-07		3	WP_011730408.1/	1,M,V/	2|	target	1
0000_XuPing_MC115_T_13_20PER.45655.45655.3.0.dta	3	0	ADIQTVCLGQAASAAAVLLAAGTPGKR	24.1155	1.45936e-07	7,Carbamidomethyl[C];	3	WP_003896046.1/	101,R,L/	2|0|	target	1
0000_XuPing_MC115_T_9_20PER.28539.28539.3.0.dta	3	0	GHDDSAVALGDFKVDPDAELERPNQFALIDTAGNR	28.0722	1.46009e-07		3	WP_011731002.1/	237,K,L/	1|	target	2
0000_XuPing_MC115_T_13_20PER.7485.7485.2.0.dta	2	0	AHLESAGGQLTHEGQSTEK	25.0391	1.46506e-07		3	WP_003897878.1/	153,R,G/	2|	target	0
0000_XuPing_MC115_T_8_20PER.35972.35972.2.0.dta	2	0	IVLELDDGKTVAADTLLVATGR	21.508	1.46623e-07		3	WP_011728470.1/	244,R,V/	2|	target	1
0000_XuPing_MC115_T_11_20PER.34962.34962.4.4.dta	4	0	VIPGIYGHFAGGDANPEDNKFIDGLVR	19.0286	1.46755e-07		3	WP_003898152.1/	310,R,E/	2|	target	1
0000_XuPing_MC115_T_7_20PER.37238.37238.4.0.dta	4	0	EAALYAEQCKDVDIIITTALIPGRPAPR	21.6705	1.46843e-07	9,Carbamidomethyl[C];	3	WP_011726673.1/WP_014877938.1/	239,R,I/239,R,I/	1|0|	target	2
0000_XuPing_MC115_T_13_20PER.39467.39467.5.0.dta	5	0	GLLLVNHPEVGPLDLHFQHLSLR	20.6446	1.46931e-07		3	WP_011728835.1/	218,R,G/	1|	target	0
0000_XuPing_MC115_T_13_20PER.41763.41763.3.1.dta	3	0	QVSDQVLFTDGGVILEQGTPAAVIDDPQHER	24.5044	1.4724e-07		3	WP_011731193.1/	214,K,T/	2|	target	0
0000_XuPing_MC115_T_13_20PER.51124.51124.3.0.dta	3	0	VQQPAPTDLGAGLDTFLQDLHDESIGTMTAK	25.2771	1.47447e-07		3	WP_011727151.1/	49,R,G/	2|	target	0
0000_XuPing_MC115_T_4_20PER.41490.41490.4.2.dta	4	0	LAEELSVGEHQVAAAIHLLDEGSTVPFIAR	28.9806	1.47447e-07		3	WP_014877502.1/	20,R,Y/	2|	target	0
0000_XuPing_MC115_T_7_20PER.39155.39155.4.0.dta	4	0	IGTLLGGANVNILAAQLSQDASGDHATVMLR	25.3062	1.47697e-07		3	WP_011728303.1/	469,K,V/	1|	target	0
0000_XuPing_MC115_T_11_20PER.38549.38549.4.0.dta	4	0	IDKGLAEEADGVQLMKPMPTLDDLLAR	26.5566	1.4789e-07		3	WP_011729118.1/	103,K,G/	2|	target	2
0000_XuPing_MC115_T_8_20PER.34193.34193.4.0.dta	4	0	THENVIGSHQDGDRIVLELDDGKTVAADTLLVATGR	27.7998	1.47978e-07		3	WP_011728470.1/	230,R,V/	1|	target	2
0000_XuPing_MC115_T_8_20PER.42338.42338.3.0.dta	3	0	VADVLDEQVLAEKIEAALEFK	21.667	1.48008e-07		3	WP_011727173.1/	147,R,N/	2|	target	1
0000_XuPing_MC115_T_2_20PER.34406.34406.2.0.dta	2	0	IVVGELETAWHALASGR	21.7465	1.48557e-07		3	WP_011729885.1/	1183,R,E/	1|	target	0
0000_XuPing_MC115_T_5_20PER.31327.31327.4.0.dta	4	0	LATFDEADHKFLAEVGDVVVKPTR	23.416	1.48586e-07		3	WP_011728458.1/	364,R,G/	1|	target	2
0000_XuPing_MC115_T_7_20PER.39382.39382.4.0.dta	4	0	YSHVMHLVSTVTGELAEDKTALDAVTACFPAGTLSGAPK	23.9761	1.48735e-07	28,Carbamidomethyl[C];	3	WP_003894606.1/	397,R,V/	1|0|	target	1
0000_XuPing_MC115_T_11_20PER.42232.42232.4.1.dta	4	0	TAAFEIVDALGTAPDVHALPVGNAGNITAYWK	28.1849	1.48958e-07		3	WP_011730211.1/	174,K,G/	2|	target	0
0000_XuPing_MC115_T_10_20PER.31545.31545.4.0.dta	4	0	PLQLGAAAAADRPDVQELFHR	25.8538	1.49182e-07		3	WP_011729667.1/	212,R,I/	1|	target	1
0000_XuPing_MC115_T_7_20PER.33923.33923.3.0.dta	3	0	VSNLPAGHGLNAATGEYEDLLAAGVADPVK	24.4703	1.49495e-07		3	WP_003892307.1/	465,K,V/	1|	target	0
0000_XuPing_MC115_T_13_20PER.41824.41824.3.0.dta	3	0	GDLVNYAGVSGDLNPIHWDDEIAK	21.988	1.49795e-07		3	WP_003892730.1/	24,R,Q/	2|	target	0
0000_XuPing_MC115_T_7_20PER.25213.25213.3.0.dta	3	0	AADAVSEALLASATPVDDKK	22.8384	1.49975e-07		3	WP_011727753.1/	121,K,A/	1|	target	1
0000_XuPing_MC115_T_8_20PER.30889.30889.4.1.dta	4	0	GENALTVVDAGSWTFDHGDHSHFYVEPAAVAGR	26.3224	1.5002e-07		3	WP_042510672.1/	86,R,V/	2|	target	0
0000_XuPing_MC115_T_10_20PER.33003.33003.3.0.dta	3	0	GPHAEALILGTDGKLYVIDPASGDTVK	25.563	1.5014e-07		3	WP_011731002.1/	291,R,T/	2|	target	1
0000_XuPing_MC115_T_7_20PER.15387.15387.4.0.dta	4	0	VQATGHQVIWQCDPMHGNTHESSTGYK	23.8537	1.50155e-07	12,Carbamidomethyl[C];	3	WP_003895637.1/	355,K,T/	1|0|	target	0
0000_XuPing_MC115_T_13_20PER.28328.28328.3.0.dta	3	0	TLEAVADHGEITGNTIAGTAASSQETFDK	25.5829	1.502e-07		3	WP_011728814.1/	299,K,L/	2|	target	0
0000_XuPing_MC115_T_13_20PER.39407.39407.4.1.dta	4	0	FIYHKPLLAGDQLHAVMEIMSHEER	32.6509	1.50245e-07		3	WP_003892731.1/	90,K,F/	2|	target	1
0000_XuPing_MC115_T_7_20PER.33036.33036.5.0.dta	5	0	IVKPNLAIVSSYNDMLSAHKPFEDYPAQLK	22.4251	1.5035e-07		3	WP_011726837.1/	65,R,A/	2|	target	2
0000_XuPing_MC115_T_4_20PER.30138.30138.3.0.dta	3	0	APVAGIAMGLVSDDVDVDGKVEK	24.6791	1.50937e-07		3	WP_011728507.1/	490,K,R/	1|	target	1
0000_XuPing_MC115_T_7_20PER.28324.28324.3.0.dta	3	0	LAAFGAHIVAYDPYVSQAR	21.38	1.51421e-07		3	WP_011728303.1/	159,R,A/	1|	target	0
0000_XuPing_MC115_T_13_20PER.13705.13705.2.0.dta	2	0	LGGHIVQGHVDGTGSVISR	23.5847	1.51436e-07		3	WP_003894458.1/	93,R,T/	2|	target	0
0000_XuPing_MC115_T_4_20PER.31527.31527.3.0.dta	3	0	LPEGWDADLPHWDLDAKPVATR	26.3076	1.51603e-07		3	WP_011728815.1/	356,K,A/	2|	target	1
0000_XuPing_MC115_T_9_20PER.30847.30847.4.1.dta	4	0	LTRPGGVVLYATCSPHLAETVGVVADAIR	28.5972	1.51603e-07	13,Carbamidomethyl[C];	3	WP_011728793.1/	386,R,R/	2|0|	target	1
0000_XuPing_MC115_T_6_20PER.35307.35307.4.0.dta	4	0	AAVEEGIVAGGGVALLQSAPSLEELSLTGDEATGANIVR	24.942	1.51694e-07		3	WP_003892307.1/	402,K,V/	1|	target	0
0000_XuPing_MC115_T_10_20PER.30596.30596.2.0.dta	2	0	NLAFHLGGHINHSIWWK	28.4054	1.51831e-07		3	WP_011731275.1/	64,K,N/	1|	target	0
0000_XuPing_MC115_T_6_20PER.10362.10362.2.0.dta	2	0	HVEAQVIADQHGNVVVAGTR	22.9611	1.52165e-07		3	WP_003893197.1/	214,R,D/	1|	target	0
0000_XuPing_MC115_T_7_20PER.37201.37201.4.1.dta	4	0	EAALYAEQCKDVDIIITTALIPGRPAPR	22.8859	1.52485e-07	9,Carbamidomethyl[C];	3	WP_011726673.1/WP_014877938.1/	239,R,I/239,R,I/	2|0|	target	2
0000_XuPing_MC115_T_11_20PER.40612.40612.3.0.dta	3	0	QVQLNILEVKNPESQAQLVAQGVAEQLSNR	24.6773	1.525e-07		3	WP_003892829.1/	96,K,V/	1|	target	1
0000_XuPing_MC115_T_10_20PER.31074.31074.2.0.dta	2	0	LPQDVSLEGDDTIVIGDTK	22.6429	1.52622e-07		3	WP_003894472.1/	59,R,I/	2|	target	0
0000_XuPing_MC115_T_8_20PER.21360.21360.3.0.dta	3	0	SPADIELVHEVMDR	25.2069	1.52744e-07	12,Oxidation[M];	3	WP_011728910.1/	194,R,V/	1|0|	target	0
0000_XuPing_MC115_T_10_20PER.43115.43115.4.0.dta	4	0	TTVALHAVANAQAAGGIAAFIDAEHALDPEYAK	26.2471	1.52897e-07		3	WP_003894107.1/	74,K,K/	1|	target	0
0000_XuPing_MC115_T_12_33PER.40963.40963.4.1.dta	4	0	RADIGPGLVATGDQVVDLDDQLAEMIALRDEGK	26.0475	1.52897e-07		3	WP_011730008.1/	125,R,I/	2|	target	2
0000_XuPing_MC115_T_10_20PER.48436.48436.3.0.dta	3	0	AAELATAAHPVLADGPSVLTLLETVTK	28.4517	1.53081e-07		3	WP_011730710.1/	101,R,A/	1|	target	0
0000_XuPing_MC115_T_8_20PER.26702.26702.3.0.dta	3	0	RGQEVGLVDVHPVGAITMGLK	21.9421	1.53096e-07		3	WP_011728776.1/	114,R,G/	2|	target	1
0000_XuPing_MC115_T_8_20PER.39814.39814.3.0.dta	3	0	MENKPWDSIIVGGGAAGLSAALVLGR	22.15	1.53633e-07		3	WP_011729718.1/	0,-,A/	1|	target	1
0000_XuPing_MC115_T_12_33PER.16458.16458.3.0.dta	3	0	DVAEHESDLTIQHTAEPIGER	25.4723	1.53694e-07		3	WP_011728462.1/	67,R,I/	1|	target	0
0000_XuPing_MC115_T_8_20PER.31481.31481.3.0.dta	3	0	HLIPALEVLHASLAAK	23.8657	1.53863e-07		3	WP_011730408.1/	155,R,A/	2|	target	0
0000_XuPing_MC115_T_12_33PER.26989.26989.5.0.dta	5	0	RGPGQVPDGVAVHLLPFHPDDTSGQDAPHESTFQR	31.9401	1.5391e-07		3	WP_011726668.1/	67,R,V/	1|	target	1
0000_XuPing_MC115_T_13_20PER.16540.16540.3.0.dta	3	0	TVQDATATETHGVTLTDAAAAK	20.6727	1.5394e-07		3	WP_003895666.1/	1,M,A/	1|	target	0
0000_XuPing_MC115_T_4_20PER.39389.39389.3.0.dta	3	0	GLTIELTDERVTAEEVVDDVVKDTAEAPK	32.7338	1.54202e-07		3	WP_003891333.1/	202,K,T/	2|	target	2
0000_XuPing_MC115_T_11_20PER.30762.30762.3.0.dta	3	0	FTEAFGVTHPIAQGGMQWVGR	18.7596	1.54279e-07		3	WP_011730367.1/	6,K,A/	1|	target	0
0000_XuPing_MC115_T_11_20PER.16987.16987.3.0.dta	3	0	YHALVQGHPDPSSGTIDAPIGR	21.5417	1.54434e-07		3	WP_011728869.1/	170,R,H/	2|	target	0
0000_XuPing_MC115_T_10_20PER.39700.39700.2.0.dta	2	0	YAINNSFGFGGHNVALAFGRY	25.1265	1.5448e-07		3	WP_011729736.1/	395,K,-/	1|	target	1
0000_XuPing_MC115_T_3_20PER.33209.33209.2.0.dta	2	0	ALEPGELAAWLSEHSLGSR	19.4245	1.54681e-07		3	WP_011729359.1/	323,R,F/	2|	target	0
0000_XuPing_MC115_T_13_20PER.40805.40805.3.0.dta	3	0	IQEEDDAMDDLHGHLFTVLMDR	19.4102	1.5482e-07		3	WP_003897196.1/	149,R,E/	1|	target	0
0000_XuPing_MC115_T_13_20PER.20310.20310.4.0.dta	4	0	VNSDAADELHVHSNPEHNFPIEPR	21.739	1.55332e-07		3	WP_011731324.1/	90,R,S/	1|	target	0
0000_XuPing_MC115_T_2_20PER.36301.36301.3.0.dta	3	0	ADAVVSADLGEDPHQVDTGDTAGLLSMIYPLR	23.2262	1.55348e-07		3	WP_011729885.1/	1314,R,V/	1|	target	0
0000_XuPing_MC115_T_11_20PER.29073.29073.4.3.dta	4	0	EGADVAIAYLDEHDDATHTASLVER	19.5323	1.55363e-07		3	WP_011727900.1/	72,K,T/	2|	target	0
0000_XuPing_MC115_T_8_20PER.39481.39481.2.0.dta	2	0	GLVGSELDESFVADVGGAFAR	20.7785	1.55379e-07		3	WP_011727940.1/	18,R,L/	2|	target	0
0000_XuPing_MC115_T_13_20PER.46594.46594.2.0.dta	2	0	VVLGDLNSEATEAAVEELGGSEVAAAVR	21.6081	1.5541e-07		3	WP_051065148.1/	52,R,C/	1|	target	0
0000_XuPing_MC115_T_12_33PER.24001.24001.2.0.dta	2	0	VADIAGLAGFSHNHDATEIR	22.0399	1.55846e-07		3	WP_014877414.1/	185,R,L/	1|	target	0
0000_XuPing_MC115_T_12_33PER.21501.21501.3.0.dta	3	0	IAAGGVEGGGPDGKPALDVELK	20.1415	1.5608e-07		3	WP_011728734.1/	260,K,S/	1|	target	1
0000_XuPing_MC115_T_8_20PER.32317.32317.4.1.dta	4	0	DLVVDTPVTLSPEDSVSDANALLHKR	20.0825	1.56095e-07		3	WP_011729218.1/	92,R,A/	2|	target	1
0000_XuPing_MC115_T_11_20PER.38599.38599.3.0.dta	3	0	AMQEMMGVDEPDYGHLLDDMQVYEDQPVK	24.2445	1.56267e-07		3	WP_003897336.1/	67,K,S/	2|	target	0
0000_XuPing_MC115_T_11_20PER.16827.16827.2.0.dta	2	0	VAVIGYGSQGHAHSLSLR	23.0513	1.56486e-07		3	WP_003893742.1/	20,K,D/	2|	target	0
0000_XuPing_MC115_T_13_20PER.49221.49221.3.0.dta	3	0	FDGPWDELALGGAQLVTFHVPR	23.4836	1.56674e-07		3	WP_011730252.1/	144,R,-/	2|	target	0
0000_XuPing_MC115_T_12_33PER.31038.31038.3.0.dta	3	0	LGFTDSDVEKPGSDKLIDAVVAHGTAGDIAAR	30.3409	1.57066e-07		3	WP_011727715.1/	213,K,L/	1|	target	2
0000_XuPing_MC115_T_4_20PER.37167.37167.3.0.dta	3	0	VLIDLEPFVGEDGATYEFENKVTGGR	19.4713	1.57302e-07		3	WP_003892788.1/	514,K,I/	1|	target	1
0000_XuPing_MC115_T_12_33PER.41948.41948.3.0.dta	3	0	TVGDVVAYIQKLEEENPEAAAALR	20.7081	1.57428e-07		3	WP_003895721.1/	68,R,E/	1|	target	1
0000_XuPing_MC115_T_10_20PER.19697.19697.3.0.dta	3	0	LTHEVGGLVVVDHSAAAPYR	24.1887	1.57506e-07		3	WP_011731233.1/	181,K,L/	1|	target	0
0000_XuPing_MC115_T_5_20PER.37732.37732.3.0.dta	3	0	GGPSTGLPTKTEQADLLQALFGR	24.1175	1.57664e-07		3	WP_003896022.1/	348,R,N/	2|	target	1
0000_XuPing_MC115_T_10_20PER.48052.48052.4.0.dta	4	0	VQLNPLEEASAYQQLLDEFGVTHDELAAR	23.5266	1.57806e-07		3	WP_011731641.1/	182,R,I/	2|	target	0
0000_XuPing_MC115_T_2_20PER.34232.34232.3.0.dta	3	0	VLSGLDSHQAIDLLISQLRK	19.6003	1.57932e-07		3	WP_011730209.1/	622,R,T/	1|	target	1
0000_XuPing_MC115_T_8_20PER.36616.36616.5.0.dta	5	0	EVSSTEVTQAHLDQIAATDDRFHAFLHVAADSALAEAAR	21.6652	1.58201e-07		3	WP_003893733.1/	20,K,V/	1|	target	1
0000_XuPing_MC115_T_4_20PER.30504.30504.3.0.dta	3	0	GETALGEKYEVEDIPADLADKAEEYR	26.1945	1.58407e-07		3	WP_003892788.1/	190,R,T/	1|	target	2
0000_XuPing_MC115_T_9_20PER.13265.13265.2.0.dta	2	0	AGTDGNQVHLALGSGASVGK	28.0623	1.58407e-07		3	WP_011726602.1/	214,K,D/	2|	target	0
0000_XuPing_MC115_T_5_20PER.34397.34397.5.0.dta	5	0	GTYAAVAHPAIVEHLQNLGINAIELMPVHHFANDSTLIDK	31.7385	1.5874e-07	26,Oxidation[M];	3	WP_011731328.1/	180,R,G/	1|0|	target	0
0000_XuPing_MC115_T_10_20PER.11152.11152.3.0.dta	3	0	GSYGSGGSSYGSGGGSYGSGGGGGGHGSYGSGSSSGGYR	29.0265	1.58787e-07		3	CON_IPI00220327.3/	549,R,G/	1|	target	0
0000_XuPing_MC115_T_2_20PER.38215.38215.3.0.dta	3	0	QRPQVWDVLEEVIAEHPVLLNR	24.8511	1.58851e-07		3	WP_003892756.1/	478,R,A/	1|	target	1
0000_XuPing_MC115_T_7_20PER.26990.26990.3.0.dta	3	0	HYIGGILHHAPSLLAFTNPTVNSYKR	28.2047	1.58962e-07		3	WP_003895686.1/	303,R,L/	2|	target	1
0000_XuPing_MC115_T_4_20PER.31262.31262.4.0.dta	4	0	AFTEIEGLPAPEVFHMNEGHAGFLGAER	23.965	1.59583e-07	16,Oxidation[M];	3	WP_011730188.1/	266,R,I/	1|0|	target	0
0000_XuPing_MC115_T_13_20PER.33922.33922.2.0.dta	2	0	VAVEALYDAADDDSATGGPDLVR	22.3751	1.59775e-07		3	WP_014877854.1/	227,K,G/	1|	target	0
0000_XuPing_MC115_T_3_20PER.17976.17976.3.0.dta	3	0	VDDDHVSVSCDEATTDAHIDAVIK	26.4704	1.59983e-07	10,Carbamidomethyl[C];	3	WP_011729226.1/	417,R,A/	2|0|	target	0
0000_XuPing_MC115_T_6_20PER.34994.34994.4.0.dta	4	0	AAVEEGIVAGGGVALLQSAPSLEELSLTGDEATGANIVR	25.5763	1.6109e-07		3	WP_003892307.1/	402,K,V/	1|	target	0
0000_XuPing_MC115_T_2_20PER.34816.34816.4.0.dta	4	0	FGFSEIMMGTLEKDTTSGTDEALLDIYRK	24.2132	1.61171e-07	8,Oxidation[M];	3	WP_011727628.1/	242,R,L/	1|0|	target	2
0000_XuPing_MC115_T_11_20PER.43241.43241.2.0.dta	2	0	DMVTGAVALAEFAHVVAAK	20.8401	1.61348e-07		3	WP_003892176.1/	66,K,Y/	1|	target	0
0000_XuPing_MC115_T_13_20PER.29941.29941.3.0.dta	3	0	WDEDGEKRIPLDVAEGDTVIYSK	31.6621	1.61736e-07		3	WP_003892970.1/	50,R,Y/	1|	target	2
0000_XuPing_MC115_T_7_20PER.28137.28137.3.0.dta	3	0	ADAVMLSAETSVGADPAHAVATMAR	21.0257	1.61898e-07		3	WP_011726704.1/	304,R,I/	2|	target	0
0000_XuPing_MC115_T_6_20PER.30615.30615.4.0.dta	4	0	ESDLTVAYNQMHLTPHLLIFGAPK	17.5822	1.61914e-07		3	WP_011726639.1/	356,R,S/	2|	target	0
0000_XuPing_MC115_T_4_20PER.28695.28695.3.0.dta	3	0	MAMNDEETAALIVGGHTFGK	23.4156	1.61979e-07		3	WP_011729086.1/	263,R,T/	2|	target	0
0000_XuPing_MC115_T_13_20PER.29248.29248.3.0.dta	3	0	VGDTVVYPHHGAALIEAIETR	22.6675	1.62303e-07		3	WP_011731020.1/	4,K,T/	2|	target	0
0000_XuPing_MC115_T_12_33PER.24531.24531.3.0.dta	3	0	MIELSGTHADGAHPYLVLPEQTR	31.6213	1.62466e-07	1,Oxidation[M];	3	WP_011727159.1/	158,K,T/	1|0|	target	0
0000_XuPing_MC115_T_13_20PER.30807.30807.4.1.dta	4	0	ILVENAQFESEIDADAAKEDAASDDER	21.5998	1.62466e-07		3	WP_011730202.1/	78,R,T/	1|	target	1
0000_XuPing_MC115_T_13_20PER.36606.36606.5.1.dta	5	0	VSLIVTTHQHQDHWLALQAVTEATGAPTAAHALDAGALPVKPDR	28.0406	1.62482e-07		3	WP_003895255.1/	80,K,I/	2|	target	1
0000_XuPing_MC115_T_8_20PER.43036.43036.3.0.dta	3	0	DPDSGSGSGNPGSDPFGLGMGGAGFDMGDLGQIFTK	24.6248	1.62677e-07		3	WP_011728041.1/	21,K,L/	1|	target	0
0000_XuPing_MC115_T_8_20PER.29657.29657.2.0.dta	2	0	LAGLLTGALTEAGVAHQVQR	19.7864	1.62742e-07		3	WP_003892395.1/	345,R,A/	1|	target	0
0000_XuPing_MC115_T_12_33PER.35928.35928.3.0.dta	3	0	WQYVTGVADESLVSPDTWNHDAAQLAR	21.9671	1.62856e-07		3	WP_011726677.1/	167,K,P/	1|	target	0
0000_XuPing_MC115_T_10_20PER.46960.46960.3.0.dta	3	0	KLGVDTDSLLVSQPDTGEQALEIADMLVR	25.124	1.62986e-07		3	WP_003894107.1/	107,K,S/	2|	target	1
0000_XuPing_MC115_T_13_20PER.43943.43943.5.0.dta	5	0	VFKPSTSLYTHVASALGVEPGQCTMVASHTWDLLGAQSAGYR	25.9256	1.63215e-07	23,Carbamidomethyl[C];	3	WP_003891449.1/	145,R,G/	2|0|	target	1
0000_XuPing_MC115_T_12_33PER.34111.34111.3.0.dta	3	0	ADTYESVTVEVKDHVAQVTLIGPGK	19.3896	1.63296e-07		3	WP_011731225.1/	1,M,G/	1|	target	1
0000_XuPing_MC115_T_12_33PER.29583.29583.2.0.dta	2	0	LGDAFLGAGSSTTAHFAEAVR	20.6649	1.63313e-07		3	WP_014877083.1/	181,R,I/	1|	target	0
0000_XuPing_MC115_T_10_20PER.33797.33797.4.2.dta	4	0	LQLLHEQDALGALEHATVAGK	17.5538	1.63329e-07		3	WP_014876916.1/	237,R,A/	2|	target	0
0000_XuPing_MC115_T_4_20PER.28917.28917.3.0.dta	3	0	VLDGAVAVFDGKEGVEPQSEQVWR	20.3098	1.63476e-07		3	WP_003892788.1/	100,R,Q/	1|	target	1
0000_XuPing_MC115_T_8_20PER.43007.43007.4.0.dta	4	0	LLLNQALENDEAVLLEGSQGTLLDVDHGTYPFVTSSNPTAGGAAVGSGIGPTR	22.6209	1.63476e-07		3	WP_011727173.1/	205,R,I/	1|	target	0
0000_XuPing_MC115_T_11_20PER.44223.44223.3.0.dta	3	0	LFSALELLQACALIHDDVIDDSATR	22.0631	1.63721e-07	11,Carbamidomethyl[C];	3	WP_011729667.1/	81,R,R/	1|0|	target	0
0000_XuPing_MC115_T_2_20PER.31775.31775.3.0.dta	3	0	EFFGTSQLSQFMDQNNPLSGLTHK	26.465	1.64082e-07	12,Oxidation[M];	3	WP_011727628.1/	419,K,R/	2|0|	target	0
0000_XuPing_MC115_T_2_20PER.27741.27741.4.0.dta	4	0	LVEEDVLTSIHIEEHEIDAR	17.3607	1.64164e-07		3	WP_011727628.1/	731,R,D/	1|	target	0
0000_XuPing_MC115_T_8_20PER.38742.38742.4.3.dta	4	0	YGSTGDNLAGTLLSWEQQGTGAVAHIR	21.4477	1.64591e-07		3	WP_011729655.1/	247,R,L/	1|	target	0
0000_XuPing_MC115_T_8_20PER.6938.6938.3.0.dta	3	0	NTAEAVSSENNPGGAVQKPR	18.2452	1.64657e-07		3	WP_003891671.1/	122,R,A/	1|	target	1
0000_XuPing_MC115_T_11_20PER.20532.20532.3.0.dta	3	0	IAHEYMIDHGAYPSTLGYK	22.621	1.64756e-07		3	WP_011728452.1/	79,R,G/	1|	target	0
0000_XuPing_MC115_T_5_20PER.16934.16934.2.0.dta	2	0	DAGADEVADAHVDKIIVTQNK	28.9495	1.64888e-07		3	WP_011727088.1/	242,K,S/	2|	target	1
0000_XuPing_MC115_T_8_20PER.39544.39544.2.0.dta	2	0	MVFVGYSLSDEDFHELIDEVR	17.3466	1.65284e-07		3	WP_011727550.1/	374,R,A/	1|	target	0
0000_XuPing_MC115_T_3_20PER.29231.29231.4.2.dta	4	0	AVDAGAPTGLAPGVAAADAPTGLGPTAALGAAGAAGTDGPESSTFR	26.3133	1.65549e-07		3	WP_011727124.1/	335,R,A/	2|	target	0
0000_XuPing_MC115_T_7_20PER.35415.35415.3.0.dta	3	0	MPTLWFADGHSTSAPVYLYR	23.0404	1.65632e-07		3	WP_038557853.1/	387,R,F/	2|	target	0
0000_XuPing_MC115_T_9_20PER.38042.38042.4.0.dta	4	0	AEEDLPVDFAGEPLTIAFNPTYLTDGLGSLHSER	27.9009	1.65797e-07		3	WP_011726602.1/	315,R,V/	1|	target	0
0000_XuPing_MC115_T_10_20PER.36037.36037.3.0.dta	3	0	YAINNSFGFGGHNVALAFGK	19.5962	1.6583e-07		3	WP_011729737.1/	396,K,Y/	2|	target	0
0000_XuPing_MC115_T_6_20PER.8034.8034.4.0.dta	4	0	AHMEEDTGKLTHLGSDTGR	21.813	1.65913e-07		3	WP_003893735.1/	137,R,I/	2|	target	1
0000_XuPing_MC115_T_13_20PER.45660.45660.4.0.dta	4	0	ADIQTVCLGQAASAAAVLLAAGTPGKR	23.9931	1.66362e-07	7,Carbamidomethyl[C];	3	WP_003896046.1/	101,R,L/	1|0|	target	1
0000_XuPing_MC115_T_5_20PER.23851.23851.2.0.dta	2	0	YLADEHDHDLSDLATYDDIR	23.5884	1.66645e-07		3	WP_011727824.1/	302,R,T/	2|	target	0
0000_XuPing_MC115_T_10_20PER.42614.42614.3.0.dta	3	0	VAAAHAIFSVVGDDLGVDHIVPSALDPR	22.8783	1.66678e-07		3	WP_014878221.1/	346,K,V/	2|	target	0
0000_XuPing_MC115_T_10_20PER.37781.37781.2.0.dta	2	0	YAATPDDAFTHANNILGLDIK	23.6137	1.66745e-07		3	WP_011730595.1/	60,K,G/	1|	target	0
0000_XuPing_MC115_T_8_20PER.38671.38671.3.0.dta	3	0	YGSTGDNLAGTLLSWEQQGTGAVAHIR	24.6459	1.66778e-07		3	WP_011729655.1/	247,R,L/	2|	target	0
0000_XuPing_MC115_T_8_20PER.39486.39486.2.0.dta	2	0	GLVGSELDESFVADVGGAFAR	19.5469	1.66778e-07		3	WP_011727940.1/	18,R,L/	1|	target	0
0000_XuPing_MC115_T_4_20PER.38601.38601.5.0.dta	5	0	LFDELGVNVNNGLSDLYDKIEALPASQREEIIEDLHK	26.769	1.67363e-07		3	WP_011727802.1/	286,K,C/	2|	target	2
0000_XuPing_MC115_T_13_20PER.41672.41672.3.0.dta	3	0	IDTGHDHGAGDTLAAAAACALAHGMDMPDAVAFAK	32.0111	1.67514e-07	19,Carbamidomethyl[C];27,Oxidation[M];	3	WP_011727221.1/	213,R,G/	2|0|0|	target	0
0000_XuPing_MC115_T_13_20PER.47929.47929.3.0.dta	3	0	TVGDVVAYIQKLEEENPEAAAALR	20.9533	1.68101e-07		3	WP_003895721.1/	68,R,E/	2|	target	1
0000_XuPing_MC115_T_5_20PER.10291.10291.3.0.dta	3	0	MNTGGVHGSALGADEVAATKK	24.5077	1.68185e-07		3	WP_011728815.1/	276,K,I/	1|	target	1
0000_XuPing_MC115_T_7_20PER.39894.39894.4.0.dta	4	0	AICPGEGACGGMYTANTMASAAEALGLSLPGSASPVAIDKR	24.2276	1.68185e-07	3,Carbamidomethyl[C];9,Carbamidomethyl[C];	3	WP_011726760.1/	201,R,R/	1|0|0|	target	1
0000_XuPing_MC115_T_11_20PER.37744.37744.4.0.dta	4	0	AHLDQGNFDEALKAYEAILEAQPNHPEAK	24.8673	1.68471e-07		3	WP_011730190.1/	169,R,G/	1|	target	1
0000_XuPing_MC115_T_10_20PER.49170.49170.3.0.dta	3	0	VAVETLVTTGQVHVAGEVTTTAYADIPK	24.6527	1.68674e-07		3	WP_003894439.1/	40,R,I/	2|	target	0
0000_XuPing_MC115_T_11_20PER.41926.41926.5.0.dta	5	0	KLGLETSAEGVDWLLAQSEKPDLVFEATSAYVHR	31.8266	1.6869e-07		3	WP_014878495.1/	48,R,D/	1|	target	2
0000_XuPing_MC115_T_11_20PER.36395.36395.2.0.dta	2	0	KNEISDLVSAAVTDVPGTGAVK	20.6192	1.68741e-07		3	WP_029104279.1/	56,K,V/	1|	target	1
0000_XuPing_MC115_T_5_20PER.23838.23838.3.0.dta	3	0	YLADEHDHDLSDLATYDDIR	23.9879	1.68961e-07		3	WP_011727824.1/	302,R,T/	1|	target	0
0000_XuPing_MC115_T_8_20PER.26194.26194.2.0.dta	2	0	AQALAEAGADLLVIDTAHGHQAK	20.8284	1.69079e-07		3	WP_011729218.1/	230,K,M/	2|	target	0
0000_XuPing_MC115_T_9_20PER.31435.31435.3.0.dta	3	0	DVYDYTEDPTVHWNTPDEVVIGFDK	23.8508	1.6913e-07		3	WP_011729313.1/	199,K,G/	2|	target	0
0000_XuPing_MC115_T_11_20PER.31133.31133.3.0.dta	3	0	IENLDPEAAAIFAHMGNYQAVR	26.1947	1.69197e-07	15,Oxidation[M];	3	WP_011726662.1/	67,K,T/	1|0|	target	0
0000_XuPing_MC115_T_12_33PER.16352.16352.3.0.dta	3	0	TVVSAAVDDGDAEGVDATHHVK	20.6937	1.69333e-07		3	WP_011729766.1/	188,R,R/	1|	target	0
0000_XuPing_MC115_T_10_20PER.32750.32750.2.0.dta	2	0	DGETDGAAAAAHALDLINK	26.7426	1.6957e-07		3	WP_003892002.1/	198,R,Q/	1|	target	0
0000_XuPing_MC115_T_12_33PER.14209.14209.3.0.dta	3	0	SEQPIYGAANTSQSVVDTKPAQR	21.6135	1.69774e-07		3	WP_011729713.1/	1,M,T/	1|	target	1
0000_XuPing_MC115_T_8_20PER.27352.27352.2.0.dta	2	0	VVQYGYAGADGADVADIVDR	18.4742	1.69943e-07		3	WP_014878795.1/	143,R,A/	1|	target	0
0000_XuPing_MC115_T_10_20PER.38726.38726.4.0.dta	4	0	GMTHEFVVVSGHVAPGHPESLVNWDALAAMR	33.6731	1.70045e-07		3	WP_003893999.1/	295,R,G/	2|	target	0
0000_XuPing_MC115_T_10_20PER.35322.35322.4.0.dta	4	0	SLPVFGWQDQHGHCEIVFNDVR	17.4428	1.70403e-07	14,Carbamidomethyl[C];	3	WP_014876667.1/	211,R,V/	2|0|	target	0
0000_XuPing_MC115_T_12_33PER.42713.42713.3.0.dta	3	0	TVFVEVDEDTSAYDTGHIEGAVK	20.814	1.70403e-07		3	WP_011730790.1/	21,K,L/	1|	target	0
0000_XuPing_MC115_T_11_20PER.38726.38726.3.0.dta	3	0	GFADAGSDGIIQFSTGGAEFGSGLGVK	22.2566	1.71e-07		3	WP_003892176.1/	39,K,D/	1|	target	0
0000_XuPing_MC115_T_11_20PER.18697.18697.2.0.dta	2	0	LTHEVGGLVVVDHSAAAPYR	22.9627	1.71086e-07		3	WP_011731233.1/	181,K,L/	2|	target	0
0000_XuPing_MC115_T_12_33PER.31413.31413.2.0.dta	2	0	WPGAQVEALDSSPEMVAAAR	22.6895	1.71154e-07		3	WP_011727078.1/	50,R,E/	1|	target	0
0000_XuPing_MC115_T_10_20PER.39077.39077.4.2.dta	4	0	LGGQSVSQFQLALTGIDHSAADRAEEYVR	23.1704	1.71206e-07		3	WP_003894440.1/	284,R,W/	2|	target	1
0000_XuPing_MC115_T_8_20PER.29617.29617.2.0.dta	2	0	LAGLLTGALTEAGVAHQVQR	21.9399	1.71206e-07		3	WP_003892395.1/	345,R,A/	2|	target	0
0000_XuPing_MC115_T_13_20PER.25938.25938.2.0.dta	2	0	LLVVGASSGIGHAVAESAAK	24.0628	1.71428e-07		3	WP_011730054.1/	12,R,R/	2|	target	0
0000_XuPing_MC115_T_2_20PER.34233.34233.3.0.dta	3	0	SDLEMQYETLQEELMALKK	19.2171	1.7172e-07		3	CON_IPI00019359.3/	271,K,N/	1|	target	1
0000_XuPing_MC115_T_6_20PER.18897.18897.4.1.dta	4	0	AIELAGLKPTDIDHVNAHATGTNVGDVAESK	31.662	1.72771e-07		3	WP_011729737.1/	293,R,A/	2|	target	1
0000_XuPing_MC115_T_10_20PER.36501.36501.2.0.dta	2	0	FINSVQLASHLANIGDVR	22.643	1.73065e-07		3	WP_011726769.1/	356,K,T/	2|	target	0
0000_XuPing_MC115_T_4_20PER.41058.41058.3.0.dta	3	0	GVEITTGPLGQGLASAVGMAMAAR	21.5399	1.73082e-07		3	WP_011728815.1/	126,K,Y/	1|	target	0
0000_XuPing_MC115_T_8_20PER.35942.35942.3.0.dta	3	0	IVLELDDGKTVAADTLLVATGR	24.9241	1.73082e-07		3	WP_011728470.1/	244,R,V/	1|	target	1
0000_XuPing_MC115_T_8_20PER.35493.35493.3.0.dta	3	0	VAEHGLSFGAPTPSETELAAEIIDR	23.1768	1.73255e-07		3	WP_003892395.1/	93,K,V/	2|	target	0
0000_XuPing_MC115_T_12_33PER.15876.15876.3.0.dta	3	0	SEQPIYGAANTSQSVVDTKPAQR	22.0908	1.73273e-07		3	WP_011729713.1/	1,M,T/	1|	target	1
0000_XuPing_MC115_T_13_20PER.30373.30373.5.0.dta	5	0	LVDHHLAHIVVDAIAHASEDRR	26.6545	1.73654e-07		3	WP_003895857.1/	98,R,-/	2|	target	1
0000_XuPing_MC115_T_4_20PER.31849.31849.3.0.dta	3	0	LPEGWDADLPHWDLDAKPVATR	25.8668	1.74054e-07		3	WP_011728815.1/	356,K,A/	1|	target	1
0000_XuPing_MC115_T_13_20PER.30393.30393.2.0.dta	2	0	ILSSHYSGYQVLEGGQGAGTVATWK	26.2333	1.74158e-07		3	WP_003897702.1/	32,K,L/	1|	target	0
0000_XuPing_MC115_T_12_33PER.24335.24335.2.0.dta	2	0	ALKEDPGFAEISGYTEDSGEGR	23.5122	1.74402e-07		3	WP_003891330.1/	219,K,W/	1|	target	1
0000_XuPing_MC115_T_8_20PER.27758.27758.5.0.dta	5	0	GHVFNALGDCLDDPGYGKDFEHWSIHR	20.4462	1.7442e-07	10,Carbamidomethyl[C];	3	WP_038558043.1/	95,K,K/	2|0|	target	1
0000_XuPing_MC115_T_6_20PER.30872.30872.3.0.dta	3	0	ELGASDVPTFAAAPNFAYELAAHR	19.3195	1.74839e-07		3	WP_011729716.1/	262,K,G/	2|	target	0
0000_XuPing_MC115_T_13_20PER.46420.46420.3.0.dta	3	0	NICTNDDGEVVLEAYTTLMGHEGDNSISVK	22.1178	1.7561e-07	3,Carbamidomethyl[C];	3	WP_003892731.1/	124,R,W/	1|0|	target	0
0000_XuPing_MC115_T_10_20PER.28222.28222.2.0.dta	2	0	ALLGVGAHDIIGVEAK	23.0963	1.76349e-07		3	WP_011731151.1/	21,R,N/	2|	target	0
0000_XuPing_MC115_T_13_20PER.28247.28247.3.0.dta	3	0	DYSTENASGGTSGPFYDGAVFHR	21.6782	1.76543e-07		3	WP_003891350.1/	43,K,V/	1|	target	0
0000_XuPing_MC115_T_10_20PER.35015.35015.4.1.dta	4	0	TYLAMCSVEGGMEIEEVAATKPER	23.1736	1.76579e-07	6,Carbamidomethyl[C];	3	WP_011730595.1/	111,R,L/	2|0|	target	1
0000_XuPing_MC115_T_2_20PER.33725.33725.3.0.dta	3	0	TGPAEHVLLLVAHHIAWDDGSWR	26.0643	1.76861e-07		3	WP_011729886.1/	166,R,V/	1|	target	0
0000_XuPing_MC115_T_5_20PER.29692.29692.4.1.dta	4	0	LVSTVGTVESEAPAAEVEAVKAEVEPAK	20.147	1.77198e-07		3	WP_014878537.1/	340,K,A/	2|	target	1
0000_XuPing_MC115_T_10_20PER.15961.15961.3.0.dta	3	0	AAPAGAGSAAAGGLAPVGAGAGGGAGAPVAHAGQNSK	29.867	1.77375e-07		3	WP_036463052.1/	377,K,S/	2|	target	0
0000_XuPing_MC115_T_12_33PER.20739.20739.4.0.dta	4	0	TDTGVHATGQVAHVDVPAEALPHAYPR	25.6592	1.77464e-07		3	WP_011727720.1/	59,R,H/	1|	target	0
0000_XuPing_MC115_T_12_33PER.16361.16361.4.0.dta	4	0	TVVSAAVDDGDAEGVDATHHVK	20.9696	1.77979e-07		3	WP_011729766.1/	188,R,R/	1|	target	0
0000_XuPing_MC115_T_7_20PER.18360.18360.3.0.dta	3	0	LTGEYVMDHHTASQCDPLYATR	20.5008	1.78015e-07	15,Carbamidomethyl[C];	3	WP_014877623.1/	166,K,R/	2|0|	target	0
0000_XuPing_MC115_T_10_20PER.21500.21500.3.0.dta	3	0	ILAEANHPLVIQAETMDAGADK	32.0068	1.78086e-07	16,Oxidation[M];	3	WP_011730595.1/	358,R,A/	1|0|	target	0
0000_XuPing_MC115_T_4_20PER.7229.7229.3.0.dta	3	0	TGDEIHTSMEAGPMVR	28.0462	1.78086e-07	9,Oxidation[M];14,Oxidation[M];	3	WP_014877772.1/	466,R,K/	1|0|0|	target	0
0000_XuPing_MC115_T_10_20PER.27934.27934.3.0.dta	3	0	TDQTTADALAATTHLAQTADR	19.9881	1.78353e-07		3	WP_003896435.1/	12,R,L/	2|	target	0
0000_XuPing_MC115_T_11_20PER.35336.35336.3.0.dta	3	0	ALSDLHAVDPYAVGLGDFGKPDGYLER	25.5953	1.78425e-07		3	WP_011731214.1/	136,K,Q/	1|	target	1
0000_XuPing_MC115_T_8_20PER.34482.34482.2.0.dta	2	0	TRIEELEEIAAAVQDTEK	23.6829	1.78442e-07		3	WP_003895076.1/	436,R,A/	1|	target	1
0000_XuPing_MC115_T_8_20PER.21800.21800.3.0.dta	3	0	SFQSLGRDDLLAQHELQQR	26.4333	1.78549e-07		3	WP_011731178.1/	1,M,N/	1|	target	1
0000_XuPing_MC115_T_11_20PER.20079.20079.2.0.dta	2	0	IGSPASWNSAVEAQQQSDGR	19.4803	1.78657e-07		3	WP_011730211.1/	251,R,F/	1|	target	0
0000_XuPing_MC115_T_11_20PER.44263.44263.3.0.dta	3	0	LMFVDDPDPEALAAFEHLVAAR	20.8524	1.78978e-07		3	WP_011730206.1/	41,R,A/	2|	target	0
0000_XuPing_MC115_T_10_20PER.36568.36568.3.0.dta	3	0	YAINNSFGFGGHNVALAFGR	21.2906	1.79104e-07		3	WP_011729736.1/	395,K,Y/	2|	target	0
0000_XuPing_MC115_T_7_20PER.37026.37026.3.0.dta	3	0	ASNSVGLGALAEALVAGEGHTEGR	20.0527	1.79229e-07		3	WP_011729659.1/	481,K,T/	2|	target	0
0000_XuPing_MC115_T_5_20PER.27996.27996.3.0.dta	3	0	IASAMAHDEGWLAEHMLILK	35.9282	1.79427e-07	16,Oxidation[M];	3	WP_011726783.1/	234,R,L/	1|0|	target	0
0000_XuPing_MC115_T_13_20PER.26531.26531.4.0.dta	4	0	GASSGGIVTQEAPIHVSNVMVVDSDGKPTR	21.0059	1.79534e-07		3	WP_003892853.1/	52,R,V/	1|	target	1
0000_XuPing_MC115_T_12_33PER.33125.33125.2.0.dta	2	0	EAPLTVDKEYVAELAVTASAK	25.3966	1.7984e-07		3	WP_011731251.1/	202,K,G/	2|	target	1
0000_XuPing_MC115_T_8_20PER.40839.40839.5.0.dta	5	0	TKAPSVVAGPTDLVIDPTNLWLTIHESIGHATEYDR	23.3171	1.80092e-07		3	WP_011729853.1/	242,K,A/	1|	target	1
0000_XuPing_MC115_T_5_20PER.11708.11708.5.0.dta	5	0	MEEHTQGSHVEAGIVEHPNAEDFGHAR	31.3999	1.80218e-07	1,Oxidation[M];	3	WP_003897929.1/	0,-,T/	1|0|	target	0
0000_XuPing_MC115_T_8_20PER.34607.34607.4.0.dta	4	0	GVDTSNLLISADAHLLMPYHVAIDK	16.9728	1.80236e-07	17,Oxidation[M];	3	WP_011727173.1/	90,R,V/	1|0|	target	0
0000_XuPing_MC115_T_11_20PER.29737.29737.4.0.dta	4	0	LPFPVMHVDTGHNFEEVIATR	20.2105	1.8047e-07	6,Oxidation[M];	3	WP_011730229.1/	67,R,D/	2|0|	target	0
0000_XuPing_MC115_T_10_20PER.47480.47480.3.0.dta	3	0	ELNLMTTKPFLYVFNADESVLTDEAR	25.8013	1.8085e-07		3	WP_011730394.1/	192,R,Q/	2|	target	1
0000_XuPing_MC115_T_11_20PER.37934.37934.4.0.dta	4	0	NPEAVAAFTELGHEIACHGLR	22.3565	1.8085e-07	17,Carbamidomethyl[C];	3	WP_003897147.1/	105,R,W/	2|0|	target	0
0000_XuPing_MC115_T_4_20PER.39218.39218.2.0.dta	2	0	YVALTDILGAEDAFGDMDFK	28.5289	1.81175e-07	17,Oxidation[M];	3	WP_011728507.1/	514,R,V/	2|0|	target	0
0000_XuPing_MC115_T_7_20PER.19181.19181.3.0.dta	3	0	LACANLAHGFAATEPADKEALR	26.006	1.81248e-07	3,Carbamidomethyl[C];	3	WP_011726837.1/	42,R,R/	1|0|	target	1
0000_XuPing_MC115_T_13_20PER.49686.49686.2.0.dta	2	0	GFACDVADAASVQAAADAVAAEFGR	20.6125	1.81611e-07	4,Carbamidomethyl[C];	3	WP_011729199.1/	69,R,I/	1|0|	target	0
0000_XuPing_MC115_T_13_20PER.43539.43539.3.1.dta	3	0	SIEKLEDLDLVSQDLLIAHAGELEK	27.5715	1.8172e-07		3	WP_003897878.1/	122,K,F/	2|	target	1
0000_XuPing_MC115_T_10_20PER.28927.28927.2.0.dta	2	0	KLLDQGQAGDNVGLLLR	24.3472	1.81792e-07		3	WP_003892789.1/	265,R,G/	2|	target	1
0000_XuPing_MC115_T_10_20PER.48069.48069.4.0.dta	4	0	VQLNPLEEASAYQQLLDEFGVTHDELAAR	27.9623	1.82102e-07		3	WP_011731641.1/	182,R,I/	1|	target	0
0000_XuPing_MC115_T_12_33PER.40233.40233.5.0.dta	5	0	IDTGHDHGAGDTLAAAAACALAHGMDMPDAVAFAK	23.9588	1.82102e-07	19,Carbamidomethyl[C];	3	WP_011727221.1/	213,R,G/	2|0|	target	0
0000_XuPing_MC115_T_11_20PER.37239.37239.3.0.dta	3	0	NKLNDLEDALQQAKEDLAR	22.567	1.82193e-07		3	CON_IPI00220327.3/	441,K,L/	1|	target	2
0000_XuPing_MC115_T_11_20PER.17609.17609.3.0.dta	3	0	SGELTETTFTASEPGHVVPHGER	19.8552	1.82448e-07		3	WP_011731002.1/	92,K,T/	1|	target	0
0000_XuPing_MC115_T_11_20PER.20849.20849.2.0.dta	2	0	VNIGVVGATGQVGQVMR	27.3393	1.82466e-07	16,Oxidation[M];	3	WP_011731165.1/	1,M,N/	2|0|	target	0
0000_XuPing_MC115_T_7_20PER.25211.25211.5.0.dta	5	0	LAAQGEVGPGGGPAGDLYVEVHEKPHDVFVR	25.138	1.82503e-07		3	WP_011729880.1/	228,R,D/	2|	target	1
0000_XuPing_MC115_T_10_20PER.18698.18698.3.0.dta	3	0	VNVNGGAIAIGHPIGMSGAR	27.1073	1.82576e-07	16,Oxidation[M];	3	WP_014878184.1/	337,K,I/	1|0|	target	0
0000_XuPing_MC115_T_13_20PER.20561.20561.3.0.dta	3	0	SAVEAAEADPDVHAVVVTGAGK	19.4116	1.82722e-07		3	WP_011730027.1/	36,R,A/	1|	target	0
0000_XuPing_MC115_T_11_20PER.41327.41327.2.0.dta	2	0	LAVAGDSAGGNLAAVVAQLAR	20.1222	1.82777e-07		3	WP_014877566.1/	153,R,D/	1|	target	0
0000_XuPing_MC115_T_11_20PER.30497.30497.4.0.dta	4	0	MSNHGLHQGLGLQVPPYAYAHPDDLLATAR	20.369	1.82795e-07		3	WP_011731016.1/	129,R,A/	1|	target	0
0000_XuPing_MC115_T_11_20PER.33691.33691.4.0.dta	4	0	KAGAGEITEVFACGTAAVITPVSHVK	21.9767	1.83161e-07	13,Carbamidomethyl[C];	3	WP_011729696.1/	299,K,H/	1|0|	target	1
0000_XuPing_MC115_T_8_20PER.17505.17505.3.0.dta	3	0	HGIVDVVVAEKPDAADEPR	22.2386	1.83234e-07		3	WP_011730679.1/	432,R,A/	2|	target	1
0000_XuPing_MC115_T_13_20PER.36726.36726.2.0.dta	2	0	RPLVNDPVYGSQLVTQLVNK	22.2951	1.83528e-07		3	WP_003892787.1/	9,K,V/	1|	target	1
0000_XuPing_MC115_T_7_20PER.29134.29134.3.0.dta	3	0	HYIGGILHHAPSLLAFTNPTVNSYK	29.4628	1.83528e-07		3	WP_003895686.1/	303,R,R/	1|	target	0
0000_XuPing_MC115_T_10_20PER.16747.16747.3.0.dta	3	0	VGDPIHGADADGVLHAGTAR	23.6504	1.84208e-07		3	WP_014878472.1/	343,R,R/	1|	target	0
0000_XuPing_MC115_T_3_20PER.30621.30621.4.1.dta	4	0	SEIDRSELADMFSGVDAHQAIPVIR	23.6988	1.84374e-07		3	WP_011728811.1/	67,R,A/	2|	target	1
0000_XuPing_MC115_T_11_20PER.32873.32873.2.0.dta	2	0	HFDHLNVIAGFDELAR	22.4659	1.8454e-07		3	WP_003895075.1/	194,R,K/	1|	target	0
0000_XuPing_MC115_T_10_20PER.40753.40753.4.1.dta	4	0	THVLPASATFDQIADFKPDGVFLSNGPGDPATADHIVEVTR	28.2906	1.84651e-07		3	WP_011728778.1/	211,R,E/	2|	target	1
0000_XuPing_MC115_T_7_20PER.32504.32504.4.0.dta	4	0	KPVWFFAYPGKPSELAPEDAQVHTLAPADLEK	25.897	1.84725e-07		3	WP_011729754.1/	280,R,L/	1|	target	2
0000_XuPing_MC115_T_8_20PER.38059.38059.3.0.dta	3	0	HDLSESFPDGEFDLVSAQFLHSTVR	22.9991	1.84835e-07		3	WP_011729718.1/	402,R,L/	1|	target	0
0000_XuPing_MC115_T_4_20PER.39277.39277.4.0.dta	4	0	AANYLSVGQIYLLDNPLLAEPLAAEHVKPR	22.0512	1.84983e-07		3	WP_011729203.1/	23,R,L/	2|	target	1
0000_XuPing_MC115_T_12_33PER.41567.41567.4.0.dta	4	0	SNSPLVGTSTEIVDKLGPFIEAGVQR	20.0356	1.8502e-07		3	WP_011727131.1/	258,R,V/	1|	target	1
0000_XuPing_MC115_T_11_20PER.9499.9499.3.0.dta	3	0	DAEVVPAHSNAAAAHDVAEGR	19.1418	1.85168e-07		3	WP_003897827.1/	131,R,A/	2|	target	0
0000_XuPing_MC115_T_10_20PER.35404.35404.3.0.dta	3	0	TYLAMCSVEGGMEIEEVAATKPER	23.4202	1.85261e-07	6,Carbamidomethyl[C];	3	WP_011730595.1/	111,R,L/	1|0|	target	1
0000_XuPing_MC115_T_12_33PER.17520.17520.2.0.dta	2	0	VGVVGAGQMGSGIAEVSAR	25.7758	1.85317e-07	9,Oxidation[M];	3	WP_003892338.1/	7,R,A/	1|0|	target	0
0000_XuPing_MC115_T_13_20PER.27860.27860.3.0.dta	3	0	IVAAATESHPAFSASYDLVTDETGATKR	25.0658	1.85354e-07		3	WP_014878619.1/	47,R,L/	1|	target	1
0000_XuPing_MC115_T_11_20PER.29052.29052.3.0.dta	3	0	VLGVQTTGAGDMFTACYVAHR	19.7402	1.85409e-07	16,Carbamidomethyl[C];	3	WP_011729982.1/	220,R,A/	1|0|	target	0
0000_XuPing_MC115_T_11_20PER.23606.23606.3.0.dta	3	0	LADETGGHYLDQFTNAER	20.0763	1.85521e-07		3	WP_011731115.1/	149,R,A/	1|	target	0
0000_XuPing_MC115_T_8_20PER.39483.39483.4.0.dta	4	0	HPTTGGVFASWGSLGHVTAAEPGALIGFLGPR	24.194	1.85595e-07		3	WP_011730679.1/	143,R,V/	1|	target	0
0000_XuPing_MC115_T_8_20PER.36563.36563.3.0.dta	3	0	VPNGDLLDAELAGVEVDEDGRVIVDQYQR	22.071	1.8578e-07		3	WP_011728470.1/	266,R,T/	1|	target	1
0000_XuPing_MC115_T_11_20PER.32692.32692.4.0.dta	4	0	TSVHPGPLGDDLEGSSRPGHFAGVLTVVLK	26.0777	1.85929e-07		3	WP_011731036.1/	118,R,L/	1|	target	1
0000_XuPing_MC115_T_12_33PER.37708.37708.3.0.dta	3	0	APGVNALYTINEPAAAGAYQAIQAVGR	26.4689	1.86078e-07		3	WP_011731545.1/	219,R,A/	1|	target	0
0000_XuPing_MC115_T_6_20PER.33776.33776.3.0.dta	3	0	VEAAYAAAAESALHLEDILAR	19.274	1.86376e-07		3	WP_011727860.1/	479,K,R/	2|	target	0
0000_XuPing_MC115_T_8_20PER.24333.24333.5.0.dta	5	0	LAAQGEVGPGGGPAGDLYVEVHEKPHDVFVR	26.5649	1.86432e-07		3	WP_011729880.1/	228,R,D/	2|	target	1
0000_XuPing_MC115_T_10_20PER.47155.47155.2.0.dta	2	0	MCLSGIDAIALADQLIR	25.1728	1.86618e-07	1,Oxidation[M];2,Carbamidomethyl[C];	3	WP_014878184.1/	86,K,A/	2|0|0|	target	0
0000_XuPing_MC115_T_10_20PER.35133.35133.6.4.dta	6	0	LIPDHAGIHQIHSSSYHNPDQLPAGAVLVVGAGSSGVQIADELQQSGHR	21.9654	1.8673e-07		3	WP_011727822.1/	141,R,V/	2|	target	0
0000_XuPing_MC115_T_13_20PER.44745.44745.4.0.dta	4	0	HTIFGEVVDEESQKVVDAIASTPTDR	24.2102	1.86786e-07		3	WP_003891350.1/	133,R,S/	1|	target	1
0000_XuPing_MC115_T_7_20PER.37458.37458.3.0.dta	3	0	SAWAHADAQSGGDVAQVASALAAGALQGAR	22.8453	1.86824e-07		3	WP_011728319.1/	51,R,G/	1|	target	0
0000_XuPing_MC115_T_8_20PER.32553.32553.3.0.dta	3	0	VGSGPFPTELFDEHGAYLAK	16.3976	1.86861e-07		3	WP_011727173.1/	272,R,T/	1|	target	0
0000_XuPing_MC115_T_12_33PER.25198.25198.2.0.dta	2	0	ANVTKPVVGYVAGFTAPEGK	23.691	1.8688e-07		3	WP_003896926.1/	232,K,T/	1|	target	1
0000_XuPing_MC115_T_8_20PER.26143.26143.4.5.dta	4	0	VLDLGTGCGIQALHLDAHSDHIVATDTNAR	23.6258	1.86973e-07	8,Carbamidomethyl[C];	3	WP_011727985.1/	162,R,A/	2|0|	target	0
0000_XuPing_MC115_T_4_20PER.10739.10739.3.0.dta	3	0	TAEASSPATADAQTGEQAAEAPAPR	24.435	1.87011e-07		3	WP_011730209.1/	77,R,R/	2|	target	0
0000_XuPing_MC115_T_10_20PER.44360.44360.3.0.dta	3	0	DGVIPPTLNYETPDPEIDLDIVAGEPR	21.7346	1.87179e-07		3	WP_011729736.1/	363,R,Y/	2|	target	0
0000_XuPing_MC115_T_11_20PER.40240.40240.4.0.dta	4	0	QSPVAGEDAVDAMLSTMSAPESASGTPEQVIEK	22.453	1.87235e-07		3	WP_003897127.1/	259,R,L/	1|	target	0
0000_XuPing_MC115_T_13_20PER.20313.20313.3.0.dta	3	0	VNSDAADELHVHSNPEHNFPIEPR	26.9412	1.87254e-07		3	WP_011731324.1/	90,R,S/	1|	target	0
0000_XuPing_MC115_T_13_20PER.45623.45623.3.1.dta	3	0	STAIAQGLAAGTQAIVGTTYHLADGR	21.225	1.87254e-07		3	WP_011731025.1/	167,R,V/	2|	target	0
0000_XuPing_MC115_T_4_20PER.40032.40032.3.0.dta	3	0	WDSLGEFLALGASLEDMGNKTGNEK	32.4416	1.87423e-07	17,Oxidation[M];	3	WP_011727802.1/	603,R,A/	1|0|	target	1
0000_XuPing_MC115_T_6_20PER.36329.36329.4.0.dta	4	0	AAVEEGIVAGGGVALLQSAPSLEELSLTGDEATGANIVR	23.9615	1.87498e-07		3	WP_003892307.1/	402,K,V/	1|	target	0
0000_XuPing_MC115_T_8_20PER.30815.30815.3.0.dta	3	0	GMLAHVLHTVSEIDAR	22.0251	1.87516e-07		3	WP_011730527.1/	34,R,H/	1|	target	0
0000_XuPing_MC115_T_11_20PER.13990.13990.2.0.dta	2	0	LKELEAMEQTGGFEGR	25.6583	1.87629e-07	7,Oxidation[M];	3	WP_003893880.1/	113,R,T/	1|0|	target	1
0000_XuPing_MC115_T_7_20PER.40701.40701.3.0.dta	3	0	IDDLALLMTLEMGKPLAEAR	21.3426	1.87704e-07		3	WP_003893849.1/	89,R,G/	1|	target	1
0000_XuPing_MC115_T_8_20PER.19869.19869.4.0.dta	4	0	DQAEYIGVDVEGPYKPEHYR	20.3439	1.87835e-07		3	WP_003893235.1/	464,K,Y/	1|	target	1
0000_XuPing_MC115_T_13_20PER.30374.30374.5.0.dta	5	0	LVDHHLAHIVVDAIAHASEDRR	23.8926	1.87892e-07		3	WP_003895857.1/	98,R,-/	1|	target	1
0000_XuPing_MC115_T_12_33PER.36726.36726.4.1.dta	4	0	WREQYDDVDYEQAVNMLESVGAEHLAER	29.0451	1.87967e-07	16,Oxidation[M];	3	WP_011727371.1/	122,R,R/	2|0|	target	1
0000_XuPing_MC115_T_11_20PER.41098.41098.4.2.dta	4	0	AVDHAGIDQFTGAAGSALWFDANLLHGSGSNITPLPR	26.0535	1.88004e-07		3	WP_003895349.1/	231,K,S/	2|	target	0
0000_XuPing_MC115_T_5_20PER.29902.29902.3.0.dta	3	0	LVGDTGEIVSIEHYGESADDKTLFR	22.1291	1.88023e-07		3	WP_011728815.1/	652,K,E/	1|	target	1
0000_XuPing_MC115_T_8_20PER.20501.20501.3.0.dta	3	0	VGDDGTHSAEEVMALTR	20.2892	1.88381e-07		3	WP_003893733.1/	339,R,A/	1|	target	0
0000_XuPing_MC115_T_13_20PER.25501.25501.5.0.dta	5	0	ASADRPVATATGQAGDMYLVHPFTVHAADEHR	23.0642	1.88645e-07		3	WP_003892805.1/	171,R,G/	1|	target	1
0000_XuPing_MC115_T_6_20PER.29266.29266.3.0.dta	3	0	VSNLPAGHGLNAATGEYEDLLAAGVADPVK	22.7759	1.88909e-07		3	WP_003892307.1/	465,K,V/	2|	target	0
0000_XuPing_MC115_T_13_20PER.17061.17061.3.0.dta	3	0	SEQPIYGAANTSQSVVDTKPAQR	20.6611	1.89174e-07		3	WP_011729713.1/	1,M,T/	1|	target	1
0000_XuPing_MC115_T_8_20PER.22297.22297.2.0.dta	2	0	VEEVDGDDVVCTVTEGGPVSNNK	21.1293	1.89287e-07	11,Carbamidomethyl[C];	3	WP_011728910.1/	132,K,G/	1|0|	target	0
0000_XuPing_MC115_T_10_20PER.49404.49404.4.1.dta	4	0	APGASAVIYGGVDATGVVFDGVDAALQVPHTDIR	21.6679	1.89932e-07		3	WP_003896675.1/	324,R,L/	2|	target	0
0000_XuPing_MC115_T_11_20PER.23651.23651.2.0.dta	2	0	LADETGGHYLDQFTNAER	20.3375	1.90426e-07		3	WP_011731115.1/	149,R,A/	1|	target	0
0000_XuPing_MC115_T_7_20PER.40691.40691.3.0.dta	3	0	LQYLGEVATQQLAGATHLILAGTR	24.519	1.90769e-07		3	WP_011729754.1/	256,R,K/	2|	target	0
0000_XuPing_MC115_T_10_20PER.36390.36390.3.2.dta	3	0	GHDDSAVALGDFKVDPDAELERPNQFALIDTAGNR	29.0512	1.90941e-07		3	WP_011731002.1/	237,K,L/	2|	target	2
0000_XuPing_MC115_T_12_33PER.40049.40049.5.0.dta	5	0	LTDLAADPDAPAMVLVTHHVEEIPVGFSHGLILSEGK	26.2141	1.91323e-07		3	WP_011727371.1/	196,R,V/	1|	target	0
0000_XuPing_MC115_T_13_20PER.17665.17665.4.0.dta	4	0	LHVISGGPHGIPVSHTEEFNR	19.6827	1.91764e-07		3	WP_011730025.1/	249,R,V/	1|	target	0
0000_XuPing_MC115_T_12_33PER.41733.41733.3.0.dta	3	0	SNSPLVGTSTEIVDKLGPFIEAGVQR	20.6845	1.92321e-07		3	WP_011727131.1/	258,R,V/	1|	target	1
0000_XuPing_MC115_T_5_20PER.27422.27422.3.0.dta	3	0	LMGAGITSDAFHMVAPAADGLR	25.8101	1.92648e-07	13,Oxidation[M];	3	WP_011729736.1/	264,R,A/	2|0|	target	0
0000_XuPing_MC115_T_4_20PER.36338.36338.3.0.dta	3	0	FGNDGSMLACVINFAGSEHSQYR	23.1129	1.92745e-07	10,Carbamidomethyl[C];	3	WP_011730189.1/	653,R,L/	1|0|	target	0
0000_XuPing_MC115_T_12_33PER.32035.32035.3.0.dta	3	0	TPGLIATDVDGTLLDEDERVTPR	19.2205	1.92783e-07		3	WP_003897816.1/	5,K,T/	1|	target	1
0000_XuPing_MC115_T_8_20PER.26722.26722.4.0.dta	4	0	RGQEVGLVDVHPVGAITMGLK	19.7678	1.93034e-07		3	WP_011728776.1/	114,R,G/	1|	target	1
0000_XuPing_MC115_T_3_20PER.34710.34710.2.0.dta	2	0	DHAFANATFGDLLGALEK	20.5713	1.93633e-07		3	WP_011730013.1/	417,R,A/	2|	target	0
0000_XuPing_MC115_T_5_20PER.25654.25654.4.1.dta	4	0	ALTAVSDQTHITSVPSIEQGNNDSHAIGLGQMNLHGYLAR	34.9088	1.94118e-07	32,Oxidation[M];	3	WP_174519656.1/	431,R,E/	2|0|	target	0
0000_XuPing_MC115_T_6_20PER.17416.17416.3.0.dta	3	0	GEGQWALGYREPLNANEQAK	19.7296	1.94468e-07		3	WP_011729896.1/	25,R,K/	2|	target	1
0000_XuPing_MC115_T_7_20PER.26944.26944.3.0.dta	3	0	SADITETPAWQALSDHHAEIGDR	21.9038	1.94857e-07		3	WP_011730607.1/	1,M,H/	2|	target	0
0000_XuPing_MC115_T_8_20PER.17876.17876.3.0.dta	3	0	VHQFDKVEGFIYCKPEDAEAEHQR	23.474	1.94876e-07	13,Carbamidomethyl[C];	3	WP_003897822.1/	272,R,L/	1|0|	target	2
0000_XuPing_MC115_T_6_20PER.28655.28655.3.1.dta	3	0	VSNLPAGHGLNAATGEYEDLLAAGVADPVK	23.9997	1.95188e-07		3	WP_003892307.1/	465,K,V/	2|	target	0
0000_XuPing_MC115_T_10_20PER.37731.37731.3.0.dta	3	0	TPIVNVDAPDAALADDAVVAATRPSVVK	28.6143	1.95228e-07		3	WP_011731101.1/	177,R,I/	1|	target	1
0000_XuPing_MC115_T_7_20PER.36212.36212.4.2.dta	4	0	SEPFYITTAIAYPNGVPHIGHAYEYIATDAIAR	19.7868	1.95932e-07		3	WP_011730537.1/	1,M,F/	2|	target	0
0000_XuPing_MC115_T_10_20PER.49428.49428.4.0.dta	4	0	YLAPGLPVSIGGVYPAAVAAPALGDDTAAVLAEHLGLSAEK	21.7075	1.95951e-07		3	WP_011728360.1/	353,R,I/	2|	target	0
0000_XuPing_MC115_T_8_20PER.28482.28482.2.0.dta	2	0	THLMDAVPVTLGQEFGGYAR	18.6458	1.96088e-07	4,Oxidation[M];	3	WP_011730408.1/	183,R,Q/	1|0|	target	0
0000_XuPing_MC115_T_10_20PER.33529.33529.3.1.dta	3	0	RLGLPEDGFSHISTGGGASLEYLEGK	26.4328	1.96186e-07		3	WP_003894473.1/	372,R,E/	1|	target	1
0000_XuPing_MC115_T_11_20PER.23645.23645.3.0.dta	3	0	GLMTTIHAYTQDQNLQDGPHK	18.8656	1.96402e-07		3	WP_003894472.1/	179,K,D/	1|	target	0
0000_XuPing_MC115_T_2_20PER.16632.16632.3.0.dta	3	0	VKDTADEIDLEPVAHSALR	20.6829	1.96461e-07		3	WP_011727068.1/	172,K,G/	1|	target	1
0000_XuPing_MC115_T_4_20PER.17848.17848.2.0.dta	2	0	HLEAGYEFVNTPHITK	22.8549	1.96835e-07		3	WP_011728699.1/	303,K,E/	1|	target	0
0000_XuPing_MC115_T_10_20PER.38676.38676.4.1.dta	4	0	TAIADFTGRPSPTVHPEAELWFGAHPADPAWLQTDDGER	33.8731	1.96992e-07		3	WP_014877219.1/	16,R,S/	2|	target	1
0000_XuPing_MC115_T_8_20PER.28322.28322.3.1.dta	3	0	RVLLVDAGEQSNLPAHGIGGLLGSDGR	30.0133	1.97071e-07		3	WP_011729718.1/	29,R,A/	2|	target	1
0000_XuPing_MC115_T_12_33PER.26691.26691.3.0.dta	3	0	MIELSGTHADGAHPYLVLPEQTR	22.5271	1.97229e-07		3	WP_011727159.1/	158,K,T/	1|	target	0
0000_XuPing_MC115_T_3_20PER.19289.19289.3.0.dta	3	0	TFCIPHGGGGPGVGPVAVR	18.8697	1.97249e-07	3,Carbamidomethyl[C];	3	WP_011729226.1/	697,K,A/	2|0|	target	0
0000_XuPing_MC115_T_6_20PER.28676.28676.3.0.dta	3	0	VSNLPAGHGLNAATGEYEDLLAAGVADPVK	24.7393	1.97663e-07		3	WP_003892307.1/	465,K,V/	1|	target	0
0000_XuPing_MC115_T_13_20PER.7501.7501.2.0.dta	2	0	AHLESAGGQLTHEGQSTEK	25.5335	1.97802e-07		3	WP_003897878.1/	153,R,G/	1|	target	0
0000_XuPing_MC115_T_2_20PER.23516.23516.3.0.dta	3	0	DVLVYDAHTAAANVLIHGGPR	20.8653	1.97881e-07		3	WP_011727068.1/	809,R,S/	1|	target	0
0000_XuPing_MC115_T_11_20PER.41406.41406.3.0.dta	3	0	EGVHSVFPDAECVGVPMADGGEGTVDAVVDALAGER	23.3733	1.9802e-07	12,Carbamidomethyl[C];17,Oxidation[M];	3	WP_011728407.1/	24,R,V/	2|0|0|	target	0
0000_XuPing_MC115_T_13_20PER.40837.40837.2.0.dta	2	0	WDHIQDVGDISQFELDAIK	23.4161	1.98079e-07		3	WP_011731048.1/	101,R,H/	2|	target	0
0000_XuPing_MC115_T_8_20PER.41524.41524.3.0.dta	3	0	LQLAHVAEAMAVVAAETIAGAETLPLGDYR	27.8829	1.98138e-07	10,Oxidation[M];	3	WP_003892330.1/	313,K,M/	2|0|	target	0
0000_XuPing_MC115_T_2_20PER.20358.20358.3.0.dta	3	0	APYILGEKPSPLESTPEGGLGEK	19.9052	1.98376e-07		3	WP_042510614.1/	321,K,A/	1|	target	1
0000_XuPing_MC115_T_6_20PER.22207.22207.3.0.dta	3	0	APADLYAAGHAELAAYPSVQVR	20.9912	1.98396e-07		3	WP_011729718.1/	56,R,R/	2|	target	0
0000_XuPing_MC115_T_10_20PER.23377.23377.2.0.dta	2	0	TPMGSSLANGGNPYGESFK	19.6084	1.98456e-07		3	WP_003896601.1/	121,R,A/	2|	target	0
0000_XuPing_MC115_T_13_20PER.36702.36702.2.0.dta	2	0	RPLVNDPVYGSQLVTQLVNK	22.8104	1.98873e-07		3	WP_003892787.1/	9,K,V/	2|	target	1
0000_XuPing_MC115_T_5_20PER.38683.38683.3.0.dta	3	0	GVEITTGPLGQGLASAVGMAMAAR	28.5498	1.98933e-07	19,Oxidation[M];	3	WP_011728815.1/	126,K,Y/	1|0|	target	0
0000_XuPing_MC115_T_13_20PER.32705.32705.5.0.dta	5	0	VQLDTDVPVFSVVLTPHHFHEHDEHVR	24.4321	1.98992e-07		3	WP_011731391.1/	95,R,Y/	2|	target	0
0000_XuPing_MC115_T_4_20PER.28823.28823.3.0.dta	3	0	MAMNDEETAALIVGGHTFGK	21.0627	1.99391e-07		3	WP_011729086.1/	263,R,T/	1|	target	0
0000_XuPing_MC115_T_12_33PER.6410.6410.3.0.dta	3	0	LMAVHAHPDDESSKGAATTAR	23.8011	1.99411e-07		3	WP_003896662.1/	5,R,Y/	1|	target	1
0000_XuPing_MC115_T_3_20PER.23495.23495.4.2.dta	4	0	KYRPATFSEVVGQEHVTEPLCTALTAGR	25.5267	1.9943e-07	21,Carbamidomethyl[C];	3	WP_011731177.1/	5,R,I/	2|0|	target	2
0000_XuPing_MC115_T_8_20PER.38142.38142.3.0.dta	3	0	VPHDHPFPSAEEVLAGLDLPASEWER	20.5623	1.9979e-07		3	WP_011729718.1/	461,R,V/	2|	target	0
0000_XuPing_MC115_T_8_20PER.33336.33336.3.0.dta	3	0	IAPAIWGRPVDVPPPGEYVALGAAR	22.4658	2.0045e-07		3	WP_014877620.1/	395,R,Q/	1|	target	1
0000_XuPing_MC115_T_11_20PER.33617.33617.3.0.dta	3	0	ASDPPTMAAAMASAVTAGHLAR	21.2957	2.00651e-07		3	WP_011727197.1/	212,R,Q/	2|	target	0
0000_XuPing_MC115_T_8_20PER.29802.29802.4.0.dta	4	0	RALEYATGLGVLIAQHAEEPR	22.1826	2.00711e-07		3	WP_011728776.1/	169,R,L/	1|	target	1
0000_XuPing_MC115_T_4_20PER.37127.37127.4.0.dta	4	0	ESTVQSLFEAVDDDHQIINDHLMGR	19.0937	2.00751e-07		3	WP_011730306.1/	382,R,N/	1|	target	0
0000_XuPing_MC115_T_11_20PER.23437.23437.3.0.dta	3	0	VVATDVDVAAADETASSLSGSGHESAR	20.9858	2.00811e-07		3	WP_011728822.1/	38,R,L/	2|	target	0
0000_XuPing_MC115_T_8_20PER.25669.25669.3.0.dta	3	0	SAAATLDWLDAHGHQDLVR	17.8635	2.00912e-07		3	WP_011727326.1/	328,R,N/	1|	target	0
0000_XuPing_MC115_T_12_33PER.36351.36351.4.4.dta	4	0	LNGNGELTGQHWVAESGQLTSYIGLTNTHSVGVVR	22.2957	2.01394e-07		3	WP_011728145.1/	73,R,D/	1|	target	0
0000_XuPing_MC115_T_11_20PER.42607.42607.3.0.dta	3	0	TVGDVVAYIQKLEEENPEAAAALR	17.6179	2.01656e-07		3	WP_003895721.1/	68,R,E/	1|	target	1
0000_XuPing_MC115_T_7_20PER.9511.9511.6.0.dta	6	0	MILTTETAVVDKPADEDEHGHGHHHGHAH	20.094	2.0204e-07		3	WP_011727753.1/	511,R,-/	1|	target	1
0000_XuPing_MC115_T_6_20PER.10324.10324.3.0.dta	3	0	HVEAQVIADQHGNVVVAGTR	26.6614	2.0206e-07		3	WP_003893197.1/	214,R,D/	1|	target	0
0000_XuPing_MC115_T_11_20PER.24421.24421.3.0.dta	3	0	IENPVAVVNTTSHSEAANALK	18.501	2.02161e-07		3	WP_003895899.1/	257,K,N/	1|	target	0
0000_XuPing_MC115_T_12_33PER.26485.26485.3.0.dta	3	0	TVFVEVDEDTSAYDTGHIEGAVK	20.6299	2.02262e-07		3	WP_011730790.1/	21,K,L/	1|	target	0
0000_XuPing_MC115_T_8_20PER.36019.36019.3.0.dta	3	0	ISGAGDEAFERDTLILAAIGR	15.6617	2.02404e-07		3	WP_011731449.1/	322,R,A/	1|	target	1
0000_XuPing_MC115_T_5_20PER.32692.32692.3.0.dta	3	0	LGQPPSGYGVLLATHDDDTVDVFTSGR	16.7856	2.02606e-07		3	WP_003895355.1/	97,R,K/	2|	target	0
0000_XuPing_MC115_T_10_20PER.31227.31227.2.0.dta	2	0	LMGAGITSDAFHMVAPAADGLR	26.2583	2.02809e-07	13,Oxidation[M];	3	WP_011729736.1/	264,R,A/	2|0|	target	0
0000_XuPing_MC115_T_8_20PER.26367.26367.4.2.dta	4	0	AHGAAVVVFEGRPIGLVTEANCAGVDR	28.7533	2.02992e-07	22,Carbamidomethyl[C];	3	WP_011729218.1/	118,R,F/	2|0|	target	1
0000_XuPing_MC115_T_7_20PER.27523.27523.4.0.dta	4	0	LKDWKEVYEDFDHAPLQTQASR	26.2848	2.03073e-07		3	WP_003897870.1/	24,R,C/	1|	target	2
0000_XuPing_MC115_T_4_20PER.36819.36819.2.0.dta	2	0	AHQEIYNSLLQVLEDGR	23.5632	2.04071e-07		3	WP_011731031.1/	629,K,L/	1|	target	0
0000_XuPing_MC115_T_2_20PER.33524.33524.3.0.dta	3	0	SYGFWLGDAFASGGSIGYDHK	18.6942	2.04091e-07		3	WP_011730019.1/	903,K,A/	1|	target	0
0000_XuPing_MC115_T_8_20PER.41756.41756.2.0.dta	2	0	LVPLTGTSYAAAYVSGVAALVR	18.5585	2.04132e-07		3	WP_011727074.1/	333,R,S/	1|	target	0
0000_XuPing_MC115_T_12_33PER.40694.40694.2.0.dta	2	0	QAQITQEISEIVGGANALAGSK	22.073	2.04173e-07		3	WP_003896329.1/	285,R,-/	1|	target	0
0000_XuPing_MC115_T_11_20PER.41134.41134.3.0.dta	3	0	MDEFPQDYELFDLGDVTLQHGATLR	19.2807	2.04275e-07		3	WP_003898152.1/	0,-,D/	1|	target	0
0000_XuPing_MC115_T_2_20PER.14038.14038.3.0.dta	3	0	SNLGHLESAAGAASLAK	20.0441	2.04479e-07		3	WP_014878634.1/	463,K,M/	1|	target	0
0000_XuPing_MC115_T_11_20PER.40322.40322.3.0.dta	3	0	GQEIEVENAETADPSGLDIALFSAGATMSR	20.9612	2.045e-07		3	WP_011731165.1/	47,R,V/	1|	target	0
0000_XuPing_MC115_T_7_20PER.25116.25116.2.0.dta	2	0	LLGMSLDAGGHLTHGFRPNISGK	25.1912	2.05771e-07		3	WP_011730415.1/	173,R,M/	2|	target	1
0000_XuPing_MC115_T_7_20PER.16885.16885.3.0.dta	3	0	LNFSHSTHAEHSALYGMVR	24.3402	2.05854e-07		3	WP_011726704.1/	34,R,E/	1|	target	0
0000_XuPing_MC115_T_12_33PER.34927.34927.3.0.dta	3	0	KLSVSGVSDLSAASLSYSDLTTGWDDRR	25.9439	2.05957e-07		3	WP_011728137.1/	143,R,E/	1|	target	2
0000_XuPing_MC115_T_4_20PER.33886.33886.3.0.dta	3	0	WGSLYDALYGTDVISEEDGAEKGTGYNK	23.6835	2.05977e-07		3	WP_014877772.1/	134,R,I/	1|	target	1
0000_XuPing_MC115_T_5_20PER.37278.37278.4.0.dta	4	0	RPGAVVLDIDDEDPIFEHLEYTTFAR	23.7717	2.0608e-07		3	WP_011730554.1/	348,R,E/	1|	target	1
0000_XuPing_MC115_T_13_20PER.48039.48039.3.0.dta	3	0	LDGYDDVFDTVVDSGMFHCLSDDAK	20.5804	2.06493e-07	19,Carbamidomethyl[C];	3	WP_011728775.1/	108,R,G/	2|0|	target	0
0000_XuPing_MC115_T_13_20PER.47077.47077.3.0.dta	3	0	GTVFLVDTAELPAIDDPDEFYDHELEGMR	21.557	2.07113e-07		3	WP_011728341.1/	78,R,V/	2|	target	0
0000_XuPing_MC115_T_5_20PER.40495.40495.3.0.dta	3	0	NFITTLLLSQGVPMLAHGDELGR	27.6033	2.07424e-07	14,Oxidation[M];	3	WP_011731328.1/	509,R,T/	2|0|	target	0
0000_XuPing_MC115_T_7_20PER.36565.36565.3.0.dta	3	0	VPLMGADGYFALINQTEHVGR	23.646	2.07902e-07		3	WP_011727860.1/	413,K,Q/	1|	target	0
0000_XuPing_MC115_T_12_33PER.21081.21081.4.1.dta	4	0	TVTHAACEELGLKPWHDPHNFEPR	26.7257	2.08151e-07	7,Carbamidomethyl[C];	3	WP_011731045.1/	160,R,F/	1|0|	target	1
0000_XuPing_MC115_T_12_33PER.17255.17255.2.0.dta	2	0	AENLHSAENSDKFEFVK	24.1599	2.08172e-07		3	WP_029104180.1/	37,R,A/	1|	target	1
0000_XuPing_MC115_T_10_20PER.45711.45711.4.2.dta	4	0	ALHAAADSVLANVDAVLAANAADVDAAR	23.9422	2.08255e-07		3	WP_011729942.1/	48,R,Q/	2|	target	0
0000_XuPing_MC115_T_10_20PER.45760.45760.2.0.dta	2	0	NTDIEIVAVNDLTDNATLAHLLK	20.5057	2.09488e-07		3	WP_003894472.1/	29,K,F/	2|	target	0
0000_XuPing_MC115_T_12_33PER.29559.29559.3.0.dta	3	0	LGDAFLGAGSSTTAHFAEAVR	20.0874	2.09907e-07		3	WP_014877083.1/	181,R,I/	1|	target	0
0000_XuPing_MC115_T_7_20PER.27544.27544.3.0.dta	3	0	SYEGAVVLVTHDPGAAEALDPQR	19.9391	2.09907e-07		3	WP_003894527.1/	496,R,V/	1|	target	0
0000_XuPing_MC115_T_10_20PER.25414.25414.4.0.dta	4	0	AIELAGLKPTDIDHVNAHATGTNVGDVAESK	34.8526	2.09991e-07		3	WP_011729737.1/	293,R,A/	1|	target	1
0000_XuPing_MC115_T_13_20PER.46589.46589.2.0.dta	2	0	VVLGDLNSEATEAAVEELGGSEVAAAVR	22.0933	2.10033e-07		3	WP_051065148.1/	52,R,C/	2|	target	0
0000_XuPing_MC115_T_11_20PER.24368.24368.4.0.dta	4	0	VPSAVWVVDTNKEHIAVGEAR	22.4004	2.10475e-07		3	WP_003893880.1/	156,K,K/	1|	target	1
0000_XuPing_MC115_T_7_20PER.34284.34284.4.2.dta	4	0	FVLENSESVLVFAETDAHADKVEQLR	21.3261	2.10475e-07		3	WP_011729678.1/	110,R,D/	2|	target	1
0000_XuPing_MC115_T_9_20PER.30850.30850.3.0.dta	3	0	QLLPAEHTAVATIGVAELTEAIKR	25.8845	2.11149e-07		3	WP_011726602.1/	260,R,V/	1|	target	1
0000_XuPing_MC115_T_7_20PER.39427.39427.3.0.dta	3	0	EYFVTHGYDTTLDDAAFAEAAALVQTR	23.7874	2.11276e-07		3	WP_011728308.1/	344,R,V/	1|	target	0
[truncated: 220,309+ more rows]
