# Supplementary material for: Mirror proteases of Ac-Trypsin and Ac-LysargiNase precisely improve novel event identifications in Mycolicibacterium smegmatis MC2 155 by proteogenomic analysis
Source: Front Microbiol. 2022 Oct 12;13:1015140. doi: 10.3389/fmicb.2022.1015140 (PMC9597629; doi:10.3389/fmicb.2022.1015140)
Supplement: Supplementary file 3 [file Table_2.XLSX]

## Sheet: Supplementary Table 2
Supplementary Table 2 | Identification of filtered spectra in proteomic analysis of M. smegmatis MC2 155 based on the NCBI annotated protein database by Ac-LysargiNase.
File name	Charge state	Q-value	Sequence	Raw score	Final score	Modification	Specificity	Protein group	Positions	Label	Target/Decoy	No. of missed cleavage sites
0000_XuPing_MC115_R_10_33PER.36695.36695.3.0.dta	3	0	KAEELGLTWLAEIGAHGVVAGPDSTLQSQPANAIK	39.623	4.74007e-10		3	WP_014878184.1/	263,A,K/	1|	target	1
0000_XuPing_MC115_R_13_33PER.41142.41142.3.0.dta	3	0	RWFTAQEALEYGFVDHIITSASVNGEGPGAGLDK	32.5117	1.18978e-09		3	WP_014878099.1/	166,D,-/	1|	target	1
0000_XuPing_MC115_R_1_33PER.19895.19895.3.0.dta	3	0	RGPSVAVDTACSSSLVATHQGVQAL	27.1633	2.96586e-09	11,Carbamidomethyl[C];	3	WP_014878634.1/	281,F,R/	1|0|	target	0
0000_XuPing_MC115_R_9_33PER.11739.11739.2.0.dta	2	0	KTATLENAPNELSGAVGHEHS	25.3296	3.68351e-09		3	WP_011731002.1/	367,T,-/	2|	target	0
0000_XuPing_MC115_R_10_33PER.36692.36692.3.0.dta	3	0	KAEELGLTWLAEIGAHGVVAGPDSTLQSQPANAIK	35.31	3.72425e-09		3	WP_014878184.1/	263,A,K/	2|	target	1
0000_XuPing_MC115_R_9_33PER.19998.19998.3.0.dta	3	0	KTLEAVADHGEITGNTIAGTAASSQETFD	19.0195	4.62958e-09		3	WP_011728814.1/	298,E,K/	2|	target	0
0000_XuPing_MC115_R_11_33PER.13322.13322.3.0.dta	3	0	RIDSGLAQDDDELSEHTNDTDGYKND	31.4014	4.82093e-09		3	WP_011728722.1/	81,D,-/	1|	target	1
0000_XuPing_MC115_R_9_33PER.21519.21519.2.0.dta	2	0	KAFVNALTLHSHVANIGDV	25.5515	5.2141e-09		3	WP_003893059.1/	358,G,R/	2|	target	0
0000_XuPing_MC115_R_13_33PER.17911.17911.2.0.dta	2	0	RALSSAGNGNVTVAPTGAGIHEVDV	23.8334	7.02423e-09		3	WP_014878457.1/	72,V,K/	1|	target	0
0000_XuPing_MC115_R_4_33PER.7391.7391.3.0.dta	3	0	KMNTGGVHGSALGADEVAATK	40.7819	1.20898e-08	2,Oxidation[M];	3	WP_011728815.1/	275,N,K/	1|0|	target	1
0000_XuPing_MC115_R_13_33PER.36531.36531.2.0.dta	2	0	RGDLVNYAGVSGDLNPIHWDDEIA	24.9441	1.27186e-08		3	WP_003892730.1/	23,T,K/	1|	target	0
0000_XuPing_MC115_R_13_33PER.35926.35926.4.2.dta	4	0	KQFDGTGNYTFGLNEQSMFHEIDVDSIDRP	29.3496	1.50588e-08		3	WP_003892854.1/	126,P,R/	1|	target	1
0000_XuPing_MC115_R_9_33PER.30936.30936.2.0.dta	2	0	RIITEAQDVGLEVIHEENL	23.365	1.54401e-08		3	WP_003897704.1/	341,G,R/	2|	target	0
0000_XuPing_MC115_R_10_33PER.16828.16828.3.0.dta	3	0	KGLMTTIHAYTQDQNLQDGPHKDL	33.4333	1.56718e-08		3	WP_003894472.1/	178,V,R/	2|	target	1
0000_XuPing_MC115_R_12_33PER.34632.34632.4.0.dta	4	0	RELTGAGMLDSKNALVEADGDFDKAVELL	27.4257	1.64803e-08		3	WP_003893881.1/	12,L,R/	2|	target	2
0000_XuPing_MC115_R_13_33PER.39967.39967.3.0.dta	3	0	RILMHQPLGGVTGSAADIAIQAEQFAVI	22.7907	1.97325e-08	4,Oxidation[M];	3	WP_014878099.1/	112,A,K/	1|0|	target	0
0000_XuPing_MC115_R_13_33PER.17868.17868.2.0.dta	2	0	RALSSAGNGNVTVAPTGAGIHEVDV	25.5423	2.01432e-08		3	WP_014878457.1/	72,V,K/	2|	target	0
0000_XuPing_MC115_R_7_33PER.10024.10024.2.0.dta	2	0	KHANPCGIAISSTSVADAH	27.847	2.30477e-08	6,Carbamidomethyl[C];	3	WP_011730588.1/	286,I,R/	2|0|	target	0
0000_XuPing_MC115_R_9_33PER.8472.8472.2.0.dta	2	0	RSFTGSQAGVITTGTHGNA	22.3243	3.46732e-08		3	WP_003897679.1/	92,A,K/	2|	target	0
0000_XuPing_MC115_R_13_33PER.36425.36425.2.0.dta	2	0	RGDLVNYAGVSGDLNPIHWDDEIA	22.3294	3.49831e-08		3	WP_003892730.1/	23,T,K/	1|	target	0
0000_XuPing_MC115_R_10_33PER.32836.32836.4.0.dta	4	0	RQHSENAALIAEFLDGHPAVQTVLYPGLPSHPNHDVAA	25.8864	3.50707e-08		3	WP_011730426.1/	258,M,R/	1|	target	0
0000_XuPing_MC115_R_7_33PER.4517.4517.6.0.dta	6	0	RMILTTETAVVDKPADEDEHGHGHHHGHAH	28.6989	3.53595e-08	2,Oxidation[M];	3	WP_011727753.1/	510,A,-/	1|0|	target	1
0000_XuPing_MC115_R_13_33PER.17304.17304.3.0.dta	3	0	RGASSGGIVTQEAPIHVSNVMVVDSDGKPT	36.0331	3.77115e-08	21,Oxidation[M];	3	WP_003892853.1/	51,E,R/	1|0|	target	1
0000_XuPing_MC115_R_5_33PER.28693.28693.3.0.dta	3	0	KIVQAQIDEVVHNAIHGLDHDEE	31.39	3.80563e-08		3	WP_011730000.1/	300,E,K/	2|	target	0
0000_XuPing_MC115_R_13_33PER.41122.41122.4.0.dta	4	0	RWFTAQEALEYGFVDHIITSASVNGEGPGAGLDK	31.3991	3.92466e-08		3	WP_014878099.1/	166,D,-/	1|	target	1
0000_XuPing_MC115_R_13_33PER.23648.23648.3.0.dta	3	0	KAVSALHEAFGLGGDDEAVVYAGTGR	28.173	4.01437e-08		3	WP_003897679.1/	395,D,-/	1|	target	1
0000_XuPing_MC115_R_5_33PER.8856.8856.2.0.dta	2	0	KMNTGGVHGSALGADEVAATK	30.2584	4.08279e-08		3	WP_011728815.1/	275,N,K/	2|	target	1
0000_XuPing_MC115_R_12_33PER.21536.21536.3.0.dta	3	0	RYSCDQGVTIAADIHALGGEQDH	25.6802	4.26602e-08	4,Carbamidomethyl[C];	3	WP_003895881.1/	180,N,R/	1|0|	target	0
0000_XuPing_MC115_R_13_33PER.38397.38397.2.0.dta	2	0	KLEDLDLVSQDLLIAHAGELE	27.6791	4.41267e-08		3	WP_003897878.1/	125,E,K/	2|	target	0
0000_XuPing_MC115_R_13_33PER.27762.27762.2.0.dta	2	0	RVDQFDIYAHLDGGGPSGQAGAL	25.1913	4.42637e-08		3	WP_003892945.1/	76,D,R/	1|	target	0
0000_XuPing_MC115_R_8_33PER.24209.24209.3.0.dta	3	0	RLLASLHDDEGNVAVEGLHEATAADVD	19.2194	4.48833e-08		3	WP_014878135.1/	226,V,R/	1|	target	0
0000_XuPing_MC115_R_7_33PER.13003.13003.4.0.dta	4	0	RQVGHINGEYGEVGHPIVHYLH	26.9652	5.0834e-08		3	WP_011730872.1/	342,E,R/	2|	target	0
0000_XuPing_MC115_R_7_33PER.19515.19515.3.0.dta	3	0	RLLGMSLDAGGHLTHGF	30.3827	5.80245e-08	5,Oxidation[M];	3	WP_011730415.1/	172,Q,R/	2|0|	target	0
0000_XuPing_MC115_R_1_33PER.2786.2786.2.0.dta	2	0	RGGSGGSYGGGGSGGGYGGGSGS	24.1881	5.86605e-08		3	CON_IPI00019359.3/	489,S,R/	1|	target	0
0000_XuPing_MC115_R_7_33PER.9829.9829.2.0.dta	2	0	KAAAPAGDPTGGMGGMDF	28.7799	5.96483e-08	13,Oxidation[M];16,Oxidation[M];	3	WP_003892307.1/	523,E,-/	2|0|0|	target	0
0000_XuPing_MC115_R_4_33PER.34513.34513.2.0.dta	2	0	KTAVVEGLAQAIVHGEVPETL	27.2313	6.15694e-08		3	WP_011731031.1/	221,G,K/	1|	target	0
0000_XuPing_MC115_R_13_33PER.43710.43710.3.0.dta	3	0	RGIEVIIAGAGGAAHLPGMVASATPLPVIGVPVPLA	20.2097	6.29768e-08		3	WP_014877211.1/	57,D,R/	2|	target	0
0000_XuPing_MC115_R_9_33PER.30893.30893.3.0.dta	3	0	RIITEAQDVGLEVIHEENL	22.0627	6.29768e-08		3	WP_003897704.1/	341,G,R/	2|	target	0
0000_XuPing_MC115_R_9_33PER.8627.8627.2.0.dta	2	0	KCDSIISVGGGSSHDAA	24.2207	6.40693e-08	2,Carbamidomethyl[C];	3	WP_011731151.1/	96,E,K/	2|0|	target	0
0000_XuPing_MC115_R_11_33PER.17459.17459.3.0.dta	3	0	RIDSGLAQDDDELSEHTNDTDGY	26.2291	6.41078e-08		3	WP_011728722.1/	81,D,K/	1|	target	0
0000_XuPing_MC115_R_8_33PER.24236.24236.4.1.dta	4	0	RLLASLHDDEGNVAVEGLHEATAADVD	19.9471	6.90041e-08		3	WP_014878135.1/	226,V,R/	1|	target	0
0000_XuPing_MC115_R_13_33PER.37000.37000.3.0.dta	3	0	RIQYHEQLASLNDQLGAMCELAGTAME	23.7824	7.28036e-08	19,Carbamidomethyl[C];	3	WP_003897196.1/	1,M,R/	1|0|	target	0
0000_XuPing_MC115_R_8_33PER.24303.24303.3.0.dta	3	0	KVVSIADWADDTVHVSTHHATLG	24.7327	8.50693e-08		3	WP_011728831.1/	182,L,K/	1|	target	0
0000_XuPing_MC115_R_12_33PER.4374.4374.2.0.dta	2	0	KTMGHAGAIVSGSSGTAAAK	26.9532	8.63376e-08		3	WP_003896926.1/	251,G,K/	1|	target	1
0000_XuPing_MC115_R_5_33PER.18034.18034.3.0.dta	3	0	RDGQFDQIEQNHAGQLIAEGHAA	28.3685	8.70224e-08		3	WP_011727059.1/	617,L,K/	1|	target	0
0000_XuPing_MC115_R_9_33PER.25624.25624.2.0.dta	2	0	KSEIGFSQVLYDDHIG	23.5319	8.76863e-08		3	WP_003897679.1/	329,L,K/	2|	target	0
0000_XuPing_MC115_R_9_33PER.21547.21547.3.0.dta	3	0	KAFVNALTLHSHVANIGDV	18.7888	8.9996e-08		3	WP_003893059.1/	358,G,R/	2|	target	0
0000_XuPing_MC115_R_12_33PER.22074.22074.2.0.dta	2	0	RALGEPSAVVVGKPGTAAGLTDGL	22.3094	9.15757e-08		3	WP_014877364.1/	26,A,K/	2|	target	1
0000_XuPing_MC115_R_13_33PER.14386.14386.2.0.dta	2	0	RETIAALGGLPGADHGEHEG	23.8338	9.34537e-08		3	WP_003893041.1/	143,I,R/	1|	target	0
0000_XuPing_MC115_R_9_33PER.8642.8642.2.0.dta	2	0	KCDSIISVGGGSSHDAA	23.6273	9.42703e-08	2,Carbamidomethyl[C];	3	WP_011731151.1/	96,E,K/	2|0|	target	0
0000_XuPing_MC115_R_13_33PER.43741.43741.3.0.dta	3	0	RGIEVIIAGAGGAAHLPGMVASATPLPVIGVPVPLA	20.9165	1.04018e-07		3	WP_014877211.1/	57,D,R/	1|	target	0
0000_XuPing_MC115_R_13_33PER.39223.39223.3.1.dta	3	0	RVLIHQPALSGVIQGQFSDLEIQAAEIE	21.362	1.06151e-07		3	WP_003896046.1/	134,A,R/	2|	target	0
0000_XuPing_MC115_R_13_33PER.35901.35901.4.1.dta	4	0	KQFDGTGNYTFGLNEQSMFHEIDVDSIDRP	26.1161	1.10086e-07		3	WP_003892854.1/	126,P,R/	2|	target	1
0000_XuPing_MC115_R_10_33PER.36304.36304.2.0.dta	2	0	KADDDLLQLWDHPVNTPAL	25.9007	1.19685e-07		3	WP_011728174.1/	309,L,R/	1|	target	0
0000_XuPing_MC115_R_13_33PER.36906.36906.2.0.dta	2	0	RTNITEIDEITNNALDHLA	23.1949	1.3214e-07		3	WP_011728300.1/	172,N,R/	1|	target	0
0000_XuPing_MC115_R_2_33PER.18587.18587.2.0.dta	2	0	KVKDTADEIDLEPVAHSAL	27.0622	1.34097e-07		3	WP_011727068.1/	171,L,R/	2|	target	1
0000_XuPing_MC115_R_10_33PER.33059.33059.4.4.dta	4	0	AEYTLPDLDYDYGALEPHISGQINELHHS	22.7983	1.43089e-07		3	WP_011731275.1/	1,M,K/	2|	target	0
0000_XuPing_MC115_R_13_33PER.36392.36392.3.0.dta	3	0	RGDLVNYAGVSGDLNPIHWDDEIA	20.4926	1.45877e-07		3	WP_003892730.1/	23,T,K/	1|	target	0
0000_XuPing_MC115_R_5_33PER.15238.15238.3.0.dta	3	0	KDAGADEVADAHVDKIIVTQN	25.342	1.51149e-07		3	WP_011727088.1/	241,V,K/	1|	target	1
0000_XuPing_MC115_R_13_33PER.24595.24595.3.0.dta	3	0	RAGGVSAPPYDSFNLGDHVGDDPAAVAAN	17.8535	1.56752e-07		3	WP_011729652.1/	11,T,R/	1|	target	0
0000_XuPing_MC115_R_10_33PER.20313.20313.2.0.dta	2	0	KAFVNALTLHSHVANIGDV	25.4361	1.56768e-07		3	WP_003893059.1/	358,G,R/	2|	target	0
0000_XuPing_MC115_R_10_33PER.36282.36282.2.0.dta	2	0	KADDDLLQLWDHPVNTPAL	25.6085	1.57869e-07		3	WP_011728174.1/	309,L,R/	2|	target	0
0000_XuPing_MC115_R_7_33PER.22061.22061.2.0.dta	2	0	KAIGEDDHLVGLVLENK	27.2399	1.60752e-07		3	WP_014877095.1/	445,V,R/	2|	target	1
0000_XuPing_MC115_R_10_33PER.8192.8192.2.0.dta	2	0	KPTDIDHVNAHATGTNVGDVAES	21.8095	1.61284e-07		3	WP_011729737.1/	300,L,K/	2|	target	0
0000_XuPing_MC115_R_13_33PER.44477.44477.3.0.dta	3	0	RLHGLVTDGAGAPVPDALLEIWQADADGVVPT	21.0269	1.65632e-07		3	WP_011728463.1/	37,I,K/	2|	target	0
0000_XuPing_MC115_R_1_33PER.7908.7908.4.0.dta	4	0	RDHNDTVDHEHMALNEIH	26.0434	1.65764e-07		3	WP_014876765.1/	1813,Q,R/	1|	target	0
0000_XuPing_MC115_R_11_33PER.13329.13329.3.1.dta	3	0	RIDSGLAQDDDELSEHTNDTDGYKND	30.6783	1.67346e-07		3	WP_011728722.1/	81,D,-/	2|	target	1
0000_XuPing_MC115_R_13_33PER.39670.39670.2.0.dta	2	0	RLLVDVIGLPWEDVHAEAC	21.7762	1.74891e-07	19,Carbamidomethyl[C];	3	WP_003894134.1/	83,E,R/	1|0|	target	0
0000_XuPing_MC115_R_13_33PER.20689.20689.3.0.dta	3	0	RHIAETQDPQTFTQNPAWTANYEAT	18.2199	1.82448e-07		3	WP_011728300.1/	39,L,K/	1|	target	0
0000_XuPing_MC115_R_12_33PER.17672.17672.2.0.dta	2	0	KLYAEAGLDGEKETIAYC	25.7117	1.84503e-07	18,Carbamidomethyl[C];	3	WP_011730790.1/	215,A,R/	1|0|	target	1
0000_XuPing_MC115_R_9_33PER.21726.21726.2.0.dta	2	0	KAIAFAEENAIPINVTK	21.2763	1.89571e-07		3	WP_011729313.1/	153,E,R/	2|	target	1
0000_XuPing_MC115_R_13_33PER.39252.39252.3.0.dta	3	0	RADIQTVCLGQAASAAAVLLAAGTPGK	27.7897	1.90103e-07	8,Carbamidomethyl[C];	3	WP_003896046.1/	100,V,R/	2|0|	target	1
0000_XuPing_MC115_R_10_33PER.30442.30442.4.1.dta	4	0	KDLGDSTVLMADTCLDEFTDHGHCGVLDAHG	28.956	1.91553e-07	14,Carbamidomethyl[C];24,Carbamidomethyl[C];	3	WP_011727312.1/	109,A,R/	1|0|0|	target	0
0000_XuPing_MC115_R_13_33PER.39278.39278.3.0.dta	3	0	RADIQTVCLGQAASAAAVLLAAGTPGK	26.8107	1.92571e-07	8,Carbamidomethyl[C];	3	WP_003896046.1/	100,V,R/	1|0|	target	1
0000_XuPing_MC115_R_13_33PER.26657.26657.3.0.dta	3	0	RQTLEGLEAIAGVAHEPEADP	22.1071	1.9404e-07		3	WP_011727220.1/	5,A,R/	1|	target	0
0000_XuPing_MC115_R_9_33PER.32222.32222.3.0.dta	3	0	KHDYPVEIFDTSYAEEAGI	19.3217	1.94818e-07		3	WP_011728139.1/	155,E,K/	2|	target	0
0000_XuPing_MC115_R_4_33PER.15647.15647.4.0.dta	4	0	RGGGVGVPGGPGGGAGGMMGGGMGGMGAGHGQGQGKE	27.1282	1.95481e-07		3	WP_011726648.1/	444,T,K/	2|	target	1
0000_XuPing_MC115_R_8_33PER.9252.9252.3.0.dta	3	0	RDSSLVIHDDAEVAHAQ	23.6229	2.09991e-07		3	WP_003893504.1/	123,T,R/	1|	target	0
0000_XuPing_MC115_R_13_33PER.25314.25314.2.0.dta	2	0	KAFGGTPVTIHLTVTDVDA	22.1864	2.1419e-07		3	WP_011730707.1/	73,P,K/	1|	target	0
0000_XuPing_MC115_R_13_33PER.38746.38746.3.0.dta	3	0	RADFLNELDAPAAAGTEGAVSGVEGLPSGSALLVVK	23.3507	2.19635e-07		3	WP_014877774.1/	24,F,R/	1|	target	1
0000_XuPing_MC115_R_4_33PER.9076.9076.3.0.dta	3	0	KMNTGGVHGSALGADEVAATK	29.7817	2.23915e-07		3	WP_011728815.1/	275,N,K/	1|	target	1
0000_XuPing_MC115_R_13_33PER.28329.28329.3.0.dta	3	0	RLTYGAQDLSQHDSGAYTGEISGAFLA	19.8393	2.27959e-07		3	WP_011728805.1/	62,L,K/	2|	target	0
0000_XuPing_MC115_R_13_33PER.38396.38396.3.0.dta	3	0	KLEDLDLVSQDLLIAHAGELE	24.3699	2.28712e-07		3	WP_003897878.1/	125,E,K/	1|	target	0
0000_XuPing_MC115_R_13_33PER.36973.36973.3.0.dta	3	0	RIQYHEQLASLNDQLGAMCELAGTAME	19.6766	2.3352e-07	19,Carbamidomethyl[C];	3	WP_003897196.1/	1,M,R/	1|0|	target	0
0000_XuPing_MC115_R_4_33PER.9054.9054.3.0.dta	3	0	KMNTGGVHGSALGADEVAATK	30.2172	2.37785e-07		3	WP_011728815.1/	275,N,K/	2|	target	1
0000_XuPing_MC115_R_13_33PER.14385.14385.2.0.dta	2	0	RETIAALGGLPGADHGEHEG	22.7645	2.5495e-07		3	WP_003893041.1/	143,I,R/	2|	target	0
0000_XuPing_MC115_R_13_33PER.35876.35876.4.1.dta	4	0	KQFDGTGNYTFGLNEQSMFHEIDVDSIDRP	25.3512	2.59814e-07		3	WP_003892854.1/	126,P,R/	2|	target	1
0000_XuPing_MC115_R_12_33PER.22435.22435.4.1.dta	4	0	RVTIEHDAPVALGDKLEIISHTHPPGTTD	26.9819	2.61299e-07		3	WP_011727282.1/	222,L,K/	2|	target	1
0000_XuPing_MC115_R_12_33PER.11326.11326.3.0.dta	3	0	RTVVSAAVDDGDAEGVDATHHVK	26.919	2.6448e-07		3	WP_011729766.1/	187,T,R/	1|	target	1
0000_XuPing_MC115_R_8_33PER.24182.24182.3.0.dta	3	0	RLLASLHDDEGNVAVEGLHEATAADVD	20.229	2.68907e-07		3	WP_014878135.1/	226,V,R/	2|	target	0
0000_XuPing_MC115_R_13_33PER.20351.20351.4.0.dta	4	0	RQVLLEHGGPELLIDHAHGPRPL	26.1416	2.73545e-07		3	WP_014877157.1/	93,C,R/	1|	target	1
0000_XuPing_MC115_R_13_33PER.41067.41067.3.0.dta	3	0	RTVTGCNVENVSYGLGLCAECAVVCALHSGGGG	27.185	2.79937e-07	6,Carbamidomethyl[C];18,Carbamidomethyl[C];21,Carbamidomethyl[C];25,Carbamidomethyl[C];	3	WP_014877157.1/	39,G,R/	2|0|0|0|0|	target	0
0000_XuPing_MC115_R_13_33PER.21848.21848.3.0.dta	3	0	RIVAAATESHPAFSASYDLVTDETGATK	26.1454	2.88636e-07		3	WP_014878619.1/	46,G,R/	1|	target	1
0000_XuPing_MC115_R_13_33PER.14088.14088.2.0.dta	2	0	KQVLTDAETDEVLGKM	29.9904	2.91828e-07	16,Oxidation[M];	3	WP_003894434.1/	39,L,K/	1|0|	target	1
0000_XuPing_MC115_R_7_33PER.15369.15369.2.0.dta	2	0	KAAAPAGDPTGGMGGMDF	24.5872	2.9212e-07	13,Oxidation[M];	3	WP_003892307.1/	523,E,-/	2|0|	target	0
0000_XuPing_MC115_R_13_33PER.41136.41136.3.0.dta	3	0	KIDGVVHSIGFMPQSGMGINPFFDAPYEDVS	20.9379	2.93496e-07		3	WP_003894540.1/	86,N,K/	2|	target	0
0000_XuPing_MC115_R_9_33PER.16930.16930.2.0.dta	2	0	RALATVDMTSGEEAVAIHQ	18.3695	2.95765e-07		3	WP_003894412.1/	320,P,R/	2|	target	0
0000_XuPing_MC115_R_4_33PER.23530.23530.2.0.dta	2	0	KLVGDTGEIVSIEHYGESADD	23.1913	2.95943e-07		3	WP_011728815.1/	651,Y,K/	1|	target	0
0000_XuPing_MC115_R_10_33PER.16851.16851.3.0.dta	3	0	KGLMTTIHAYTQDQNLQDGPHKDL	28.7088	2.97753e-07		3	WP_003894472.1/	178,V,R/	1|	target	1
0000_XuPing_MC115_R_10_33PER.32037.32037.5.1.dta	5	0	KAVGALTVLDACQSAPHQPVDLHALDVDYAAFSGH	28.906	3.06086e-07	12,Carbamidomethyl[C];	3	WP_003894512.1/	196,A,K/	2|0|	target	0
0000_XuPing_MC115_R_10_33PER.19286.19286.2.0.dta	2	0	RILAEANHPLVIQAETMDAGAD	21.7112	3.06484e-07		3	WP_011730595.1/	357,R,K/	1|	target	0
0000_XuPing_MC115_R_4_33PER.13982.13982.3.0.dta	3	0	KVAGSTVGLATLHNASEVK	30.4488	3.0722e-07		3	WP_011728295.1/	364,V,R/	2|	target	1
0000_XuPing_MC115_R_13_33PER.36867.36867.2.0.dta	2	0	RTNITEIDEITNNALDHLA	24.6752	3.12082e-07		3	WP_011728300.1/	172,N,R/	2|	target	0
0000_XuPing_MC115_R_10_33PER.26686.26686.4.1.dta	4	0	RALGMDEDKLNVSGGAIALGHPFGMTGA	25.4213	3.19918e-07		3	WP_011730434.1/	339,A,R/	2|	target	1
0000_XuPing_MC115_R_10_33PER.32026.32026.5.0.dta	5	0	KAVGALTVLDACQSAPHQPVDLHALDVDYAAFSGH	27.9293	3.21393e-07	12,Carbamidomethyl[C];	3	WP_003894512.1/	196,A,K/	1|0|	target	0
0000_XuPing_MC115_R_13_33PER.35268.35268.3.0.dta	3	0	KHVHWNVVGPNFIGVHEMIDPQVELV	18.8015	3.22101e-07		3	WP_003897878.1/	35,L,R/	1|	target	0
0000_XuPing_MC115_R_13_33PER.41119.41119.3.0.dta	3	0	RTVTGCNVENVSYGLGLCAECAVVCALHSGGGG	24.4602	3.3138e-07	6,Carbamidomethyl[C];18,Carbamidomethyl[C];21,Carbamidomethyl[C];25,Carbamidomethyl[C];	3	WP_014877157.1/	39,G,R/	1|0|0|0|0|	target	0
0000_XuPing_MC115_R_9_33PER.11792.11792.3.0.dta	3	0	RGAEHVTIAVSGAHGGHTVDF	21.5028	3.33374e-07		3	WP_011727822.1/	226,P,R/	2|	target	0
0000_XuPing_MC115_R_13_33PER.37596.37596.2.0.dta	2	0	KVLGVSVDNEFVHFQW	24.3769	3.33741e-07		3	WP_011730169.1/	80,A,R/	1|	target	0
0000_XuPing_MC115_R_12_33PER.17660.17660.2.0.dta	2	0	KLYAEAGLDGEKETIAYC	24.3391	3.36489e-07	18,Carbamidomethyl[C];	3	WP_011730790.1/	215,A,R/	2|0|	target	1
0000_XuPing_MC115_R_9_33PER.27104.27104.2.0.dta	2	0	RYESAAAGGVDTASDAPIAFGNDL	19.8306	3.51133e-07		3	WP_011726890.1/	110,G,R/	2|	target	0
0000_XuPing_MC115_R_13_33PER.17312.17312.3.0.dta	3	0	RGASSGGIVTQEAPIHVSNVMVVDSDGKPT	27.8507	3.55123e-07	21,Oxidation[M];	3	WP_003892853.1/	51,E,R/	2|0|	target	1
0000_XuPing_MC115_R_12_33PER.17648.17648.3.0.dta	3	0	RPPGDVADGFVHAGPVGAGHYA	24.9654	3.72399e-07		3	WP_003891330.1/	143,L,K/	1|	target	0
0000_XuPing_MC115_R_7_33PER.9208.9208.2.0.dta	2	0	KVFTGDEDPVPHAHVTTTTTH	27.7333	3.75277e-07		3	WP_011730415.1/	269,G,K/	2|	target	0
0000_XuPing_MC115_R_9_33PER.12800.12800.3.0.dta	3	0	KSGELTETTFTASEPGHVVPHGE	25.0075	3.8072e-07		3	WP_011731002.1/	91,A,R/	2|	target	0
0000_XuPing_MC115_R_7_33PER.23059.23059.2.0.dta	2	0	KAADAVSEALLASATPVDDK	24.9364	3.89773e-07		3	WP_011727753.1/	120,S,K/	2|	target	1
0000_XuPing_MC115_R_10_33PER.19359.19359.2.0.dta	2	0	RIDNSGIFVHSAPWSVGDQGK	24.4636	3.89851e-07		3	WP_011726764.1/	275,V,R/	2|	target	1
0000_XuPing_MC115_R_5_33PER.28634.28634.4.0.dta	4	0	KIVQAQIDEVVHNAIHGLDHDEE	32.5011	3.93573e-07		3	WP_011730000.1/	300,E,K/	1|	target	0
0000_XuPing_MC115_R_11_33PER.36842.36842.3.0.dta	3	0	RTDDGIDHSALDYFGHGGGYLTATPEFATV	23.1305	4.02971e-07		3	WP_029104465.1/	289,V,-/	1|	target	0
0000_XuPing_MC115_R_5_33PER.8854.8854.3.0.dta	3	0	KMNTGGVHGSALGADEVAATK	30.653	4.14083e-07		3	WP_011728815.1/	275,N,K/	1|	target	1
0000_XuPing_MC115_R_10_33PER.13415.13415.2.0.dta	2	0	KALQDAGVTVHADPTEDEL	22.8421	4.24395e-07		3	WP_011729942.1/	296,V,R/	1|	target	0
0000_XuPing_MC115_R_8_33PER.24792.24792.3.0.dta	3	0	RLLDFSSQLVNTNIGHQHP	21.9565	4.34139e-07		3	WP_003893816.1/	63,N,K/	1|	target	0
0000_XuPing_MC115_R_13_33PER.14080.14080.2.0.dta	2	0	KQVLTDAETDEVLGKM	30.9176	4.51044e-07	16,Oxidation[M];	3	WP_003894434.1/	39,L,K/	2|0|	target	1
0000_XuPing_MC115_R_9_33PER.11039.11039.2.0.dta	2	0	RPAGEDDGANGGSGPFPAA	15.184	4.54985e-07		3	WP_011726602.1/	363,L,K/	2|	target	0
0000_XuPing_MC115_R_8_33PER.3062.3062.4.0.dta	4	0	RCSPQVHGAAHDTLEHT	23.0873	4.55486e-07	2,Carbamidomethyl[C];	3	WP_011727479.1/	287,L,R/	1|0|	target	0
0000_XuPing_MC115_R_10_33PER.30411.30411.3.0.dta	3	0	RTGIAADQVEDVILGHCYPNSEAPAIG	20.0143	4.55623e-07	17,Carbamidomethyl[C];	3	WP_014877333.1/	39,E,R/	1|0|	target	0
0000_XuPing_MC115_R_13_33PER.22629.22629.2.0.dta	2	0	RLANEILDASNGLGASVK	23.7651	4.57449e-07		3	WP_003892787.1/	118,E,R/	1|	target	1
0000_XuPing_MC115_R_7_33PER.25490.25490.3.1.dta	3	0	RVDGHPVGVIANQPMVLSGAIDNEASD	20.7459	4.57495e-07		3	WP_003897801.1/	313,A,K/	2|	target	0
0000_XuPing_MC115_R_7_33PER.5339.5339.5.0.dta	5	0	RMILTTETAVVDKPADEDEHGHGHHHGHAH	27.5702	4.59191e-07		3	WP_011727753.1/	510,A,-/	1|	target	1
0000_XuPing_MC115_R_12_33PER.32202.32202.2.0.dta	2	0	KNALVEADGDFDKAVELL	22.5702	4.76165e-07		3	WP_003893881.1/	23,S,R/	2|	target	1
0000_XuPing_MC115_R_10_33PER.23798.23798.2.0.dta	2	0	KLNVSGGAIALGHPFGMTGA	24.4812	5.02786e-07		3	WP_011730434.1/	347,D,R/	2|	target	0
0000_XuPing_MC115_R_10_33PER.19963.19963.3.0.dta	3	0	RKDGTITAGSASQISDGAAAVIVMNKA	25.4201	5.15463e-07		3	WP_014878184.1/	236,F,K/	1|	target	2
0000_XuPing_MC115_R_13_33PER.38418.38418.3.0.dta	3	0	KLEDLDLVSQDLLIAHAGELE	23.5647	5.15979e-07		3	WP_003897878.1/	125,E,K/	2|	target	0
0000_XuPing_MC115_R_12_33PER.14525.14525.2.0.dta	2	0	SEQPIYGAANTSQSVVDTKPAQ	22.6974	5.16392e-07		3	WP_011729713.1/	1,M,R/	2|	target	1
0000_XuPing_MC115_R_13_33PER.41889.41889.3.0.dta	3	0	RELTFNSAQSPTEVEQQFTDALSSGTGVLALTDEKG	24.0504	5.2179e-07		3	WP_003893314.1/	11,P,R/	1|	target	1
0000_XuPing_MC115_R_7_33PER.31678.31678.3.0.dta	3	0	KVSNLPAGHGLNAATGEYEDLLAAGVADPVKVT	28.0226	5.23305e-07		3	WP_003892307.1/	464,E,R/	2|	target	1
0000_XuPing_MC115_R_13_33PER.43284.43284.3.0.dta	3	0	KAAGATDIEERPVVGAPVDALVELADEV	16.8225	5.30206e-07		3	WP_003895256.1/	78,A,K/	1|	target	1
0000_XuPing_MC115_R_4_33PER.9069.9069.2.0.dta	2	0	KMNTGGVHGSALGADEVAATK	31.0322	5.36392e-07		3	WP_011728815.1/	275,N,K/	1|	target	1
0000_XuPing_MC115_R_10_33PER.19322.19322.2.0.dta	2	0	RILAEANHPLVIQAETMDAGAD	20.6138	5.39081e-07		3	WP_011730595.1/	357,R,K/	2|	target	0
0000_XuPing_MC115_R_13_33PER.26639.26639.2.0.dta	2	0	RLIASTGDSVTTYGEPWNMN	19.3118	5.39998e-07		3	WP_003891919.1/WP_011727317.1/WP_011730563.1/WP_162139622.1/	195,A,-/191,A,-/195,A,-/181,A,-/	1|	target	0
0000_XuPing_MC115_R_12_33PER.21543.21543.2.0.dta	2	0	RVFVEPQQGATYSDQLAVAQAAE	19.2465	5.40809e-07		3	WP_011727131.1/	3,F,R/	2|	target	0
0000_XuPing_MC115_R_8_33PER.26208.26208.3.0.dta	3	0	RTASSPHPGGTEVDPGHWWDALQ	18.7483	5.49641e-07		3	WP_014877620.1/	27,V,R/	1|	target	0
0000_XuPing_MC115_R_8_33PER.18782.18782.2.0.dta	2	0	KDQAEYIGVDVEGPYKPEHY	24.6173	5.50026e-07		3	WP_003893235.1/	463,S,R/	1|	target	1
0000_XuPing_MC115_R_3_33PER.12890.12890.3.0.dta	3	0	RESLQATAQLTQTHEVDMT	25.8972	5.52396e-07	18,Oxidation[M];	3	WP_011729702.1/	364,T,K/	1|0|	target	0
0000_XuPing_MC115_R_12_33PER.12134.12134.2.0.dta	2	0	RVVGDHTVGVLVQANHGA	22.3068	5.54555e-07		3	WP_011728145.1/	187,S,R/	2|	target	0
0000_XuPing_MC115_R_10_33PER.16064.16064.3.0.dta	3	0	KVNVNGGAIAIGHPIGMSGA	21.5175	5.55165e-07		3	WP_014878184.1/	336,A,R/	1|	target	0
0000_XuPing_MC115_R_7_33PER.5343.5343.4.0.dta	4	0	RMILTTETAVVDKPADEDEHGHGHHHGHAH	27.9984	5.674e-07		3	WP_011727753.1/	510,A,-/	1|	target	1
0000_XuPing_MC115_R_10_33PER.8143.8143.2.0.dta	2	0	RSFTGSQAGVITTGTHGNA	23.2642	5.67798e-07		3	WP_003897679.1/	92,A,K/	2|	target	0
0000_XuPing_MC115_R_8_33PER.14147.14147.3.0.dta	3	0	KSGELTETTFTASEPGHVVPHGE	25.3803	5.71958e-07		3	WP_011731002.1/	91,A,R/	2|	target	0
0000_XuPing_MC115_R_11_33PER.36836.36836.4.1.dta	4	0	RTDDGIDHSALDYFGHGGGYLTATPEFATV	21.3666	5.72301e-07		3	WP_029104465.1/	289,V,-/	1|	target	0
0000_XuPing_MC115_R_7_33PER.23631.23631.2.0.dta	2	0	RGDFALITQDNLVHGSDSPESAA	21.7065	5.7586e-07		3	WP_011729972.1/	103,I,R/	2|	target	0
0000_XuPing_MC115_R_8_33PER.14846.14846.4.0.dta	4	0	RQALADGVIDCVATDHAPHAEHE	21.6763	5.78631e-07	11,Carbamidomethyl[C];	3	WP_011728776.1/	296,L,K/	1|0|	target	0
0000_XuPing_MC115_R_13_33PER.42524.42524.3.0.dta	3	0	KLTGSAPEHVIDVVDLGAGLLGWGDPKVAEA	22.8547	5.82113e-07		3	WP_011728592.1/	24,E,K/	1|	target	1
0000_XuPing_MC115_R_10_33PER.39622.39622.2.0.dta	2	0	KNTDIEIVAVNDLTDNATLAHLL	27.0451	5.87024e-07		3	WP_003894472.1/	28,G,K/	1|	target	0
0000_XuPing_MC115_R_7_33PER.13046.13046.5.0.dta	5	0	RQVGHINGEYGEVGHPIVHYLH	23.8028	5.90025e-07		3	WP_011730872.1/	342,E,R/	2|	target	0
0000_XuPing_MC115_R_3_33PER.12865.12865.3.0.dta	3	0	RESLQATAQLTQTHEVDMT	27.2051	6.01884e-07	18,Oxidation[M];	3	WP_011729702.1/	364,T,K/	2|0|	target	0
0000_XuPing_MC115_R_5_33PER.8851.8851.3.0.dta	3	0	KMNTGGVHGSALGADEVAATK	29.0342	6.05506e-07		3	WP_011728815.1/	275,N,K/	2|	target	1
0000_XuPing_MC115_R_13_33PER.39085.39085.3.0.dta	3	0	KGFGFIAPEDGSADVFVHYTEIQGSGF	23.2921	6.08237e-07		3	WP_011562175.1/	12,E,R/	1|	target	0
0000_XuPing_MC115_R_12_33PER.8945.8945.2.0.dta	2	0	KQSAAAIDDYADTAGK	25.5128	6.19099e-07		3	WP_011728098.1/	189,L,R/	2|	target	1
0000_XuPing_MC115_R_10_33PER.37655.37655.2.0.dta	2	0	KNATEAINLVAYVLGDK	26.1943	6.22451e-07		3	WP_003894512.1/	95,T,R/	1|	target	1
0000_XuPing_MC115_R_9_33PER.32018.32018.3.0.dta	3	0	KYVHFTTEGAGAESAQLAELAADSGAGTNQFIA	15.8925	6.30155e-07		3	WP_011730288.1/	321,D,R/	2|	target	0
0000_XuPing_MC115_R_12_33PER.14004.14004.3.0.dta	3	0	RTVVSAAVDDGDAEGVDATHHV	24.772	6.38656e-07		3	WP_011729766.1/	187,T,K/	1|	target	0
0000_XuPing_MC115_R_10_33PER.42568.42568.3.0.dta	3	0	KFDSVAGGLDADGLTNLADELASVA	21.0715	6.42756e-07		3	WP_003896331.1/	185,E,K/	2|	target	0
0000_XuPing_MC115_R_10_33PER.11049.11049.3.0.dta	3	0	RVGDPIHGADADGVLHAGTA	24.233	6.59225e-07		3	WP_014878472.1/	342,P,R/	1|	target	0
0000_XuPing_MC115_R_13_33PER.39941.39941.3.0.dta	3	0	RILMHQPLGGVTGSAADIAIQAEQFAVI	22.5125	6.61934e-07	4,Oxidation[M];	3	WP_014878099.1/	112,A,K/	2|0|	target	0
0000_XuPing_MC115_R_11_33PER.26022.26022.2.0.dta	2	0	REDFSAAHPDTVQAVVNSYEEA	18.3613	6.70059e-07		3	WP_003891971.1/	215,V,R/	1|	target	0
0000_XuPing_MC115_R_7_33PER.36107.36107.3.0.dta	3	0	RDLVNAGAVELVAATVDHGVSSEAA	21.7483	6.75981e-07		3	WP_003893735.1/	343,M,R/	1|	target	0
0000_XuPing_MC115_R_10_33PER.34224.34224.4.1.dta	4	0	AEYTLPELDYDYAALEPHISGQINEIHHS	23.6712	6.86953e-07		3	WP_011731415.1/	1,M,K/	2|	target	0
0000_XuPing_MC115_R_10_33PER.20917.20917.2.0.dta	2	0	RDGATVVAIDVDGAAEDLK	25.8419	7.0083e-07		3	WP_011726889.1/	230,A,R/	1|	target	1
0000_XuPing_MC115_R_9_33PER.14321.14321.2.0.dta	2	0	KLTATLTEPLTSPAGK	21.2925	7.07237e-07		3	WP_014876895.1/	324,P,R/	2|	target	1
0000_XuPing_MC115_R_12_33PER.23104.23104.2.0.dta	2	0	KYDVNVIGLTLSHNQ	23.9642	7.0922e-07		3	WP_165447244.1/	92,E,R/	1|	target	0
0000_XuPing_MC115_R_13_33PER.38423.38423.2.0.dta	2	0	KLEDLDLVSQDLLIAHAGELE	26.545	7.1413e-07		3	WP_003897878.1/	125,E,K/	1|	target	0
0000_XuPing_MC115_R_13_33PER.40090.40090.3.0.dta	3	0	KDAAGTGVTVNSVIAGPTHTAGVEDFVYQLVD	20.8871	7.15417e-07		3	WP_011727057.1/	165,A,K/	1|	target	0
0000_XuPing_MC115_R_12_33PER.23462.23462.3.0.dta	3	0	KTVFVEVDEDTSAYDTGHIEGAV	25.1119	7.1556e-07		3	WP_011730790.1/	20,P,K/	1|	target	0
0000_XuPing_MC115_R_9_33PER.13218.13218.3.0.dta	3	0	KSGELTETTFTASEPGHVVPHGE	23.1098	7.2001e-07		3	WP_011731002.1/	91,A,R/	2|	target	0
0000_XuPing_MC115_R_6_33PER.12088.12088.3.0.dta	3	0	KTVTGEDVTMEELGGAHTHMA	33.5123	7.21091e-07	20,Oxidation[M];	3	WP_003893203.1/	215,I,K/	1|0|	target	0
0000_XuPing_MC115_R_12_33PER.11314.11314.3.0.dta	3	0	RTVVSAAVDDGDAEGVDATHHVK	25.9145	7.23909e-07		3	WP_011729766.1/	187,T,R/	2|	target	1
0000_XuPing_MC115_R_10_33PER.24186.24186.2.0.dta	2	0	KSEIGFSQVLYDDHIG	24.7458	7.26084e-07		3	WP_003897679.1/	329,L,K/	1|	target	0
0000_XuPing_MC115_R_5_33PER.8553.8553.3.0.dta	3	0	RGGSGGSHGGGSGFGGESGGSYGGGEEASGSGGGYGGGSG	25.324	7.47224e-07		3	CON_IPI00019359.3/	578,S,K/	1|	target	0
0000_XuPing_MC115_R_2_33PER.19989.19989.3.0.dta	3	0	KITIVPDDGGEEVVYDKLSK	23.3184	7.6034e-07		3	WP_003892756.1/	1063,F,R/	2|	target	2
0000_XuPing_MC115_R_12_33PER.13275.13275.2.0.dta	2	0	RNTHTVVGLISGSGDHA	23.8113	7.68058e-07		3	WP_003897496.1/	7,V,K/	1|	target	0
0000_XuPing_MC115_R_12_33PER.23438.23438.3.0.dta	3	0	KTVFVEVDEDTSAYDTGHIEGAV	26.5016	7.68211e-07		3	WP_011730790.1/	20,P,K/	2|	target	0
0000_XuPing_MC115_R_10_33PER.20654.20654.2.0.dta	2	0	RKDGTITAGSASQISDGAAAVIVMN	19.4611	7.69365e-07		3	WP_014878184.1/	236,F,K/	2|	target	1
0000_XuPing_MC115_R_6_33PER.13716.13716.2.0.dta	2	0	KAAAPAGDPTGGMGGMDF	28.7177	7.69749e-07	16,Oxidation[M];	3	WP_003892307.1/	523,E,-/	1|0|	target	0
0000_XuPing_MC115_R_9_33PER.1729.1729.4.1.dta	4	0	RLVAHESYPGHHTEHC	20.7907	7.7129e-07	16,Carbamidomethyl[C];	3	WP_029104479.1/	233,P,R/	2|0|	target	0
0000_XuPing_MC115_R_7_33PER.22282.22282.3.0.dta	3	0	KLADEHAEQFVAEEVSQTGKPV	24.6855	7.76243e-07		3	WP_014877153.1/	76,A,R/	2|	target	1
0000_XuPing_MC115_R_9_33PER.10664.10664.2.0.dta	2	0	RPAGEDDGANGGSGPFPAA	15.7186	7.77252e-07		3	WP_011726602.1/	363,L,K/	2|	target	0
0000_XuPing_MC115_R_10_33PER.32673.32673.2.0.dta	2	0	KVNQIGTLTETLDAVSLAHNSGY	25.9961	7.8475e-07		3	WP_003896814.1/	334,V,R/	2|	target	0
0000_XuPing_MC115_R_9_33PER.11540.11540.3.0.dta	3	0	RALATVDMTSGEEAVAIHQ	23.1425	7.86242e-07	8,Oxidation[M];	3	WP_003894412.1/	320,P,R/	2|0|	target	0
0000_XuPing_MC115_R_10_33PER.23037.23037.3.0.dta	3	0	REGSAVTPATFEHDGLSVGVLAGGEH	28.2767	7.88289e-07		3	WP_003893999.1/	109,A,R/	2|	target	0
0000_XuPing_MC115_R_11_33PER.17456.17456.3.0.dta	3	0	RIDSGLAQDDDELSEHTNDTDGY	23.7807	8.03571e-07		3	WP_011728722.1/	81,D,K/	2|	target	0
0000_XuPing_MC115_R_13_33PER.13585.13585.2.0.dta	2	0	RAEVFGAAGASNDDAAGGQAV	18.6365	8.06549e-07		3	WP_003894144.1/	29,R,R/	1|	target	0
0000_XuPing_MC115_R_7_33PER.12247.12247.3.0.dta	3	0	KHVIIIGGGDTGADCLGTSH	26.2425	8.07922e-07	15,Carbamidomethyl[C];	3	WP_003897870.1/	287,D,R/	1|0|	target	0
0000_XuPing_MC115_R_8_33PER.21222.21222.2.0.dta	2	0	KIFFTNGGADAVEHAV	22.5088	8.10268e-07		3	WP_003893816.1/	123,N,R/	1|	target	0
0000_XuPing_MC115_R_8_33PER.15203.15203.3.0.dta	3	0	KEVSSTEVTQAHLDQIAATDD	17.4777	8.22678e-07		3	WP_003893733.1/	19,A,R/	1|	target	0
0000_XuPing_MC115_R_11_33PER.27199.27199.3.0.dta	3	0	KLQAPGPVTLAAHLELPGGH	24.2516	8.38878e-07		3	WP_011728293.1/	107,V,R/	1|	target	0
0000_XuPing_MC115_R_13_33PER.23508.23508.4.0.dta	4	0	KIIEDTLVEHELNYHFHEGA	22.7032	8.43589e-07		3	WP_003892360.1/	4,R,K/	1|	target	0
0000_XuPing_MC115_R_7_33PER.14216.14216.3.0.dta	3	0	KSGELTETTFTASEPGHVVPHGE	24.6825	8.47139e-07		3	WP_011731002.1/	91,A,R/	2|	target	0
0000_XuPing_MC115_R_12_33PER.21537.21537.3.0.dta	3	0	RPEHVAEAIENATDGPVEEGAVGGGTGMVAHGY	25.5947	8.4909e-07		3	WP_011728145.1/	146,V,K/	1|	target	0
0000_XuPing_MC115_R_7_33PER.22067.22067.2.0.dta	2	0	KAIGEDDHLVGLVLENK	26.1017	8.56081e-07		3	WP_014877095.1/	445,V,R/	1|	target	1
0000_XuPing_MC115_R_12_33PER.20879.20879.3.0.dta	3	0	RWWDGQSWTDQVSHQGQLH	25.9476	8.57966e-07		3	WP_003896418.1/	15,Y,R/	1|	target	0
0000_XuPing_MC115_R_9_33PER.24052.24052.2.0.dta	2	0	KASEELMIAEIEAAK	21.678	8.64253e-07		3	WP_003894412.1/	197,D,R/	2|	target	1
0000_XuPing_MC115_R_9_33PER.31368.31368.2.0.dta	2	0	RQLLPAEHTAVATIGVAELTEAIK	21.3283	8.76087e-07		3	WP_011726602.1/	259,F,R/	2|	target	1
0000_XuPing_MC115_R_10_33PER.17294.17294.2.0.dta	2	0	KALGAFGLTEAGGGSDAGAT	20.915	8.83477e-07		3	WP_003896109.1/	122,G,K/	2|	target	0
0000_XuPing_MC115_R_5_33PER.16360.16360.2.0.dta	2	0	KVGPGHIVGAIANEGGLH	20.7836	8.89416e-07		3	WP_003896448.1/	496,H,R/	1|	target	0
0000_XuPing_MC115_R_13_33PER.35169.35169.4.0.dta	4	0	AEYTLPDLDYDYGALEPHISGQINELHHS	20.0254	9.00513e-07		3	WP_011731275.1/	1,M,K/	1|	target	0
0000_XuPing_MC115_R_7_33PER.13033.13033.4.0.dta	4	0	RQVGHINGEYGEVGHPIVHYLH	26.0024	9.01595e-07		3	WP_011730872.1/	342,E,R/	1|	target	0
0000_XuPing_MC115_R_13_33PER.41100.41100.3.0.dta	3	0	KLGIATEAWSPLGQGSLLADPVITGIAEQHG	23.4023	9.08109e-07		3	WP_003893773.1/	177,A,K/	1|	target	0
0000_XuPing_MC115_R_9_33PER.6887.6887.2.0.dta	2	0	KPHVNIGTIGHVDHG	21.4638	9.14123e-07		3	WP_003892789.1/	9,T,K/	2|	target	0
0000_XuPing_MC115_R_13_33PER.5187.5187.4.1.dta	4	0	RHDGPGGPGGPGWHDPGHGPD	22.8576	9.14946e-07		3	WP_011729147.1/	110,G,K/	2|	target	0
0000_XuPing_MC115_R_9_33PER.26716.26716.2.0.dta	2	0	AGPITIVSDEDHLPYDRPPLS	18.5973	9.17603e-07		1	WP_011727657.1/	31,Y,K/	2|	target	1
0000_XuPing_MC115_R_12_33PER.23565.23565.2.0.dta	2	0	KDGGVEATFISADGTKDPEFV	24.2289	9.2211e-07		3	WP_014877617.1/	284,L,K/	1|	target	1
0000_XuPing_MC115_R_10_33PER.24960.24960.2.0.dta	2	0	KVFTHWGISHTPAALSDLDSV	21.832	9.2766e-07		3	WP_011730426.1/	115,D,R/	2|	target	0
0000_XuPing_MC115_R_7_33PER.4488.4488.5.0.dta	5	0	RMILTTETAVVDKPADEDEHGHGHHHGHAH	29.385	9.30819e-07	2,Oxidation[M];	3	WP_011727753.1/	510,A,-/	2|0|	target	1
0000_XuPing_MC115_R_13_33PER.36981.36981.3.0.dta	3	0	RIQYHEQLASLNDQLGAMCELAGTAME	21.5789	9.4281e-07	19,Carbamidomethyl[C];	3	WP_003897196.1/	1,M,R/	2|0|	target	0
0000_XuPing_MC115_R_13_33PER.14534.14534.2.0.dta	2	0	RELIATEAASDSDENQVAVQ	18.3386	9.44131e-07		3	WP_003897712.1/	24,L,R/	1|	target	0
0000_XuPing_MC115_R_12_33PER.17225.17225.3.0.dta	3	0	KDSPGLPKPVQTPHPPIIIGGQGAK	27.3947	9.57346e-07		3	WP_011727131.1/	157,V,R/	2|	target	2
0000_XuPing_MC115_R_2_33PER.21188.21188.2.0.dta	2	0	KDTADEIDLEPVAHSAL	21.8811	9.62337e-07		3	WP_011727068.1/	173,V,R/	2|	target	0
0000_XuPing_MC115_R_13_33PER.28312.28312.2.0.dta	2	0	RKDLIEAVEAEEPATEAETAQI	18.6695	9.63011e-07		3	WP_003897932.1/	98,V,K/	1|	target	1
0000_XuPing_MC115_R_12_33PER.33300.33300.4.0.dta	4	0	RELTGAGMLDSKNALVEADGDFDKAVELL	24.0036	9.65518e-07	8,Oxidation[M];	3	WP_003893881.1/	12,L,R/	1|0|	target	2
0000_XuPing_MC115_R_8_33PER.35262.35262.2.0.dta	2	0	REGLAILDSALDVADEHTV	20.2501	9.66098e-07		3	WP_003893816.1/	442,A,-/	1|	target	0
0000_XuPing_MC115_R_12_33PER.20495.20495.2.0.dta	2	0	KVIVMIGEIGGDAEE	24.0561	9.74832e-07	5,Oxidation[M];	3	WP_003896926.1/	210,T,R/	1|0|	target	0
0000_XuPing_MC115_R_13_33PER.37883.37883.3.0.dta	3	0	RILMHQPLGGVTGSAADIAIQAEQFAVIK	24.9409	9.75905e-07		3	WP_014878099.1/	112,A,K/	1|	target	1
0000_XuPing_MC115_R_13_33PER.42761.42761.5.0.dta	5	0	KNLGVHTHLEDDHAVAAGNLLADETVISQLLNGYTTSSAETFED	18.7978	9.77565e-07		3	WP_011727820.1/	98,A,R/	1|	target	0
0000_XuPing_MC115_R_13_33PER.26849.26849.2.0.dta	2	0	RLIASTGDSVTTYGEPWNMN	18.7012	9.79033e-07		3	WP_003891919.1/WP_011727317.1/WP_011730563.1/WP_162139622.1/	195,A,-/191,A,-/195,A,-/181,A,-/	1|	target	0
0000_XuPing_MC115_R_8_33PER.25254.25254.2.0.dta	2	0	RAASDVTGHAVGIMADLQGPKI	22.9372	9.84629e-07		3	WP_011728910.1/	51,V,R/	1|	target	1
0000_XuPing_MC115_R_5_33PER.22561.22561.3.0.dta	3	0	KEIETYHNLLEGGQEDFESSGAG	17.1532	9.89465e-07		3	CON_IPI00019359.3/	448,E,K/	1|	target	0
0000_XuPing_MC115_R_13_33PER.35730.35730.3.0.dta	3	0	AAPGAAAGGAAEAAEEQSEFDVILEGAGEK	25.0929	9.91248e-07		1	WP_003892753.1/	43,A,K/	1|	target	1
0000_XuPing_MC115_R_13_33PER.39719.39719.4.0.dta	4	0	KDGLGVLDHVLEHALDQLGGHDHT	27.1882	1.00834e-06		3	WP_014878425.1/	134,V,R/	1|	target	0
0000_XuPing_MC115_R_12_33PER.32213.32213.2.0.dta	2	0	KNALVEADGDFDKAVELL	20.9471	1.01036e-06		3	WP_003893881.1/	23,S,R/	1|	target	1
0000_XuPing_MC115_R_12_33PER.23551.23551.2.0.dta	2	0	KDGGVEATFISADGTKDPEFV	23.5282	1.02358e-06		3	WP_014877617.1/	284,L,K/	2|	target	1
0000_XuPing_MC115_R_10_33PER.32691.32691.2.0.dta	2	0	KVNQIGTLTETLDAVSLAHNSGY	25.0434	1.03905e-06		3	WP_003896814.1/	334,V,R/	1|	target	0
0000_XuPing_MC115_R_12_33PER.14528.14528.2.0.dta	2	0	SEQPIYGAANTSQSVVDTKPAQ	21.3765	1.03905e-06		3	WP_011729713.1/	1,M,R/	1|	target	1
0000_XuPing_MC115_R_9_33PER.38574.38574.3.0.dta	3	0	KQAFTGAAGDQVDGVVAAVGELVS	13.6135	1.04124e-06		3	WP_014878470.1/	434,D,R/	2|	target	0
0000_XuPing_MC115_R_13_33PER.42014.42014.3.0.dta	3	0	RAAVEAFFDFIEHDSQGY	21.6472	1.04677e-06		3	WP_003893315.1/	107,L,R/	1|	target	0
0000_XuPing_MC115_R_10_33PER.16040.16040.3.0.dta	3	0	KVNVNGGAIAIGHPIGMSGA	20.5574	1.0495e-06		3	WP_014878184.1/	336,A,R/	2|	target	0
0000_XuPing_MC115_R_7_33PER.9165.9165.3.0.dta	3	0	KVFTGDEDPVPHAHVTTTTTH	26.0648	1.06504e-06		3	WP_011730415.1/	269,G,K/	2|	target	0
0000_XuPing_MC115_R_7_33PER.23109.23109.2.0.dta	2	0	KAADAVSEALLASATPVDDK	25.1068	1.06824e-06		3	WP_011727753.1/	120,S,K/	1|	target	1
0000_XuPing_MC115_R_4_33PER.7353.7353.3.0.dta	3	0	KMNTGGVHGSALGADEVAATK	32.1864	1.06984e-06	2,Oxidation[M];	3	WP_011728815.1/	275,N,K/	2|0|	target	1
0000_XuPing_MC115_R_13_33PER.34658.34658.3.0.dta	3	0	RLDELGIAHGGIVDAPYGSGLSF	16.1073	1.07736e-06		3	WP_003895709.1/	101,N,R/	1|	target	0
0000_XuPing_MC115_R_9_33PER.34872.34872.2.0.dta	2	0	RELAADDASFADEVEELTA	17.1901	1.07779e-06		3	WP_011730207.1/	66,A,K/	2|	target	0
0000_XuPing_MC115_R_13_33PER.37292.37292.2.0.dta	2	0	KLTVAATQVPHAEILEFI	20.7901	1.08113e-06		3	WP_011728786.1/	43,K,K/	2|	target	0
0000_XuPing_MC115_R_10_33PER.16034.16034.2.0.dta	2	0	KVNVNGGAIAIGHPIGMSGA	23.9248	1.08753e-06		3	WP_014878184.1/	336,A,R/	2|	target	0
0000_XuPing_MC115_R_13_33PER.39366.39366.3.0.dta	3	0	KGFGFIAPDGGAPDVFVHYSEISGSGF	21.8765	1.08862e-06		3	WP_003891980.1/	12,E,R/	1|	target	0
0000_XuPing_MC115_R_13_33PER.42406.42406.3.0.dta	3	0	KFVATDVTDEAGVTEALNVAESLGPV	18.906	1.09364e-06		3	WP_003896585.1/	50,A,R/	1|	target	0
0000_XuPing_MC115_R_13_33PER.23395.23395.2.0.dta	2	0	RVMTIAGTDSGGGAGIQADL	18.252	1.11372e-06		3	WP_011727221.1/	14,T,R/	1|	target	0
0000_XuPing_MC115_R_7_33PER.9189.9189.2.0.dta	2	0	RDSSLVIHDDAEVAHAQ	21.9702	1.14169e-06		3	WP_003893504.1/	123,T,R/	2|	target	0
0000_XuPing_MC115_R_13_33PER.34340.34340.2.0.dta	2	0	RLISIIDDCAQHLGQAAYL	20.8111	1.14581e-06	9,Carbamidomethyl[C];	3	WP_003892314.1/	160,A,R/	2|0|	target	0
0000_XuPing_MC115_R_9_33PER.26733.26733.4.0.dta	4	0	RSEYAGPITIVSDEDHLPYDRPPLS	18.9644	1.14592e-06		3	WP_011727657.1/	27,R,K/	2|	target	1
0000_XuPing_MC115_R_13_33PER.41104.41104.4.0.dta	4	0	RWFTAQEALEYGFVDHIITSASVNGEGPGAGLDK	29.2973	1.14753e-06		3	WP_014878099.1/	166,D,-/	2|	target	1
0000_XuPing_MC115_R_9_33PER.10627.10627.2.0.dta	2	0	RPAGEDDGANGGSGPFPAA	16.8743	1.15051e-06		3	WP_011726602.1/	363,L,K/	2|	target	0
0000_XuPing_MC115_R_13_33PER.22524.22524.4.1.dta	4	0	RVTVEANNNGGVMIVIPGHEQVELPHHMAHAV	22.3394	1.16452e-06		3	WP_003894134.1/	193,A,K/	2|	target	0
0000_XuPing_MC115_R_12_33PER.31900.31900.2.0.dta	2	0	KWADSLGGVPLAFIH	21.719	1.16966e-06		3	WP_003896824.1/	186,E,K/	1|	target	0
0000_XuPing_MC115_R_13_33PER.38858.38858.3.0.dta	3	0	RFQQLIDDGELLEWAEIHGGLH	24.2574	1.18307e-06		3	WP_011728781.1/	72,E,R/	1|	target	0
0000_XuPing_MC115_R_13_33PER.21187.21187.3.0.dta	3	0	RGLINTVHHLVEVEEVGK	23.0453	1.18638e-06		3	WP_011727688.1/	43,T,-/	1|	target	1
0000_XuPing_MC115_R_5_33PER.12840.12840.4.0.dta	4	0	MEEHTQGSHVEAGIVEHPNAEDFGHA	27.6813	1.19903e-06	1,Oxidation[M];	3	WP_003897929.1/	0,-,R/	2|0|	target	0
0000_XuPing_MC115_R_13_33PER.42762.42762.4.0.dta	4	0	KNLGVHTHLEDDHAVAAGNLLADETVISQLLNGYTTSSAETFED	21.3411	1.20721e-06		3	WP_011727820.1/	98,A,R/	1|	target	0
0000_XuPing_MC115_R_7_33PER.25486.25486.3.0.dta	3	0	RVDGHPVGVIANQPMVLSGAIDNEASD	21.2971	1.21023e-06		3	WP_003897801.1/	313,A,K/	1|	target	0
0000_XuPing_MC115_R_5_33PER.16610.16610.2.0.dta	2	0	RDLITEAAASGAADGTDEQ	21.3205	1.2152e-06		3	WP_011726765.1/	68,I,R/	1|	target	0
0000_XuPing_MC115_R_9_33PER.21527.21527.4.1.dta	4	0	KAFVNALTLHSHVANIGDV	15.6756	1.21678e-06		3	WP_003893059.1/	358,G,R/	2|	target	0
0000_XuPing_MC115_R_13_33PER.22585.22585.2.0.dta	2	0	RLANEILDASNGLGASVK	24.3707	1.21861e-06		3	WP_003892787.1/	118,E,R/	2|	target	1
0000_XuPing_MC115_R_13_33PER.6269.6269.3.0.dta	3	0	RLHDEHGAGGPVEWH	22.4348	1.21922e-06		3	WP_003893997.1/	76,G,K/	1|	target	0
0000_XuPing_MC115_R_13_33PER.20856.20856.3.0.dta	3	0	RGASSGGIVTQEAPIHVSNVMVVDSDGKPT	25.6131	1.22447e-06		3	WP_003892853.1/	51,E,R/	2|	target	1
0000_XuPing_MC115_R_5_33PER.12241.12241.3.0.dta	3	0	RHVEAQVIADQHGNVVVAGT	15.3762	1.2257e-06		3	WP_003893197.1/	213,P,R/	1|	target	0
0000_XuPing_MC115_R_7_33PER.23561.23561.3.0.dta	3	0	RGDFALITQDNLVHGSDSPESAA	18.2577	1.22643e-06		3	WP_011729972.1/	103,I,R/	2|	target	0
0000_XuPing_MC115_R_7_33PER.5386.5386.6.4.dta	6	0	RMILTTETAVVDKPADEDEHGHGHHHGHAH	23.2006	1.22913e-06		3	WP_011727753.1/	510,A,-/	2|	target	1
0000_XuPing_MC115_R_8_33PER.12139.12139.2.0.dta	2	0	RLVDENGAEVPHDGETIG	16.1329	1.23036e-06		3	WP_011730326.1/	303,T,R/	1|	target	0
0000_XuPing_MC115_R_12_33PER.15868.15868.2.0.dta	2	0	RIINTSSGAGLQGSVGQANYSAA	18.1233	1.23789e-06		3	WP_011730964.1/	151,A,K/	2|	target	0
0000_XuPing_MC115_R_10_33PER.24185.24185.2.0.dta	2	0	KSEIGFSQVLYDDHIG	23.376	1.23876e-06		3	WP_003897679.1/	329,L,K/	2|	target	0
0000_XuPing_MC115_R_13_33PER.41222.41222.4.0.dta	4	0	KEDFELWSLAVSAINGCGHCLAAHE	22.3177	1.25096e-06	17,Carbamidomethyl[C];20,Carbamidomethyl[C];	3	WP_011730168.1/	113,A,K/	1|0|0|	target	0
0000_XuPing_MC115_R_10_33PER.20379.20379.4.0.dta	4	0	RILAEANHPLVIQAETMDAGADKAAELANK	20.1532	1.25773e-06		3	WP_011730595.1/	357,R,-/	1|	target	2
0000_XuPing_MC115_R_13_33PER.40270.40270.3.0.dta	3	0	KAFVTLGGTPLLEHALSGL	23.1644	1.26809e-06		3	WP_011731019.1/	21,P,R/	2|	target	0
0000_XuPing_MC115_R_11_33PER.36829.36829.4.1.dta	4	0	RTDDGIDHSALDYFGHGGGYLTATPEFATV	18.9787	1.27636e-06		3	WP_029104465.1/	289,V,-/	1|	target	0
0000_XuPing_MC115_R_10_33PER.16049.16049.2.0.dta	2	0	KVNVNGGAIAIGHPIGMSGA	24.5612	1.2784e-06		3	WP_014878184.1/	336,A,R/	1|	target	0
0000_XuPing_MC115_R_1_33PER.7892.7892.4.0.dta	4	0	RDHNDTVDHEHMALNEIH	23.799	1.28045e-06		3	WP_014876765.1/	1813,Q,R/	2|	target	0
0000_XuPing_MC115_R_13_33PER.37617.37617.3.0.dta	3	0	KVLGVSVDNEFVHFQW	20.1963	1.2928e-06		3	WP_011730169.1/	80,A,R/	1|	target	0
0000_XuPing_MC115_R_10_33PER.8159.8159.2.0.dta	2	0	RSFTGSQAGVITTGTHGNA	20.785	1.29954e-06		3	WP_003897679.1/	92,A,K/	1|	target	0
0000_XuPing_MC115_R_13_33PER.39993.39993.2.0.dta	2	0	RLIEGLLDAGVVGFNLEDTVH	20.8968	1.32778e-06		3	WP_003891742.1/	100,E,K/	1|	target	0
0000_XuPing_MC115_R_13_33PER.43268.43268.3.1.dta	3	0	KAAGATDIEERPVVGAPVDALVELADEV	17.4415	1.33591e-06		3	WP_003895256.1/	78,A,K/	2|	target	1
0000_XuPing_MC115_R_4_33PER.26557.26557.3.0.dta	3	0	KVTLLDGAYHEVDSSEMAF	22.8844	1.33952e-06	17,Oxidation[M];	3	WP_003892788.1/	570,L,K/	1|0|	target	0
0000_XuPing_MC115_R_13_33PER.21976.21976.2.0.dta	2	0	KQVLTDAETDEVLGKM	23.0337	1.34005e-06		3	WP_003894434.1/	39,L,K/	1|	target	1
0000_XuPing_MC115_R_12_33PER.22092.22092.2.0.dta	2	0	RALGEPSAVVVGKPGTAAGLTDGL	20.229	1.34072e-06		3	WP_014877364.1/	26,A,K/	1|	target	1
0000_XuPing_MC115_R_13_33PER.8574.8574.2.0.dta	2	0	RADNNDITGAASLENNK	24.9151	1.34126e-06		3	WP_003894111.1/	130,V,K/	1|	target	1
0000_XuPing_MC115_R_13_33PER.9018.9018.3.0.dta	3	0	RAQQVATEAAALHTNAHVAS	19.1034	1.35001e-06		3	WP_011727608.1/	190,D,K/	1|	target	0
0000_XuPing_MC115_R_13_33PER.32530.32530.3.0.dta	3	0	RGDTGFQGPPPWNIGEPQPELAALH	22.9476	1.35122e-06		3	WP_029104596.1/	12,Y,R/	1|	target	0
0000_XuPing_MC115_R_13_33PER.18032.18032.3.0.dta	3	0	RFEEEAYGYEGHEYDEGPAY	18.8317	1.35311e-06		3	WP_003895610.1/	43,D,R/	2|	target	0
0000_XuPing_MC115_R_10_33PER.38459.38459.3.0.dta	3	0	RALHAAADSVLANVDAVLAANAADVDAA	18.8352	1.36139e-06		3	WP_011729942.1/	47,N,R/	2|	target	0
0000_XuPing_MC115_R_9_33PER.23228.23228.3.0.dta	3	0	RATGLGWAGGYVGHGVTATNLAG	14.4643	1.37302e-06		3	WP_014878659.1/	361,D,R/	2|	target	0
0000_XuPing_MC115_R_13_33PER.23399.23399.2.0.dta	2	0	RGDFALITQDNLVHGSDSPESAA	22.3755	1.37356e-06		3	WP_011729972.1/	103,I,R/	2|	target	0
0000_XuPing_MC115_R_7_33PER.9123.9123.3.0.dta	3	0	KVFTGDEDPVPHAHVTTTTTH	25.6521	1.37453e-06		3	WP_011730415.1/	269,G,K/	1|	target	0
0000_XuPing_MC115_R_10_33PER.23808.23808.2.0.dta	2	0	KLNVSGGAIALGHPFGMTGA	24.1047	1.37714e-06		3	WP_011730434.1/	347,D,R/	1|	target	0
0000_XuPing_MC115_R_13_33PER.34645.34645.2.0.dta	2	0	KLINGAINDLALITGQKPEV	24.9432	1.38571e-06		3	WP_003892854.1/	54,A,R/	1|	target	1
0000_XuPing_MC115_R_13_33PER.39522.39522.2.0.dta	2	0	RYGSDELVPVGWDWFH	20.0484	1.38709e-06		3	WP_014876760.1/	19,T,R/	1|	target	0
0000_XuPing_MC115_R_10_33PER.18568.18568.4.3.dta	4	0	RAMETAGLDPKDIDHVNAHATATPIGDTAEANAL	21.6223	1.38723e-06		3	WP_011729736.1/	292,K,R/	2|	target	1
0000_XuPing_MC115_R_8_33PER.23960.23960.3.0.dta	3	0	RNAADLGVSVNTDHLDLLTHE	22.8618	1.39321e-06		3	WP_011730214.1/	440,A,K/	2|	target	0
0000_XuPing_MC115_R_10_33PER.32937.32937.3.0.dta	3	0	RLDTVVLSTQHADGIDLEGTLTPDI	18.0468	1.39739e-06		3	WP_003894439.1/	190,V,R/	2|	target	0
0000_XuPing_MC115_R_6_33PER.14519.14519.2.0.dta	2	0	KAAAPAGDPTGGMGGMDF	27.2235	1.39893e-06	13,Oxidation[M];	3	WP_003892307.1/	523,E,-/	2|0|	target	0
0000_XuPing_MC115_R_13_33PER.22054.22054.3.0.dta	3	0	RTAGIPIIHIQHDSGPGSPYDV	17.6373	1.39991e-06		3	WP_011730226.1/	57,A,R/	1|	target	0
0000_XuPing_MC115_R_10_33PER.22828.22828.2.0.dta	2	0	KVGWNASDTHPLSFDDV	22.411	1.40145e-06		3	WP_003896109.1/	208,N,R/	2|	target	0
0000_XuPing_MC115_R_8_33PER.36883.36883.2.0.dta	2	0	RAQAESEGLDQIFTAAGAQW	19.407	1.40314e-06		3	WP_011728310.1/	396,V,R/	1|	target	0
0000_XuPing_MC115_R_11_33PER.17094.17094.2.0.dta	2	0	RGSAAPVDSSANSDASGFGQFN	20.5587	1.40524e-06		3	WP_011729650.1/	246,Q,R/	1|	target	0
0000_XuPing_MC115_R_13_33PER.28268.28268.3.0.dta	3	0	RLTYGAQDLSQHDSGAYTGEISGAFLA	16.0432	1.4137e-06		3	WP_011728805.1/	62,L,K/	1|	target	0
0000_XuPing_MC115_R_10_33PER.37642.37642.2.0.dta	2	0	KNATEAINLVAYVLGDK	25.3848	1.42221e-06		3	WP_003894512.1/	95,T,R/	2|	target	1
0000_XuPing_MC115_R_9_33PER.1738.1738.3.0.dta	3	0	RLVAHESYPGHHTEHC	22.4163	1.42249e-06	16,Carbamidomethyl[C];	3	WP_029104479.1/	233,P,R/	2|0|	target	0
0000_XuPing_MC115_R_12_33PER.21727.21727.2.0.dta	2	0	RALIDAATTHDGVAPVGDQVL	18.0543	1.42505e-06		3	WP_014878453.1/	18,I,R/	2|	target	0
0000_XuPing_MC115_R_13_33PER.37805.37805.3.0.dta	3	0	KLHSPVAETTITVDSEGFILDYPGLAE	21.7864	1.43134e-06		3	WP_014878619.1/	171,I,R/	2|	target	0
0000_XuPing_MC115_R_12_33PER.4376.4376.2.0.dta	2	0	KTMGHAGAIVSGSSGTAAAK	21.0355	1.43621e-06		3	WP_003896926.1/	251,G,K/	2|	target	1
0000_XuPing_MC115_R_13_33PER.44307.44307.3.0.dta	3	0	RAVLQQIQNDLFDAGADLSTPLVEDPKYPPL	22.2391	1.43938e-06		3	WP_011730200.1/	59,I,R/	1|	target	1
0000_XuPing_MC115_R_12_33PER.31130.31130.3.0.dta	3	0	RAGIPVVAHIGFTPQSVNGLGGF	20.9946	1.44024e-06		3	WP_011729713.1/	152,S,R/	1|	target	0
0000_XuPing_MC115_R_9_33PER.6875.6875.3.0.dta	3	0	KPHVNIGTIGHVDHG	20.5383	1.44399e-06		3	WP_003892789.1/	9,T,K/	2|	target	0
0000_XuPing_MC115_R_9_33PER.6618.6618.2.0.dta	2	0	KPHVNIGTIGHVDHG	20.7137	1.44442e-06		3	WP_003892789.1/	9,T,K/	2|	target	0
0000_XuPing_MC115_R_7_33PER.9838.9838.2.0.dta	2	0	KAAAPAGDPTGGMGGMDF	30.1279	1.44702e-06	13,Oxidation[M];16,Oxidation[M];	3	WP_003892307.1/	523,E,-/	1|0|0|	target	0
0000_XuPing_MC115_R_13_33PER.42859.42859.3.0.dta	3	0	RFVPVEAQVVADQIEAATSAYDLHTV	23.468	1.46171e-06		3	WP_011726964.1/	51,H,K/	1|	target	0
0000_XuPing_MC115_R_13_33PER.23358.23358.2.0.dta	2	0	RVMTIAGTDSGGGAGIQADL	19.7971	1.46728e-06		3	WP_011727221.1/	14,T,R/	2|	target	0
0000_XuPing_MC115_R_8_33PER.18725.18725.3.0.dta	3	0	KDQAEYIGVDVEGPYKPEHY	22.6585	1.47537e-06		3	WP_003893235.1/	463,S,R/	2|	target	1
0000_XuPing_MC115_R_5_33PER.18027.18027.3.0.dta	3	0	RDGQFDQIEQNHAGQLIAEGHAA	24.3427	1.50457e-06		3	WP_011727059.1/	617,L,K/	2|	target	0
0000_XuPing_MC115_R_13_33PER.39645.39645.3.0.dta	3	0	RLYGVEESAYSNEDEMFDLIHQM	21.9989	1.5235e-06		3	WP_011729118.1/	31,L,R/	1|	target	0
0000_XuPing_MC115_R_8_33PER.14836.14836.3.0.dta	3	0	RQALADGVIDCVATDHAPHAEHE	25.5444	1.52365e-06	11,Carbamidomethyl[C];	3	WP_011728776.1/	296,L,K/	2|0|	target	0
0000_XuPing_MC115_R_8_33PER.26449.26449.2.0.dta	2	0	RQESGLLDGVSEIGSGSVVQ	17.2461	1.52441e-06		3	WP_014878135.1/	259,V,R/	1|	target	0
0000_XuPing_MC115_R_6_33PER.18433.18433.4.0.dta	4	0	RVFDSPHDPIIFDTGHQAYVH	25.1213	1.53758e-06		3	WP_011728575.1/	55,H,K/	1|	target	0
0000_XuPing_MC115_R_8_33PER.15177.15177.3.0.dta	3	0	KEVSSTEVTQAHLDQIAATDD	17.8733	1.55817e-06		3	WP_003893733.1/	19,A,R/	2|	target	0
0000_XuPing_MC115_R_10_33PER.32062.32062.3.0.dta	3	0	RSHPDGIVDLSVGTPVDPVAPVI	20.4537	1.55988e-06		3	WP_011730331.1/	25,A,R/	2|	target	0
0000_XuPing_MC115_R_12_33PER.31338.31338.3.0.dta	3	0	KGAPHALVIGDLPFGSYEDGPSQALATAT	20.8992	1.57021e-06		3	WP_011729713.1/	96,V,R/	1|	target	0
0000_XuPing_MC115_R_8_33PER.20534.20534.4.0.dta	4	0	KQSLHDFGTDFDVYTHEDSMHTSG	23.539	1.57068e-06		3	WP_011730214.1/	238,I,R/	1|	target	0
0000_XuPing_MC115_R_11_33PER.26290.26290.3.0.dta	3	0	KEGADVAIAYLDEHDDATHTASLVE	20.1253	1.57698e-06		3	WP_011727900.1/	71,A,R/	2|	target	0
0000_XuPing_MC115_R_10_33PER.7530.7530.4.0.dta	4	0	RDASEHGGTTGHPATVEVAVIH	21.6057	1.57761e-06		3	WP_011728311.1/	32,W,R/	1|	target	0
0000_XuPing_MC115_R_8_33PER.11290.11290.4.0.dta	4	0	KHVVIIGGGDTGADCLGTAH	20.5186	1.57903e-06	15,Carbamidomethyl[C];	3	WP_011728909.1/	291,G,R/	1|0|	target	0
0000_XuPing_MC115_R_12_33PER.22468.22468.4.0.dta	4	0	RVTIEHDAPVALGDKLEIISHTHPPGTTD	22.0223	1.57934e-06		3	WP_011727282.1/	222,L,K/	1|	target	1
0000_XuPing_MC115_R_13_33PER.22916.22916.2.0.dta	2	0	RLIASTGDSVTTYGEPWNMN	20.4872	1.59012e-06	19,Oxidation[M];	3	WP_003891919.1/WP_011727317.1/WP_011730563.1/WP_162139622.1/	195,A,-/191,A,-/195,A,-/181,A,-/	1|0|	target	0
0000_XuPing_MC115_R_10_33PER.21021.21021.2.0.dta	2	0	RAGVITPVSACSSGSEAIAHAW	23.3822	1.61399e-06	11,Carbamidomethyl[C];	3	WP_011729736.1/	160,A,R/	1|0|	target	0
0000_XuPing_MC115_R_10_33PER.35842.35842.3.0.dta	3	0	RLFTSESVTEGHPDKICDAISDSVLDALLEQDPKS	28.7141	1.61981e-06	17,Carbamidomethyl[C];	3	WP_003894439.1/	4,G,R/	1|0|	target	2
0000_XuPing_MC115_R_5_33PER.28847.28847.4.0.dta	4	0	KIVQAQIDEVVHNAIHGLDHDEE	28.7199	1.62354e-06		3	WP_011730000.1/	300,E,K/	2|	target	0
0000_XuPing_MC115_R_10_33PER.20898.20898.2.0.dta	2	0	RDGATVVAIDVDGAAEDLK	26.1434	1.62972e-06		3	WP_011726889.1/	230,A,R/	1|	target	1
0000_XuPing_MC115_R_11_33PER.24550.24550.2.0.dta	2	0	KKDTAEAVVEFVTPIKT	27.5993	1.63544e-06		3	WP_011727804.1/	276,L,R/	1|	target	2
0000_XuPing_MC115_R_13_33PER.35345.35345.3.0.dta	3	0	KLDLFNAALAEAESGTTAAATTPK	22.2113	1.6461e-06		3	WP_011728340.1/	101,S,K/	1|	target	1
0000_XuPing_MC115_R_13_33PER.12902.12902.3.0.dta	3	0	KKDEAAEAPAEAAEAPAEAADAASES	20.2077	1.64923e-06		3	WP_011728340.1/	130,P,-/	2|	target	1
0000_XuPing_MC115_R_12_33PER.12545.12545.3.0.dta	3	0	RVIAGAGSYDTAHSVHLA	22.4128	1.66647e-06		3	WP_175048369.1/	83,A,K/	2|	target	0
0000_XuPing_MC115_R_8_33PER.22487.22487.3.0.dta	3	0	RLTAAIEHELELTEGIKH	22.172	1.68541e-06		3	WP_011728831.1/	385,D,-/	1|	target	1
0000_XuPing_MC115_R_10_33PER.34965.34965.3.0.dta	3	0	RVAVETLVTTGQVHVAGEVTTTAYADIPKIV	23.7409	1.68963e-06		3	WP_003894439.1/	39,S,R/	2|	target	1
0000_XuPing_MC115_R_12_33PER.22461.22461.5.0.dta	5	0	RVTIEHDAPVALGDKLEIISHTHPPGTTD	22.3811	1.69386e-06		3	WP_011727282.1/	222,L,K/	1|	target	1
0000_XuPing_MC115_R_7_33PER.31747.31747.4.0.dta	4	0	KVSNLPAGHGLNAATGEYEDLLAAGVADPVKVT	22.4845	1.70388e-06		3	WP_003892307.1/	464,E,R/	1|	target	1
0000_XuPing_MC115_R_13_33PER.13311.13311.3.0.dta	3	0	RLHVISGGPHGIPVSHTEEFN	18.0361	1.70422e-06		3	WP_011730025.1/	248,S,R/	2|	target	0
0000_XuPing_MC115_R_12_33PER.23474.23474.2.0.dta	2	0	KTVFVEVDEDTSAYDTGHIEGAV	23.615	1.70712e-06		3	WP_011730790.1/	20,P,K/	2|	target	0
0000_XuPing_MC115_R_10_33PER.38392.38392.3.0.dta	3	0	RDWVTNADETYYCFGTAAGPHPFPLMV	25.4488	1.72118e-06	13,Carbamidomethyl[C];	3	WP_011728904.1/	196,F,R/	1|0|	target	0
0000_XuPing_MC115_R_10_33PER.22720.22720.2.0.dta	2	0	RTPQVVIEDSEIFAAHEGG	23.0811	1.72169e-06		3	WP_014878221.1/	5,V,K/	1|	target	0
0000_XuPing_MC115_R_13_33PER.37598.37598.3.0.dta	3	0	RWDHIQDVGDISQFELDAI	17.8764	1.7423e-06		3	WP_011731048.1/	100,P,K/	1|	target	0
0000_XuPing_MC115_R_13_33PER.39649.39649.2.0.dta	2	0	RLLVDVIGLPWEDVHAEAC	21.8214	1.74457e-06	19,Carbamidomethyl[C];	3	WP_003894134.1/	83,E,R/	2|0|	target	0
0000_XuPing_MC115_R_6_33PER.26939.26939.3.0.dta	3	0	KVSNLPAGHGLNAATGEYEDLLAAGVADPVKVT	26.3328	1.75051e-06		3	WP_003892307.1/	464,E,R/	1|	target	1
0000_XuPing_MC115_R_11_33PER.26805.26805.3.0.dta	3	0	RIVLVPTMGALHEGHLTLV	24.545	1.75665e-06	8,Oxidation[M];	3	WP_011731036.1/	35,R,R/	1|0|	target	0
0000_XuPing_MC115_R_12_33PER.19322.19322.2.0.dta	2	0	KYFESVEIIELHHPH	21.278	1.77165e-06		3	WP_011728512.1/	120,A,K/	2|	target	0
0000_XuPing_MC115_R_10_33PER.36010.36010.2.0.dta	2	0	KICDAISDSVLDALLEQDPKS	23.5888	1.77271e-06	3,Carbamidomethyl[C];	3	WP_003894439.1/	18,D,R/	1|0|	target	1
0000_XuPing_MC115_R_4_33PER.13986.13986.3.0.dta	3	0	KVAGSTVGLATLHNASEVK	25.8784	1.7736e-06		3	WP_011728295.1/	364,V,R/	1|	target	1
0000_XuPing_MC115_R_12_33PER.4514.4514.2.0.dta	2	0	KTMGHAGAIVSGSSGTAAA	23.8445	1.77803e-06	3,Oxidation[M];	3	WP_003896926.1/	251,G,K/	1|0|	target	0
0000_XuPing_MC115_R_10_33PER.35472.35472.2.0.dta	2	0	KVLGVSVDNEFVHFQW	23.7134	1.78463e-06		3	WP_011730169.1/	80,A,R/	1|	target	0
0000_XuPing_MC115_R_7_33PER.33365.33365.3.1.dta	3	0	KLVVDGQDVVADVHDVLD	20.1506	1.79196e-06		3	WP_011730607.1/	105,A,R/	2|	target	0
0000_XuPing_MC115_R_13_33PER.13555.13555.2.0.dta	2	0	RAEVFGAAGASNDDAAGGQAV	20.2264	1.80744e-06		3	WP_003894144.1/	29,R,R/	2|	target	0
0000_XuPing_MC115_R_10_33PER.38277.38277.3.0.dta	3	0	KYGDATLVDHLAYDGLHDVFTDQPMGALTEQ	25.0061	1.81051e-06		3	WP_014878184.1/	132,Y,R/	1|	target	0
0000_XuPing_MC115_R_10_33PER.19414.19414.2.0.dta	2	0	RIDNSGIFVHSAPWSVGDQGK	24.9174	1.81123e-06		3	WP_011726764.1/	275,V,R/	1|	target	1
0000_XuPing_MC115_R_13_33PER.15847.15847.2.0.dta	2	0	RLVFLTGPKSDDSGSNA	20.5595	1.81232e-06		3	WP_014877774.1/	141,F,-/	1|	target	1
0000_XuPing_MC115_R_12_33PER.13227.13227.2.0.dta	2	0	RDVAEHESDLTIQHTAEPIGE	17.3664	1.83751e-06		3	WP_011728462.1/	66,E,R/	2|	target	0
0000_XuPing_MC115_R_7_33PER.22041.22041.3.0.dta	3	0	KAIGEDDHLVGLVLENK	22.8491	1.84026e-06		3	WP_014877095.1/	445,V,R/	2|	target	1
0000_XuPing_MC115_R_11_33PER.9554.9554.2.0.dta	2	0	RAATSDAPAAGTAAAAEAPAESTES	21.1523	1.84174e-06		3	WP_003892829.1/	250,G,-/	1|	target	0
0000_XuPing_MC115_R_10_33PER.7500.7500.4.0.dta	4	0	RDASEHGGTTGHPATVEVAVIH	22.7509	1.84838e-06		3	WP_011728311.1/	32,W,R/	2|	target	0
0000_XuPing_MC115_R_10_33PER.30069.30069.2.0.dta	2	0	RVAIVGVGNCASSLVQGVQYY	19.6606	1.85338e-06	10,Carbamidomethyl[C];	3	WP_011731620.1/	8,I,R/	1|0|	target	0
0000_XuPing_MC115_R_5_33PER.21704.21704.3.0.dta	3	0	RAVVSDPAFIGDGEKFDVHT	21.394	1.85356e-06		3	WP_003893197.1/	428,H,R/	1|	target	1
0000_XuPing_MC115_R_13_33PER.8381.8381.2.0.dta	2	0	KETEVLEVDDNGNPK	21.8415	1.8692e-06		3	WP_011729676.1/	35,Y,K/	1|	target	1
0000_XuPing_MC115_R_10_33PER.36295.36295.3.0.dta	3	0	KADDDLLQLWDHPVNTPAL	20.7718	1.88817e-06		3	WP_011728174.1/	309,L,R/	2|	target	0
0000_XuPing_MC115_R_10_33PER.8993.8993.2.0.dta	2	0	KKGDTFTCEVSIDGTK	26.7036	1.89517e-06	8,Carbamidomethyl[C];	3	WP_003895335.1/	237,V,R/	2|0|	target	2
0000_XuPing_MC115_R_8_33PER.11257.11257.3.0.dta	3	0	KHVVIIGGGDTGADCLGTAH	23.8178	1.89972e-06	15,Carbamidomethyl[C];	3	WP_011728909.1/	291,G,R/	2|0|	target	0
0000_XuPing_MC115_R_7_33PER.5352.5352.5.2.dta	5	0	RMILTTETAVVDKPADEDEHGHGHHHGHAH	26.6354	1.90086e-06		3	WP_011727753.1/	510,A,-/	2|	target	1
0000_XuPing_MC115_R_13_33PER.37907.37907.4.0.dta	4	0	RILMHQPLGGVTGSAADIAIQAEQFAVIK	21.0489	1.91403e-06		3	WP_014878099.1/	112,A,K/	1|	target	1
0000_XuPing_MC115_R_13_33PER.17891.17891.3.0.dta	3	0	RDHEVAGVGVTGKPVIAGSSDPAF	16.6083	1.94004e-06		3	WP_003891973.1/	33,E,R/	1|	target	1
0000_XuPing_MC115_R_13_33PER.37574.37574.2.0.dta	2	0	KVLGVSVDNEFVHFQW	23.9395	1.94762e-06		3	WP_011730169.1/	80,A,R/	2|	target	0
0000_XuPing_MC115_R_8_33PER.16099.16099.2.0.dta	2	0	KIVCTLGPATSTDETV	19.3281	1.94879e-06	4,Carbamidomethyl[C];	3	WP_011728910.1/	5,G,R/	1|0|	target	0
0000_XuPing_MC115_R_5_33PER.22793.22793.2.0.dta	2	0	RAVPVAGDAVDAVAHVSCGQVA	22.2959	1.96621e-06	18,Carbamidomethyl[C];	3	WP_003894908.1/	384,G,R/	2|0|	target	0
0000_XuPing_MC115_R_8_33PER.24505.24505.4.0.dta	4	0	RRPDLTIATEDHNVPTIDIDKPIADPVS	20.6771	1.97409e-06		3	WP_011728310.1/	65,V,R/	1|	target	2
0000_XuPing_MC115_R_13_33PER.40051.40051.3.0.dta	3	0	KDAAGTGVTVNSVIAGPTHTAGVEDFVYQLVD	21.2763	1.97646e-06		3	WP_011727057.1/	165,A,K/	2|	target	0
0000_XuPing_MC115_R_7_33PER.20338.20338.2.0.dta	2	0	RFYAGCQNVDTVESVAAEHA	18.9849	1.98935e-06	6,Carbamidomethyl[C];	3	WP_011730415.1/	89,H,R/	2|0|	target	0
0000_XuPing_MC115_R_13_33PER.23407.23407.3.0.dta	3	0	RGDFALITQDNLVHGSDSPESAA	18.0681	2.00092e-06		3	WP_011729972.1/	103,I,R/	1|	target	0
0000_XuPing_MC115_R_13_33PER.23339.23339.3.0.dta	3	0	RGDFALITQDNLVHGSDSPESAA	16.9899	2.00252e-06		3	WP_011729972.1/	103,I,R/	2|	target	0
0000_XuPing_MC115_R_10_33PER.24069.24069.2.0.dta	2	0	RGVINVNEEVEIVGIRPETT	19.8787	2.00653e-06		3	WP_003892789.1/	234,E,K/	1|	target	1
0000_XuPing_MC115_R_6_33PER.28110.28110.3.0.dta	3	0	KVSNLPAGHGLNAATGEYEDLLAAGVADPV	19.8195	2.01578e-06		3	WP_003892307.1/	464,E,K/	1|	target	0
0000_XuPing_MC115_R_7_33PER.10029.10029.2.0.dta	2	0	KHANPCGIAISSTSVADAH	26.913	2.01619e-06	6,Carbamidomethyl[C];	3	WP_011730588.1/	286,I,R/	1|0|	target	0
0000_XuPing_MC115_R_10_33PER.35551.35551.3.1.dta	3	0	RPNGTVTAGNACPLNDGAAALVVMSDV	19.1996	2.02103e-06	12,Carbamidomethyl[C];	3	WP_011730434.1/	247,F,R/	2|0|	target	0
0000_XuPing_MC115_R_7_33PER.21980.21980.3.0.dta	3	0	RAVHADGSSINVAGTLSGPQLVE	18.095	2.03096e-06		3	WP_011728303.1/	414,V,K/	2|	target	0
0000_XuPing_MC115_R_10_33PER.36297.36297.3.0.dta	3	0	KADDDLLQLWDHPVNTPAL	20.0146	2.03218e-06		3	WP_011728174.1/	309,L,R/	1|	target	0
0000_XuPing_MC115_R_12_33PER.23006.23006.3.0.dta	3	0	RDHGLLPIVIGDATGAAHPDHE	22.4698	2.03625e-06		3	WP_014878021.1/	203,A,R/	1|	target	0
0000_XuPing_MC115_R_9_33PER.7536.7536.2.0.dta	2	0	RHYAHVDAPGHADYI	19.2152	2.03971e-06		3	WP_003892789.1/	76,K,K/	2|	target	0
0000_XuPing_MC115_R_10_33PER.17964.17964.3.0.dta	3	0	RAVDAGVSAISVSNHGGNNLDGTPAAI	18.217	2.04175e-06		3	WP_014877068.1/	264,K,R/	2|	target	0
0000_XuPing_MC115_R_10_33PER.19368.19368.3.0.dta	3	0	RIDNSGIFVHSAPWSVGDQGK	24.3249	2.04318e-06		3	WP_011726764.1/	275,V,R/	1|	target	1
0000_XuPing_MC115_R_13_33PER.21125.21125.4.0.dta	4	0	RGLINTVHHLVEVEEVGK	23.3631	2.04339e-06		3	WP_011727688.1/	43,T,-/	1|	target	1
0000_XuPing_MC115_R_12_33PER.15137.15137.2.0.dta	2	0	RVGVVGAGQMGSGIAEVSA	21.2721	2.05918e-06	10,Oxidation[M];	3	WP_003892338.1/	6,E,R/	1|0|	target	0
0000_XuPing_MC115_R_13_33PER.42403.42403.2.0.dta	2	0	KFVATDVTDEAGVTEALNVAESLGPV	18.2069	2.07676e-06		3	WP_003896585.1/	50,A,R/	2|	target	0
0000_XuPing_MC115_R_13_33PER.38456.38456.3.0.dta	3	0	RLGDPDEYGALAQHIIENPMLNGEVI	19.3026	2.08008e-06	20,Oxidation[M];	3	WP_003896585.1/	216,A,R/	2|0|	target	0
0000_XuPing_MC115_R_13_33PER.28351.28351.2.0.dta	2	0	KTALEGLGDVTLSVNAAGDTG	19.5965	2.09135e-06		3	WP_003898318.1/	68,L,K/	1|	target	0
0000_XuPing_MC115_R_12_33PER.31171.31171.2.0.dta	2	0	RAGIPVVAHIGFTPQSVNGLGGF	20.9892	2.09281e-06		3	WP_011729713.1/	152,S,R/	2|	target	0
0000_XuPing_MC115_R_9_33PER.20037.20037.2.0.dta	2	0	KPHHGVAVVLSDGSFI	15.9394	2.09323e-06		3	WP_011731002.1/	147,P,R/	2|	target	0
0000_XuPing_MC115_R_7_33PER.29726.29726.2.0.dta	2	0	KGGYFPVAPYDHYVDL	20.3233	2.09491e-06		3	WP_003895686.1/	182,P,R/	2|	target	0
0000_XuPing_MC115_R_3_33PER.16166.16166.2.0.dta	2	0	RESLQATAQLTQTHEVDMT	18.7437	2.10057e-06		3	WP_011729702.1/	364,T,K/	1|	target	0
0000_XuPing_MC115_R_13_33PER.20624.20624.3.1.dta	3	0	RHIAETQDPQTFTQNPAWTANYEAT	16.5602	2.113e-06		3	WP_011728300.1/	39,L,K/	2|	target	0
0000_XuPing_MC115_R_13_33PER.28259.28259.3.0.dta	3	0	RLTYGAQDLSQHDSGAYTGEISGAFLA	14.8498	2.12338e-06		3	WP_011728805.1/	62,L,K/	1|	target	0
0000_XuPing_MC115_R_11_33PER.26416.26416.3.0.dta	3	0	KMTSGQGFIAALDQSGGSTPKAL	26.4505	2.12508e-06	2,Oxidation[M];	3	WP_011729118.1/	8,D,R/	1|0|	target	1
0000_XuPing_MC115_R_13_33PER.5227.5227.3.0.dta	3	0	RHDGPGGPGGPGWHDPGHGPD	22.1868	2.12742e-06		3	WP_011729147.1/	110,G,K/	1|	target	0
0000_XuPing_MC115_R_9_33PER.10203.10203.2.0.dta	2	0	KVLHDKFPDLNES	21.4607	2.15849e-06		3	WP_003892789.1/	33,T,R/	2|	target	1
0000_XuPing_MC115_R_10_33PER.35996.35996.2.0.dta	2	0	KICDAISDSVLDALLEQDPKS	22.7487	2.19352e-06	3,Carbamidomethyl[C];	3	WP_003894439.1/	18,D,R/	2|0|	target	1
0000_XuPing_MC115_R_10_33PER.10169.10169.2.0.dta	2	0	RIVLSNSNDDPEGACKPFDKD	21.101	2.19396e-06	15,Carbamidomethyl[C];	3	WP_011729737.1/	212,M,R/	2|0|	target	2
0000_XuPing_MC115_R_10_33PER.37706.37706.3.0.dta	3	0	KAEGKNTDIEIVAVNDLTDNATLAHLL	24.1106	2.19945e-06		3	WP_003894472.1/	24,Q,K/	1|	target	1
0000_XuPing_MC115_R_12_33PER.11378.11378.2.0.dta	2	0	KILAPAHLPQEQSQ	21.56	2.20783e-06		3	WP_011730790.1/	171,G,R/	1|	target	0
0000_XuPing_MC115_R_9_33PER.37375.37375.2.0.dta	2	0	RFNLAGEQLGAVIGGAVL	14.74	2.21026e-06		3	WP_011726890.1/	44,D,K/	2|	target	0
0000_XuPing_MC115_R_10_33PER.19736.19736.3.1.dta	3	0	KGFDGASCGVNVAIGAQSPDIAQGVDTAHET	23.4696	2.21225e-06	8,Carbamidomethyl[C];	3	WP_003894439.1/	83,T,R/	2|0|	target	0
0000_XuPing_MC115_R_10_33PER.20303.20303.3.0.dta	3	0	KAFVNALTLHSHVANIGDV	19.0343	2.23359e-06		3	WP_003893059.1/	358,G,R/	2|	target	0
0000_XuPing_MC115_R_8_33PER.24842.24842.2.0.dta	2	0	RLLDFSSQLVNTNIGHQHP	17.0243	2.24321e-06		3	WP_003893816.1/	63,N,K/	1|	target	0
0000_XuPing_MC115_R_10_33PER.11638.11638.3.0.dta	3	0	KVAQGATVVTFDHEHVPTEHLD	27.2461	2.25581e-06		3	WP_014877210.1/	71,V,R/	1|	target	0
0000_XuPing_MC115_R_12_33PER.22197.22197.3.0.dta	3	0	RNLYDLDCSHIAPANVYGP	16.3348	2.26259e-06	8,Carbamidomethyl[C];	3	WP_029104180.1/	160,Y,R/	2|0|	target	0
0000_XuPing_MC115_R_11_33PER.36816.36816.3.0.dta	3	0	RTDDGIDHSALDYFGHGGGYLTATPEFATV	23.9018	2.26984e-06		3	WP_029104465.1/	289,V,-/	2|	target	0
0000_XuPing_MC115_R_12_33PER.21772.21772.2.0.dta	2	0	RALIDAATTHDGVAPVGDQVL	18.7496	2.29448e-06		3	WP_014878453.1/	18,I,R/	1|	target	0
0000_XuPing_MC115_R_12_33PER.31321.31321.3.0.dta	3	0	RAGIPVVAHIGFTPQSVNGLGGF	20.1635	2.33686e-06		3	WP_011729713.1/	152,S,R/	1|	target	0
0000_XuPing_MC115_R_10_33PER.16024.16024.3.0.dta	3	0	KVNVNGGAIAIGHPIGMSGA	20.1563	2.37028e-06		3	WP_014878184.1/	336,A,R/	2|	target	0
0000_XuPing_MC115_R_12_33PER.21219.21219.2.0.dta	2	0	KVTDEGDGGTKIAEYLVAQ	19.9277	2.37574e-06		3	WP_011728286.1/	241,E,K/	1|	target	1
0000_XuPing_MC115_R_10_33PER.39339.39339.4.0.dta	4	0	KAEELGLTWLAEIGAHGVVAGPDSTLQSQPANAI	22.3812	2.39267e-06		3	WP_014878184.1/	263,A,K/	1|	target	0
0000_XuPing_MC115_R_11_33PER.27945.27945.2.0.dta	2	0	KMTSGQGFIAALDQSGGSTPKAL	23.9444	2.3977e-06		3	WP_011729118.1/	8,D,R/	1|	target	1
0000_XuPing_MC115_R_13_33PER.45278.45278.3.0.dta	3	0	RIEDGIPVLLVDEAVAIEDDAEHQ	20.5125	2.3977e-06		3	WP_003895208.1/	36,Y,R/	1|	target	0
0000_XuPing_MC115_R_13_33PER.35043.35043.3.0.dta	3	0	RLTFADIELDEDTHEVW	18.8679	2.43515e-06		3	WP_011730856.1/	141,A,K/	1|	target	0
0000_XuPing_MC115_R_13_33PER.9325.9325.2.0.dta	2	0	KTAIGYVVSDKMQ	29.7303	2.44051e-06	12,Oxidation[M];	3	WP_011727674.1/	20,R,K/	2|0|	target	1
0000_XuPing_MC115_R_7_33PER.25214.25214.2.0.dta	2	0	KDGQPLFHDESGYAGLSDIA	19.5065	2.44809e-06		3	WP_003895686.1/	282,W,R/	1|	target	0
0000_XuPing_MC115_R_13_33PER.23569.23569.3.0.dta	3	0	KIIEDTLVEHELNYHFHEGA	18.7229	2.45029e-06		3	WP_003892360.1/	4,R,K/	1|	target	0
0000_XuPing_MC115_R_7_33PER.5371.5371.6.0.dta	6	0	RMILTTETAVVDKPADEDEHGHGHHHGHAH	23.4423	2.45545e-06		3	WP_011727753.1/	510,A,-/	1|	target	1
0000_XuPing_MC115_R_13_33PER.40435.40435.3.0.dta	3	0	REQYDDVDYEQAVNMLESVGAEHLAE	21.4459	2.46455e-06		3	WP_011727371.1/	123,W,R/	1|	target	0
0000_XuPing_MC115_R_13_33PER.13076.13076.2.0.dta	2	0	KKDEAAEAPAEAAEAPAEAADAASES	18.7189	2.47245e-06		3	WP_011728340.1/	130,P,-/	2|	target	1
0000_XuPing_MC115_R_13_33PER.4183.4183.4.0.dta	4	0	RHIDAATGSGSEPAAESGAEPHAG	20.097	2.49206e-06		3	WP_003894153.1/	223,A,-/	1|	target	0
0000_XuPing_MC115_R_12_33PER.13978.13978.4.1.dta	4	0	RTVVSAAVDDGDAEGVDATHHV	20.1397	2.49754e-06		3	WP_011729766.1/	187,T,K/	2|	target	0
0000_XuPing_MC115_R_13_33PER.8317.8317.3.0.dta	3	0	KTYGTPVYCHADEVGHA	17.9368	2.50229e-06	9,Carbamidomethyl[C];	3	WP_011727181.1/	79,A,R/	1|0|	target	0
0000_XuPing_MC115_R_13_33PER.17587.17587.2.0.dta	2	0	KVVIADLQADKGEALA	22.4797	2.50405e-06		3	WP_003891557.1/	30,A,K/	2|	target	1
0000_XuPing_MC115_R_12_33PER.17744.17744.4.0.dta	4	0	RPPGDVADGFVHAGPVGAGHYA	20.8666	2.51283e-06		3	WP_003891330.1/	143,L,K/	1|	target	0
0000_XuPing_MC115_R_10_33PER.30005.30005.2.0.dta	2	0	RVAIVGVGNCASSLVQGVQYY	20.0231	2.52542e-06	10,Carbamidomethyl[C];	3	WP_011731620.1/	8,I,R/	2|0|	target	0
0000_XuPing_MC115_R_13_33PER.23628.23628.3.0.dta	3	0	KAVSALHEAFGLGGDDEAVVYAGTGR	25.9909	2.52719e-06		3	WP_003897679.1/	395,D,-/	2|	target	1
0000_XuPing_MC115_R_7_33PER.21951.21951.2.0.dta	2	0	RAVHADGSSINVAGTLSGPQLVE	21.0376	2.53352e-06		3	WP_011728303.1/	414,V,K/	1|	target	0
0000_XuPing_MC115_R_6_33PER.14501.14501.2.0.dta	2	0	KAAAPAGDPTGGMGGMDF	25.1657	2.53681e-06	13,Oxidation[M];	3	WP_003892307.1/	523,E,-/	1|0|	target	0
0000_XuPing_MC115_R_13_33PER.10593.10593.2.0.dta	2	0	RLGGHIVQGHVDGTGSVIS	15.7007	2.55898e-06		3	WP_003894458.1/	92,S,R/	1|	target	0
0000_XuPing_MC115_R_8_33PER.20371.20371.2.0.dta	2	0	KVEEVDGDDVVCTVTEGGPVSNN	19.505	2.56564e-06	12,Carbamidomethyl[C];	3	WP_011728910.1/	131,L,K/	1|0|	target	0
0000_XuPing_MC115_R_12_33PER.30221.30221.2.0.dta	2	0	KPGMTLLDVGCGWGGALE	24.997	2.56641e-06	4,Oxidation[M];11,Carbamidomethyl[C];	3	WP_003892339.1/	65,L,R/	1|0|0|	target	0
0000_XuPing_MC115_R_13_33PER.25043.25043.2.0.dta	2	0	RADIADEASTAAMIDDIGR	23.6162	2.57773e-06		3	WP_011727015.1/	62,I,R/	2|	target	1
0000_XuPing_MC115_R_12_33PER.31899.31899.2.0.dta	2	0	KWADSLGGVPLAFIH	21.0591	2.58263e-06		3	WP_003896824.1/	186,E,K/	2|	target	0
0000_XuPing_MC115_R_8_33PER.14151.14151.3.0.dta	3	0	KSGELTETTFTASEPGHVVPHGE	25.2075	2.58418e-06		3	WP_011731002.1/	91,A,R/	1|	target	0
0000_XuPing_MC115_R_13_33PER.21068.21068.4.0.dta	4	0	RWHPVHELPPMAFDHAPMVEHA	24.9415	2.58444e-06		3	WP_011728890.1/	105,T,R/	2|	target	0
0000_XuPing_MC115_R_8_33PER.25274.25274.3.0.dta	3	0	RAASDVTGHAVGIMADLQGPKI	21.7584	2.59454e-06		3	WP_011728910.1/	51,V,R/	1|	target	1
0000_XuPing_MC115_R_9_33PER.16544.16544.2.0.dta	2	0	KLIQPVAMDEGL	22.6877	2.61433e-06	8,Oxidation[M];	3	WP_003892789.1/	363,V,R/	2|0|	target	0
0000_XuPing_MC115_R_5_33PER.19548.19548.3.0.dta	3	0	RPPSHDYADTVIYEAHV	20.5018	2.62271e-06		3	WP_011731328.1/	148,D,K/	1|	target	0
0000_XuPing_MC115_R_4_33PER.30041.30041.3.0.dta	3	0	KISLVLVAEESAESAESAGDKGAE	24.4054	2.62402e-06		3	WP_011728507.1/	725,G,K/	1|	target	1
0000_XuPing_MC115_R_5_33PER.28874.28874.4.1.dta	4	0	KIVQAQIDEVVHNAIHGLDHDEE	26.3299	2.62638e-06		3	WP_011730000.1/	300,E,K/	1|	target	0
0000_XuPing_MC115_R_7_33PER.13309.13309.2.0.dta	2	0	KSAANVFTEGSYTEPH	19.8532	2.62743e-06		3	WP_011727691.1/	174,Y,R/	2|	target	0
0000_XuPing_MC115_R_7_33PER.35042.35042.4.1.dta	4	0	KHDVDPNEVVSVGDEVEALVLTKEDKEG	23.6223	2.63191e-06		3	WP_003895279.1/	70,I,R/	2|	target	2
0000_XuPing_MC115_R_9_33PER.32776.32776.2.0.dta	2	0	REVTVESMIPVVNHAINESY	14.2871	2.66981e-06		3	WP_011731151.1/	403,P,-/	2|	target	0
0000_XuPing_MC115_R_5_33PER.13468.13468.4.0.dta	4	0	MEEHTQGSHVEAGIVEHPNAEDFGHA	28.1901	2.67409e-06		3	WP_003897929.1/	0,-,R/	1|	target	0
0000_XuPing_MC115_R_8_33PER.35187.35187.3.0.dta	3	0	RDSVWQHPDLLPSASDLDEPAGFID	21.7693	2.68212e-06		3	WP_011728041.1/	402,A,R/	2|	target	0
0000_XuPing_MC115_R_13_33PER.39351.39351.3.0.dta	3	0	KGFGFIAPDGGAPDVFVHYSEISGSGF	22.2581	2.68373e-06		3	WP_003891980.1/	12,E,R/	2|	target	0
0000_XuPing_MC115_R_5_33PER.16587.16587.2.0.dta	2	0	RDLITEAAASGAADGTDEQ	22.244	2.684e-06		3	WP_011726765.1/	68,I,R/	2|	target	0
0000_XuPing_MC115_R_10_33PER.30011.30011.4.0.dta	4	0	RGSPVSFVVDGVHAHDVGQVLDDDGVAV	18.6468	2.68588e-06		3	WP_003894512.1/	338,N,R/	2|	target	0
0000_XuPing_MC115_R_10_33PER.37238.37238.2.0.dta	2	0	KAVEAVLDEIAPQVIGLSADDQ	20.7076	2.68991e-06		3	WP_003896814.1/	64,E,R/	1|	target	0
0000_XuPing_MC115_R_10_33PER.21012.21012.2.0.dta	2	0	RAGVITPVSACSSGSEAIAHAW	23.6284	2.69745e-06	11,Carbamidomethyl[C];	3	WP_011729736.1/	160,A,R/	2|0|	target	0
0000_XuPing_MC115_R_13_33PER.14027.14027.2.0.dta	2	0	RVLEQTVVAHGGTPSEADIA	16.6434	2.70583e-06		3	WP_014878023.1/	27,Y,K/	1|	target	0
0000_XuPing_MC115_R_13_33PER.27603.27603.3.0.dta	3	0	RVDQFDIYAHLDGGGPSGQAGAL	16.7671	2.71287e-06		3	WP_003892945.1/	76,D,R/	2|	target	0
0000_XuPing_MC115_R_9_33PER.14305.14305.2.0.dta	2	0	RGITINISHVEYQTDK	20.677	2.71369e-06		3	WP_003892789.1/	60,Q,R/	2|	target	1
0000_XuPing_MC115_R_4_33PER.26512.26512.3.0.dta	3	0	RLEIDYPGVGDAVVTHTTADAY	19.6773	2.7183e-06		3	WP_011730189.1/	87,Y,R/	1|	target	0
0000_XuPing_MC115_R_12_33PER.11304.11304.4.0.dta	4	0	RTVVSAAVDDGDAEGVDATHHVK	19.0234	2.7262e-06		3	WP_011729766.1/	187,T,R/	2|	target	1
0000_XuPing_MC115_R_10_33PER.38485.38485.3.0.dta	3	0	RALHAAADSVLANVDAVLAANAADVDAA	18.9091	2.73111e-06		3	WP_011729942.1/	47,N,R/	1|	target	0
0000_XuPing_MC115_R_10_33PER.29318.29318.3.0.dta	3	0	RLPQDVSLEGDDTIVIGDTKI	24.9428	2.73193e-06		3	WP_003894472.1/	58,G,K/	1|	target	1
0000_XuPing_MC115_R_5_33PER.20298.20298.3.0.dta	3	0	KAETAPAEASPAETEQAVVDSTPAASTGADAEGAVKS	23.9652	2.73412e-06		3	WP_014878537.1/	374,A,K/	1|	target	1
0000_XuPing_MC115_R_9_33PER.18397.18397.3.0.dta	3	0	KPGTTTPHTEFEGQVYILSKDEGG	22.0697	2.7796e-06		3	WP_003892789.1/	296,V,R/	2|	target	1
0000_XuPing_MC115_R_12_33PER.19285.19285.3.0.dta	3	0	KYFESVEIIELHHPH	20.978	2.78433e-06		3	WP_011728512.1/	120,A,K/	2|	target	0
0000_XuPing_MC115_R_2_33PER.19993.19993.3.0.dta	3	0	KITIVPDDGGEEVVYDKLSK	24.1192	2.78851e-06		3	WP_003892756.1/	1063,F,R/	1|	target	2
0000_XuPing_MC115_R_13_33PER.23213.23213.2.0.dta	2	0	KGLAPVSDADLDHW	20.5842	2.80165e-06		3	WP_011727295.1/	87,A,R/	1|	target	0
0000_XuPing_MC115_R_9_33PER.25328.25328.3.0.dta	3	0	RGVINVNEEVEIVGIRPETT	20.1236	2.81541e-06		3	WP_003892789.1/	234,E,K/	2|	target	1
0000_XuPing_MC115_R_8_33PER.15082.15082.2.0.dta	2	0	RVEATQPEHVQQVLDDA	16.2642	2.81654e-06		3	WP_011727545.1/	287,A,R/	1|	target	0
0000_XuPing_MC115_R_10_33PER.16845.16845.4.0.dta	4	0	KGLMTTIHAYTQDQNLQDGPHKDL	26.4761	2.82076e-06		3	WP_003894472.1/	178,V,R/	1|	target	1
0000_XuPing_MC115_R_13_33PER.23790.23790.2.0.dta	2	0	RDLDGNLVGSSSYLNVDGTN	17.6488	2.82528e-06		3	WP_014878403.1/	73,V,R/	1|	target	0
0000_XuPing_MC115_R_13_33PER.33719.33719.2.0.dta	2	0	RIVDGVVTEEPVDIVEQYS	16.9625	2.82613e-06		3	WP_174519686.1/	108,Y,-/	1|	target	0
0000_XuPing_MC115_R_13_33PER.44271.44271.3.0.dta	3	0	RAVLQQIQNDLFDAGADLSTPLVEDPKYPPL	21.6564	2.83405e-06		3	WP_011730200.1/	59,I,R/	2|	target	1
0000_XuPing_MC115_R_13_33PER.23418.23418.2.0.dta	2	0	RGDFALITQDNLVHGSDSPESAA	21.1054	2.83774e-06		3	WP_011729972.1/	103,I,R/	1|	target	0
0000_XuPing_MC115_R_12_33PER.23921.23921.3.0.dta	3	0	REDGAKDVIIAATHGVLSDPAPQ	17.9177	2.86769e-06		3	WP_003896824.1/	246,L,R/	2|	target	1
0000_XuPing_MC115_R_13_33PER.37565.37565.3.0.dta	3	0	KVLGVSVDNEFVHFQW	19.1717	2.87315e-06		3	WP_011730169.1/	80,A,R/	1|	target	0
0000_XuPing_MC115_R_10_33PER.19750.19750.2.0.dta	2	0	KTTFEFVHDGLGAQSGIGGGG	21.5473	2.88091e-06		3	WP_003894356.1/	268,T,R/	1|	target	0
0000_XuPing_MC115_R_13_33PER.9314.9314.2.0.dta	2	0	KTAIGYVVSDKMQ	27.1241	2.88813e-06	12,Oxidation[M];	3	WP_011727674.1/	20,R,K/	1|0|	target	1
0000_XuPing_MC115_R_4_33PER.34456.34456.3.0.dta	3	0	KTAVVEGLAQAIVHGEVPETL	18.5542	2.89854e-06		3	WP_011731031.1/	221,G,K/	1|	target	0
0000_XuPing_MC115_R_13_33PER.37863.37863.3.0.dta	3	0	RILMHQPLGGVTGSAADIAIQAEQFAVIK	24.2172	2.90463e-06		3	WP_014878099.1/	112,A,K/	2|	target	1
0000_XuPing_MC115_R_13_33PER.20938.20938.2.0.dta	2	0	KLASVWEGGAGHTWEA	19.918	2.90783e-06		3	WP_003896743.1/	110,A,R/	1|	target	0
0000_XuPing_MC115_R_1_33PER.16446.16446.2.0.dta	2	0	KESGVQIPGGIIEHQ	19.1555	2.90841e-06		3	WP_014878634.1/	1726,V,R/	1|	target	0
0000_XuPing_MC115_R_8_33PER.3059.3059.4.0.dta	4	0	RCSPQVHGAAHDTLEHT	21.1021	2.90987e-06	2,Carbamidomethyl[C];	3	WP_011727479.1/	287,L,R/	2|0|	target	0
0000_XuPing_MC115_R_13_33PER.31967.31967.3.0.dta	3	0	RVPLIGSTITHPVQGEAAAGVVML	15.0763	2.92299e-06		3	WP_003892859.1/	97,F,R/	1|	target	0
0000_XuPing_MC115_R_13_33PER.31264.31264.3.0.dta	3	0	TDVTETEVVTESAEPREPVIIDRPIQTVG	21.8233	2.96657e-06	0,Acetyl[ProteinN-term];	3	WP_003892945.1/	1,M,R/	1|0|	target	2
0000_XuPing_MC115_R_8_33PER.13019.13019.2.0.dta	2	0	KTATLENAPNELSGAVGHEHS	19.7556	2.96924e-06		3	WP_011731002.1/	367,T,-/	2|	target	0
0000_XuPing_MC115_R_13_33PER.18937.18937.2.0.dta	2	0	KALIDALAQQPQAQAQQ	18.2916	2.97966e-06		3	WP_011727021.1/	171,N,-/	1|	target	0
0000_XuPing_MC115_R_10_33PER.35824.35824.3.0.dta	3	0	KYGDATLVDHLAYDGLHDVFTDQPMGALTEQ	26.3942	3.00209e-06	25,Oxidation[M];	3	WP_014878184.1/	132,Y,R/	1|0|	target	0
0000_XuPing_MC115_R_8_33PER.34026.34026.2.0.dta	2	0	KDLDIVPMITGTQVEAPVAA	15.8508	3.01261e-06		3	WP_011727550.1/	424,E,R/	1|	target	0
0000_XuPing_MC115_R_13_33PER.37275.37275.2.0.dta	2	0	KLTVAATQVPHAEILEFI	16.1878	3.01653e-06		3	WP_011728786.1/	43,K,K/	1|	target	0
0000_XuPing_MC115_R_10_33PER.30048.30048.4.0.dta	4	0	RGSPVSFVVDGVHAHDVGQVLDDDGVAV	15.9548	3.03195e-06		3	WP_003894512.1/	338,N,R/	1|	target	0
0000_XuPing_MC115_R_13_33PER.30374.30374.2.0.dta	2	0	RLIEHVDDLTDGLTEEVSSY	17.2863	3.03651e-06		3	WP_003892314.1/	30,T,R/	1|	target	0
0000_XuPing_MC115_R_10_33PER.37922.37922.2.0.dta	2	0	KYGLIGFNMPEEFGGGGSDDF	21.089	3.05509e-06		3	WP_003896599.1/	47,G,R/	1|	target	0
0000_XuPing_MC115_R_11_33PER.26710.26710.3.0.dta	3	0	KVDEYADPKVQIQQAIEDAQ	21.3481	3.05998e-06		3	WP_011728531.1/	18,S,R/	1|	target	1
0000_XuPing_MC115_R_5_33PER.18620.18620.3.0.dta	3	0	RTLIEHGLVENTPAVVTANGTTCQQ	19.5961	3.07439e-06	23,Carbamidomethyl[C];	3	WP_042510618.1/	204,A,R/	2|0|	target	0
0000_XuPing_MC115_R_8_33PER.24292.24292.2.0.dta	2	0	RIAPGGALVVCTDDPGAAALAD	15.6209	3.07439e-06	11,Carbamidomethyl[C];	3	WP_011729655.1/	214,E,R/	1|0|	target	0
0000_XuPing_MC115_R_13_33PER.42412.42412.4.0.dta	4	0	RLEQLADELHHEAGATVETIAADLAVADDRA	20.7659	3.07685e-06		3	WP_011727156.1/	38,Q,R/	1|	target	1
0000_XuPing_MC115_R_1_33PER.11260.11260.3.0.dta	3	0	RPFAVVSGDHNPIHTD	17.7754	3.07747e-06		3	WP_011730064.1/	1236,M,R/	1|	target	0
0000_XuPing_MC115_R_13_33PER.34619.34619.2.0.dta	2	0	RPLVNDPVYGSQLVTQLVN	16.9332	3.09568e-06		3	WP_003892787.1/	9,K,K/	1|	target	0
0000_XuPing_MC115_R_9_33PER.24894.24894.2.0.dta	2	0	RKLLDQGQAGDNVGLLL	14.6906	3.10188e-06		3	WP_003892789.1/	264,F,R/	2|	target	1
0000_XuPing_MC115_R_13_33PER.22282.22282.2.0.dta	2	0	RLDQVNAAGGAALDTTPAQL	18.0755	3.10312e-06		3	WP_011727304.1/	220,D,R/	1|	target	0
0000_XuPing_MC115_R_4_33PER.24806.24806.2.0.dta	2	0	KDAITSGLEVTWTHTPT	21.7169	3.10467e-06		3	WP_011731250.1/	316,G,K/	1|	target	0
0000_XuPing_MC115_R_12_33PER.17148.17148.4.0.dta	4	0	KDSPGLPKPVQTPHPPIIIGGQGAK	26.4086	3.1056e-06		3	WP_011727131.1/	157,V,R/	1|	target	2
0000_XuPing_MC115_R_12_33PER.18067.18067.2.0.dta	2	0	SEQPIYGAANTSQSVVDTKPAQ	20.3	3.1221e-06	0,Acetyl[ProteinN-term];	3	WP_011729713.1/	1,M,R/	1|0|	target	1
0000_XuPing_MC115_R_9_33PER.17490.17490.2.0.dta	2	0	RVNPAGDDAHVLVTTNEGF	16.5347	3.13744e-06		3	WP_011731002.1/	67,L,R/	2|	target	0
0000_XuPing_MC115_R_8_33PER.37192.37192.3.0.dta	3	0	KLATPDTSVADLVGDIDPIKVAEG	21.8241	3.14027e-06		3	WP_014878358.1/	136,E,R/	2|	target	1
0000_XuPing_MC115_R_10_33PER.34634.34634.2.0.dta	2	0	RTGVPIVGIDGIEDGLNAV	20.862	3.14184e-06		3	WP_003895054.1/WP_011729193.1/	239,G,K/239,G,K/	2|	target	0
0000_XuPing_MC115_R_5_33PER.24067.24067.2.0.dta	2	0	RYLADEHDHDLSDLATYDDI	17.3793	3.14844e-06		3	WP_011727824.1/	301,A,R/	1|	target	0
0000_XuPing_MC115_R_12_33PER.12144.12144.2.0.dta	2	0	RVVGDHTVGVLVQANHGA	19.1848	3.16454e-06		3	WP_011728145.1/	187,S,R/	1|	target	0
0000_XuPing_MC115_R_12_33PER.17219.17219.3.0.dta	3	0	KDSPGLPKPVQTPHPPIIIGGQGAK	27.5465	3.16707e-06		3	WP_011727131.1/	157,V,R/	1|	target	2
0000_XuPing_MC115_R_1_33PER.19843.19843.3.0.dta	3	0	RGPSVAVDTACSSSLVATHQGVQAL	24.2602	3.1804e-06	11,Carbamidomethyl[C];	3	WP_014878634.1/	281,F,R/	2|0|	target	0
0000_XuPing_MC115_R_6_33PER.19867.19867.2.0.dta	2	0	KAAAPAGDPTGGMGGMDF	21.8656	3.19347e-06		3	WP_003892307.1/	523,E,-/	2|	target	0
0000_XuPing_MC115_R_13_33PER.38790.38790.3.0.dta	3	0	RDTVQAHLAALDLVYNGVIEDT	15.926	3.22621e-06		3	WP_003897878.1/	98,E,R/	1|	target	0
0000_XuPing_MC115_R_12_33PER.14363.14363.2.0.dta	2	0	RIAAATEHPSSGTAYVLGE	15.2188	3.23655e-06		3	WP_011727371.1/	58,L,R/	2|	target	0
0000_XuPing_MC115_R_13_33PER.15660.15660.2.0.dta	2	0	HIAVIGDSYTTGAAEGGQGA	20.3868	3.24335e-06		1	WP_003894934.1/	36,F,K/	1|	target	0
0000_XuPing_MC115_R_12_33PER.13411.13411.2.0.dta	2	0	KDVVLLDQPSVSDNK	20.2679	3.25277e-06		3	WP_003893881.1/	235,Y,K/	1|	target	1
0000_XuPing_MC115_R_10_33PER.24748.24748.3.0.dta	3	0	RTNPDAAAHQQQSMILVPVDTPGVDIQ	18.564	3.26254e-06		3	WP_014876667.1/	183,G,R/	1|	target	0
0000_XuPing_MC115_R_12_33PER.33287.33287.4.0.dta	4	0	RELTGAGMLDSKNALVEADGDFDKAVELL	23.4352	3.26287e-06	8,Oxidation[M];	3	WP_003893881.1/	12,L,R/	2|0|	target	2
0000_XuPing_MC115_R_10_33PER.13269.13269.3.0.dta	3	0	RNVELHEAAVAHVGDDPADAI	18.3546	3.26842e-06		3	WP_011728694.1/	271,V,R/	1|	target	0
0000_XuPing_MC115_R_10_33PER.13151.13151.3.0.dta	3	0	KFVLGGPMGDAGLTGR	24.251	3.2694e-06	8,Oxidation[M];	3	WP_003894439.1/	245,G,K/	1|0|	target	1
0000_XuPing_MC115_R_11_33PER.42457.42457.3.0.dta	3	0	KELLPVVDTPGIELVAAEAAEAGAE	20.9177	3.2789e-06		3	WP_014878343.1/	35,P,R/	2|	target	0
0000_XuPing_MC115_R_12_33PER.23201.23201.2.0.dta	2	0	KADAVAAAVGGADPVDIPAAGAVG	18.3762	3.29434e-06		3	WP_003894486.1/	204,A,R/	2|	target	0
0000_XuPing_MC115_R_7_33PER.15168.15168.2.0.dta	2	0	KDETTIVEGAGDAEAIQG	18.546	3.29962e-06		3	WP_003892307.1/	324,T,R/	2|	target	0
0000_XuPing_MC115_R_10_33PER.38819.38819.2.0.dta	2	0	KIAAGPDVADFIDITSPIAANIQ	23.1285	3.30887e-06		3	WP_011730407.1/	130,N,R/	1|	target	0
0000_XuPing_MC115_R_7_33PER.25313.25313.3.0.dta	3	0	KIVVGDPHDPDTDLGPLISYAH	21.554	3.32147e-06		3	WP_014877153.1/	311,G,R/	1|	target	0
0000_XuPing_MC115_R_13_33PER.43726.43726.4.0.dta	4	0	RGIEVIIAGAGGAAHLPGMVASATPLPVIGVPVPLA	22.4843	3.33879e-06		3	WP_014877211.1/	57,D,R/	1|	target	0
0000_XuPing_MC115_R_12_33PER.15124.15124.2.0.dta	2	0	RVGVVGAGQMGSGIAEVSA	19.6424	3.34882e-06	10,Oxidation[M];	3	WP_003892338.1/	6,E,R/	2|0|	target	0
0000_XuPing_MC115_R_13_33PER.20350.20350.2.0.dta	2	0	RVAVGLDAQTDGAGGF	18.065	3.34949e-06		3	WP_029104322.1/	120,D,R/	1|	target	0
0000_XuPing_MC115_R_13_33PER.39720.39720.3.0.dta	3	0	RGVGATENAEGFGTEQMVADTAALIE	19.3041	3.34982e-06		3	WP_014876968.1/	47,N,K/	2|	target	0
0000_XuPing_MC115_R_7_33PER.31785.31785.4.1.dta	4	0	KVSNLPAGHGLNAATGEYEDLLAAGVADPVKVT	18.8745	3.35016e-06		3	WP_003892307.1/	464,E,R/	2|	target	1
0000_XuPing_MC115_R_4_33PER.34459.34459.2.0.dta	2	0	KTAVVEGLAQAIVHGEVPETL	22.9548	3.37335e-06		3	WP_011731031.1/	221,G,K/	2|	target	0
0000_XuPing_MC115_R_12_33PER.32727.32727.2.0.dta	2	0	KEDVLEILGKQPLIDV	19.8189	3.37842e-06		3	WP_003893199.1/	161,F,R/	1|	target	1
0000_XuPing_MC115_R_10_33PER.30490.30490.4.3.dta	4	0	KDLGDSTVLMADTCLDEFTDHGHCGVLDAHG	23.7613	3.38011e-06	14,Carbamidomethyl[C];24,Carbamidomethyl[C];	3	WP_011727312.1/	109,A,R/	2|0|0|	target	0
0000_XuPing_MC115_R_12_33PER.14002.14002.3.0.dta	3	0	RTVVSAAVDDGDAEGVDATHHV	23.0094	3.38416e-06		3	WP_011729766.1/	187,T,K/	2|	target	0
0000_XuPing_MC115_R_11_33PER.13832.13832.2.0.dta	2	0	RLIVGGGHGTPLGAAGGD	20.4812	3.38992e-06		3	WP_014877454.1/	15,S,R/	1|	target	0
0000_XuPing_MC115_R_10_33PER.32908.32908.4.0.dta	4	0	AEYTLPDLDYDYGALEPHISGQINELHHS	22.1367	3.39264e-06		3	WP_011731275.1/	1,M,K/	1|	target	0
0000_XuPing_MC115_R_13_33PER.39907.39907.3.0.dta	3	0	KGQNLEFALGYSHPVLIEAPEGITFAVESPT	17.733	3.39637e-06		3	WP_003892857.1/	99,L,K/	1|	target	0
0000_XuPing_MC115_R_10_33PER.36135.36135.3.0.dta	3	0	RDWVTNADETYYCFGTAAGPHPFPLMV	25.2802	3.39671e-06	13,Carbamidomethyl[C];26,Oxidation[M];	3	WP_011728904.1/	196,F,R/	1|0|0|	target	0
0000_XuPing_MC115_R_9_33PER.7533.7533.3.0.dta	3	0	RHYAHVDAPGHADYI	17.6115	3.40998e-06		3	WP_003892789.1/	76,K,K/	2|	target	0
0000_XuPing_MC115_R_12_33PER.18165.18165.2.0.dta	2	0	KADDMWGSTNDPNNAW	20.6188	3.44425e-06	5,Oxidation[M];	3	WP_011731262.1/	219,Y,K/	1|0|	target	0
0000_XuPing_MC115_R_13_33PER.34604.34604.3.0.dta	3	0	RLDELGIAHGGIVDAPYGSGLSF	17.5988	3.4446e-06		3	WP_003895709.1/	101,N,R/	2|	target	0
0000_XuPing_MC115_R_11_33PER.38444.38444.3.1.dta	3	0	KHYQADGAIVSPTPLQEDGIPLWIAGGGE	23.3488	3.45287e-06		3	WP_003897127.1/	159,G,K/	2|	target	0
0000_XuPing_MC115_R_13_33PER.38298.38298.3.0.dta	3	0	RQTLIALVDGTGLDEHESPGEATLQVIEG	18.7915	3.45495e-06		3	WP_014878426.1/	37,L,R/	1|	target	0
0000_XuPing_MC115_R_5_33PER.19940.19940.3.0.dta	3	0	KAETAPAEASPAETEQAVVDSTPAASTGADAEGAVKS	25.2885	3.46221e-06		3	WP_014878537.1/	374,A,K/	1|	target	1
0000_XuPing_MC115_R_8_33PER.24785.24785.2.0.dta	2	0	RVVQYGYAGADGADVADIVD	14.3741	3.4681e-06		3	WP_014878795.1/	142,T,R/	1|	target	0
0000_XuPing_MC115_R_10_33PER.34700.34700.2.0.dta	2	0	KYAATPDDAFTHANNILGLDI	22.1273	3.46914e-06		3	WP_011730595.1/	59,V,K/	2|	target	0
0000_XuPing_MC115_R_13_33PER.38906.38906.3.0.dta	3	0	RFQQLIDDGELLEWAEIHGGLH	24.1454	3.46949e-06		3	WP_011728781.1/	72,E,R/	2|	target	0
0000_XuPing_MC115_R_13_33PER.21837.21837.4.0.dta	4	0	RIVAAATESHPAFSASYDLVTDETGATK	18.8872	3.51946e-06		3	WP_014878619.1/	46,G,R/	1|	target	1
0000_XuPing_MC115_R_11_33PER.14829.14829.2.0.dta	2	0	KAYEAILEAQPNHPEA	23.5725	3.52933e-06		3	WP_011730190.1/	181,L,K/	1|	target	0
0000_XuPing_MC115_R_13_33PER.25993.25993.2.0.dta	2	0	KSEIGFSQVLYDDHIG	19.262	3.53039e-06		3	WP_003897679.1/	329,L,K/	1|	target	0
0000_XuPing_MC115_R_9_33PER.22382.22382.3.0.dta	3	0	RSLVIHPASTTHQQLSPEEQLSTGVTPGLV	17.0574	3.53498e-06		3	WP_003893059.1/	377,V,R/	2|	target	0
0000_XuPing_MC115_R_10_33PER.35217.35217.3.0.dta	3	0	KGAPLLGEHTDEVLAGLGYDADQIEDFH	23.0473	3.53568e-06		3	WP_011726706.1/	384,I,R/	1|	target	0
0000_XuPing_MC115_R_13_33PER.12540.12540.2.0.dta	2	0	KVAVTAEVLEHTKGP	21.232	3.55874e-06		3	WP_003896002.1/	56,A,K/	1|	target	1
0000_XuPing_MC115_R_10_33PER.34748.34748.3.0.dta	3	0	RLGEEVISECMHIFGGSGYLVDETPLG	23.3457	3.5623e-06	10,Carbamidomethyl[C];11,Oxidation[M];	3	WP_029104518.1/	317,A,K/	2|0|0|	target	0
0000_XuPing_MC115_R_8_33PER.34164.34164.3.0.dta	3	0	REATGPDGQPMPMVDNVMVL	16.9279	3.56836e-06		3	WP_011729718.1/	494,H,R/	1|	target	0
0000_XuPing_MC115_R_1_33PER.11840.11840.2.0.dta	2	0	REEMSGAADESDDEAPAGTI	15.87	3.57229e-06		3	WP_011730064.1/	2412,A,R/	1|	target	0
0000_XuPing_MC115_R_8_33PER.30001.30001.3.0.dta	3	0	RVLLVDAGEQSNLPAHGIGGLLGSDG	23.5307	3.59702e-06		3	WP_011729718.1/	29,R,R/	1|	target	0
0000_XuPing_MC115_R_13_33PER.39350.39350.3.0.dta	3	0	RADADFMIWTHADNVEALQSTYSDF	17.0409	3.5999e-06		3	WP_003894166.1/	62,L,R/	1|	target	0
0000_XuPing_MC115_R_10_33PER.30372.30372.3.0.dta	3	0	RTGIAADQVEDVILGHCYPNSEAPAIG	18.9097	3.60495e-06	17,Carbamidomethyl[C];	3	WP_014877333.1/	39,E,R/	2|0|	target	0
0000_XuPing_MC115_R_10_33PER.23149.23149.2.0.dta	2	0	REMTADAPLMLDHLSDSA	19.8133	3.60855e-06		3	WP_003894356.1/	218,V,K/	2|	target	0
0000_XuPing_MC115_R_6_33PER.29432.29432.3.0.dta	3	0	KEIELEDPYEKIGAELVKEVA	24.9417	3.62193e-06		3	WP_003892307.1/	56,A,K/	1|	target	2
0000_XuPing_MC115_R_4_33PER.9052.9052.2.0.dta	2	0	KMNTGGVHGSALGADEVAATK	29.3019	3.64373e-06		3	WP_011728815.1/	275,N,K/	2|	target	1
0000_XuPing_MC115_R_13_33PER.34345.34345.2.0.dta	2	0	RLISIIDDCAQHLGQAAYL	16.6881	3.64701e-06	9,Carbamidomethyl[C];	3	WP_003892314.1/	160,A,R/	1|0|	target	0
0000_XuPing_MC115_R_13_33PER.44158.44158.3.0.dta	3	0	RLMDAITPLAEDGVIWVLTPKTG	22.0062	3.66529e-06		3	WP_003895716.1/	75,D,K/	1|	target	1
0000_XuPing_MC115_R_10_33PER.13161.13161.2.1.dta	2	0	KFVLGGPMGDAGLTGR	24.791	3.66639e-06	8,Oxidation[M];	3	WP_003894439.1/	245,G,K/	1|0|	target	1
0000_XuPing_MC115_R_8_33PER.29764.29764.3.0.dta	3	0	RHLIPALEVLHASLAA	18.6171	3.66859e-06		3	WP_011730408.1/	154,V,K/	1|	target	0
0000_XuPing_MC115_R_13_33PER.35271.35271.3.0.dta	3	0	RIQQIHDLLLHAEVGETPPNDGVAEPGMVLTV	20.4877	3.67336e-06		3	WP_003897712.1/	49,A,R/	1|	target	0
0000_XuPing_MC115_R_10_33PER.32910.32910.3.0.dta	3	0	AEYTLPDLDYDYGALEPHISGQINELHHS	19.2775	3.68587e-06		3	WP_011731275.1/	1,M,K/	1|	target	0
0000_XuPing_MC115_R_9_33PER.15791.15791.2.0.dta	2	0	KGSGIEVDNGVVCDEVG	13.7759	3.6914e-06	13,Carbamidomethyl[C];	3	WP_011727657.1/	249,L,R/	2|0|	target	0
0000_XuPing_MC115_R_9_33PER.35666.35666.2.0.dta	2	0	RDSIAEINPLVTVNLHEF	17.3017	3.69805e-06		3	WP_085976174.1/	101,A,R/	2|	target	0
0000_XuPing_MC115_R_13_33PER.37595.37595.3.0.dta	3	0	KVLGVSVDNEFVHFQW	20.8383	3.73223e-06		3	WP_011730169.1/	80,A,R/	2|	target	0
0000_XuPing_MC115_R_13_33PER.43860.43860.3.0.dta	3	0	RSPEIFEWFDKSGVQDIPPIFGGEVVE	20.7815	3.7442e-06		3	WP_011729164.1/	70,L,K/	2|	target	1
0000_XuPing_MC115_R_13_33PER.19250.19250.2.0.dta	2	0	KTFAHYVAQDVHYL	19.6452	3.75244e-06		3	WP_014877712.1/	39,E,R/	1|	target	0
0000_XuPing_MC115_R_8_33PER.26577.26577.2.0.dta	2	0	KEVTVETAVLCDLCHG	22.5588	3.76183e-06	11,Carbamidomethyl[C];14,Carbamidomethyl[C];	3	WP_011729880.1/	130,T,K/	2|0|0|	target	0
0000_XuPing_MC115_R_13_33PER.44225.44225.3.0.dta	3	0	KLTGSAPEHVIDVVDLGAGLLGWGDP	18.0571	3.76296e-06		3	WP_011728592.1/	24,E,K/	1|	target	0
0000_XuPing_MC115_R_5_33PER.22197.22197.2.0.dta	2	0	RSHYPHDIETTVADASPLV	17.7581	3.77276e-06		3	WP_003894908.1/	503,G,R/	1|	target	0
0000_XuPing_MC115_R_10_33PER.32817.32817.4.0.dta	4	0	RQHSENAALIAEFLDGHPAVQTVLYPGLPSHPNHDVAA	26.4351	3.79395e-06		3	WP_011730426.1/	258,M,R/	2|	target	0
0000_XuPing_MC115_R_13_33PER.25306.25306.2.0.dta	2	0	KLEIDLSGLSEADVK	21.9889	3.8023e-06		3	WP_003893786.1/	87,E,R/	1|	target	1
0000_XuPing_MC115_R_10_33PER.22832.22832.2.0.dta	2	0	KVGWNASDTHPLSFDDV	20.5863	3.81449e-06		3	WP_003896109.1/	208,N,R/	1|	target	0
0000_XuPing_MC115_R_13_33PER.10864.10864.2.0.dta	2	0	KDAGAQIVEIGHSE	20.3329	3.81602e-06		3	WP_011731538.1/	94,A,R/	1|	target	0
0000_XuPing_MC115_R_8_33PER.33643.33643.2.0.dta	2	0	KLDALGLENLDGMQADIE	18.8676	3.82174e-06		3	WP_011729243.1/	111,G,R/	2|	target	0
0000_XuPing_MC115_R_13_33PER.9178.9178.2.0.dta	2	0	RNTYPGKAEVLDSHCESVG	18.6372	3.82213e-06	15,Carbamidomethyl[C];	3	WP_175048377.1/	216,D,R/	2|0|	target	1
0000_XuPing_MC115_R_4_33PER.9602.9602.3.0.dta	3	0	KGYNVPDYPANPKTDDEK	24.0274	3.83706e-06		3	WP_011727802.1/	104,G,K/	1|	target	2
0000_XuPing_MC115_R_6_33PER.28269.28269.3.1.dta	3	0	KVSNLPAGHGLNAATGEYEDLLAAGVADPV	17.3307	3.85784e-06		3	WP_003892307.1/	464,E,K/	2|	target	0
0000_XuPing_MC115_R_13_33PER.23419.23419.3.0.dta	3	0	RVLDGRPGEHNDQIGYVPQDYVAGAGEAI	18.4393	3.85861e-06		3	WP_011730999.1/	68,V,R/	2|	target	1
0000_XuPing_MC115_R_10_33PER.12991.12991.2.0.dta	2	0	RTATSEVVDNPGHLDAALD	19.6494	3.86286e-06		3	WP_014878472.1/	115,V,R/	2|	target	0
0000_XuPing_MC115_R_10_33PER.40196.40196.2.0.dta	2	0	KMCLSGIDAIALADQLI	21.4976	3.86788e-06	2,Oxidation[M];3,Carbamidomethyl[C];	3	WP_014878184.1/	85,N,R/	1|0|0|	target	0
0000_XuPing_MC115_R_9_33PER.7555.7555.3.0.dta	3	0	RHYAHVDAPGHADYI	17.1391	3.86865e-06		3	WP_003892789.1/	76,K,K/	2|	target	0
0000_XuPing_MC115_R_11_33PER.40935.40935.3.0.dta	3	0	RTVNAEDSLTGTKDELTGLIEFAAPV	15.5175	3.87059e-06		3	WP_011731179.1/	162,G,R/	1|	target	1
0000_XuPing_MC115_R_13_33PER.12534.12534.3.0.dta	3	0	KVAVTAEVLEHTKGP	21.8596	3.87756e-06		3	WP_003896002.1/	56,A,K/	1|	target	1
0000_XuPing_MC115_R_11_33PER.33688.33688.3.0.dta	3	0	RAVIDGVEQLVHDGSALQYPAPN	18.3806	3.9048e-06		3	WP_011731165.1/	175,A,K/	1|	target	0
0000_XuPing_MC115_R_13_33PER.38347.38347.3.0.dta	3	0	RIHANVPAEFTDFAAFAGSDI	17.0149	3.91301e-06		3	WP_011728418.1/	185,A,R/	1|	target	0
0000_XuPing_MC115_R_7_33PER.36393.36393.3.0.dta	3	0	TQYAVTDPATAEVVATYPTATDAEVQAAIEAAH	20.4094	3.91536e-06		3	WP_003897865.1/	1,M,K/	2|	target	0
0000_XuPing_MC115_R_7_33PER.14523.14523.2.0.dta	2	0	KAAAPAGDPTGGMGGMDF	20.5646	3.93262e-06	16,Oxidation[M];	3	WP_003892307.1/	523,E,-/	1|0|	target	0
0000_XuPing_MC115_R_12_33PER.17134.17134.3.0.dta	3	0	RLILGLDHPTSGTATIDGK	20.7655	3.93302e-06		3	WP_003892221.1/	44,M,R/	1|	target	1
0000_XuPing_MC115_R_12_33PER.18792.18792.2.0.dta	2	0	KLIDAVVAHGTAGDIAA	17.6525	3.95154e-06		3	WP_011727715.1/	227,D,R/	1|	target	0
0000_XuPing_MC115_R_5_33PER.22415.22415.2.0.dta	2	0	RLQVEHPVTEETSGIDLV	15.4294	3.95471e-06		3	WP_003893197.1/	298,T,R/	1|	target	0
0000_XuPing_MC115_R_13_33PER.42890.42890.4.0.dta	4	0	RFVPVEAQVVADQIEAATSAYDLHTV	20.777	3.95669e-06		3	WP_011726964.1/	51,H,K/	1|	target	0
0000_XuPing_MC115_R_13_33PER.40272.40272.3.0.dta	3	0	KAFVTLGGTPLLEHALSGL	24.034	3.95748e-06		3	WP_011731019.1/	21,P,R/	1|	target	0
0000_XuPing_MC115_R_12_33PER.15898.15898.2.0.dta	2	0	RIINTSSGAGLQGSVGQANYSAA	17.9398	3.98249e-06		3	WP_011730964.1/	151,A,K/	1|	target	0
0000_XuPing_MC115_R_8_33PER.12133.12133.3.0.dta	3	0	RLVDENGAEVPHDGETIG	15.9326	3.99445e-06		3	WP_011730326.1/	303,T,R/	1|	target	0
0000_XuPing_MC115_R_13_33PER.29804.29804.2.0.dta	2	0	KLFGSVTAADVVNAIK	22.0058	3.99565e-06		3	WP_003898318.1/	89,G,K/	1|	target	1
0000_XuPing_MC115_R_9_33PER.8169.8169.2.0.dta	2	0	RQLADPALHADAGAA	15.9345	4.00645e-06		3	WP_011730207.1/	21,E,R/	2|	target	0
0000_XuPing_MC115_R_13_33PER.15458.15458.2.0.dta	2	0	RPVAVVTGASAGIGAATA	15.2898	4.0205e-06		3	WP_011727295.1/	7,D,K/	1|	target	0
0000_XuPing_MC115_R_9_33PER.8186.8186.2.0.dta	2	0	RQLADPALHADAGAA	15.8348	4.02372e-06		3	WP_011730207.1/	21,E,R/	2|	target	0
0000_XuPing_MC115_R_7_33PER.15564.15564.2.0.dta	2	0	KDETTIVEGAGDAEAIQG	17.9951	4.02694e-06		3	WP_003892307.1/	324,T,R/	2|	target	0
0000_XuPing_MC115_R_12_33PER.25168.25168.2.0.dta	2	0	RAATQFADDVAAGVFPAEEHSY	21.2373	4.0354e-06		3	WP_011729713.1/	265,H,-/	1|	target	0
0000_XuPing_MC115_R_13_33PER.35137.35137.4.0.dta	4	0	AEYTLPDLDYDYGALEPHISGQINELHHS	20.3506	4.03985e-06		3	WP_011731275.1/	1,M,K/	2|	target	0
0000_XuPing_MC115_R_8_33PER.32102.32102.3.0.dta	3	0	RDLVVDTPVTLSPEDSVSDANALLH	18.6167	4.04712e-06		3	WP_011729218.1/	91,S,K/	1|	target	0
0000_XuPing_MC115_R_10_33PER.9011.9011.2.0.dta	2	0	KKGDTFTCEVSIDGTK	25.0686	4.06375e-06	8,Carbamidomethyl[C];	3	WP_003895335.1/	237,V,R/	1|0|	target	2
0000_XuPing_MC115_R_13_33PER.40901.40901.3.2.dta	3	0	RILMHQPLGGVTGSAADIAIQAEQFAVI	17.8419	4.0666e-06		3	WP_014878099.1/	112,A,K/	2|	target	0
0000_XuPing_MC115_R_1_33PER.4634.4634.3.0.dta	3	0	RLETPEGGPAHDADQ	18.9574	4.07881e-06		3	WP_011729889.1/	268,Y,K/	1|	target	0
0000_XuPing_MC115_R_2_33PER.11950.11950.2.0.dta	2	0	KADESYQIGEVGHPV	20.6407	4.10049e-06		3	WP_011728326.1/	43,L,R/	2|	target	0
0000_XuPing_MC115_R_7_33PER.15959.15959.2.0.dta	2	0	KDETTIVEGAGDAEAIQG	17.7407	4.10254e-06		3	WP_003892307.1/	324,T,R/	2|	target	0
0000_XuPing_MC115_R_5_33PER.8870.8870.2.0.dta	2	0	KMNTGGVHGSALGADEVAATK	29.9838	4.105e-06		3	WP_011728815.1/	275,N,K/	1|	target	1
0000_XuPing_MC115_R_13_33PER.38218.38218.3.0.dta	3	0	KAMGIEYDAVGGLTMGADPLAHGVAMVTG	21.3917	4.10582e-06		3	WP_011731335.1/	65,A,K/	2|	target	0
0000_XuPing_MC115_R_8_33PER.16220.16220.2.0.dta	2	0	RDWDDTASLVASDH	20.8382	4.10911e-06		3	WP_011728470.1/	329,L,R/	1|	target	0
0000_XuPing_MC115_R_10_33PER.40186.40186.2.0.dta	2	0	KMCLSGIDAIALADQLI	23.2041	4.1161e-06	2,Oxidation[M];3,Carbamidomethyl[C];	3	WP_014878184.1/	85,N,R/	2|0|0|	target	0
0000_XuPing_MC115_R_13_33PER.17619.17619.2.0.dta	2	0	KVVIADLQADKGEALA	19.2734	4.1194e-06		3	WP_003891557.1/	30,A,K/	1|	target	1
0000_XuPing_MC115_R_12_33PER.6511.6511.2.0.dta	2	0	KGEAGTGDVSNATTHM	20.1608	4.12806e-06		3	WP_011728705.1/	157,S,R/	1|	target	0
0000_XuPing_MC115_R_7_33PER.23639.23639.2.0.dta	2	0	RGDFALITQDNLVHGSDSPESAA	22.5375	4.13053e-06		3	WP_011729972.1/	103,I,R/	1|	target	0
0000_XuPing_MC115_R_10_33PER.19132.19132.2.0.dta	2	0	RGTDAVIDAVGMEAHGSPVA	19.8812	4.13095e-06		3	WP_011731403.1/	245,G,K/	1|	target	0
0000_XuPing_MC115_R_13_33PER.18984.18984.2.0.dta	2	0	KGSVLVAGPDFGTGSS	20.8995	4.13715e-06		3	WP_003893754.1/	60,D,R/	2|	target	0
0000_XuPing_MC115_R_9_33PER.5790.5790.3.0.dta	3	0	RTKPHVNIGTIGHVDHG	22.6411	4.1446e-06		3	WP_003892789.1/	7,E,K/	2|	target	1
0000_XuPing_MC115_R_13_33PER.4495.4495.5.0.dta	5	0	RIGEEVPPPAAGDAGHDHDH	18.6414	4.1529e-06		3	WP_003897460.1/	74,E,-/	1|	target	0
0000_XuPing_MC115_R_11_33PER.15065.15065.2.0.dta	2	0	RLLDHPAVTAIAEAHG	21.7728	4.15664e-06		3	WP_003893772.1/	201,G,R/	1|	target	0
0000_XuPing_MC115_R_13_33PER.38241.38241.3.0.dta	3	0	KAMGIEYDAVGGLTMGADPLAHGVAMVTG	21.8569	4.18919e-06		3	WP_011731335.1/	65,A,K/	1|	target	0
0000_XuPing_MC115_R_13_33PER.35497.35497.3.0.dta	3	0	RGLGTEAPLVVDPVCASMHGDPLLHPSALDSV	25.9963	4.19715e-06	15,Carbamidomethyl[C];	3	WP_011727221.1/	104,W,R/	1|0|	target	0
0000_XuPing_MC115_R_13_33PER.38460.38460.2.0.dta	2	0	KPVPNALTLELEPVVAGEM	16.759	4.20261e-06		3	WP_011730414.1/	3,Q,R/	1|	target	0
0000_XuPing_MC115_R_9_33PER.15581.15581.2.0.dta	2	0	RITHLPTGIVVTCQNE	15.4207	4.21271e-06	13,Carbamidomethyl[C];	3	WP_011728139.1/WP_011730207.1/	259,V,K/247,V,R/	2|0|	target	0
0000_XuPing_MC115_R_3_33PER.16145.16145.3.0.dta	3	0	RESLQATAQLTQTHEVDMT	18.612	4.22917e-06		3	WP_011729702.1/	364,T,K/	1|	target	0
0000_XuPing_MC115_R_12_33PER.23300.23300.4.0.dta	4	0	RDHGLLPIVIGDATGAAHPDHE	19.0496	4.24188e-06		3	WP_014878021.1/	203,A,R/	1|	target	0
0000_XuPing_MC115_R_9_33PER.35370.35370.3.0.dta	3	0	RALGFSPELVAAVHADGTVITEPLAGT	13.7527	4.25931e-06		3	WP_011729893.1/	244,I,R/	2|	target	0
0000_XuPing_MC115_R_7_33PER.32989.32989.3.0.dta	3	0	KTDDVAGDGTTTATVLAQALV	18.3362	4.27253e-06		3	WP_003892307.1/	78,K,R/	2|	target	0
0000_XuPing_MC115_R_13_33PER.13830.13830.2.0.dta	2	0	KVAVIYYSATGHGTTMAQ	22.4008	4.27894e-06		3	WP_011728300.1/	6,T,R/	1|	target	0
0000_XuPing_MC115_R_10_33PER.22497.22497.2.0.dta	2	0	RTATLVANLPETTGGVQLN	17.494	4.28794e-06		3	WP_011730738.1/	70,A,R/	1|	target	0
0000_XuPing_MC115_R_13_33PER.40889.40889.3.0.dta	3	0	RDIADTTDITMLIVTHEMHFA	22.035	4.29438e-06		3	WP_003896768.1/	189,L,R/	1|	target	0
0000_XuPing_MC115_R_13_33PER.12288.12288.3.0.dta	3	0	KSDYPDGVVDHERPLAP	22.6255	4.30082e-06		3	WP_011730252.1/	10,A,R/	1|	target	1
0000_XuPing_MC115_R_10_33PER.20353.20353.2.0.dta	2	0	KPGDWYVIHSYAGYEN	23.0498	4.32627e-06		3	WP_011727616.1/	85,L,K/	1|	target	0
0000_XuPing_MC115_R_12_33PER.24465.24465.2.0.dta	2	0	RAEEIDKWADLTTSTDFDS	16.7016	4.32627e-06		3	WP_011728098.1/	257,A,-/	2|	target	1
0000_XuPing_MC115_R_6_33PER.20179.20179.2.0.dta	2	0	KAAAPAGDPTGGMGGMDF	21.9293	4.36626e-06		3	WP_003892307.1/	523,E,-/	2|	target	0
0000_XuPing_MC115_R_12_33PER.24312.24312.2.0.dta	2	0	KIVEADQIEEWAEAEKA	20.7471	4.3715e-06		3	WP_011728036.1/	200,E,K/	1|	target	1
0000_XuPing_MC115_R_13_33PER.37013.37013.3.0.dta	3	0	RLASGLLDTVDTGDTPYVLEVTSPGVDRPLTTE	19.2248	4.37369e-06		3	WP_011728481.1/	66,S,K/	1|	target	1
0000_XuPing_MC115_R_10_33PER.41090.41090.3.0.dta	3	0	RVQLNPLEEASAYQQLLDEFGVTHDELAA	18.7928	4.37762e-06		3	WP_011731641.1/	181,H,R/	1|	target	0
0000_XuPing_MC115_R_10_33PER.13435.13435.2.0.dta	2	0	KALQDAGVTVHADPTEDEL	21.9088	4.39034e-06		3	WP_011729942.1/	296,V,R/	2|	target	0
0000_XuPing_MC115_R_13_33PER.16113.16113.2.0.dta	2	0	KDEAAEAPAEAAEAPAEAADAASES	16.6374	4.39253e-06		3	WP_011728340.1/	131,K,-/	2|	target	0
0000_XuPing_MC115_R_7_33PER.9194.9194.2.0.dta	2	0	RDSSLVIHDDAEVAHAQ	20.962	4.39605e-06		3	WP_003893504.1/	123,T,R/	1|	target	0
0000_XuPing_MC115_R_9_33PER.11733.11733.2.0.dta	2	0	KTATLENAPNELSGAVGHEHS	24.3349	4.40133e-06		3	WP_011731002.1/	367,T,-/	1|	target	0
0000_XuPing_MC115_R_10_33PER.1295.1295.2.0.dta	2	0	KQIHAGQSPDSATHA	22.6813	4.40221e-06		3	WP_003893059.1/	14,T,R/	1|	target	0
0000_XuPing_MC115_R_2_33PER.22174.22174.2.0.dta	2	0	KEGDVIETYELVEKA	22.2346	4.41146e-06		3	WP_014877447.1/	917,I,R/	2|	target	1
0000_XuPing_MC115_R_10_33PER.8205.8205.2.0.dta	2	0	KPTDIDHVNAHATGTNVGDVAES	21.2556	4.41411e-06		3	WP_011729737.1/	300,L,K/	1|	target	0
0000_XuPing_MC115_R_12_33PER.22924.22924.3.0.dta	3	0	RHIMIPGMIEEDDGRPVEM	21.4691	4.42118e-06		3	WP_011731428.1/	42,I,K/	1|	target	1
0000_XuPing_MC115_R_13_33PER.37888.37888.2.0.dta	2	0	KEVTVLSLAEIGVEPDEVGVANAGS	18.2773	4.43313e-06		3	WP_011728286.1/	201,K,K/	1|	target	0
0000_XuPing_MC115_R_10_33PER.16847.16847.3.0.dta	3	0	RKDGTITAGSASQISDGAAAVIVMN	19.5917	4.43624e-06	24,Oxidation[M];	3	WP_014878184.1/	236,F,K/	1|0|	target	1
0000_XuPing_MC115_R_10_33PER.25627.25627.3.0.dta	3	0	RAGEFDVIVAGGQESMSQAPHLLPKS	25.2313	4.43624e-06		3	WP_014878184.1/	102,I,R/	2|	target	1
0000_XuPing_MC115_R_5_33PER.16919.16919.2.0.dta	2	0	RDDDGSIVGTVTGVDH	20.1434	4.44778e-06		3	WP_011728458.1/	176,V,K/	1|	target	0
0000_XuPing_MC115_R_1_33PER.10016.10016.2.0.dta	2	0	RSDTPIGVDVEGHG	18.714	4.45446e-06		3	WP_011726917.1/	869,N,R/	1|	target	0
0000_XuPing_MC115_R_13_33PER.39091.39091.3.0.dta	3	0	REALQQEFNYANVMQIPGVV	17.1363	4.48037e-06		3	WP_003892854.1/	19,I,K/	1|	target	0
0000_XuPing_MC115_R_5_33PER.23839.23839.2.0.dta	2	0	RSLVEEELHHLSGYDNS	18.2131	4.4862e-06		3	WP_011729900.1/	375,E,R/	1|	target	0
0000_XuPing_MC115_R_10_33PER.17132.17132.2.0.dta	2	0	KTALLNAADEVELAK	23.5717	4.50373e-06		3	WP_003894135.1/	31,G,R/	1|	target	1
0000_XuPing_MC115_R_7_33PER.26798.26798.2.0.dta	2	0	KEVTVETAVLCDLCHG	20.3792	4.50463e-06	11,Carbamidomethyl[C];14,Carbamidomethyl[C];	3	WP_011729880.1/	130,T,K/	2|0|0|	target	0
0000_XuPing_MC115_R_10_33PER.25668.25668.4.0.dta	4	0	RAGEFDVIVAGGQESMSQAPHLLPKS	19.9039	4.52178e-06		3	WP_014878184.1/	102,I,R/	1|	target	1
0000_XuPing_MC115_R_10_33PER.27003.27003.4.0.dta	4	0	RLDTVVLSTQHADGIDLEGTLTPDIRE	19.0426	4.52902e-06		3	WP_003894439.1/	190,V,K/	1|	target	1
0000_XuPing_MC115_R_10_33PER.19366.19366.3.0.dta	3	0	RIDNSGIFVHSAPWSVGDQGK	24.1767	4.53265e-06		3	WP_011726764.1/	275,V,R/	2|	target	1
0000_XuPing_MC115_R_7_33PER.9266.9266.2.0.dta	2	0	KVFTGDEDPVPHAHVTTTTTH	24.371	4.54172e-06		3	WP_011730415.1/	269,G,K/	1|	target	0
0000_XuPing_MC115_R_9_33PER.12843.12843.2.0.dta	2	0	KGAGGEDLVDRWN	20.3121	4.55582e-06		3	WP_011727363.1/	354,I,R/	2|	target	1
0000_XuPing_MC115_R_13_33PER.33712.33712.2.0.dta	2	0	RLPELSVETVNISYSSGADGI	20.2026	4.57042e-06		3	WP_014878619.1/	150,V,K/	1|	target	0
0000_XuPing_MC115_R_8_33PER.21909.21909.2.0.dta	2	0	RTQDHEIIGIVEQADATESQ	18.3531	4.60299e-06		3	WP_011730527.1/	154,L,R/	1|	target	0
0000_XuPing_MC115_R_9_33PER.5768.5768.4.0.dta	4	0	RTKPHVNIGTIGHVDHG	21.0274	4.60299e-06		3	WP_003892789.1/	7,E,K/	2|	target	1
0000_XuPing_MC115_R_12_33PER.12122.12122.3.0.dta	3	0	RVVGDHTVGVLVQANHGA	19.2793	4.61313e-06		3	WP_011728145.1/	187,S,R/	1|	target	0
0000_XuPing_MC115_R_8_33PER.21824.21824.3.0.dta	3	0	RTQDHEIIGIVEQADATESQ	15.7016	4.61913e-06		3	WP_011730527.1/	154,L,R/	1|	target	0
0000_XuPing_MC115_R_10_33PER.37892.37892.2.0.dta	2	0	KYGLIGFNMPEEFGGGGSDDF	20.333	4.62467e-06		3	WP_003896599.1/	47,G,R/	2|	target	0
0000_XuPing_MC115_R_10_33PER.14370.14370.2.0.dta	2	0	KAVNAGGVATSALEMQQNAS	18.9144	4.62838e-06		3	WP_003896839.1/	370,G,R/	2|	target	0
0000_XuPing_MC115_R_13_33PER.40907.40907.3.0.dta	3	0	RILMHQPLGGVTGSAADIAIQAEQFAVI	18.1798	4.64971e-06		3	WP_014878099.1/	112,A,K/	1|	target	0
0000_XuPing_MC115_R_12_33PER.32537.32537.3.0.dta	3	0	RQAQITQEISEIVGGANALAGSK	21.0797	4.65763e-06		3	WP_003896329.1/	284,E,-/	2|	target	1
0000_XuPing_MC115_R_13_33PER.39190.39190.3.0.dta	3	0	RNALNTAVIGGVDLVVSVGGTGVTPRDVTPEAT	20.568	4.65949e-06		3	WP_003896882.1/	56,I,R/	1|	target	1
0000_XuPing_MC115_R_13_33PER.39592.39592.3.0.dta	3	0	KDALIVESLENNQYANFLVS	15.1028	4.69785e-06		3	WP_011728786.1/	220,L,R/	1|	target	0
0000_XuPing_MC115_R_8_33PER.32033.32033.2.0.dta	2	0	RLGELAIGGTAVGTGLNAPEGFGA	16.6774	4.70538e-06		3	WP_011730408.1/	217,P,K/	1|	target	0
0000_XuPing_MC115_R_13_33PER.20214.20214.2.0.dta	2	0	RVAVGLDAQTDGAGGF	19.1278	4.71385e-06		3	WP_029104322.1/	120,D,R/	2|	target	0
0000_XuPing_MC115_R_13_33PER.42409.42409.3.0.dta	3	0	KFVATDVTDEAGVTEALNVAESLGPV	17.4663	4.71904e-06		3	WP_003896585.1/	50,A,R/	2|	target	0
0000_XuPing_MC115_R_7_33PER.26249.26249.3.0.dta	3	0	RAMNNPIHPTGGITILHGSLAPEGAVV	19.02	4.74554e-06		3	WP_011726760.1/	381,L,K/	1|	target	0
0000_XuPing_MC115_R_12_33PER.21843.21843.4.1.dta	4	0	REAGGTFTSIDGADGPHGGSALATNGVLHDAVVS	16.9007	4.78605e-06		3	WP_011728137.1/	221,I,R/	2|	target	0
0000_XuPing_MC115_R_10_33PER.36585.36585.2.0.dta	2	0	RTLDDELVAQGIVGIAGIDT	18.9009	4.80331e-06		3	WP_011728778.1/	104,T,R/	2|	target	0
0000_XuPing_MC115_R_12_33PER.21842.21842.2.0.dta	2	0	RLLADGHGVVGLDDLSSG	15.0954	4.80475e-06		3	WP_029104180.1/	18,D,R/	2|	target	0
0000_XuPing_MC115_R_11_33PER.21324.21324.3.0.dta	3	0	KIENPVAVVNTTSHSEAANAL	14.98	4.811e-06		3	WP_003895899.1/	256,F,K/	1|	target	0
0000_XuPing_MC115_R_13_33PER.4477.4477.3.0.dta	3	0	RIGEEVPPPAAGDAGHDHDH	20.0953	4.81967e-06		3	WP_003897460.1/	74,E,-/	2|	target	0
0000_XuPing_MC115_R_10_33PER.19814.19814.4.0.dta	4	0	KGFDGASCGVNVAIGAQSPDIAQGVDTAHET	22.9716	4.82208e-06	8,Carbamidomethyl[C];	3	WP_003894439.1/	83,T,R/	1|0|	target	0
0000_XuPing_MC115_R_11_33PER.24519.24519.2.0.dta	2	0	RLEQALASGELNQGAVDASLQ	18.6986	4.82498e-06		3	WP_011726879.1/	354,D,R/	1|	target	0
0000_XuPing_MC115_R_5_33PER.24063.24063.2.0.dta	2	0	RYLADEHDHDLSDLATYDDI	17.5362	4.83464e-06		3	WP_011727824.1/	301,A,R/	2|	target	0
0000_XuPing_MC115_R_13_33PER.42645.42645.3.0.dta	3	0	RNPVATGASLLEFEVVLDVAGSGDKA	23.5503	4.8356e-06		3	WP_011731028.1/	79,Q,-/	2|	target	1
0000_XuPing_MC115_R_8_33PER.36536.36536.2.0.dta	2	0	KAVASLDLGLPLVAGNVVSAEGT	16.1983	4.84092e-06		3	WP_011729218.1/	258,I,R/	1|	target	0
0000_XuPing_MC115_R_5_33PER.23731.23731.2.0.dta	2	0	KLVSTVGTVESEAPAAEVEAV	15.3034	4.85644e-06		3	WP_014878537.1/	339,A,K/	1|	target	0
0000_XuPing_MC115_R_4_33PER.19937.19937.3.0.dta	3	0	KVESHNHPSYVEPYQGAATGVGGIV	18.2023	4.85887e-06		3	WP_011730824.1/	107,F,R/	1|	target	0
0000_XuPing_MC115_R_13_33PER.2459.2459.4.0.dta	4	0	RSAHTVYGGHEHNL	20.5758	4.85984e-06		3	WP_014878426.1/	23,G,R/	1|	target	0
0000_XuPing_MC115_R_8_33PER.24177.24177.4.0.dta	4	0	RLLASLHDDEGNVAVEGLHEATAADVD	16.8955	4.8613e-06		3	WP_014878135.1/	226,V,R/	2|	target	0
0000_XuPing_MC115_R_10_33PER.28407.28407.2.0.dta	2	0	KVVNTVLADLGHETLDTSDY	25.5955	4.86276e-06		3	WP_003894439.1/	217,E,R/	1|	target	0
0000_XuPing_MC115_R_10_33PER.28948.28948.3.0.dta	3	0	RLPQDVSLEGDDTIVIGDTKI	25.3597	4.86276e-06		3	WP_003894472.1/	58,G,K/	1|	target	1
0000_XuPing_MC115_R_8_33PER.15487.15487.3.0.dta	3	0	RLLAADGVDHVSAGVHAV	16.4559	4.86908e-06		3	WP_011729853.1/	148,G,K/	1|	target	0
0000_XuPing_MC115_R_13_33PER.39113.39113.2.0.dta	2	0	KTDTVDVVLGLESGADDYVM	17.2661	4.87688e-06		3	WP_011727971.1/	84,A,K/	1|	target	0
0000_XuPing_MC115_R_7_33PER.14465.14465.4.0.dta	4	0	KYSDIVAQHFGTDHHQI	21.6328	4.87883e-06		3	WP_011728459.1/	306,F,R/	2|	target	0
0000_XuPing_MC115_R_7_33PER.15680.15680.2.0.dta	2	0	KDSTVIVDGGGTAEAIAD	17.6201	4.88664e-06		3	WP_011727753.1/	324,N,R/	2|	target	0
0000_XuPing_MC115_R_5_33PER.23830.23830.2.0.dta	2	0	KDAGLASVAVYAEPDADAPHV	25.363	4.90035e-06		3	WP_003893197.1/	28,A,R/	1|	target	0
0000_XuPing_MC115_R_9_33PER.23579.23579.2.0.dta	2	0	RAVMDDVAPVMSANADNLE	17.1633	4.91065e-06		3	WP_162139517.1/	245,H,R/	2|	target	0
0000_XuPing_MC115_R_7_33PER.14798.14798.2.0.dta	2	0	RSVTGEDVDMVSLGGPEAHH	26.2876	4.91114e-06		3	WP_011729738.1/	165,V,K/	1|	target	0
0000_XuPing_MC115_R_12_33PER.10828.10828.2.0.dta	2	0	RQAITAAGSGCAASIDAE	17.2048	4.91753e-06	11,Carbamidomethyl[C];	3	WP_011731638.1/	286,Y,R/	2|0|	target	0
0000_XuPing_MC115_R_5_33PER.22467.22467.2.0.dta	2	0	KVALLNAEEEVELAK	24.9414	4.92048e-06		3	WP_011728563.1/	174,G,R/	1|	target	1
0000_XuPing_MC115_R_9_33PER.17496.17496.2.0.dta	2	0	RVNPAGDDAHVLVTTNEGF	15.791	4.93082e-06		3	WP_011731002.1/	67,L,R/	2|	target	0
0000_XuPing_MC115_R_13_33PER.22907.22907.2.0.dta	2	0	RLIASTGDSVTTYGEPWNMN	18.068	4.96248e-06	19,Oxidation[M];	3	WP_003891919.1/WP_011727317.1/WP_011730563.1/WP_162139622.1/	195,A,-/191,A,-/195,A,-/181,A,-/	1|0|	target	0
0000_XuPing_MC115_R_8_33PER.37752.37752.3.0.dta	3	0	KGIFPAVDPLASSSTILDPAIVGDEHY	20.8704	4.97192e-06		3	WP_038558043.1/	339,S,R/	2|	target	0
0000_XuPing_MC115_R_10_33PER.28368.28368.2.0.dta	2	0	KVVNTVLADLGHETLDTSDY	24.691	4.99085e-06		3	WP_003894439.1/	217,E,R/	2|	target	0
0000_XuPing_MC115_R_6_33PER.20191.20191.2.0.dta	2	0	KAAAPAGDPTGGMGGMDF	22.4906	4.99085e-06		3	WP_003892307.1/	523,E,-/	1|	target	0
0000_XuPing_MC115_R_6_33PER.17146.17146.2.0.dta	2	0	RHVEVPDQVVQVGDDAMV	23.1326	4.99135e-06	17,Oxidation[M];	3	WP_003895279.1/	328,E,K/	1|0|	target	0
0000_XuPing_MC115_R_7_33PER.23846.23846.2.0.dta	2	0	KVVESFPALGADGGADGDV	20.1369	5.00384e-06		3	WP_174519593.1/	90,W,K/	2|	target	0
0000_XuPing_MC115_R_7_33PER.33081.33081.3.1.dta	3	0	KVSNLPAGHGLNAATGEYEDLLAAGVADPV	18.0363	5.00985e-06		3	WP_003892307.1/	464,E,K/	2|	target	0
0000_XuPing_MC115_R_8_33PER.26534.26534.3.0.dta	3	0	RNVQVDEPVEITITGPGEGNTAYGHVQV	17.6317	5.01486e-06		3	WP_011728831.1/	120,G,R/	1|	target	0
0000_XuPing_MC115_R_13_33PER.39708.39708.3.0.dta	3	0	KIDLGEPTPETHVAGVIVGAVAPVDDVSTLM	19.6762	5.01737e-06		3	WP_011729164.1/	97,E,R/	1|	target	0
0000_XuPing_MC115_R_10_33PER.9670.9670.2.0.dta	2	0	RLVHGGEAPTAASWGAAN	19.1093	5.04554e-06		3	WP_011729709.1/	297,K,R/	2|	target	0
0000_XuPing_MC115_R_10_33PER.23624.23624.5.0.dta	5	0	RVLVDEASHELSAHPVALVHLTALASH	21.7861	5.05261e-06		3	WP_011731155.1/	129,G,R/	2|	target	0
0000_XuPing_MC115_R_10_33PER.10976.10976.3.1.dta	3	0	RVGDPIHGADADGVLHAGTA	21.4136	5.0754e-06		3	WP_014878472.1/	342,P,R/	2|	target	0
0000_XuPing_MC115_R_9_33PER.15491.15491.2.0.dta	2	0	RGAGQTVAVIDTGVQPGP	14.6407	5.09778e-06		3	WP_011727074.1/	84,S,R/	2|	target	0
0000_XuPing_MC115_R_11_33PER.27254.27254.3.0.dta	3	0	KLQAPGPVTLAAHLELPGGH	28.9102	5.13719e-06		3	WP_011728293.1/	107,V,R/	2|	target	0
0000_XuPing_MC115_R_1_33PER.9517.9517.2.0.dta	2	0	REEMSGAADESDDEAPAGTI	17.5582	5.14644e-06	4,Oxidation[M];	3	WP_011730064.1/	2412,A,R/	1|0|	target	0
0000_XuPing_MC115_R_1_33PER.15255.15255.2.0.dta	2	0	KDAAPVAAVSSADLCT	16.8405	5.16294e-06	15,Carbamidomethyl[C];	3	WP_014876765.1/	2049,L,R/	1|0|	target	0
0000_XuPing_MC115_R_7_33PER.33346.33346.2.0.dta	2	0	KLVVDGQDVVADVHDVLD	16.6528	5.16758e-06		3	WP_011730607.1/	105,A,R/	2|	target	0
0000_XuPing_MC115_R_12_33PER.20479.20479.2.0.dta	2	0	KVIVMIGEIGGDAEE	21.2206	5.17897e-06	5,Oxidation[M];	3	WP_003896926.1/	210,T,R/	2|0|	target	0
0000_XuPing_MC115_R_4_33PER.23502.23502.2.0.dta	2	0	KLVGDTGEIVSIEHYGESADD	24.8373	5.2044e-06		3	WP_011728815.1/	651,Y,K/	2|	target	0
0000_XuPing_MC115_R_13_33PER.4927.4927.3.0.dta	3	0	RAHLESAGGQLTHEGQSTE	19.8518	5.22422e-06		3	WP_003897878.1/	152,V,K/	1|	target	0
0000_XuPing_MC115_R_7_33PER.3022.3022.2.0.dta	2	0	RGGSGGSYGGGGSGGGYGGGSGS	22.1557	5.24568e-06		3	CON_IPI00019359.3/	489,S,R/	1|	target	0
0000_XuPing_MC115_R_10_33PER.8069.8069.2.0.dta	2	0	KVTTGQTYVVDPDGDH	19.6874	5.25461e-06		3	WP_011728778.1/	170,G,R/	1|	target	0
0000_XuPing_MC115_R_5_33PER.23944.23944.3.0.dta	3	0	RLDHSDQEDFTDEEMMTITAGDVQ	18.4181	5.27039e-06	16,Oxidation[M];	3	WP_014876817.1/	568,Y,R/	1|0|	target	0
0000_XuPing_MC115_R_13_33PER.42743.42743.5.1.dta	5	0	KNLGVHTHLEDDHAVAAGNLLADETVISQLLNGYTTSSAETFED	18.2319	5.27409e-06		3	WP_011727820.1/	98,A,R/	2|	target	0
0000_XuPing_MC115_R_9_33PER.20019.20019.2.0.dta	2	0	REFLEGYVIGQDSAK	19.222	5.28412e-06		3	WP_003896045.1/	67,I,R/	2|	target	1
0000_XuPing_MC115_R_7_33PER.15391.15391.2.0.dta	2	0	KAAAPAGDPTGGMGGMDF	25.7418	5.29416e-06	13,Oxidation[M];	3	WP_003892307.1/	523,E,-/	1|0|	target	0
0000_XuPing_MC115_R_13_33PER.22028.22028.3.0.dta	3	0	KDYSTENASGGTSGPFYDGAVFH	20.4573	5.33295e-06		3	WP_003891350.1/	42,T,R/	2|	target	0
0000_XuPing_MC115_R_13_33PER.38378.38378.3.0.dta	3	0	KLEDLDLVSQDLLIAHAGELE	20.6296	5.34149e-06		3	WP_003897878.1/	125,E,K/	1|	target	0
0000_XuPing_MC115_R_13_33PER.16886.16886.2.0.dta	2	0	KLGCTFVIVGHSE	21.0461	5.38871e-06	4,Carbamidomethyl[C];	3	WP_011728805.1/	89,A,R/	1|0|	target	0
0000_XuPing_MC115_R_3_33PER.19826.19826.3.0.dta	3	0	RVLQYVNSVDCHVCDGSGL	19.59	5.38978e-06	11,Carbamidomethyl[C];14,Carbamidomethyl[C];	3	WP_036462788.1/	270,R,R/	1|0|0|	target	0
0000_XuPing_MC115_R_12_33PER.23933.23933.3.0.dta	3	0	RIDLSDGAGTLAHCVVENTA	15.2608	5.39949e-06	14,Carbamidomethyl[C];	3	WP_011729879.1/	38,E,K/	2|0|	target	0
0000_XuPing_MC115_R_10_33PER.35755.35755.3.0.dta	3	0	RVQNLDVGDYIFQVEVPTEEVTEIKNGQ	20.9275	5.41084e-06		3	WP_011727616.1/	109,T,R/	1|	target	1
0000_XuPing_MC115_R_13_33PER.23699.23699.2.0.dta	2	0	KADDMWGSTNDPNNAW	16.2529	5.42982e-06		3	WP_011731262.1/	219,Y,K/	1|	target	0
0000_XuPing_MC115_R_8_33PER.21180.21180.2.0.dta	2	0	KAGVVPPAEDDDPAEW	15.8472	5.4445e-06		3	WP_003893235.1/	162,E,K/	1|	target	0
0000_XuPing_MC115_R_13_33PER.14092.14092.3.0.dta	3	0	KQVLTDAETDEVLGKM	25.6529	5.45103e-06	16,Oxidation[M];	3	WP_003894434.1/	39,L,K/	2|0|	target	1
0000_XuPing_MC115_R_8_33PER.14874.14874.4.0.dta	4	0	RQALADGVIDCVATDHAPHAEHE	19.8996	5.46249e-06	11,Carbamidomethyl[C];	3	WP_011728776.1/	296,L,K/	2|0|	target	0
0000_XuPing_MC115_R_13_33PER.25086.25086.3.0.dta	3	0	RVAHPEITVDGDEATGTWYLQD	18.1094	5.46577e-06		3	WP_011727083.1/	79,H,R/	2|	target	0
0000_XuPing_MC115_R_13_33PER.39512.39512.2.0.dta	2	0	KAVLPIMNPGGGIVGMDFDPT	16.2718	5.46741e-06		3	WP_003894540.1/	131,A,R/	2|	target	0
0000_XuPing_MC115_R_9_33PER.29211.29211.3.0.dta	3	0	YAGPITIVSDEDHLPYDRPPLS	15.2289	5.48987e-06		1	WP_011727657.1/	30,E,K/	2|	target	1
0000_XuPing_MC115_R_10_33PER.35150.35150.3.0.dta	3	0	KGAPLLGEHTDEVLAGLGYDADQIEDFH	21.4397	5.53397e-06		3	WP_011726706.1/	384,I,R/	2|	target	0
0000_XuPing_MC115_R_8_33PER.9271.9271.4.0.dta	4	0	RDSSLVIHDDAEVAHAQ	18.3653	5.53507e-06		3	WP_003893504.1/	123,T,R/	1|	target	0
0000_XuPing_MC115_R_10_33PER.15474.15474.2.0.dta	2	0	RGGGTVVTFELDGDDGKA	22.1349	5.5384e-06		3	WP_011727178.1/	315,M,R/	2|	target	1
0000_XuPing_MC115_R_8_33PER.3077.3077.3.0.dta	3	0	RCSPQVHGAAHDTLEHT	18.4427	5.54837e-06	2,Carbamidomethyl[C];	3	WP_011727479.1/	287,L,R/	1|0|	target	0
0000_XuPing_MC115_R_11_33PER.17742.17742.2.0.dta	2	0	RVINTSSEAGLSGPVGQPNYGAA	17.5268	5.55004e-06		3	WP_011730882.1/	158,G,K/	1|	target	0
0000_XuPing_MC115_R_11_33PER.37311.37311.2.0.dta	2	0	KTFISELDVPVVAGGVLDH	21.4007	5.55781e-06		3	WP_011727767.1/	182,L,R/	1|	target	0
0000_XuPing_MC115_R_13_33PER.42431.42431.2.0.dta	2	0	KFVATDVTDEAGVTEALNVAESLGPV	17.595	5.56783e-06		3	WP_003896585.1/	50,A,R/	1|	target	0
0000_XuPing_MC115_R_8_33PER.13023.13023.2.0.dta	2	0	KTATLENAPNELSGAVGHEHS	17.581	5.58456e-06		3	WP_011731002.1/	367,T,-/	1|	target	0
0000_XuPing_MC115_R_8_33PER.26552.26552.3.0.dta	3	0	RNVQVDEPVEITITGPGEGNTAYGHVQV	21.0077	5.58623e-06		3	WP_011728831.1/	120,G,R/	2|	target	0
0000_XuPing_MC115_R_10_33PER.18626.18626.5.0.dta	5	0	RAMETAGLDPKDIDHVNAHATATPIGDTAEANAL	19.9081	5.59294e-06		3	WP_011729736.1/	292,K,R/	2|	target	1
0000_XuPing_MC115_R_10_33PER.20982.20982.3.0.dta	3	0	RAGVITPVSACSSGSEAIAHAW	21.6277	5.60077e-06	11,Carbamidomethyl[C];	3	WP_011729736.1/	160,A,R/	1|0|	target	0
0000_XuPing_MC115_R_12_33PER.22587.22587.3.0.dta	3	0	KIAANWGLEDGTIDKPAINGAVS	19.6651	5.6047e-06		3	WP_003894624.1/	272,E,-/	2|	target	1
0000_XuPing_MC115_R_13_33PER.37830.37830.2.0.dta	2	0	RSAWIAVNEFGDSVSVLPA	15.3239	5.6103e-06		3	WP_011730200.1/	140,E,K/	1|	target	0
0000_XuPing_MC115_R_13_33PER.12073.12073.2.0.dta	2	0	RTLDAEETAAADHALQ	17.2506	5.61873e-06		3	WP_003893697.1/	73,L,R/	1|	target	0
0000_XuPing_MC115_R_8_33PER.5322.5322.3.0.dta	3	0	RELHPDVNPDEEAQH	18.9937	5.62379e-06		3	WP_011729880.1/	28,A,R/	1|	target	0
0000_XuPing_MC115_R_13_33PER.44460.44460.2.0.dta	2	0	RPVVGAPVDALVELADEV	16.3013	5.62941e-06		3	WP_003895256.1/	88,E,K/	1|	target	0
0000_XuPing_MC115_R_13_33PER.4918.4918.3.0.dta	3	0	RAHLESAGGQLTHEGQSTE	18.5174	5.65084e-06		3	WP_003897878.1/	152,V,K/	2|	target	0
0000_XuPing_MC115_R_8_33PER.21309.21309.2.0.dta	2	0	KGHVFNALGDCLDDPGYG	16.026	5.66272e-06	11,Carbamidomethyl[C];	3	WP_038558043.1/	94,V,K/	1|0|	target	0
0000_XuPing_MC115_R_1_33PER.19869.19869.3.0.dta	3	0	RGPSVAVDTACSSSLVATHQGVQAL	19.1811	5.69851e-06	11,Carbamidomethyl[C];	3	WP_014878634.1/	281,F,R/	1|0|	target	0
0000_XuPing_MC115_R_11_33PER.41130.41130.3.0.dta	3	0	KLWTVDDLGGWDAVDPSLFDKDNGTIT	21.3934	5.70079e-06		3	WP_003895899.1/	314,E,K/	1|	target	1
0000_XuPing_MC115_R_13_33PER.34396.34396.3.0.dta	3	0	RPLVNDPVYGSQLVTQLVN	15.3638	5.7122e-06		3	WP_003892787.1/	9,K,K/	1|	target	0
0000_XuPing_MC115_R_12_33PER.34619.34619.3.0.dta	3	0	RELTGAGMLDSKNALVEADGDFDKAVELL	21.6292	5.73682e-06		3	WP_003893881.1/	12,L,R/	2|	target	2
0000_XuPing_MC115_R_8_33PER.29485.29485.3.0.dta	3	0	RHLIPALEVLHASLAA	17.6423	5.74715e-06		3	WP_011730408.1/	154,V,K/	1|	target	0
0000_XuPing_MC115_R_10_33PER.29247.29247.3.0.dta	3	0	RLPQDVSLEGDDTIVIGDTKI	23.7407	5.76096e-06		3	WP_003894472.1/	58,G,K/	2|	target	1
0000_XuPing_MC115_R_8_33PER.16487.16487.2.0.dta	2	0	KIVCTLGPATSTDETV	16.6829	5.76673e-06	4,Carbamidomethyl[C];	3	WP_011728910.1/	5,G,R/	1|0|	target	0
0000_XuPing_MC115_R_7_33PER.14521.14521.2.0.dta	2	0	KAAAPAGDPTGGMGGMDF	21.6898	5.77943e-06	16,Oxidation[M];	3	WP_003892307.1/	523,E,-/	2|0|	target	0
0000_XuPing_MC115_R_1_33PER.11911.11911.2.0.dta	2	0	REEMSGAADESDDEAPAGTI	17.182	5.80782e-06		3	WP_011730064.1/	2412,A,R/	2|	target	0
0000_XuPing_MC115_R_13_33PER.34669.34669.2.0.dta	2	0	RIGVTLLEAVPYGLHAQAV	16.4217	5.81828e-06		3	WP_003897712.1/	134,A,K/	1|	target	0
0000_XuPing_MC115_R_8_33PER.17652.17652.2.0.dta	2	0	KVIAAEPAACPSITQGEY	16.8257	5.8492e-06	10,Carbamidomethyl[C];	3	WP_011728970.1/	292,P,R/	1|0|	target	0
0000_XuPing_MC115_R_11_33PER.27928.27928.2.0.dta	2	0	KMTSGQGFIAALDQSGGSTPKAL	24.6993	5.85564e-06		3	WP_011729118.1/	8,D,R/	2|	target	1
0000_XuPing_MC115_R_10_33PER.41059.41059.3.0.dta	3	0	RVQLNPLEEASAYQQLLDEFGVTHDELAA	20.7448	5.88558e-06		3	WP_011731641.1/	181,H,R/	2|	target	0
0000_XuPing_MC115_R_10_33PER.38259.38259.3.1.dta	3	0	KYGDATLVDHLAYDGLHDVFTDQPMGALTEQ	22.568	5.91389e-06		3	WP_014878184.1/	132,Y,R/	2|	target	0
0000_XuPing_MC115_R_12_33PER.11325.11325.4.0.dta	4	0	RTVVSAAVDDGDAEGVDATHHVK	18.5294	5.91508e-06		3	WP_011729766.1/	187,T,R/	1|	target	1
0000_XuPing_MC115_R_10_33PER.34590.34590.2.0.dta	2	0	RMTFGFPAEPYEVDPEIV	22.787	5.92218e-06	2,Oxidation[M];	3	WP_003897085.1/	205,L,R/	1|0|	target	0
0000_XuPing_MC115_R_11_33PER.26001.26001.2.0.dta	2	0	REDFSAAHPDTVQAVVNSYEEA	17.7025	5.92751e-06		3	WP_003891971.1/	215,V,R/	2|	target	0
0000_XuPing_MC115_R_13_33PER.42818.42818.3.0.dta	3	0	RGFACDVADAASVQAAADAVAAEFG	16.0704	5.95186e-06	5,Carbamidomethyl[C];	3	WP_011729199.1/	68,H,R/	1|0|	target	0
0000_XuPing_MC115_R_9_33PER.26228.26228.2.0.dta	2	0	RIEEGYVDSFTGDAAL	14.81	5.95186e-06		3	WP_029104479.1/	38,D,R/	2|	target	0
0000_XuPing_MC115_R_7_33PER.9181.9181.3.0.dta	3	0	RDSSLVIHDDAEVAHAQ	20.681	5.96796e-06		3	WP_003893504.1/	123,T,R/	2|	target	0
0000_XuPing_MC115_R_6_33PER.26913.26913.4.0.dta	4	0	KVSNLPAGHGLNAATGEYEDLLAAGVADPVKVT	22.1774	5.97034e-06		3	WP_003892307.1/	464,E,R/	1|	target	1
0000_XuPing_MC115_R_8_33PER.26595.26595.2.0.dta	2	0	KEVTVETAVLCDLCHG	16.3066	6.00988e-06	11,Carbamidomethyl[C];14,Carbamidomethyl[C];	3	WP_011729880.1/	130,T,K/	1|0|0|	target	0
0000_XuPing_MC115_R_13_33PER.21293.21293.4.0.dta	4	0	RHTELPIHGVQFHPESILTQGGH	23.7478	6.02673e-06		3	WP_003891354.1/	162,V,R/	1|	target	0
0000_XuPing_MC115_R_9_33PER.18432.18432.2.0.dta	2	0	KPGTTTPHTEFEGQVYILSKDEGG	20.8145	6.02914e-06		3	WP_003892789.1/	296,V,R/	2|	target	1
0000_XuPing_MC115_R_7_33PER.12477.12477.3.0.dta	3	0	KAVQQPDGTWHIEGVK	24.3456	6.06603e-06		3	WP_011726920.1/	178,T,R/	2|	target	1
0000_XuPing_MC115_R_7_33PER.18477.18477.2.0.dta	2	0	RHVEVPDQVVQVGDDAMV	20.8752	6.06785e-06	17,Oxidation[M];	3	WP_003895279.1/	328,E,K/	1|0|	target	0
0000_XuPing_MC115_R_10_33PER.33073.33073.3.0.dta	3	0	RLDTVVLSTQHADGIDLEGTLTPDI	17.3272	6.07696e-06		3	WP_003894439.1/	190,V,R/	1|	target	0
0000_XuPing_MC115_R_10_33PER.37237.37237.4.2.dta	4	0	RPLQSDAVAGDLDSLDLQLIHHLQVDG	21.5559	6.10498e-06		3	WP_011727229.1/	10,N,R/	2|	target	0
0000_XuPing_MC115_R_7_33PER.20361.20361.2.0.dta	2	0	RFYAGCQNVDTVESVAAEHA	21.6207	6.11598e-06	6,Carbamidomethyl[C];	3	WP_011730415.1/	89,H,R/	1|0|	target	0
0000_XuPing_MC115_R_13_33PER.39936.39936.3.0.dta	3	0	RIFTPASELPFAGHPTVGAAWYL	14.7599	6.11781e-06		3	WP_011728557.1/	62,A,R/	1|	target	0
0000_XuPing_MC115_R_10_33PER.34558.34558.2.0.dta	2	0	RMTFGFPAEPYEVDPEIV	22.48	6.12332e-06	2,Oxidation[M];	3	WP_003897085.1/	205,L,R/	2|0|	target	0
0000_XuPing_MC115_R_2_33PER.12973.12973.2.0.dta	2	0	RTTTAAPVTPPTPAPAPAPEP	19.8081	6.13619e-06		3	WP_011730279.1/	52,G,K/	1|	target	0
0000_XuPing_MC115_R_8_33PER.32125.32125.3.0.dta	3	0	KRAIDLADAVGEEMGAPASLAAGPQV	21.0807	6.14479e-06		3	WP_003891776.1/	78,Q,R/	2|	target	1
0000_XuPing_MC115_R_13_33PER.42817.42817.3.0.dta	3	0	RGFACDVADAASVQAAADAVAAEFG	18.8083	6.14602e-06	5,Carbamidomethyl[C];	3	WP_011729199.1/	68,H,R/	2|0|	target	0
0000_XuPing_MC115_R_10_33PER.21405.21405.3.0.dta	3	0	KSLSGHSDLIAGYVAGCQPELAE	19.4231	6.1688e-06	17,Carbamidomethyl[C];	3	WP_011728313.1/	195,T,R/	1|0|	target	0
0000_XuPing_MC115_R_8_33PER.26365.26365.2.0.dta	2	0	RNVNLEFVSANPTGPIHIGGT	19.7082	6.17435e-06		3	WP_011730214.1/	120,G,R/	2|	target	0
0000_XuPing_MC115_R_13_33PER.37608.37608.2.0.dta	2	0	RWDHIQDVGDISQFELDAI	17.2307	6.20717e-06		3	WP_011731048.1/	100,P,K/	2|	target	0
0000_XuPing_MC115_R_10_33PER.19107.19107.2.0.dta	2	0	KAVEMAGTTGYSEQTLLE	18.5627	6.20965e-06		3	WP_011728136.1/	352,L,K/	1|	target	0
0000_XuPing_MC115_R_13_33PER.39094.39094.2.0.dta	2	0	RVDETVAQLGDLDVVGVAADVATQ	17.7899	6.22644e-06		3	WP_011727057.1/	42,S,K/	1|	target	0
0000_XuPing_MC115_R_13_33PER.15432.15432.2.0.dta	2	0	KKVTVSTTTGPGIPVDPSVT	17.2114	6.2308e-06		3	WP_003892735.1/	209,L,R/	1|	target	1
0000_XuPing_MC115_R_10_33PER.13270.13270.3.0.dta	3	0	RILPVVVESYGAHANAASTHHIAG	15.7234	6.23329e-06		3	WP_011727529.1/	14,Q,R/	1|	target	0
0000_XuPing_MC115_R_13_33PER.16094.16094.3.0.dta	3	0	KVWGPPSHPATVVDHDL	19.9015	6.23641e-06		3	WP_003898141.1/	39,E,R/	2|	target	0
0000_XuPing_MC115_R_7_33PER.11495.11495.2.0.dta	2	0	RIVTVSDDIASNSPENH	22.1416	6.24827e-06		3	WP_003898168.1/	126,V,R/	1|	target	0
0000_XuPing_MC115_R_13_33PER.34436.34436.3.0.dta	3	0	RPLVNDPVYGSQLVTQLVN	15.5549	6.28147e-06		3	WP_003892787.1/	9,K,K/	1|	target	0
0000_XuPing_MC115_R_13_33PER.35430.35430.4.0.dta	4	0	RGLGTEAPLVVDPVCASMHGDPLLHPSALDSV	19.7325	6.2821e-06	15,Carbamidomethyl[C];	3	WP_011727221.1/	104,W,R/	2|0|	target	0
0000_XuPing_MC115_R_8_33PER.33616.33616.3.0.dta	3	0	KNQAILGNIGHFDNEIDMAALE	13.4291	6.28336e-06		3	WP_003893235.1/	343,M,R/	1|	target	0
0000_XuPing_MC115_R_13_33PER.25794.25794.2.0.dta	2	0	KILVQANEAETTTASGLVIPDTA	15.9618	6.30665e-06		3	WP_003892970.1/	11,D,K/	1|	target	0
0000_XuPing_MC115_R_4_33PER.13133.13133.2.0.dta	2	0	RVYYYENIEGGHGGAADN	18.4872	6.31801e-06		3	WP_175048382.1/	627,H,K/	1|	target	0
0000_XuPing_MC115_R_13_33PER.32194.32194.3.0.dta	3	0	KSLGSDNAINVVHATVAAL	18.6021	6.33192e-06		3	WP_003892859.1/	150,A,K/	1|	target	0
0000_XuPing_MC115_R_7_33PER.31709.31709.3.0.dta	3	0	KVSNLPAGHGLNAATGEYEDLLAAGVADPVKVT	28.273	6.33509e-06		3	WP_003892307.1/	464,E,R/	1|	target	1
0000_XuPing_MC115_R_12_33PER.14249.14249.4.0.dta	4	0	RHAMVGVVDTVPDNASEDGSGAQPEDGSGDKPDAAAEQAAESDN	21.8893	6.33636e-06		3	WP_003892135.1/	172,I,-/	1|	target	1
0000_XuPing_MC115_R_12_33PER.17172.17172.4.1.dta	4	0	KDSPGLPKPVQTPHPPIIIGGQGAK	27.9075	6.34587e-06		3	WP_011727131.1/	157,V,R/	2|	target	2
0000_XuPing_MC115_R_13_33PER.39060.39060.3.0.dta	3	0	KGFGFIAPEDGSADVFVHYTEIQGSGF	21.6012	6.3465e-06		3	WP_011562175.1/	12,E,R/	2|	target	0
0000_XuPing_MC115_R_10_33PER.34509.34509.3.0.dta	3	0	KAAPVGLFVETFGSETVDPAKIE	24.3471	6.35285e-06		3	WP_003894439.1/	320,G,K/	1|	target	1
0000_XuPing_MC115_R_10_33PER.40978.40978.2.0.dta	2	0	KSDAVDDEELIELVEMEV	20.7471	6.37513e-06	16,Oxidation[M];	3	WP_003892789.1/	138,N,R/	1|0|	target	0
0000_XuPing_MC115_R_12_33PER.8709.8709.2.0.dta	2	0	RAATSDAPAAGTAAAAEAPAESTES	15.7626	6.38087e-06		3	WP_003892829.1/	250,G,-/	2|	target	0
0000_XuPing_MC115_R_12_33PER.17349.17349.3.0.dta	3	0	RFVLGVGVGHPEHTGEY	19.8945	6.38917e-06		3	WP_011727715.1/	91,G,R/	2|	target	0
0000_XuPing_MC115_R_5_33PER.24341.24341.3.0.dta	3	0	KKGFQASDGSSVVVSENAEALDPEDLEKESV	23.0684	6.39364e-06		3	WP_003896330.1/	507,F,K/	1|	target	2
0000_XuPing_MC115_R_13_33PER.4948.4948.4.0.dta	4	0	RAHLESAGGQLTHEGQSTE	17.0669	6.39428e-06		3	WP_003897878.1/	152,V,K/	1|	target	0
0000_XuPing_MC115_R_10_33PER.19767.19767.4.0.dta	4	0	RTIPHEVGWIGGPGVGAVHLDKGCY	23.361	6.41413e-06	24,Carbamidomethyl[C];	3	WP_011730797.1/	224,E,R/	1|0|	target	1
0000_XuPing_MC115_R_13_33PER.34373.34373.3.0.dta	3	0	RLISIIDDCAQHLGQAAYL	15.2174	6.45467e-06	9,Carbamidomethyl[C];	3	WP_003892314.1/	160,A,R/	1|0|	target	0
0000_XuPing_MC115_R_1_33PER.17645.17645.2.0.dta	2	0	REVLAGDLVEPEPEPEPEAKPE	18.8515	6.46113e-06		3	WP_014878634.1/	544,M,K/	1|	target	1
0000_XuPing_MC115_R_13_33PER.34341.34341.2.0.dta	2	0	RPLVNDPVYGSQLVTQLVN	17.6525	6.47212e-06		3	WP_003892787.1/	9,K,K/	2|	target	0
0000_XuPing_MC115_R_1_33PER.32675.32675.3.0.dta	3	0	RPSQIDLDDADVKDFVAEISE	17.6333	6.48573e-06		3	WP_011730064.1/	1503,I,R/	2|	target	1
0000_XuPing_MC115_R_8_33PER.25289.25289.3.0.dta	3	0	RAASDVTGHAVGIMADLQGPKI	21.1971	6.48703e-06		3	WP_011728910.1/	51,V,R/	2|	target	1
0000_XuPing_MC115_R_7_33PER.12169.12169.2.0.dta	2	0	RGLGQEVGTLSGGNQQ	19.2591	6.48767e-06		3	WP_011729195.1/	387,S,K/	2|	target	0
0000_XuPing_MC115_R_10_33PER.22487.22487.2.0.dta	2	0	RTATLVANLPETTGGVQLN	18.0942	6.48962e-06		3	WP_011730738.1/	70,A,R/	2|	target	0
0000_XuPing_MC115_R_9_33PER.35611.35611.3.0.dta	3	0	KVAEFLENHPDVSSVNYAGLPSSPWYELG	16.2927	6.51628e-06		3	WP_003893059.1/	306,Q,R/	2|	target	0
0000_XuPing_MC115_R_10_33PER.24385.24385.3.0.dta	3	0	RSLDAAEALSHITAGAAAPEHL	21.5059	6.53194e-06		3	WP_011728687.1/	311,P,-/	2|	target	0
0000_XuPing_MC115_R_13_33PER.35380.35380.3.0.dta	3	0	RITLNDGNSIPQVGLGVWQTPAEDTE	15.694	6.53194e-06		3	WP_003893773.1/	3,P,R/	1|	target	0
0000_XuPing_MC115_R_5_33PER.22905.22905.3.0.dta	3	0	RAVPVAGDAVDAVAHVSCGQVA	15.7588	6.54698e-06	18,Carbamidomethyl[C];	3	WP_003894908.1/	384,G,R/	1|0|	target	0
0000_XuPing_MC115_R_10_33PER.23343.23343.3.0.dta	3	0	RATADTQVGAQADAPADPPWSPNPL	20.8075	6.56337e-06		3	WP_011727786.1/	218,A,R/	2|	target	0
0000_XuPing_MC115_R_8_33PER.26381.26381.2.0.dta	2	0	RNVNLEFVSANPTGPIHIGGT	14.4276	6.56862e-06		3	WP_011730214.1/	120,G,R/	1|	target	0
0000_XuPing_MC115_R_10_33PER.41415.41415.2.0.dta	2	0	KLTEQDIANAIEQSAAVVGHL	20.1605	6.58638e-06		3	WP_011727530.1/	258,M,R/	2|	target	0
0000_XuPing_MC115_R_7_33PER.16832.16832.2.0.dta	2	0	RQEGSIAQAEADTAIASANQ	20.3378	6.60287e-06		3	WP_011727717.1/	218,A,K/	2|	target	0
0000_XuPing_MC115_R_13_33PER.39020.39020.2.0.dta	2	0	RVDETVAQLGDLDVVGVAADVATQ	17.9883	6.61873e-06		3	WP_011727057.1/	42,S,K/	2|	target	0
0000_XuPing_MC115_R_13_33PER.20404.20404.3.0.dta	3	0	RQVLLEHGGPELLIDHAHGPRPL	20.6923	6.61939e-06		3	WP_014877157.1/	93,C,R/	2|	target	1
0000_XuPing_MC115_R_7_33PER.5244.5244.2.0.dta	2	0	KATAEYSGDHTSSI	20.4421	6.62006e-06		3	WP_014877153.1/	125,G,R/	2|	target	0
0000_XuPing_MC115_R_7_33PER.22142.22142.2.0.dta	2	0	RHVEVPDQVVQVGDDAMV	16.7338	6.62999e-06		3	WP_003895279.1/	328,E,K/	2|	target	0
0000_XuPing_MC115_R_11_33PER.8935.8935.2.0.dta	2	0	KQLLDSGAHFGHQT	22.426	6.63729e-06		3	WP_003893880.1/	6,M,R/	1|	target	0
0000_XuPing_MC115_R_10_33PER.6403.6403.2.0.dta	2	0	KPHVNIGTIGHVDHG	21.0661	6.69194e-06		3	WP_003892789.1/	9,T,K/	2|	target	0
0000_XuPing_MC115_R_1_33PER.17625.17625.2.0.dta	2	0	REVLAGDLVEPEPEPEPEAKPE	19.3746	6.71675e-06		3	WP_014878634.1/	544,M,K/	2|	target	1
0000_XuPing_MC115_R_13_33PER.46679.46679.3.1.dta	3	0	RAEVTDDDGKPVATSIVTMLGEAEIDEADEISSQIAAA	23.0192	6.72616e-06		3	WP_011727307.1/	123,I,R/	2|	target	1
0000_XuPing_MC115_R_10_33PER.30431.30431.2.0.dta	2	0	KPAFEGVGAMGGFDDVALQ	17.3891	6.72817e-06		3	WP_011730738.1/	221,L,K/	1|	target	0
0000_XuPing_MC115_R_7_33PER.22168.22168.3.0.dta	3	0	RHVEVPDQVVQVGDDAMV	17.396	6.75244e-06		3	WP_003895279.1/	328,E,K/	2|	target	0
0000_XuPing_MC115_R_13_33PER.44808.44808.3.0.dta	3	0	RATQSLLQADLVLAEQVISDHE	22.6195	6.78629e-06		3	WP_003897196.1/	28,E,K/	2|	target	0
0000_XuPing_MC115_R_5_33PER.20325.20325.2.0.dta	2	0	KDLPDEPTDYFDDSRP	20.1034	6.8094e-06		3	WP_003895355.1/	199,A,R/	2|	target	1
0000_XuPing_MC115_R_6_33PER.29335.29335.4.1.dta	4	0	KHDVDPNEVVSVGDEVEALVLTKEDKEG	23.463	6.85243e-06		3	WP_003895279.1/	70,I,R/	1|	target	2
0000_XuPing_MC115_R_10_33PER.26965.26965.4.0.dta	4	0	RLDTVVLSTQHADGIDLEGTLTPDIRE	19.2124	6.86821e-06		3	WP_003894439.1/	190,V,K/	2|	target	1
0000_XuPing_MC115_R_4_33PER.21107.21107.4.0.dta	4	0	KTGQPVLVGTHDVAESEELHEKLL	28.5908	6.87302e-06		3	WP_011729234.1/	435,H,K/	1|	target	1
0000_XuPing_MC115_R_13_33PER.41313.41313.3.0.dta	3	0	KTGPFGGTIAHGLLTLSLLPHFTHQLY	21.5874	6.90126e-06		3	WP_003893575.1/	51,A,R/	1|	target	0
0000_XuPing_MC115_R_13_33PER.22265.22265.2.0.dta	2	0	KVYAGPDHPHAAQQPIPFEI	18.4937	6.90609e-06		3	WP_003892944.1/	122,L,K/	1|	target	0
0000_XuPing_MC115_R_9_33PER.24006.24006.2.0.dta	2	0	KASEELMIAEIEAAK	20.1089	6.90609e-06		3	WP_003894412.1/	197,D,R/	2|	target	1
0000_XuPing_MC115_R_8_33PER.26236.26236.4.0.dta	4	0	RTASSPHPGGTEVDPGHWWDALQ	15.0551	6.91992e-06		3	WP_014877620.1/	27,V,R/	2|	target	0
0000_XuPing_MC115_R_8_33PER.9266.9266.3.0.dta	3	0	RDSSLVIHDDAEVAHAQ	21.6241	6.91992e-06		3	WP_003893504.1/	123,T,R/	2|	target	0
0000_XuPing_MC115_R_7_33PER.23609.23609.3.0.dta	3	0	RGDFALITQDNLVHGSDSPESAA	19.054	6.92338e-06		3	WP_011729972.1/	103,I,R/	1|	target	0
0000_XuPing_MC115_R_12_33PER.22982.22982.4.0.dta	4	0	RDHGLLPIVIGDATGAAHPDHE	19.8833	6.94765e-06		3	WP_014878021.1/	203,A,R/	1|	target	0
0000_XuPing_MC115_R_12_33PER.22204.22204.2.0.dta	2	0	RNLYDLDCSHIAPANVYGP	16.7101	6.94904e-06	8,Carbamidomethyl[C];	3	WP_029104180.1/	160,Y,R/	2|0|	target	0
0000_XuPing_MC115_R_12_33PER.21567.21567.3.0.dta	3	0	RVFVEPQQGATYSDQLAVAQAAE	17.6257	6.96017e-06		3	WP_011727131.1/	3,F,R/	1|	target	0
0000_XuPing_MC115_R_13_33PER.38888.38888.2.0.dta	2	0	RFDALGLGDSDGDWGDGSFTV	16.9242	6.96017e-06		3	WP_003898017.1/	60,L,K/	2|	target	0
0000_XuPing_MC115_R_11_33PER.34436.34436.3.0.dta	3	0	RLYGVEESAYSNEDEMFDLIHQM	26.4193	6.98457e-06	23,Oxidation[M];	3	WP_011729118.1/	31,L,R/	1|0|	target	0
0000_XuPing_MC115_R_12_33PER.23270.23270.2.0.dta	2	0	KAAMDELEIDPAFGE	20.4352	6.99016e-06	4,Oxidation[M];	3	WP_003894511.1/	128,V,R/	1|0|	target	0
0000_XuPing_MC115_R_6_33PER.23707.23707.2.0.dta	2	0	RMDSGVETGSVIGGQFDSMLA	21.3016	7.00416e-06	19,Oxidation[M];	3	WP_003893197.1/	372,V,K/	1|0|	target	0
0000_XuPing_MC115_R_10_33PER.35805.35805.3.1.dta	3	0	KYGDATLVDHLAYDGLHDVFTDQPMGALTEQ	24.8215	7.00976e-06	25,Oxidation[M];	3	WP_014878184.1/	132,Y,R/	2|0|	target	0
0000_XuPing_MC115_R_13_33PER.18046.18046.3.0.dta	3	0	RFEEEAYGYEGHEYDEGPAY	16.3867	7.01537e-06		3	WP_003895610.1/	43,D,R/	1|	target	0
0000_XuPing_MC115_R_7_33PER.7534.7534.2.0.dta	2	0	KVTLETGDHPDPDAG	18.38	7.01888e-06		3	WP_011730295.1/	179,S,R/	2|	target	0
0000_XuPing_MC115_R_9_33PER.18307.18307.3.0.dta	3	0	RGQVVVKPGTTTPHTEFEGQVYILSKDEGG	22.9085	7.05759e-06		3	WP_003892789.1/	290,E,R/	2|	target	2
0000_XuPing_MC115_R_12_33PER.4518.4518.2.0.dta	2	0	KTMGHAGAIVSGSSGTAAA	20.8803	7.06112e-06	3,Oxidation[M];	3	WP_003896926.1/	251,G,K/	2|0|	target	0
0000_XuPing_MC115_R_9_33PER.24484.24484.2.0.dta	2	0	RKLLDQGQAGDNVGLLL	14.6424	7.06536e-06		3	WP_003892789.1/	264,F,R/	2|	target	1
0000_XuPing_MC115_R_12_33PER.31115.31115.3.0.dta	3	0	RAGIPVVAHIGFTPQSVNGLGGF	19.9666	7.08021e-06		3	WP_011729713.1/	152,S,R/	2|	target	0
0000_XuPing_MC115_R_11_33PER.24744.24744.3.0.dta	3	0	RFTLGLGSGENLNEHVVG	20.2039	7.08304e-06		3	WP_014877201.1/	97,G,K/	1|	target	0
0000_XuPing_MC115_R_13_33PER.34322.34322.2.0.dta	2	0	RAVVTGASQNIGEALATELAA	15.918	7.08729e-06		3	WP_011730038.1/	10,A,R/	2|	target	0
0000_XuPing_MC115_R_5_33PER.24343.24343.4.1.dta	4	0	KKGFQASDGSSVVVSENAEALDPEDLEKESV	20.9176	7.09793e-06		3	WP_003896330.1/	507,F,K/	2|	target	2
0000_XuPing_MC115_R_11_33PER.26428.26428.2.0.dta	2	0	KMTSGQGFIAALDQSGGSTPKAL	22.5534	7.11712e-06	2,Oxidation[M];	3	WP_011729118.1/	8,D,R/	1|0|	target	1
0000_XuPing_MC115_R_12_33PER.19636.19636.2.0.dta	2	0	REIGDAVGLTSTSSVAHQL	18.8558	7.11783e-06		3	WP_003894124.1/	56,I,R/	2|	target	0
0000_XuPing_MC115_R_13_33PER.33764.33764.2.0.dta	2	0	RAVTNWVGPVGTGAQLANAL	18.4356	7.11926e-06		3	WP_011729743.1/	54,L,R/	2|	target	0
0000_XuPing_MC115_R_13_33PER.17066.17066.4.3.dta	4	0	RVNSDAADELHVHSNPEHNFPIEP	18.1156	7.12068e-06		3	WP_011731324.1/	89,V,R/	2|	target	0
0000_XuPing_MC115_R_10_33PER.34580.34580.2.0.dta	2	0	KAAPVGLFVETFGSETVDPAKIE	21.2149	7.13066e-06		3	WP_003894439.1/	320,G,K/	2|	target	1
0000_XuPing_MC115_R_13_33PER.22898.22898.2.0.dta	2	0	RLIASTGDSVTTYGEPWNMN	19.5317	7.13422e-06	19,Oxidation[M];	3	WP_003891919.1/WP_011727317.1/WP_011730563.1/WP_162139622.1/	195,A,-/191,A,-/195,A,-/181,A,-/	2|0|	target	0
0000_XuPing_MC115_R_10_33PER.38377.38377.3.0.dta	3	0	RDWVTNADETYYCFGTAAGPHPFPLMV	23.4575	7.15924e-06	13,Carbamidomethyl[C];	3	WP_011728904.1/	196,F,R/	2|0|	target	0
0000_XuPing_MC115_R_12_33PER.32197.32197.3.0.dta	3	0	KNALVEADGDFDKAVELL	18.341	7.16855e-06		3	WP_003893881.1/	23,S,R/	1|	target	1
0000_XuPing_MC115_R_9_33PER.16903.16903.3.0.dta	3	0	KIQCLGEPESDDTVHIVEDDG	19.1699	7.16927e-06	4,Carbamidomethyl[C];	3	WP_011727657.1/	330,V,R/	2|0|	target	0
0000_XuPing_MC115_R_13_33PER.15397.15397.2.0.dta	2	0	KKVTVSTTTGPGIPVDPSVT	18.5085	7.18937e-06		3	WP_003892735.1/	209,L,R/	2|	target	1
0000_XuPing_MC115_R_1_33PER.11899.11899.3.0.dta	3	0	REEMSGAADESDDEAPAGTI	16.7281	7.1944e-06		3	WP_011730064.1/	2412,A,R/	1|	target	0
0000_XuPing_MC115_R_13_33PER.28278.28278.3.0.dta	3	0	RLTYGAQDLSQHDSGAYTGEISGAFLA	15.6414	7.20736e-06		3	WP_011728805.1/	62,L,K/	1|	target	0
0000_XuPing_MC115_R_8_33PER.20344.20344.2.0.dta	2	0	KVEEVDGDDVVCTVTEGGPVSNN	21.3538	7.21818e-06	12,Carbamidomethyl[C];	3	WP_011728910.1/	131,L,K/	2|0|	target	0
0000_XuPing_MC115_R_10_33PER.35886.35886.4.0.dta	4	0	KYGDATLVDHLAYDGLHDVFTDQPMGALTEQ	24.5493	7.24204e-06	25,Oxidation[M];	3	WP_014878184.1/	132,Y,R/	1|0|	target	0
0000_XuPing_MC115_R_5_33PER.6474.6474.2.0.dta	2	0	RGGGGGGYGSGGSSYGSGGGSYGSGGGGGGG	20.5871	7.25654e-06		3	CON_IPI00220327.3/	517,S,R/	1|	target	0
0000_XuPing_MC115_R_13_33PER.43740.43740.4.0.dta	4	0	RAGVGVVATQNVTNPALGPLTLDSLEAGFDAPTAL	18.9805	7.25727e-06		3	WP_011727820.1/	33,A,K/	1|	target	0
0000_XuPing_MC115_R_8_33PER.24156.24156.2.0.dta	2	0	KLQAYQLQDAGEDTVDANL	17.1118	7.25727e-06		3	WP_003894459.1/	311,H,K/	1|	target	0
0000_XuPing_MC115_R_13_33PER.4479.4479.3.0.dta	3	0	RIGEEVPPPAAGDAGHDHDH	19.2235	7.25799e-06		3	WP_003897460.1/	74,E,-/	1|	target	0
0000_XuPing_MC115_R_3_33PER.6288.6288.3.0.dta	3	0	KIGDAGAAAEPKPEPKPEP	22.342	7.25872e-06		3	WP_011729702.1/	207,A,K/	1|	target	2
0000_XuPing_MC115_R_12_33PER.23807.23807.2.0.dta	2	0	KALDGQEVTVLNDADAAGLAEE	19.6878	7.26453e-06		3	WP_003894143.1/	111,S,R/	1|	target	0
0000_XuPing_MC115_R_10_33PER.19478.19478.2.0.dta	2	0	KVVVSGAGAAGVACTNIL	16.5617	7.2718e-06	14,Carbamidomethyl[C];	3	WP_014878221.1/	193,L,R/	1|0|	target	0
0000_XuPing_MC115_R_13_33PER.19592.19592.2.0.dta	2	0	KLTQLQEIGPHYV	19.4265	7.27834e-06		3	WP_003892738.1/	219,F,R/	1|	target	0
0000_XuPing_MC115_R_13_33PER.41505.41505.3.0.dta	3	0	RLGDPDEYGALAQHIIENPMLNGEVI	15.7174	7.28781e-06		3	WP_003896585.1/	216,A,R/	1|	target	0
0000_XuPing_MC115_R_8_33PER.29723.29723.2.0.dta	2	0	RVLLVDAGEQSNLPAHGIGGLLGSDG	19.7793	7.28781e-06		3	WP_011729718.1/	29,R,R/	1|	target	0
0000_XuPing_MC115_R_10_33PER.19367.19367.3.0.dta	3	0	RYPDPLPAWDLTHVHAH	21.6293	7.3119e-06		3	WP_011731001.1/	361,L,-/	1|	target	0
0000_XuPing_MC115_R_12_33PER.14227.14227.4.2.dta	4	0	RHAMVGVVDTVPDNASEDGSGAQPEDGSGDKPDAAAEQAAESDN	23.1224	7.3119e-06		3	WP_003892135.1/	172,I,-/	2|	target	1
0000_XuPing_MC115_R_10_33PER.25531.25531.2.0.dta	2	0	RQLTDEQLTAGGVGPELI	19.9442	7.32581e-06		3	WP_011726769.1/	385,H,R/	2|	target	0
0000_XuPing_MC115_R_12_33PER.21859.21859.4.0.dta	4	0	RMEDVDAVQLEGPVKTVVVGDETHQA	22.1969	7.3346e-06		3	WP_011731638.1/	81,L,R/	1|	target	1
0000_XuPing_MC115_R_8_33PER.27584.27584.3.0.dta	3	0	KDTGLAAISEEVIGGVPAHDGPRGGITD	24.7191	7.34194e-06		3	WP_011727940.1/	125,G,R/	1|	target	1
0000_XuPing_MC115_R_10_33PER.35106.35106.2.0.dta	2	0	KASEVGEAIGASTAAVNSLLQ	18.4773	7.35223e-06		3	WP_011726750.1/	173,W,R/	1|	target	0
0000_XuPing_MC115_R_9_33PER.35069.35069.2.0.dta	2	0	KLSIFDAATGLNLT	15.7805	7.36695e-06		3	WP_011730288.1/	375,T,R/	2|	target	0
0000_XuPing_MC115_R_13_33PER.41834.41834.3.0.dta	3	0	RVEAGTLDEALGGLLDAEGY	16.4589	7.37063e-06		3	WP_003895104.1/	105,L,R/	1|	target	0
0000_XuPing_MC115_R_10_33PER.23395.23395.2.0.dta	2	0	RGDFVVTGEAVQIDTEGKF	19.5039	7.4135e-06		3	WP_029104416.1/	128,I,K/	2|	target	1
0000_XuPing_MC115_R_13_33PER.14496.14496.2.0.dta	2	0	RELIATEAASDSDENQVAVQ	17.5828	7.44545e-06		3	WP_003897712.1/	24,L,R/	2|	target	0
0000_XuPing_MC115_R_8_33PER.18764.18764.2.0.dta	2	0	KDQAEYIGVDVEGPYKPEHY	20.6789	7.46185e-06		3	WP_003893235.1/	463,S,R/	2|	target	1
0000_XuPing_MC115_R_10_33PER.27126.27126.4.1.dta	4	0	RLDTVVLSTQHADGIDLEGTLTPDIRE	19.0137	7.47155e-06		3	WP_003894439.1/	190,V,K/	2|	target	1
0000_XuPing_MC115_R_8_33PER.32586.32586.3.0.dta	3	0	RHGDAVYSEDGSTVDQQVAALLAG	18.3645	7.49175e-06		3	WP_029104544.1/	259,D,R/	2|	target	0
0000_XuPing_MC115_R_4_33PER.27148.27148.2.0.dta	2	0	RLVGAPPGYIGYDQGGQLTEAV	16.8822	7.5015e-06		3	WP_011727152.1/	646,A,R/	1|	target	0
0000_XuPing_MC115_R_13_33PER.37619.37619.4.0.dta	4	0	RLGLLPAETVVYTGHGDTTTIGGELVNYDDWVK	22.0606	7.5474e-06		3	WP_003895736.1/	174,N,R/	1|	target	1
0000_XuPing_MC115_R_8_33PER.24014.24014.2.0.dta	2	0	KEQTFYADTFGSSITQQ	17.3445	7.55722e-06		3	WP_011729853.1/	166,V,R/	1|	target	0
0000_XuPing_MC115_R_13_33PER.42594.42594.3.0.dta	3	0	RNPVATGASLLEFEVVLDVAGSGDKA	21.8987	7.56175e-06		3	WP_011731028.1/	79,Q,-/	2|	target	1
0000_XuPing_MC115_R_13_33PER.8808.8808.2.0.dta	2	0	KAEAYPAQLSGGQQQ	17.9143	7.60042e-06		3	WP_003894626.1/	138,D,R/	1|	target	0
0000_XuPing_MC115_R_13_33PER.35604.35604.2.0.dta	2	0	KPATVETGAEIQVPLFINTGD	16.0531	7.60118e-06		3	WP_003894417.1/	149,T,R/	1|	target	0
0000_XuPing_MC115_R_12_33PER.15096.15096.2.0.dta	2	0	KIGSVSDLVVHHAP	18.7166	7.60194e-06		3	WP_011729766.1/	127,S,R/	1|	target	0
0000_XuPing_MC115_R_8_33PER.2032.2032.2.0.dta	2	0	KPATSSTTDNAGEGGEGGGDE	19.21	7.62401e-06		3	WP_011730581.1/	421,S,-/	1|	target	0
0000_XuPing_MC115_R_12_33PER.23799.23799.2.0.dta	2	0	KALDGQEVTVLNDADAAGLAEE	18.6172	7.6324e-06		3	WP_003894143.1/	111,S,R/	2|	target	0
0000_XuPing_MC115_R_11_33PER.37562.37562.2.0.dta	2	0	RTGVPIVGIDGIEDGLNAV	20.3647	7.6408e-06		3	WP_003895054.1/WP_011729193.1/	239,G,K/239,G,K/	1|	target	0
0000_XuPing_MC115_R_5_33PER.16793.16793.3.0.dta	3	0	KTVTGEDVTMEELGGAHTHMA	25.0523	7.64463e-06		3	WP_003893203.1/	215,I,K/	2|	target	0
0000_XuPing_MC115_R_13_33PER.38569.38569.2.0.dta	2	0	KLDLFNAALAEAESGTTAAATTP	18.8553	7.69371e-06		3	WP_011728340.1/	101,S,K/	2|	target	0
0000_XuPing_MC115_R_9_33PER.34456.34456.3.0.dta	3	0	KNPEYSDTLYVTELVAPNTVNTMPE	12.76	7.70064e-06		3	WP_011728814.1/	273,V,K/	2|	target	0
0000_XuPing_MC115_R_10_33PER.38630.38630.3.0.dta	3	0	KQVGADNVAAVVIEPVHGEGGFVVPAPGFLGALQ	22.4539	7.70218e-06		3	WP_003892002.1/	216,N,K/	1|	target	0
0000_XuPing_MC115_R_11_33PER.26279.26279.2.0.dta	2	0	RTPQVVIEDSEIFAAHEGG	19.6906	7.70372e-06		3	WP_014878221.1/	5,V,K/	1|	target	0
0000_XuPing_MC115_R_13_33PER.13394.13394.2.0.dta	2	0	KTAIGYVVSDKMQ	21.7519	7.70449e-06		3	WP_011727674.1/	20,R,K/	1|	target	1
0000_XuPing_MC115_R_13_33PER.39424.39424.2.0.dta	2	0	RETDEGVFTLEASLPAVVSVNE	17.9468	7.7176e-06		3	WP_011728286.1/	161,E,K/	1|	target	0
0000_XuPing_MC115_R_10_33PER.35988.35988.3.0.dta	3	0	KVPSWQVLVPENAPVAGYYYQAINSGAPHPAAA	19.6368	7.72532e-06		3	WP_011731336.1/	276,K,R/	1|	target	0
0000_XuPing_MC115_R_13_33PER.9310.9310.2.0.dta	2	0	KTAIGYVVSDKMQ	27.1619	7.72763e-06	12,Oxidation[M];	3	WP_011727674.1/	20,R,K/	2|0|	target	1
0000_XuPing_MC115_R_13_33PER.39854.39854.2.0.dta	2	0	RVVLGDLNSEATEAAVEELGGSEVAAAV	16.7826	7.73305e-06		3	WP_051065148.1/	51,A,R/	2|	target	0
0000_XuPing_MC115_R_13_33PER.46682.46682.2.0.dta	2	0	RLMDAITPLAEDGVIWVLTP	17.7619	7.73614e-06		3	WP_003895716.1/	75,D,K/	2|	target	0
0000_XuPing_MC115_R_5_33PER.14758.14758.2.0.dta	2	0	RLAAATVEGEANEESAVGANA	17.9506	7.74001e-06		3	WP_003896022.1/	630,A,-/	2|	target	0
0000_XuPing_MC115_R_12_33PER.22004.22004.3.0.dta	3	0	RMEDVDAVQLEGPVKTVVVGDETHQA	23.7833	7.75318e-06		3	WP_011731638.1/	81,L,R/	1|	target	1
0000_XuPing_MC115_R_5_33PER.23828.23828.2.0.dta	2	0	KDAGLASVAVYAEPDADAPHV	23.9824	7.75473e-06		3	WP_003893197.1/	28,A,R/	2|	target	0
0000_XuPing_MC115_R_13_33PER.19596.19596.2.0.dta	2	0	RTSDVGASGDGSGAPAADLDEEI	14.0195	7.75783e-06		3	WP_014878688.1/	116,A,R/	2|	target	0
0000_XuPing_MC115_R_7_33PER.36962.36962.3.0.dta	3	0	RHISELIGNTPLVQLNSVVPEGAGLVAA	15.8172	7.76792e-06		3	WP_011730431.1/	4,A,K/	2|	target	0
0000_XuPing_MC115_R_5_33PER.13434.13434.4.1.dta	4	0	MEEHTQGSHVEAGIVEHPNAEDFGHA	30.2125	7.79984e-06		3	WP_003897929.1/	0,-,R/	2|	target	0
0000_XuPing_MC115_R_12_33PER.14285.14285.4.0.dta	4	0	KTGEDAELADRFESHGLHVH	23.8004	7.82718e-06		3	WP_011727406.1/	166,L,R/	1|	target	1
0000_XuPing_MC115_R_11_33PER.37738.37738.3.0.dta	3	0	RTALQEAGIDYDSADASFQPSVTVPVDLEGA	17.0727	7.83266e-06		3	WP_003894318.1/	184,V,R/	1|	target	0
0000_XuPing_MC115_R_12_33PER.24000.24000.3.0.dta	3	0	REDGAKDVIIAATHGVLSDPAPQ	17.6328	7.8358e-06		3	WP_003896824.1/	246,L,R/	1|	target	1
0000_XuPing_MC115_R_13_33PER.23047.23047.3.0.dta	3	0	RMEVEQGGEWHFFDDTEGASK	20.8506	7.84913e-06		3	WP_011730739.1/	41,W,-/	2|	target	1
0000_XuPing_MC115_R_13_33PER.16682.16682.3.0.dta	3	0	RPVQTGTSVVAEAEDACPVPGR	20.8201	7.86799e-06	17,Carbamidomethyl[C];	3	WP_038557599.1/	136,A,-/	1|0|	target	1
0000_XuPing_MC115_R_10_33PER.16985.16985.2.0.dta	2	0	KVNVNGGAIAIGHPIGMSGA	22.8273	7.87744e-06		3	WP_014878184.1/	336,A,R/	2|	target	0
0000_XuPing_MC115_R_11_33PER.27235.27235.4.0.dta	4	0	RDHLDAPNVNMVTCGGQATIPIVHAVS	19.4724	7.90111e-06	14,Carbamidomethyl[C];	3	WP_014878495.1/	113,L,R/	1|0|	target	0
0000_XuPing_MC115_R_11_33PER.31771.31771.2.0.dta	2	0	RTVAEWLAAQGHPVEFTTAA	18.2208	7.90901e-06		3	WP_011727195.1/	101,L,R/	1|	target	0
0000_XuPing_MC115_R_6_33PER.19875.19875.2.0.dta	2	0	KAAAPAGDPTGGMGGMDF	22.0789	7.92564e-06		3	WP_003892307.1/	523,E,-/	1|	target	0
0000_XuPing_MC115_R_12_33PER.32669.32669.2.0.dta	2	0	KPGMTLLDVGCGWGGALE	20.1246	7.93277e-06	11,Carbamidomethyl[C];	3	WP_003892339.1/	65,L,R/	2|0|	target	0
0000_XuPing_MC115_R_13_33PER.39821.39821.3.0.dta	3	0	RGSGSPAALDWLIEHTELAAGQ	19.2892	7.94309e-06		3	WP_011731441.1/	29,C,R/	2|	target	0
0000_XuPing_MC115_R_12_33PER.14159.14159.3.0.dta	3	0	KGVDLTVNSGETHALMGPNGSG	18.9923	7.95502e-06	16,Oxidation[M];	3	WP_003894511.1/	25,L,K/	2|0|	target	0
0000_XuPing_MC115_R_13_33PER.35316.35316.2.0.dta	2	0	RAVVYDNTGNGLVFYSPL	13.751	7.96059e-06		3	WP_003898051.1/	96,R,K/	1|	target	0
0000_XuPing_MC115_R_7_33PER.15268.15268.2.0.dta	2	0	KDSTVIVDGGGTAEAIAD	18.6235	7.96297e-06		3	WP_011727753.1/	324,N,R/	2|	target	0
0000_XuPing_MC115_R_12_33PER.11369.11369.2.0.dta	2	0	KILAPAHLPQEQSQ	19.86	7.96935e-06		3	WP_011730790.1/	171,G,R/	2|	target	0
0000_XuPing_MC115_R_8_33PER.22444.22444.2.1.dta	2	0	RLTAAIEHELELTEGIKH	19.0684	7.97333e-06		3	WP_011728831.1/	385,D,-/	1|	target	1
0000_XuPing_MC115_R_10_33PER.21222.21222.3.0.dta	3	0	RAGVITPVSACSSGSEAIAHAW	20.404	7.9853e-06	11,Carbamidomethyl[C];	3	WP_011729736.1/	160,A,R/	1|0|	target	0
0000_XuPing_MC115_R_12_33PER.19297.19297.3.0.dta	3	0	KYFESVEIIELHHPH	21.2663	7.9893e-06		3	WP_011728512.1/	120,A,K/	1|	target	0
0000_XuPing_MC115_R_13_33PER.13100.13100.2.0.dta	2	0	RGLTDGPVLAGGHSYGG	17.8394	8.02934e-06		3	WP_011727220.1/	93,A,R/	1|	target	0
0000_XuPing_MC115_R_13_33PER.44788.44788.3.0.dta	3	0	RATQSLLQADLVLAEQVISDHE	19.6382	8.03336e-06		3	WP_003897196.1/	28,E,K/	1|	target	0
0000_XuPing_MC115_R_10_33PER.39599.39599.3.0.dta	3	0	KNTDIEIVAVNDLTDNATLAHLL	20.6349	8.03898e-06		3	WP_003894472.1/	28,G,K/	1|	target	0
0000_XuPing_MC115_R_13_33PER.15378.15378.3.0.dta	3	0	KFQGFEVHTASNGAAALDKA	21.9692	8.03898e-06		3	WP_011730856.1/	32,L,R/	2|	target	1
0000_XuPing_MC115_R_13_33PER.39089.39089.2.0.dta	2	0	REALQQEFNYANVMQIPGVV	15.7508	8.06797e-06		3	WP_003892854.1/	19,I,K/	1|	target	0
0000_XuPing_MC115_R_12_33PER.11299.11299.5.0.dta	5	0	RTVVSAAVDDGDAEGVDATHHVK	22.4009	8.07605e-06		3	WP_011729766.1/	187,T,R/	2|	target	1
0000_XuPing_MC115_R_13_33PER.41805.41805.2.0.dta	2	0	RVEAGTLDEALGGLLDAEGY	19.4014	8.07685e-06		3	WP_003895104.1/	105,L,R/	1|	target	0
0000_XuPing_MC115_R_8_33PER.1753.1753.3.0.dta	3	0	KNDPPQEGDSGTEGAGDDKS	21.9325	8.07847e-06		3	WP_011728041.1/	449,Q,-/	1|	target	1
0000_XuPing_MC115_R_13_33PER.42903.42903.3.0.dta	3	0	RFVPVEAQVVADQIEAATSAYDLHTV	22.0172	8.07928e-06		3	WP_011726964.1/	51,H,K/	2|	target	0
0000_XuPing_MC115_R_4_33PER.15255.15255.2.0.dta	2	0	KIGETHDGASTTDWMEQEQE	20.4364	8.11166e-06		3	WP_003892788.1/	41,Y,R/	2|	target	0
0000_XuPing_MC115_R_13_33PER.44308.44308.2.0.dta	2	0	KWETFLTSELPEWLAAN	17.0228	8.11328e-06		3	WP_003893447.1/	135,Y,R/	1|	target	0
0000_XuPing_MC115_R_10_33PER.30476.30476.3.0.dta	3	0	RTEGIIPAIESAHAVAGAL	18.4829	8.12302e-06		3	WP_011728904.1/	362,C,K/	1|	target	0
0000_XuPing_MC115_R_10_33PER.27016.27016.3.0.dta	3	0	RLDTVVLSTQHADGIDLEGTLTPDIRE	25.4961	8.13929e-06		3	WP_003894439.1/	190,V,K/	2|	target	1
0000_XuPing_MC115_R_11_33PER.26519.26519.3.0.dta	3	0	KTLVVDFGPADGGHYLLGENDPR	22.8807	8.14743e-06		3	WP_011726612.1/	187,G,R/	1|	target	1
0000_XuPing_MC115_R_13_33PER.25997.25997.2.0.dta	2	0	KILVQANEAETTTASGLVIPDTA	15.2436	8.14824e-06		3	WP_003892970.1/	11,D,K/	1|	target	0
0000_XuPing_MC115_R_11_33PER.37313.37313.2.0.dta	2	0	KTFISELDVPVVAGGVLDH	21.5882	8.15232e-06		3	WP_011727767.1/	182,L,R/	2|	target	0
0000_XuPing_MC115_R_9_33PER.19451.19451.2.0.dta	2	0	KLPGVAENAMQGGLHVA	15.6583	8.16129e-06		3	WP_011729084.1/	315,D,R/	2|	target	0
0000_XuPing_MC115_R_11_33PER.36831.36831.3.0.dta	3	0	RTDDGIDHSALDYFGHGGGYLTATPEFATV	19.3239	8.18581e-06		3	WP_029104465.1/	289,V,-/	2|	target	0
0000_XuPing_MC115_R_13_33PER.12916.12916.3.0.dta	3	0	KKDEAAEAPAEAAEAPAEAADAASES	20.118	8.21944e-06		3	WP_011728340.1/	130,P,-/	1|	target	1
0000_XuPing_MC115_R_10_33PER.32032.32032.3.0.dta	3	0	RSHPDGIVDLSVGTPVDPVAPVI	17.806	8.22931e-06		3	WP_011730331.1/	25,A,R/	1|	target	0
0000_XuPing_MC115_R_11_33PER.27673.27673.2.0.dta	2	0	RLTGDDVPADLAALTGKDED	22.727	8.24414e-06		3	WP_011730317.1/	37,A,R/	2|	target	1
0000_XuPing_MC115_R_5_33PER.19332.19332.2.0.dta	2	0	KMNELLTQQLTDETK	23.4097	8.24744e-06		3	WP_011727088.1/	483,A,K/	1|	target	1
0000_XuPing_MC115_R_12_33PER.18036.18036.4.0.dta	4	0	RPPGDVADGFVHAGPVGAGHYA	19.6448	8.25486e-06		3	WP_003891330.1/	143,L,K/	1|	target	0
0000_XuPing_MC115_R_2_33PER.21175.21175.3.0.dta	3	0	RKVENGVVTDQIDYLTADEED	16.0148	8.25734e-06		3	WP_011727628.1/	507,Y,R/	2|	target	1
0000_XuPing_MC115_R_1_33PER.16429.16429.2.0.dta	2	0	KESGVQIPGGIIEHQ	18.8145	8.25982e-06		3	WP_014878634.1/	1726,V,R/	2|	target	0
0000_XuPing_MC115_R_8_33PER.13639.13639.2.0.dta	2	0	RLAEHEMPGLMAL	24.9345	8.27056e-06	7,Oxidation[M];11,Oxidation[M];	3	WP_003893235.1/	29,I,R/	2|0|0|	target	0
0000_XuPing_MC115_R_8_33PER.15164.15164.2.0.dta	2	0	KEVSSTEVTQAHLDQIAATDD	19.2402	8.27635e-06		3	WP_003893733.1/	19,A,R/	2|	target	0
0000_XuPing_MC115_R_12_33PER.13705.13705.2.0.dta	2	0	KDVVLLDQPSVSDNK	19.472	8.28049e-06		3	WP_003893881.1/	235,Y,K/	1|	target	1
0000_XuPing_MC115_R_9_33PER.34843.34843.2.0.dta	2	0	RELAADDASFADEVEELTA	14.3085	8.30288e-06		3	WP_011730207.1/	66,A,K/	2|	target	0
0000_XuPing_MC115_R_13_33PER.35141.35141.3.0.dta	3	0	RMLADIHGVTISDDDVQALAEGM	14.1072	8.32116e-06		3	WP_003891449.1/	65,L,R/	1|	target	0
0000_XuPing_MC115_R_5_33PER.22389.22389.2.0.dta	2	0	RLQVEHPVTEETSGIDLV	16.6054	8.32782e-06		3	WP_003893197.1/	298,T,R/	2|	target	0
0000_XuPing_MC115_R_7_33PER.16426.16426.2.0.dta	2	0	KDSTVIVDGGGTAEAIAD	17.7613	8.35786e-06		3	WP_011727753.1/	324,N,R/	2|	target	0
0000_XuPing_MC115_R_10_33PER.5201.5201.3.0.dta	3	0	RTKPHVNIGTIGHVDHG	23.7097	8.37627e-06		3	WP_003892789.1/	7,E,K/	2|	target	1
0000_XuPing_MC115_R_11_33PER.27137.27137.3.0.dta	3	0	RDHLDAPNVNMVTCGGQATIPIVHAVS	19.5267	8.38381e-06	14,Carbamidomethyl[C];	3	WP_014878495.1/	113,L,R/	2|0|	target	0
0000_XuPing_MC115_R_7_33PER.21637.21637.2.0.dta	2	0	RDQMATNLQNAGFTLE	23.2662	8.38884e-06	4,Oxidation[M];	3	WP_003895686.1/	198,L,R/	1|0|	target	0
0000_XuPing_MC115_R_10_33PER.8839.8839.2.0.dta	2	0	RIGGHLVDNIDDHMT	23.6552	8.40647e-06	14,Oxidation[M];	3	WP_011729736.1/	58,V,R/	1|0|	target	0
0000_XuPing_MC115_R_10_33PER.7632.7632.2.0.dta	2	0	RGDAYPAQLSGGQQQ	19.882	8.42162e-06		3	WP_003894440.1/	130,G,R/	1|	target	0
0000_XuPing_MC115_R_10_33PER.1293.1293.2.0.dta	2	0	KQIHAGQSPDSATHA	22.4582	8.4233e-06		3	WP_003893059.1/	14,T,R/	2|	target	0
0000_XuPing_MC115_R_10_33PER.14378.14378.2.0.dta	2	0	KAVNAGGVATSALEMQQNAS	17.9268	8.43005e-06		3	WP_003896839.1/	370,G,R/	1|	target	0
0000_XuPing_MC115_R_10_33PER.33911.33911.3.0.dta	3	0	RTSDPDIYAVGDIAAAQHPLFGV	19.8044	8.43342e-06		3	WP_011729188.1/	268,L,R/	1|	target	0
0000_XuPing_MC115_R_8_33PER.9288.9288.2.0.dta	2	0	RDSSLVIHDDAEVAHAQ	18.8512	8.44861e-06		3	WP_003893504.1/	123,T,R/	1|	target	0
0000_XuPing_MC115_R_5_33PER.21419.21419.2.0.dta	2	0	RDEQHAEILAGYPVHIA	21.7293	8.45115e-06		3	WP_011726765.1/	173,F,K/	2|	target	0
0000_XuPing_MC115_R_12_33PER.4355.4355.3.0.dta	3	0	KTMGHAGAIVSGSSGTAAAK	18.7169	8.46468e-06		3	WP_003896926.1/	251,G,K/	2|	target	1
0000_XuPing_MC115_R_2_33PER.22138.22138.4.0.dta	4	0	RPSALESLSHFPVTIAAHPTHG	28.4105	8.46976e-06		3	WP_011729885.1/	378,L,R/	1|	target	0
0000_XuPing_MC115_R_10_33PER.23589.23589.5.0.dta	5	0	RVLVDEASHELSAHPVALVHLTALASH	23.619	8.48502e-06		3	WP_011731155.1/	129,G,R/	1|	target	0
0000_XuPing_MC115_R_7_33PER.10779.10779.2.0.dta	2	0	KVDEITVTTEAGSSTQ	19.7347	8.51136e-06		3	WP_003893504.1/	327,L,K/	2|	target	0
0000_XuPing_MC115_R_7_33PER.35044.35044.4.1.dta	4	0	KHDVDPNEVVSVGDEVEALVLTKEDKEG	22.0043	8.55146e-06		3	WP_003895279.1/	70,I,R/	1|	target	2
0000_XuPing_MC115_R_10_33PER.4380.4380.2.0.dta	2	0	RMSIAGQVASGSQ	24.2307	8.56772e-06	2,Oxidation[M];	3	WP_029104518.1/	238,E,R/	1|0|	target	0
0000_XuPing_MC115_R_13_33PER.17067.17067.2.0.dta	2	0	KPVQTGTIDGDDDLGEV	16.4354	8.58488e-06		3	WP_011728882.1/	36,C,R/	1|	target	0
0000_XuPing_MC115_R_13_33PER.41458.41458.3.1.dta	3	0	RLGDPDEYGALAQHIIENPMLNGEVI	18.5811	8.63481e-06		3	WP_003896585.1/	216,A,R/	2|	target	0
0000_XuPing_MC115_R_5_33PER.19816.19816.3.0.dta	3	0	KAETAPAEASPAETEQAVVDSTPAASTGADAEGAVKS	21.7811	8.65643e-06		3	WP_014878537.1/	374,A,K/	2|	target	1
0000_XuPing_MC115_R_13_33PER.24975.24975.2.0.dta	2	0	RGIYPTAVTIGAEGAEEVPET	15.8711	8.67202e-06		3	WP_014877854.1/	249,V,R/	2|	target	0
0000_XuPing_MC115_R_10_33PER.34677.34677.2.0.dta	2	0	RTGVPIVGIDGIEDGLNAV	17.5711	8.71113e-06		3	WP_003895054.1/WP_011729193.1/	239,G,K/239,G,K/	1|	target	0
0000_XuPing_MC115_R_13_33PER.43932.43932.2.0.dta	2	0	RGTFEPPGVGFVGQAFVDAL	15.0797	8.73643e-06		3	WP_162139570.1/	65,A,R/	1|	target	0
0000_XuPing_MC115_R_7_33PER.4528.4528.6.2.dta	6	0	RMILTTETAVVDKPADEDEHGHGHHHGHAH	24.1408	8.74517e-06	2,Oxidation[M];	3	WP_011727753.1/	510,A,-/	2|0|	target	1
0000_XuPing_MC115_R_7_33PER.6195.6195.2.0.dta	2	0	KTDALLAEHGSEG	19.9438	8.74692e-06		3	WP_011729217.1/	47,A,K/	2|	target	0
0000_XuPing_MC115_R_13_33PER.39826.39826.3.0.dta	3	0	RGSGSPAALDWLIEHTELAAGQ	16.3965	8.75217e-06		3	WP_011731441.1/	29,C,R/	1|	target	0
0000_XuPing_MC115_R_13_33PER.13350.13350.3.0.dta	3	0	RLHVISGGPHGIPVSHTEEFN	17.6134	8.81101e-06		3	WP_011730025.1/	248,S,R/	1|	target	0
0000_XuPing_MC115_R_12_33PER.17951.17951.3.0.dta	3	0	RPPGDVADGFVHAGPVGAGHYA	22.1325	8.826e-06		3	WP_003891330.1/	143,L,K/	1|	target	0
0000_XuPing_MC115_R_6_33PER.14972.14972.3.0.dta	3	0	KTVTGEDVTMEELGGAHTHMA	23.7949	8.83218e-06		3	WP_003893203.1/	215,I,K/	1|	target	0
0000_XuPing_MC115_R_7_33PER.25197.25197.2.0.dta	2	0	KDGQPLFHDESGYAGLSDIA	17.9657	8.8596e-06		3	WP_003895686.1/	282,W,R/	2|	target	0
0000_XuPing_MC115_R_12_33PER.17570.17570.2.0.dta	2	0	REVIVTNTLPITEDK	18.1155	8.86403e-06		3	WP_003896824.1/	276,A,R/	2|	target	1
0000_XuPing_MC115_R_13_33PER.33557.33557.2.0.dta	2	0	KLEVYSPNSPLGGALLDA	18.4067	8.87024e-06		3	WP_003896664.1/	118,G,K/	2|	target	0
0000_XuPing_MC115_R_12_33PER.15999.15999.3.0.dta	3	0	RLLDHPAVTAIAEAHG	19.489	8.88e-06		3	WP_003893772.1/	201,G,R/	1|	target	0
0000_XuPing_MC115_R_8_33PER.26619.26619.2.0.dta	2	0	RGAQAALEYGESFDGI	16.5051	8.9049e-06		3	WP_014877610.1/	48,Q,R/	1|	target	0
0000_XuPing_MC115_R_13_33PER.41380.41380.3.0.dta	3	0	KTGPFGGTIAHGLLTLSLLPHFTHQLY	23.7666	8.92183e-06		3	WP_003893575.1/	51,A,R/	2|	target	0
0000_XuPing_MC115_R_10_33PER.19255.19255.3.0.dta	3	0	RILAEANHPLVIQAETMDAGAD	17.1836	8.93612e-06		3	WP_011730595.1/	357,R,K/	1|	target	0
0000_XuPing_MC115_R_13_33PER.15974.15974.2.0.dta	2	0	KEAKDLVDSAPKPLLE	20.5328	8.94238e-06		3	WP_003892753.1/	90,L,K/	1|	target	2
0000_XuPing_MC115_R_13_33PER.32208.32208.2.0.dta	2	0	KSLGSDNAINVVHATVAAL	18.6861	8.97104e-06		3	WP_003892859.1/	150,A,K/	1|	target	0
0000_XuPing_MC115_R_13_33PER.41095.41095.3.1.dta	3	0	KLGIATEAWSPLGQGSLLADPVITGIAEQHG	20.0749	8.98271e-06		3	WP_003893773.1/	177,A,K/	2|	target	0
0000_XuPing_MC115_R_10_33PER.20016.20016.4.0.dta	4	0	RAGEFDVIVAGGQESMSQAPHLLPKS	19.4804	8.9881e-06	16,Oxidation[M];	3	WP_014878184.1/	102,I,R/	1|0|	target	1
0000_XuPing_MC115_R_10_33PER.24147.24147.2.0.dta	2	0	KVAVIGLGGLGHVAV	19.8552	8.9899e-06		3	WP_011727367.1/	177,K,K/	2|	target	0
0000_XuPing_MC115_R_12_33PER.20277.20277.2.0.dta	2	0	KKDEAIAMQGQEVYDRYM	20.3778	8.99979e-06		3	WP_003892339.1/	248,A,K/	1|	target	2
0000_XuPing_MC115_R_8_33PER.25301.25301.3.0.dta	3	0	RADSVPNLEIETGEIVGAGHASATG	20.9823	9.00069e-06		3	WP_011728831.1/	317,A,R/	2|	target	0
0000_XuPing_MC115_R_12_33PER.25698.25698.2.0.dta	2	0	KIVEELADSLGGAVGAS	17.1786	9.01781e-06		3	WP_014877364.1/	214,F,R/	1|	target	0
0000_XuPing_MC115_R_10_33PER.21064.21064.3.0.dta	3	0	RSLVIHPASTTHQQLSPEEQLSTGVTPGLV	19.0955	9.01961e-06		3	WP_003893059.1/	377,V,R/	2|	target	0
0000_XuPing_MC115_R_5_33PER.22819.22819.2.0.dta	2	0	RAVPVAGDAVDAVAHVSCGQVA	21.1703	9.01961e-06	18,Carbamidomethyl[C];	3	WP_003894908.1/	384,G,R/	1|0|	target	0
0000_XuPing_MC115_R_13_33PER.39872.39872.2.0.dta	2	0	RVVLGDLNSEATEAAVEELGGSEVAAAV	14.7994	9.03496e-06		3	WP_051065148.1/	51,A,R/	1|	target	0
0000_XuPing_MC115_R_6_33PER.18424.18424.4.0.dta	4	0	RVFDSPHDPIIFDTGHQAYVH	23.1271	9.03677e-06		3	WP_011728575.1/	55,H,K/	2|	target	0
0000_XuPing_MC115_R_10_33PER.32464.32464.4.0.dta	4	0	RIEVEPDLTVPGHPEVFVVGDLVGRD	23.2998	9.03948e-06		3	WP_011729084.1/	289,G,K/	1|	target	1
0000_XuPing_MC115_R_13_33PER.44273.44273.2.0.dta	2	0	KWETFLTSELPEWLAAN	19.0153	9.04129e-06		3	WP_003893447.1/	135,Y,R/	2|	target	0
0000_XuPing_MC115_R_8_33PER.32752.32752.2.0.dta	2	0	RSASSADDLVSELGGPDEWA	16.9395	9.04671e-06		3	WP_014877620.1/	93,T,K/	1|	target	0
0000_XuPing_MC115_R_10_33PER.35158.35158.4.0.dta	4	0	KGAPLLGEHTDEVLAGLGYDADQIEDFH	20.1692	9.06482e-06		3	WP_011726706.1/	384,I,R/	2|	target	0
0000_XuPing_MC115_R_13_33PER.7077.7077.3.0.dta	3	0	RAPQFTGGGTVHGPKP	20.0682	9.06936e-06		3	WP_011727671.1/	79,T,R/	1|	target	1
0000_XuPing_MC115_R_12_33PER.17629.17629.3.0.dta	3	0	RPPGDVADGFVHAGPVGAGHYA	23.7169	9.0748e-06		3	WP_003891330.1/	143,L,K/	2|	target	0
0000_XuPing_MC115_R_9_33PER.13018.13018.2.0.dta	2	0	KAGTDGNQVHLALGSGASVG	17.8671	9.07752e-06		3	WP_011726602.1/	213,A,K/	2|	target	0
0000_XuPing_MC115_R_8_33PER.37174.37174.3.0.dta	3	0	KPVIVATQMLESMIENSRPT	20.8461	9.09024e-06		3	WP_011728910.1/	269,A,R/	1|	target	1
0000_XuPing_MC115_R_5_33PER.23822.23822.2.0.dta	2	0	RSLVEEELHHLSGYDNS	17.975	9.09479e-06		3	WP_011729900.1/	375,E,R/	2|	target	0
0000_XuPing_MC115_R_12_33PER.16792.16792.2.0.dta	2	0	KDVVLLDQPSVSDN	19.2956	9.10207e-06		3	WP_003893881.1/	235,Y,K/	1|	target	0
0000_XuPing_MC115_R_10_33PER.25754.25754.2.0.dta	2	0	RVFDDQVTQWTAEAEETE	19.5538	9.14586e-06		3	WP_029104518.1/	16,D,R/	1|	target	0
0000_XuPing_MC115_R_9_33PER.7190.7190.3.0.dta	3	0	KPHVNIGTIGHVDHG	17.8104	9.16051e-06		3	WP_003892789.1/	9,T,K/	2|	target	0
0000_XuPing_MC115_R_8_33PER.26569.26569.3.0.dta	3	0	KNAQVLLGDVTHIDLEN	16.1452	9.16967e-06		3	WP_003895076.1/	76,Q,K/	2|	target	0
0000_XuPing_MC115_R_13_33PER.6616.6616.3.0.dta	3	0	RVTSAGTGSWHAGDGADE	16.2036	9.17884e-06		3	WP_175048373.1/	51,V,R/	1|	target	0
0000_XuPing_MC115_R_8_33PER.10396.10396.3.0.dta	3	0	RYGVPGSATDTMGGPGSTGAAH	17.7146	9.18527e-06		3	WP_011728639.1/	249,G,R/	1|	target	0
0000_XuPing_MC115_R_8_33PER.29670.29670.3.0.dta	3	0	RVLLVDAGEQSNLPAHGIGGLLGSDG	21.7453	9.18527e-06		3	WP_011729718.1/	29,R,R/	1|	target	0
0000_XuPing_MC115_R_7_33PER.11484.11484.2.0.dta	2	0	RISASIEDVHDETCGA	17.2779	9.21563e-06	14,Carbamidomethyl[C];	3	WP_003892903.1/	267,E,K/	2|0|	target	0
0000_XuPing_MC115_R_11_33PER.27936.27936.2.0.dta	2	0	RDGEVIGAIGVSAGSVEQDV	20.2035	9.22485e-06		3	WP_011727730.1/	102,E,K/	1|	target	0
0000_XuPing_MC115_R_9_33PER.17700.17700.3.1.dta	3	0	RLGTTTVYVTHDQTEAMTLGD	14.5996	9.22485e-06		3	WP_011730288.1/	186,D,R/	2|	target	0
0000_XuPing_MC115_R_10_33PER.25436.25436.3.0.dta	3	0	RAGEFDVIVAGGQESMSQAPHLLPKS	23.1069	9.23778e-06		3	WP_014878184.1/	102,I,R/	1|	target	1
0000_XuPing_MC115_R_12_33PER.22511.22511.3.0.dta	3	0	RVTIEHDAPVALGDKLEIISHTHPPGTTD	19.0436	9.25535e-06		3	WP_011727282.1/	222,L,K/	1|	target	1
0000_XuPing_MC115_R_9_33PER.12082.12082.4.0.dta	4	0	KTATLENAPNELSGAVGHEHS	15.9824	9.26831e-06		3	WP_011731002.1/	367,T,-/	2|	target	0
0000_XuPing_MC115_R_12_33PER.21040.21040.2.0.dta	2	0	RGLANDGVQGPSVANYM	16.8887	9.28408e-06		3	WP_014877617.1/	187,F,K/	2|	target	0
0000_XuPing_MC115_R_13_33PER.26644.26644.3.0.dta	3	0	RQTLEGLEAIAGVAHEPEADP	18.9596	9.28408e-06		3	WP_011727220.1/	5,A,R/	2|	target	0
0000_XuPing_MC115_R_1_33PER.20740.20740.2.0.dta	2	0	KLQTVVFGGEALEPH	18.0204	9.29337e-06		3	WP_014876765.1/	2213,L,R/	1|	target	0
0000_XuPing_MC115_R_13_33PER.40685.40685.3.0.dta	3	0	RINIDYYGSMTPITQLASINVPEA	14.142	9.29988e-06		3	WP_003893897.1/	38,N,R/	1|	target	0
0000_XuPing_MC115_R_2_33PER.17367.17367.3.0.dta	3	0	RINTDALDNSAGVDCSDHEVNI	21.5664	9.32409e-06	15,Carbamidomethyl[C];	3	WP_011730019.1/	1131,G,K/	2|0|	target	0
0000_XuPing_MC115_R_2_33PER.22567.22567.3.0.dta	3	0	KITIVPDDGGEEVVYDKLS	19.0165	9.32595e-06		3	WP_003892756.1/	1063,F,K/	2|	target	1
0000_XuPing_MC115_R_2_33PER.18081.18081.3.0.dta	3	0	RNSGAVAVVEGVGDHGCEYMTGG	15.0351	9.34089e-06	17,Carbamidomethyl[C];	3	WP_014878656.1/	1397,V,R/	2|0|	target	0
0000_XuPing_MC115_R_12_33PER.16965.16965.3.0.dta	3	0	RAENLHSAENSDKFEFV	19.5374	9.35397e-06		3	WP_029104180.1/	36,G,K/	1|	target	1
0000_XuPing_MC115_R_13_33PER.19812.19812.2.0.dta	2	0	RVMTIAGTDSGGGAGIQADL	21.138	9.36427e-06	3,Oxidation[M];	3	WP_011727221.1/	14,T,R/	1|0|	target	0
0000_XuPing_MC115_R_4_33PER.34446.34446.3.0.dta	3	0	KTAVVEGLAQAIVHGEVPETL	17.9182	9.37364e-06		3	WP_011731031.1/	221,G,K/	2|	target	0
0000_XuPing_MC115_R_13_33PER.21090.21090.3.0.dta	3	0	RGLINTVHHLVEVEEVGK	22.2237	9.41968e-06		3	WP_011727688.1/	43,T,-/	2|	target	1
0000_XuPing_MC115_R_10_33PER.6413.6413.3.0.dta	3	0	KPHVNIGTIGHVDHG	20.9759	9.42439e-06		3	WP_003892789.1/	9,T,K/	1|	target	0
0000_XuPing_MC115_R_13_33PER.21643.21643.2.0.dta	2	0	KATAVSVLEAAGHTV	20.8713	9.42816e-06		3	WP_014877523.1/	101,Q,R/	2|	target	0
0000_XuPing_MC115_R_13_33PER.41017.41017.3.0.dta	3	0	RFILEQAAGALEGLTDEHLA	19.433	9.43099e-06		3	WP_011731538.1/	151,S,R/	1|	target	0
0000_XuPing_MC115_R_10_33PER.16909.16909.3.0.dta	3	0	KPGTTTPHTEFEGQVYILSKDEGG	23.1143	9.44137e-06		3	WP_003892789.1/	296,V,R/	1|	target	1
0000_XuPing_MC115_R_11_33PER.39156.39156.3.0.dta	3	0	KGIKDWDDLLQPGLEVVTPSPLSSGSA	22.3748	9.45176e-06		3	WP_003895899.1/	148,P,K/	2|	target	1
0000_XuPing_MC115_R_11_33PER.27669.27669.2.0.dta	2	0	RVTIGAPHENDAFLDFAQ	16.3327	9.465e-06		3	WP_011731224.1/	327,V,R/	1|	target	0
0000_XuPing_MC115_R_13_33PER.44768.44768.3.0.dta	3	0	KLLDPLVNVAEMFIHHEDV	21.0171	9.46879e-06		3	WP_011727132.1/	90,F,R/	1|	target	0
0000_XuPing_MC115_R_10_33PER.11659.11659.3.0.dta	3	0	KVAQGATVVTFDHEHVPTEHLD	24.0874	9.55057e-06		3	WP_014877210.1/	71,V,R/	2|	target	0
0000_XuPing_MC115_R_9_33PER.13240.13240.3.0.dta	3	0	RFSSFDDKPVASASIGQVH	20.3619	9.55344e-06		3	WP_014877256.1/	125,D,K/	2|	target	1
0000_XuPing_MC115_R_9_33PER.26377.26377.2.0.dta	2	0	RLLAGTIGPAPVSTAVDV	13.7964	9.55726e-06		3	WP_011729893.1/	162,R,R/	2|	target	0
0000_XuPing_MC115_R_9_33PER.14684.14684.3.0.dta	3	0	RLGDDADFDHVVAEAH	19.2505	9.56204e-06		3	WP_011729172.1/	78,P,R/	2|	target	0
0000_XuPing_MC115_R_13_33PER.20898.20898.3.0.dta	3	0	RGASSGGIVTQEAPIHVSNVMVVDSDGKPT	16.9953	9.563e-06		3	WP_003892853.1/	51,E,R/	1|	target	1
0000_XuPing_MC115_R_13_33PER.20961.20961.2.0.dta	2	0	KAAADEASAAEESAIEQVSTPDE	14.1976	9.57065e-06		3	WP_003897192.1/	114,A,-/	1|	target	0
0000_XuPing_MC115_R_7_33PER.9184.9184.4.1.dta	4	0	RDSSLVIHDDAEVAHAQ	18.2422	9.5831e-06		3	WP_003893504.1/	123,T,R/	2|	target	0
0000_XuPing_MC115_R_13_33PER.44767.44767.3.0.dta	3	0	KLLDPLVNVAEMFIHHEDV	21.6247	9.58502e-06		3	WP_011727132.1/	90,F,R/	2|	target	0
0000_XuPing_MC115_R_13_33PER.8477.8477.3.0.dta	3	0	REIHGDLLEHTEGE	19.507	9.59461e-06		3	WP_011728783.1/	93,L,-/	1|	target	0
0000_XuPing_MC115_R_7_33PER.14767.14767.2.0.dta	2	0	RSVTGEDVDMVSLGGPEAHH	22.3466	9.5994e-06		3	WP_011729738.1/	165,V,K/	2|	target	0
0000_XuPing_MC115_R_13_33PER.23374.23374.2.0.dta	2	0	RVFNISDVAGAAENTAN	16.338	9.61862e-06		3	WP_029104367.1/	70,V,R/	1|	target	0
0000_XuPing_MC115_R_13_33PER.40046.40046.2.0.dta	2	0	RVLGGLGVAIISTSSGLLTD	14.1331	9.62247e-06		3	WP_003892856.1/	95,P,R/	1|	target	0
0000_XuPing_MC115_R_12_33PER.23888.23888.3.0.dta	3	0	RLAETGAQVAGFGHGEVLLTDAAA	13.3023	9.62632e-06		3	WP_003897698.1/	202,Q,R/	2|	target	0
0000_XuPing_MC115_R_8_33PER.22509.22509.4.0.dta	4	0	RSSFAPDGGHGLEGLVNSHALT	17.1568	9.63306e-06		3	WP_011729116.1/	203,G,R/	1|	target	0
0000_XuPing_MC115_R_7_33PER.14260.14260.3.0.dta	3	0	KSGELTETTFTASEPGHVVPHGE	22.1053	9.64656e-06		3	WP_011731002.1/	91,A,R/	1|	target	0
0000_XuPing_MC115_R_8_33PER.18730.18730.2.0.dta	2	0	RTESGEEFTSDQVVIAAGS	15.0633	9.65041e-06		3	WP_011728470.1/	125,L,R/	1|	target	0
0000_XuPing_MC115_R_13_33PER.21255.21255.2.0.dta	2	0	RLTAGVAPESTTAAVDQL	16.6205	9.65331e-06		3	WP_011731327.1/	157,T,R/	1|	target	0
0000_XuPing_MC115_R_5_33PER.31718.31718.3.0.dta	3	0	RLDVHDVTAIPLSALQGDNVVT	15.5114	9.662e-06		3	WP_011730228.1/	170,A,K/	2|	target	0
0000_XuPing_MC115_R_13_33PER.41078.41078.3.0.dta	3	0	RNICTNDDGEVVLEAYTTLMGHEGDNSISV	21.7095	9.67651e-06	4,Carbamidomethyl[C];	3	WP_003892731.1/	123,T,K/	2|0|	target	0
0000_XuPing_MC115_R_4_33PER.14813.14813.3.0.dta	3	0	KTGQPVLVGTHDVAESEELHE	25.5427	9.67651e-06		3	WP_011729234.1/	435,H,K/	1|	target	0
0000_XuPing_MC115_R_13_33PER.42848.42848.2.0.dta	2	0	RLDGDLYESTIQALDGLYE	18.958	9.68135e-06		3	WP_014876760.1/	198,L,R/	1|	target	0
0000_XuPing_MC115_R_12_33PER.6499.6499.2.0.dta	2	0	KGEAGTGDVSNATTHM	20.6923	9.68909e-06		3	WP_011728705.1/	157,S,R/	2|	target	0
0000_XuPing_MC115_R_2_33PER.14780.14780.2.0.dta	2	0	RDDLPADQVIDDGGNGET	17.9345	9.69491e-06		3	WP_011729886.1/	1419,V,R/	2|	target	0
0000_XuPing_MC115_R_1_33PER.14496.14496.2.0.dta	2	0	RSQLGADIHEIDNAAS	14.4838	9.73279e-06		3	WP_011730064.1/	687,G,R/	1|	target	0
0000_XuPing_MC115_R_5_33PER.15137.15137.2.0.dta	2	0	RLAAATVEGEANEESAVGANA	17.0523	9.7474e-06		3	WP_003896022.1/	630,A,-/	2|	target	0
0000_XuPing_MC115_R_9_33PER.25674.25674.2.0.dta	2	0	KSEIGFSQVLYDDHIG	25.0936	9.74935e-06		3	WP_003897679.1/	329,L,K/	1|	target	0
0000_XuPing_MC115_R_5_33PER.16373.16373.3.0.dta	3	0	KVGPGHIVGAIANEGGLH	25.0569	9.75033e-06		3	WP_003896448.1/	496,H,R/	1|	target	0
0000_XuPing_MC115_R_13_33PER.46748.46748.2.0.dta	2	0	RADDIGAGAVTPAVGALLSVLA	13.9937	9.76789e-06		3	WP_003896481.1/	27,E,R/	1|	target	0
0000_XuPing_MC115_R_13_33PER.8011.8011.3.0.dta	3	0	KLIIATAHFHHGE	19.287	9.85127e-06		3	WP_011728969.1/	33,A,K/	1|	target	0
0000_XuPing_MC115_R_4_33PER.30039.30039.3.0.dta	3	0	KISLVLVAEESAESAESAGDKGAE	25.0627	9.86014e-06		3	WP_011728507.1/	725,G,K/	2|	target	1
0000_XuPing_MC115_R_13_33PER.21960.21960.3.0.dta	3	0	KQVLTDAETDEVLGKM	20.0332	9.871e-06		3	WP_003894434.1/	39,L,K/	1|	target	1
0000_XuPing_MC115_R_7_33PER.24403.24403.3.0.dta	3	0	RVDGDPSGVFVTDHFGAPGAETGVD	16.3118	9.88581e-06		3	WP_011728459.1/	421,Y,R/	2|	target	0
0000_XuPing_MC115_R_7_33PER.9182.9182.3.0.dta	3	0	RDSSLVIHDDAEVAHAQ	21.6742	9.9175e-06		3	WP_003893504.1/	123,T,R/	1|	target	0
0000_XuPing_MC115_R_5_33PER.15166.15166.2.0.dta	2	0	RLAAATVEGEANEESAVGANA	17.5087	9.92147e-06		3	WP_003896022.1/	630,A,-/	1|	target	0
0000_XuPing_MC115_R_12_33PER.18147.18147.2.0.dta	2	0	KADDMWGSTNDPNNAW	20.699	9.92345e-06	5,Oxidation[M];	3	WP_011731262.1/	219,Y,K/	2|0|	target	0
0000_XuPing_MC115_R_9_33PER.31533.31533.2.0.dta	2	0	KSVEELMEAVDASIPDPV	17.1445	9.93835e-06	7,Oxidation[M];	3	WP_003892789.1/	187,V,R/	2|0|	target	0
0000_XuPing_MC115_R_8_33PER.11753.11753.2.0.dta	2	0	RNGGFVDASLTHGAENG	19.0431	9.95725e-06		3	WP_011729243.1/	85,G,K/	1|	target	0
0000_XuPing_MC115_R_13_33PER.30417.30417.2.0.dta	2	0	RVLDALQSDELCACNW	18.1902	9.96023e-06	12,Carbamidomethyl[C];14,Carbamidomethyl[C];	3	WP_011730169.1/	162,L,K/	1|0|0|	target	0
0000_XuPing_MC115_R_13_33PER.41992.41992.3.0.dta	3	0	RAAVEAFFDFIEHDSQGY	20.2544	9.99716e-06		3	WP_003893315.1/	107,L,R/	2|	target	0
0000_XuPing_MC115_R_13_33PER.35842.35842.2.0.dta	2	0	KLWNSDQGYDATLAAFDASVQ	16.5838	1.00152e-05		3	WP_003893773.1/	73,T,R/	1|	target	0
0000_XuPing_MC115_R_13_33PER.41333.41333.5.0.dta	5	0	KTGPFGGTIAHGLLTLSLLPHFTHQLY	21.6991	1.00422e-05		3	WP_003893575.1/	51,A,R/	1|	target	0
0000_XuPing_MC115_R_11_33PER.37808.37808.3.0.dta	3	0	RPGTPSSYEVLIGEIPVEEALQQSPHNE	20.8665	1.00563e-05		3	WP_011731642.1/	115,H,R/	1|	target	0
0000_XuPing_MC115_R_13_33PER.40545.40545.3.0.dta	3	0	KNGAVDALTTDEVILAGYAAQSPGTF	18.3634	1.00644e-05		3	WP_003894111.1/	183,L,K/	1|	target	0
0000_XuPing_MC115_R_12_33PER.4310.4310.2.0.dta	2	0	KVVASSAQSHDADLQ	16.686	1.00654e-05		3	WP_011727261.1/	266,P,R/	1|	target	0
0000_XuPing_MC115_R_8_33PER.25315.25315.3.0.dta	3	0	RADSVPNLEIETGEIVGAGHASATG	20.7938	1.00805e-05		3	WP_011728831.1/	317,A,R/	1|	target	0
0000_XuPing_MC115_R_9_33PER.12055.12055.2.0.dta	2	0	RALIAEQASEIDTKDA	17.2975	1.00936e-05		3	WP_003897813.1/	131,A,K/	2|	target	1
0000_XuPing_MC115_R_5_33PER.19298.19298.2.0.dta	2	0	KMNELLTQQLTDETK	23.127	1.01047e-05		3	WP_011727088.1/	483,A,K/	2|	target	1
0000_XuPing_MC115_R_13_33PER.27635.27635.4.0.dta	4	0	RQTLEGLEAIAGVAHEPEADPRGVVVLTHGAGGN	20.8705	1.01057e-05		3	WP_011727220.1/	5,A,R/	2|	target	1
0000_XuPing_MC115_R_9_33PER.35482.35482.3.1.dta	3	0	RALGFSPELVAAVHADGTVITEPLAGT	12.5518	1.01067e-05		3	WP_011729893.1/	244,I,R/	2|	target	0
0000_XuPing_MC115_R_9_33PER.27340.27340.2.0.dta	2	0	RELLAAQDFDEEAPVV	15.8688	1.01138e-05		3	WP_003892789.1/	156,V,R/	2|	target	0
0000_XuPing_MC115_R_3_33PER.13558.13558.2.0.dta	2	0	KADESYQIGEVGHPV	19.5554	1.01219e-05		3	WP_011728326.1/	43,L,R/	2|	target	0
0000_XuPing_MC115_R_8_33PER.26006.26006.2.0.dta	2	0	RAPADLYAAGHAELAAYPSVQV	15.571	1.01381e-05		3	WP_011729718.1/	55,G,R/	2|	target	0
0000_XuPing_MC115_R_13_33PER.39529.39529.2.0.dta	2	0	KAVLPIMNPGGGIVGMDFDPT	13.5241	1.01472e-05		3	WP_003894540.1/	131,A,R/	1|	target	0
0000_XuPing_MC115_R_12_33PER.23332.23332.3.1.dta	3	0	RDHGLLPIVIGDATGAAHPDHE	20.9672	1.01655e-05		3	WP_014878021.1/	203,A,R/	1|	target	0
0000_XuPing_MC115_R_11_33PER.20017.20017.2.0.dta	2	0	RVIPGIYGHFAGGDANPEDN	18.4313	1.01706e-05		3	WP_003898152.1/	309,L,K/	1|	target	0
0000_XuPing_MC115_R_12_33PER.25033.25033.2.0.dta	2	0	RGLPAQVVGGSVGDAEAAW	15.549	1.01726e-05		3	WP_014877572.1/	109,V,R/	1|	target	0
0000_XuPing_MC115_R_5_33PER.22490.22490.3.0.dta	3	0	RLHAVLDNCHPSAILTTTEAAEGV	17.6469	1.01818e-05	9,Carbamidomethyl[C];	3	WP_011731257.1/	117,G,R/	2|0|	target	0
0000_XuPing_MC115_R_7_33PER.26596.26596.2.0.dta	2	0	KVGAFPISIDSAELDGKA	20.0065	1.01981e-05		3	WP_011730872.1/	244,V,R/	2|	target	1
0000_XuPing_MC115_R_10_33PER.42582.42582.2.0.dta	2	0	KFDSVAGGLDADGLTNLADELASVA	15.6478	1.02011e-05		3	WP_003896331.1/	185,E,K/	2|	target	0
0000_XuPing_MC115_R_5_33PER.22455.22455.2.0.dta	2	0	KVALLNAEEEVELAK	21.6371	1.02103e-05		3	WP_011728563.1/	174,G,R/	2|	target	1
0000_XuPing_MC115_R_11_33PER.16347.16347.2.0.dta	2	0	KVAVIGYGSQGHAHSLSL	21.7605	1.02154e-05		3	WP_003893742.1/	19,R,R/	1|	target	0
0000_XuPing_MC115_R_10_33PER.18227.18227.2.0.dta	2	0	RLADETGGHYLDQFTNAE	15.7889	1.02298e-05		3	WP_011731115.1/	148,Q,R/	1|	target	0
0000_XuPing_MC115_R_10_33PER.29986.29986.3.0.dta	3	0	RLGLPEDGFSHISTGGGASLEYLEG	16.1591	1.02461e-05		3	WP_003894473.1/	372,R,K/	1|	target	0
0000_XuPing_MC115_R_8_33PER.25344.25344.2.0.dta	2	0	RADSVPNLEIETGEIVGAGHASATG	22.0876	1.02523e-05		3	WP_011728831.1/	317,A,R/	2|	target	0
0000_XuPing_MC115_R_13_33PER.39109.39109.2.0.dta	2	0	RLAPIGIFDSGVGGLTVA	14.9403	1.02543e-05		3	WP_011730179.1/	3,D,R/	1|	target	0
0000_XuPing_MC115_R_12_33PER.24467.24467.2.0.dta	2	0	RAEEIDKWADLTTSTDFDS	19.6183	1.02831e-05		3	WP_011728098.1/	257,A,-/	1|	target	1
0000_XuPing_MC115_R_7_33PER.22313.22313.3.0.dta	3	0	KLADEHAEQFVAEEVSQTGKPV	20.3505	1.02975e-05		3	WP_014877153.1/	76,A,R/	1|	target	1
0000_XuPing_MC115_R_11_33PER.21559.21559.2.0.dta	2	0	KELLDEVQGKIDEA	23.222	1.03408e-05		3	WP_011726612.1/	164,A,R/	1|	target	1
0000_XuPing_MC115_R_10_33PER.34501.34501.3.0.dta	3	0	KAAPVGLFVETFGSETVDPAKIE	22.464	1.03553e-05		3	WP_003894439.1/	320,G,K/	2|	target	1
0000_XuPing_MC115_R_13_33PER.4798.4798.3.0.dta	3	0	RIGEEVPPPAAGDAGHDHDH	17.0256	1.03574e-05		3	WP_003897460.1/	74,E,-/	1|	target	0
0000_XuPing_MC115_R_4_33PER.5791.5791.2.0.dta	2	0	RIQQDFNASASGGK	22.2657	1.0376e-05		3	WP_011729086.1/	529,E,K/	1|	target	1
0000_XuPing_MC115_R_10_33PER.14932.14932.2.0.dta	2	0	KLIQPVAMDEGL	24.4228	1.0402e-05	8,Oxidation[M];	3	WP_003892789.1/	363,V,R/	2|0|	target	0
0000_XuPing_MC115_R_13_33PER.37651.37651.2.1.dta	2	0	RWDHIQDVGDISQFELDAI	16.4433	1.04281e-05		3	WP_011731048.1/	100,P,K/	1|	target	0
0000_XuPing_MC115_R_10_33PER.37996.37996.2.0.dta	2	0	RQVFDDEALSELVHSI	18.0214	1.04301e-05		3	WP_011731641.1/	101,P,R/	2|	target	0
0000_XuPing_MC115_R_13_33PER.17691.17691.3.0.dta	3	0	RNHPGHAEAVEIVYDPAQTDY	16.8103	1.04521e-05		3	WP_003897888.1/	44,Y,R/	1|	target	0
0000_XuPing_MC115_R_13_33PER.37518.37518.2.0.dta	2	0	RQIAAELDDLNSQLSFTLQE	17.1299	1.04793e-05		3	WP_014878688.1/	71,R,R/	1|	target	0
0000_XuPing_MC115_R_10_33PER.23807.23807.3.0.dta	3	0	RGNPGPAGYGAVVYDADHATVLAE	17.9612	1.04877e-05		3	WP_011729720.1/	11,S,R/	1|	target	0
0000_XuPing_MC115_R_11_33PER.10471.10471.2.0.dta	2	0	RADGVVVGATQYEHG	20.372	1.04898e-05		3	WP_011727195.1/	233,P,R/	1|	target	0
0000_XuPing_MC115_R_12_33PER.20974.20974.2.0.dta	2	0	KAAADEVTTTNAEDGVATVLE	15.6318	1.0494e-05		3	WP_003897816.1/	249,A,R/	2|	target	0
0000_XuPing_MC115_R_7_33PER.23150.23150.2.0.dta	2	0	KVLEALEPLTAEQTQ	17.5229	1.05402e-05		3	WP_011726838.1/	272,R,R/	2|	target	0
0000_XuPing_MC115_R_10_33PER.22647.22647.3.0.dta	3	0	RQVGGDYVESWQPHPMPATALE	17.7006	1.05497e-05		3	WP_003896675.1/	230,H,R/	1|	target	0
0000_XuPing_MC115_R_9_33PER.9365.9365.2.0.dta	2	0	RLSTITTATATDSAE	16.7355	1.05571e-05		3	WP_003892947.1/	32,R,R/	2|	target	0
0000_XuPing_MC115_R_12_33PER.21932.21932.2.0.dta	2	0	RVMTIAGTDSGGGAGIQADL	16.0918	1.05857e-05		3	WP_011727221.1/	14,T,R/	2|	target	0
0000_XuPing_MC115_R_10_33PER.14959.14959.2.0.dta	2	0	KLIQPVAMDEGL	24.069	1.05984e-05	8,Oxidation[M];	3	WP_003892789.1/	363,V,R/	1|0|	target	0
0000_XuPing_MC115_R_8_33PER.29974.29974.3.0.dta	3	0	RVLLVDAGEQSNLPAHGIGGLLGSDG	23.3598	1.0609e-05		3	WP_011729718.1/	29,R,R/	2|	target	0
0000_XuPing_MC115_R_12_33PER.21181.21181.3.1.dta	3	0	KVTDEGDGGTKIAEYLVAQ	15.0113	1.06122e-05		3	WP_011728286.1/	241,E,K/	2|	target	1
0000_XuPing_MC115_R_7_33PER.9488.9488.2.0.dta	2	0	KTVLIEGTTTGGQAS	18.1118	1.06175e-05		3	WP_014877095.1/	257,L,R/	2|	target	0
0000_XuPing_MC115_R_7_33PER.12973.12973.2.0.dta	2	0	KTDALLAEHGSEGKFV	18.6556	1.06206e-05		3	WP_011729217.1/	47,A,R/	2|	target	1
0000_XuPing_MC115_R_9_33PER.4131.4131.3.0.dta	3	0	MRVDQTCGSEEHSPASTQ	15.6071	1.06345e-05	7,Carbamidomethyl[C];	3	WP_003892395.1/	0,-,R/	2|0|	target	1
0000_XuPing_MC115_R_13_33PER.24812.24812.2.0.dta	2	0	RVNIGTAALENPQWCA	15.6476	1.06398e-05	15,Carbamidomethyl[C];	3	WP_029104322.1/	96,A,R/	1|0|	target	0
0000_XuPing_MC115_R_12_33PER.22325.22325.3.0.dta	3	0	RVADIAGLAGFSHNHDATEI	18.4795	1.06643e-05		3	WP_014877414.1/	184,G,R/	1|	target	0
0000_XuPing_MC115_R_2_33PER.8998.8998.2.0.dta	2	0	KQDLLDTGEEGSDN	19.5224	1.06856e-05		3	WP_011730279.1/	619,A,R/	2|	target	0
0000_XuPing_MC115_R_4_33PER.15292.15292.2.0.dta	2	0	KIGETHDGASTTDWMEQEQE	19.513	1.0706e-05		3	WP_003892788.1/	41,Y,R/	1|	target	0
0000_XuPing_MC115_R_6_33PER.16075.16075.3.0.dta	3	0	KVVVTKDETTIVEGAGDAEAIQG	18.1306	1.07102e-05		3	WP_003892307.1/	319,R,R/	2|	target	1
0000_XuPing_MC115_R_9_33PER.6951.6951.2.0.dta	2	0	RIESTAGLTQTSASQ	16.6427	1.07156e-05		3	WP_011730935.1/	443,R,-/	2|	target	0
0000_XuPing_MC115_R_8_33PER.34419.34419.2.0.dta	2	0	REATGPDGQPMPMVDNVMVL	14.7995	1.07263e-05		3	WP_011729718.1/	494,H,R/	2|	target	0
0000_XuPing_MC115_R_5_33PER.32150.32150.4.1.dta	4	0	KEMSAFDAFNAVQDHVLHAAQAHID	24.9969	1.07446e-05		3	WP_011729863.1/	517,A,R/	2|	target	0
0000_XuPing_MC115_R_10_33PER.30142.30142.3.0.dta	3	0	RLINLTHGEPITFGADGEYAVV	15.1351	1.07478e-05		3	WP_014878091.1/	244,E,K/	1|	target	0
0000_XuPing_MC115_R_7_33PER.4760.4760.2.0.dta	2	0	KIEAAVNQNPEEGK	21.4624	1.07887e-05		3	WP_011730872.1/	437,D,R/	1|	target	1
0000_XuPing_MC115_R_13_33PER.26610.26610.2.0.dta	2	0	RLIASTGDSVTTYGEPWNMN	16.8412	1.07919e-05		3	WP_003891919.1/WP_011727317.1/WP_011730563.1/WP_162139622.1/	195,A,-/191,A,-/195,A,-/181,A,-/	2|	target	0
0000_XuPing_MC115_R_12_33PER.25169.25169.2.0.dta	2	0	RAATQFADDVAAGVFPAEEHSY	20.2814	1.0806e-05		3	WP_011729713.1/	265,H,-/	2|	target	0
0000_XuPing_MC115_R_5_33PER.23740.23740.3.0.dta	3	0	KLVSTVGTVESEAPAAEVEAV	18.8359	1.08222e-05		3	WP_014878537.1/	339,A,K/	2|	target	0
0000_XuPing_MC115_R_7_33PER.21935.21935.2.0.dta	2	0	RAVHADGSSINVAGTLSGPQLVE	17.7112	1.08244e-05		3	WP_011728303.1/	414,V,K/	2|	target	0
0000_XuPing_MC115_R_8_33PER.25367.25367.2.0.dta	2	0	RADSVPNLEIETGEIVGAGHASATG	20.7342	1.08254e-05		3	WP_011728831.1/	317,A,R/	1|	target	0
0000_XuPing_MC115_R_4_33PER.26411.26411.2.0.dta	2	0	RALVESGEMSGVADMSDLTD	17.1313	1.08471e-05		3	WP_003891777.1/	277,I,R/	1|	target	0
0000_XuPing_MC115_R_8_33PER.35536.35536.2.0.dta	2	0	RAIDLADAVGEEMGAPASLAAGPQV	15.5263	1.08993e-05		3	WP_003891776.1/	79,K,R/	1|	target	0
0000_XuPing_MC115_R_4_33PER.26489.26489.3.0.dta	3	0	RLEIDYPGVGDAVVTHTTADAY	20.6982	1.09168e-05		3	WP_011730189.1/	87,Y,R/	2|	target	0
0000_XuPing_MC115_R_13_33PER.44799.44799.4.0.dta	4	0	RSIGVSNFEPEHLTTLIEETGIVPAVNQIELHPLLPQQEL	19.8996	1.09288e-05		3	WP_003893773.1/	132,I,R/	2|	target	0
0000_XuPing_MC115_R_7_33PER.12872.12872.3.0.dta	3	0	RALASAPGAPSDTPEPAQPTDALH	20.0334	1.09594e-05		3	WP_011729717.1/	201,A,R/	2|	target	0
0000_XuPing_MC115_R_13_33PER.33205.33205.3.0.dta	3	0	KTLADSIGGHAFELDVEDPAAIT	15.0093	1.09605e-05		3	WP_011730054.1/	47,L,R/	2|	target	0
0000_XuPing_MC115_R_3_33PER.21447.21447.3.0.dta	3	0	KAEPAPAASSDGSPYVTPLV	16.8809	1.09759e-05		3	WP_011729702.1/	258,P,R/	1|	target	0
0000_XuPing_MC115_R_8_33PER.12119.12119.3.0.dta	3	0	RLVDENGAEVPHDGETIG	16.304	1.0977e-05		3	WP_011730326.1/	303,T,R/	2|	target	0
0000_XuPing_MC115_R_10_33PER.13266.13266.3.1.dta	3	0	RNVELHEAAVAHVGDDPADAI	18.3193	1.09902e-05		3	WP_011728694.1/	271,V,R/	2|	target	0
0000_XuPing_MC115_R_13_33PER.26677.26677.3.0.dta	3	0	RLIASTGDSVTTYGEPWNMN	17.1013	1.09902e-05		3	WP_003891919.1/WP_011727317.1/WP_011730563.1/WP_162139622.1/	195,A,-/191,A,-/195,A,-/181,A,-/	1|	target	0
0000_XuPing_MC115_R_8_33PER.20511.20511.4.0.dta	4	0	KQSLHDFGTDFDVYTHEDSMHTSG	18.2372	1.10111e-05		3	WP_011730214.1/	238,I,R/	2|	target	0
0000_XuPing_MC115_R_8_33PER.26235.26235.3.0.dta	3	0	RTASSPHPGGTEVDPGHWWDALQ	19.049	1.1021e-05		3	WP_014877620.1/	27,V,R/	2|	target	0
0000_XuPing_MC115_R_9_33PER.5514.5514.2.0.dta	2	0	RNTAEAVSSENNPGGAVQ	17.5537	1.10342e-05		3	WP_003891671.1/	121,N,K/	2|	target	0
0000_XuPing_MC115_R_13_33PER.32122.32122.3.1.dta	3	0	RYAADPYDIGMHAAIADL	17.9556	1.10375e-05		3	WP_011728178.1/	118,P,R/	1|	target	0
0000_XuPing_MC115_R_12_33PER.23487.23487.2.0.dta	2	0	KTVFVEVDEDTSAYDTGHIEGAV	18.9844	1.10408e-05		3	WP_011730790.1/	20,P,K/	1|	target	0
0000_XuPing_MC115_R_13_33PER.18900.18900.2.0.dta	2	0	RLGVDLVGGDQSFEK	21.5683	1.10519e-05		3	WP_003892911.1/	13,R,R/	2|	target	1
0000_XuPing_MC115_R_8_33PER.18579.18579.3.0.dta	3	0	RAASDVTGHAVGIMADLQGPKI	26.447	1.10973e-05	14,Oxidation[M];	3	WP_011728910.1/	51,V,R/	2|0|	target	1
0000_XuPing_MC115_R_13_33PER.39300.39300.4.0.dta	4	0	RADIQTVCLGQAASAAAVLLAAGTPGK	25.0576	1.11028e-05	8,Carbamidomethyl[C];	3	WP_003896046.1/	100,V,R/	2|0|	target	1
0000_XuPing_MC115_R_13_33PER.21938.21938.2.0.dta	2	0	KQVLTDAETDEVLGKM	21.4524	1.11106e-05		3	WP_003894434.1/	39,L,K/	2|	target	1
0000_XuPing_MC115_R_12_33PER.13408.13408.2.0.dta	2	0	KDVVLLDQPSVSDNK	18.3606	1.11117e-05		3	WP_003893881.1/	235,Y,K/	2|	target	1
0000_XuPing_MC115_R_4_33PER.11241.11241.2.0.dta	2	0	KMNTGGVHGSALGADEVAAT	15.2512	1.11306e-05		3	WP_011728815.1/	275,N,K/	1|	target	0
0000_XuPing_MC115_R_4_33PER.20543.20543.2.0.dta	2	0	KIDAIVEHIAEVH	21.8129	1.11328e-05		3	WP_011729234.1/	422,A,K/	1|	target	0
0000_XuPing_MC115_R_6_33PER.17140.17140.3.0.dta	3	0	RHVEVPDQVVQVGDDAMV	22.2937	1.11373e-05	17,Oxidation[M];	3	WP_003895279.1/	328,E,K/	2|0|	target	0
0000_XuPing_MC115_R_7_33PER.5205.5205.3.0.dta	3	0	RELHPDVNPDEEAQH	18.9744	1.1154e-05		3	WP_011729880.1/	28,A,R/	2|	target	0
0000_XuPing_MC115_R_2_33PER.12994.12994.2.0.dta	2	0	RTTTAAPVTPPTPAPAPAPEP	19.2848	1.11696e-05		3	WP_011730279.1/	52,G,K/	2|	target	0
0000_XuPing_MC115_R_11_33PER.26707.26707.3.0.dta	3	0	KVDEYADPKVQIQQAIEDAQ	18.9755	1.11708e-05		3	WP_011728531.1/	18,S,R/	2|	target	1
0000_XuPing_MC115_R_11_33PER.27881.27881.2.0.dta	2	0	RDGEVIGAIGVSAGSVEQDV	22.9985	1.11864e-05		3	WP_011727730.1/	102,E,K/	2|	target	0
0000_XuPing_MC115_R_9_33PER.37451.37451.2.0.dta	2	0	RFNLAGEQLGAVIGGAVL	14.4279	1.11965e-05		3	WP_011726890.1/	44,D,K/	2|	target	0
0000_XuPing_MC115_R_10_33PER.32859.32859.2.0.dta	2	0	RVFEPLGMTDTGFSIGAAG	16.5932	1.11998e-05		3	WP_011728774.1/	196,E,R/	2|	target	0
0000_XuPing_MC115_R_13_33PER.40002.40002.2.0.dta	2	0	KVLAINLVGTFDCI	17.5418	1.12066e-05	13,Carbamidomethyl[C];	3	WP_003891557.1/	109,K,R/	1|0|	target	0
0000_XuPing_MC115_R_12_33PER.12028.12028.2.0.dta	2	0	KLGFTDSDVEKPGSD	18.515	1.12234e-05		3	WP_011727715.1/	212,R,K/	2|	target	1
0000_XuPing_MC115_R_13_33PER.17692.17692.3.1.dta	3	0	KPMLAEGDCATIESPHPSPLSAS	17.5993	1.12245e-05	9,Carbamidomethyl[C];	3	WP_003893765.1/	175,L,R/	1|0|	target	0
0000_XuPing_MC115_R_13_33PER.39555.39555.2.0.dta	2	0	KDALIVESLENNQYANFLVS	15.9263	1.12515e-05		3	WP_011728786.1/	220,L,R/	2|	target	0
0000_XuPing_MC115_R_8_33PER.16170.16170.2.0.dta	2	0	KEAAVVGVPDDDLGQ	14.8752	1.12515e-05		3	WP_011730326.1/	398,V,R/	1|	target	0
0000_XuPing_MC115_R_13_33PER.10170.10170.3.0.dta	3	0	RIEPATDDHLVEVTK	18.4136	1.12706e-05		3	WP_003897128.1/	86,S,R/	1|	target	1
0000_XuPing_MC115_R_11_33PER.20376.20376.2.0.dta	2	0	KVAVLHQPVLNQTAEAI	17.6566	1.12751e-05		3	WP_038557771.1/	35,H,R/	1|	target	0
0000_XuPing_MC115_R_10_33PER.16844.16844.4.1.dta	4	0	KGLMTTIHAYTQDQNLQDGPHKDL	25.1841	1.12796e-05		3	WP_003894472.1/	178,V,R/	2|	target	1
0000_XuPing_MC115_R_8_33PER.14164.14164.2.0.dta	2	0	KSGELTETTFTASEPGHVVPHGE	20.5731	1.13147e-05		3	WP_011731002.1/	91,A,R/	2|	target	0
0000_XuPing_MC115_R_5_33PER.12213.12213.3.0.dta	3	0	RHVEAQVIADQHGNVVVAGT	14.2538	1.13453e-05		3	WP_003893197.1/	213,P,R/	2|	target	0
0000_XuPing_MC115_R_10_33PER.30010.30010.3.0.dta	3	0	RTEGIIPAIESAHAVAGAL	17.6634	1.13509e-05		3	WP_011728904.1/	362,C,K/	2|	target	0
0000_XuPing_MC115_R_12_33PER.21732.21732.3.0.dta	3	0	RALIDAATTHDGVAPVGDQVL	13.3427	1.13805e-05		3	WP_014878453.1/	18,I,R/	2|	target	0
0000_XuPing_MC115_R_13_33PER.41019.41019.2.0.dta	2	0	RTLSGMDEITTVDDLIEAA	14.0533	1.13816e-05		3	WP_011726964.1/	144,A,R/	1|	target	0
0000_XuPing_MC115_R_13_33PER.39905.39905.3.0.dta	3	0	RIFTPASELPFAGHPTVGAAWYL	16.2344	1.13998e-05		3	WP_011728557.1/	62,A,R/	2|	target	0
0000_XuPing_MC115_R_2_33PER.18668.18668.3.0.dta	3	0	RQAGFPYSQSHIESVLNENPHTT	19.6895	1.14352e-05		3	WP_011730019.1/	642,L,R/	1|	target	0
0000_XuPing_MC115_R_10_33PER.14855.14855.3.0.dta	3	0	RILAEANHPLVIQAETMDAGAD	19.8946	1.14364e-05	17,Oxidation[M];	3	WP_011730595.1/	357,R,K/	2|0|	target	0
0000_XuPing_MC115_R_7_33PER.26093.26093.2.0.dta	2	0	RLVSGVAAQYESEVVYHQI	18.0407	1.14444e-05		3	WP_003894509.1/	125,Q,R/	2|	target	0
0000_XuPing_MC115_R_12_33PER.20513.20513.2.0.dta	2	0	KAEQAQAAGADIVGSDDLIE	17.156	1.14673e-05		3	WP_003892735.1/	82,E,K/	1|	target	0
0000_XuPing_MC115_R_13_33PER.27494.27494.4.1.dta	4	0	RFGGSEAHEHGIVDATAHEGAVTLAATSLL	13.9257	1.14696e-05		3	WP_011731358.1/	159,R,R/	2|	target	0
0000_XuPing_MC115_R_13_33PER.43775.43775.2.0.dta	2	0	KAMSNIAMLLEEAGSSL	16.148	1.14799e-05		3	WP_014877160.1/	66,E,R/	1|	target	0
0000_XuPing_MC115_R_13_33PER.15801.15801.2.0.dta	2	0	RLVFLTGPKSDDSGSNA	17.8539	1.14891e-05		3	WP_014877774.1/	141,F,-/	2|	target	1
0000_XuPing_MC115_R_13_33PER.28370.28370.3.0.dta	3	0	RLTYGAQDLSQHDSGAYTGEISGAFLA	15.2301	1.15259e-05		3	WP_011728805.1/	62,L,K/	2|	target	0
0000_XuPing_MC115_R_2_33PER.19098.19098.3.0.dta	3	0	KPTAITPAHTNLGLAIDLQGKDGN	24.4079	1.15467e-05		3	WP_011730279.1/	184,G,R/	2|	target	1
0000_XuPing_MC115_R_7_33PER.13331.13331.2.0.dta	2	0	KSAANVFTEGSYTEPH	20.7818	1.1549e-05		3	WP_011727691.1/	174,Y,R/	1|	target	0
0000_XuPing_MC115_R_12_33PER.15364.15364.3.0.dta	3	0	RGDFSGAHLTGDQSQVLPTDSQ	14.7808	1.15953e-05		3	WP_011727576.1/	39,L,K/	2|	target	0
0000_XuPing_MC115_R_8_33PER.9268.9268.4.0.dta	4	0	RDSSLVIHDDAEVAHAQ	19.2666	1.16011e-05		3	WP_003893504.1/	123,T,R/	2|	target	0
0000_XuPing_MC115_R_10_33PER.21008.21008.3.0.dta	3	0	RAGVITPVSACSSGSEAIAHAW	21.9783	1.16104e-05	11,Carbamidomethyl[C];	3	WP_011729736.1/	160,A,R/	2|0|	target	0
0000_XuPing_MC115_R_9_33PER.18682.18682.2.0.dta	2	0	RAANPDAPVVYTGPLD	16.8734	1.16185e-05		3	WP_003897813.1/	241,L,R/	2|	target	0
0000_XuPing_MC115_R_9_33PER.11987.11987.2.0.dta	2	0	KAMTTAADHTEALI	14.8728	1.16301e-05		3	WP_162139517.1/	103,A,K/	2|	target	0
0000_XuPing_MC115_R_9_33PER.32048.32048.3.0.dta	3	0	KYVHFTTEGAGAESAQLAELAADSGAGTNQFIA	21.7257	1.16429e-05		3	WP_011730288.1/	321,D,R/	1|	target	0
0000_XuPing_MC115_R_13_33PER.17597.17597.2.0.dta	2	0	FADATEDHQWIHVDPEKA	22.3503	1.16522e-05		1	WP_003893575.1/	33,L,K/	2|	target	1
0000_XuPing_MC115_R_13_33PER.38605.38605.2.0.dta	2	0	RHDAGWISNPLPVDFLS	14.8373	1.16546e-05		3	WP_014877271.1/	192,I,K/	1|	target	0
0000_XuPing_MC115_R_10_33PER.16871.16871.3.0.dta	3	0	KPGTTTPHTEFEGQVYILSKDEGG	23.2154	1.16674e-05		3	WP_003892789.1/	296,V,R/	2|	target	1
0000_XuPing_MC115_R_7_33PER.13007.13007.2.0.dta	2	0	KTDALLAEHGSEGKFV	22.3412	1.16744e-05		3	WP_011729217.1/	47,A,R/	1|	target	1
0000_XuPing_MC115_R_13_33PER.27712.27712.5.1.dta	5	0	RQTLEGLEAIAGVAHEPEADPRGVVVLTHGAGGN	20.5548	1.17001e-05		3	WP_011727220.1/	5,A,R/	1|	target	1
0000_XuPing_MC115_R_5_33PER.21415.21415.2.0.dta	2	0	RDEQHAEILAGYPVHIA	17.4795	1.17189e-05		3	WP_011726765.1/	173,F,K/	1|	target	0
0000_XuPing_MC115_R_5_33PER.12618.12618.2.0.dta	2	0	KKQISNLQQSISDAEQ	18.4041	1.17517e-05		3	CON_IPI00220327.3/	415,V,R/	1|	target	1
0000_XuPing_MC115_R_13_33PER.40356.40356.3.0.dta	3	0	KSTFNNTIVSITDPQGNVIAWASSGHVGF	22.8873	1.17705e-05		3	WP_003892910.1/	32,I,K/	2|	target	0
0000_XuPing_MC115_R_9_33PER.30100.30100.2.0.dta	2	0	KLLDQGQAGDNVGLLL	14.4593	1.18224e-05		3	WP_003892789.1/	265,R,R/	2|	target	0
0000_XuPing_MC115_R_8_33PER.11719.11719.3.0.dta	3	0	KVEGFIYCKPEDAEAEHQ	21.9519	1.18319e-05	8,Carbamidomethyl[C];	3	WP_003897822.1/	277,D,R/	2|0|	target	1
0000_XuPing_MC115_R_13_33PER.35399.35399.2.0.dta	2	0	KQVESLSLLGVDDL	18.2179	1.18758e-05		3	WP_011729623.1/	197,R,R/	2|	target	0
0000_XuPing_MC115_R_7_33PER.15985.15985.2.0.dta	2	0	KDETTIVEGAGDAEAIQG	17.7953	1.18829e-05		3	WP_003892307.1/	324,T,R/	1|	target	0
0000_XuPing_MC115_R_5_33PER.12269.12269.4.0.dta	4	0	RHVEAQVIADQHGNVVVAGT	14.7207	1.18995e-05		3	WP_003893197.1/	213,P,R/	1|	target	0
0000_XuPing_MC115_R_7_33PER.8949.8949.2.0.dta	2	0	RGVTAEISTATESPNH	20.2968	1.19341e-05		3	WP_011728303.1/	392,D,R/	2|	target	0
0000_XuPing_MC115_R_3_33PER.16181.16181.2.0.dta	2	0	RIVLDLTDGQGKPSE	20.5245	1.19377e-05		3	WP_011730013.1/	23,Y,R/	1|	target	1
0000_XuPing_MC115_R_8_33PER.22586.22586.2.0.dta	2	0	RIANGSGVTVSEVNQLVD	13.5514	1.19616e-05		3	WP_011728337.1/	410,L,R/	1|	target	0
0000_XuPing_MC115_R_4_33PER.21101.21101.3.0.dta	3	0	KTGQPVLVGTHDVAESEELHEKLL	24.427	1.19652e-05		3	WP_011729234.1/	435,H,K/	1|	target	1
0000_XuPing_MC115_R_12_33PER.22144.22144.2.0.dta	2	0	KADDMWGSTNDPNNAW	15.4316	1.19699e-05		3	WP_011731262.1/	219,Y,K/	2|	target	0
0000_XuPing_MC115_R_1_33PER.7921.7921.2.0.dta	2	0	RSLLEGEGSSGGGG	18.3057	1.19747e-05		3	CON_IPI00009865.2/	449,Y,R/	1|	target	0
0000_XuPing_MC115_R_4_33PER.23312.23312.3.0.dta	3	0	RLVGAPPGYIGYDQGGQLTEAVR	21.7087	1.19819e-05		3	WP_011727152.1/	646,A,R/	1|	target	1
0000_XuPing_MC115_R_8_33PER.24278.24278.2.0.dta	2	0	RIAPGGALVVCTDDPGAAALAD	15.7495	1.19927e-05	11,Carbamidomethyl[C];	3	WP_011729655.1/	214,E,R/	2|0|	target	0
0000_XuPing_MC115_R_13_33PER.34357.34357.2.0.dta	2	0	RAVVTGASQNIGEALATELAA	12.6419	1.20203e-05		3	WP_011730038.1/	10,A,R/	1|	target	0
0000_XuPing_MC115_R_10_33PER.9046.9046.2.0.dta	2	0	KMGLADEVATYH	23.7804	1.20227e-05	2,Oxidation[M];	3	WP_003893677.1/	57,Q,R/	1|0|	target	0
0000_XuPing_MC115_R_7_33PER.21601.21601.2.0.dta	2	0	RDQMATNLQNAGFTLE	20.3345	1.20311e-05	4,Oxidation[M];	3	WP_003895686.1/	198,L,R/	2|0|	target	0
0000_XuPing_MC115_R_10_33PER.17015.17015.2.0.dta	2	0	KVYGDAVIAADGAYSPIK	20.4902	1.20396e-05		3	WP_003893677.1/	145,E,R/	2|	target	1
0000_XuPing_MC115_R_1_33PER.8988.8988.3.0.dta	3	0	RTADGNAADTAHALVD	16.1014	1.20818e-05		3	WP_011730064.1/	20,D,R/	1|	target	0
0000_XuPing_MC115_R_5_33PER.22969.22969.2.0.dta	2	0	RVVNPLGQPIDGQGDIAAET	14.0571	1.20866e-05		3	WP_003896330.1/	108,G,R/	1|	target	0
0000_XuPing_MC115_R_5_33PER.20770.20770.2.0.dta	2	0	KIANGEPLDITEDPTP	16.5117	1.20939e-05		3	WP_003893197.1/	320,F,R/	1|	target	0
0000_XuPing_MC115_R_13_33PER.24330.24330.2.0.dta	2	0	RKNVPVMFEGGQMPIHM	18.1345	1.20951e-05		3	WP_011727689.1/	42,A,R/	2|	target	1
0000_XuPing_MC115_R_12_33PER.20386.20386.3.0.dta	3	0	RSAEVHVVTCTLGEEGEVIGE	16.0998	1.21338e-05	10,Carbamidomethyl[C];	3	WP_011730335.1/	32,A,R/	2|0|	target	0
0000_XuPing_MC115_R_9_33PER.11713.11713.3.0.dta	3	0	KTATLENAPNELSGAVGHEHS	19.193	1.21484e-05		3	WP_011731002.1/	367,T,-/	2|	target	0
0000_XuPing_MC115_R_7_33PER.23885.23885.2.0.dta	2	0	KVVESFPALGADGGADGDV	19.7188	1.21557e-05		3	WP_174519593.1/	90,W,K/	1|	target	0
0000_XuPing_MC115_R_12_33PER.21559.21559.3.0.dta	3	0	RVFVEPQQGATYSDQLAVAQAAE	18.346	1.21593e-05		3	WP_011727131.1/	3,F,R/	2|	target	0
0000_XuPing_MC115_R_13_33PER.39716.39716.2.0.dta	2	0	KSVLLNIFPSVDTPVCATSV	16.9143	1.21691e-05	16,Carbamidomethyl[C];	3	WP_003894924.1/	44,G,R/	1|0|	target	0
0000_XuPing_MC115_R_13_33PER.35025.35025.3.0.dta	3	0	RLTFADIELDEDTHEVW	19.1877	1.21849e-05		3	WP_011730856.1/	141,A,K/	2|	target	0
0000_XuPing_MC115_R_13_33PER.9224.9224.3.0.dta	3	0	KDGEYASAHNLDVYK	20.817	1.21861e-05		3	WP_003891557.1/	94,G,K/	2|	target	1
0000_XuPing_MC115_R_5_33PER.33273.33273.3.0.dta	3	0	RADTDVFTTFEGDNHVLTQLVA	14.3711	1.21898e-05		3	WP_011729863.1/	409,L,K/	1|	target	0
0000_XuPing_MC115_R_1_33PER.28897.28897.3.0.dta	3	0	RQVDWVDEITELHEAGA	21.3482	1.22117e-05		3	WP_011730064.1/	331,V,R/	2|	target	0
0000_XuPing_MC115_R_7_33PER.24442.24442.2.0.dta	2	0	RTYPAGTDGPVDAATLIE	16.7011	1.22264e-05		3	WP_011726838.1/	466,P,R/	2|	target	0
0000_XuPing_MC115_R_13_33PER.8570.8570.2.0.dta	2	0	RADNNDITGAASLENNK	21.6472	1.22546e-05		3	WP_003894111.1/	130,V,K/	2|	target	1
0000_XuPing_MC115_R_8_33PER.37210.37210.3.0.dta	3	0	KLATPDTSVADLVGDIDPIKVAEG	19.1845	1.22705e-05		3	WP_014878358.1/	136,E,R/	1|	target	1
0000_XuPing_MC115_R_10_33PER.30198.30198.2.0.dta	2	0	KGYVLGPQAEDNVWSLTQEE	17.3691	1.22779e-05		3	WP_011729709.1/	362,E,R/	1|	target	0
0000_XuPing_MC115_R_13_33PER.39713.39713.2.0.dta	2	0	RNVVIIDDVLATGGTLAAAA	15.496	1.22803e-05		3	WP_011728726.1/	121,G,R/	1|	target	0
0000_XuPing_MC115_R_11_33PER.13583.13583.2.0.dta	2	0	KELEAMEQTGGFEGRT	21.245	1.22889e-05		3	WP_003893880.1/	114,L,K/	1|	target	1
0000_XuPing_MC115_R_11_33PER.24766.24766.2.0.dta	2	0	KLVSTVGTVESEAPAAEVEAV	16.7601	1.23098e-05		3	WP_014878537.1/	339,A,K/	1|	target	0
0000_XuPing_MC115_R_13_33PER.32291.32291.3.0.dta	3	0	RGDTGFQGPPPWNIGEPQPELAALH	19.8342	1.23111e-05		3	WP_029104596.1/	12,Y,R/	2|	target	0
0000_XuPing_MC115_R_13_33PER.13782.13782.2.0.dta	2	0	KALWTQEPAEYHG	19.4584	1.23283e-05		3	WP_014877271.1/	143,I,K/	1|	target	0
0000_XuPing_MC115_R_5_33PER.24326.24326.2.0.dta	2	0	KDAITSGLEVTWTHTPT	16.0707	1.23419e-05		3	WP_011731250.1/	316,G,K/	1|	target	0
0000_XuPing_MC115_R_10_33PER.35843.35843.3.0.dta	3	0	KTHDVNSTLQQIAELTASGCDIV	18.9808	1.23555e-05	20,Carbamidomethyl[C];	3	WP_036453060.1/	39,T,R/	1|0|	target	0
0000_XuPing_MC115_R_8_33PER.15200.15200.2.0.dta	2	0	KEVSSTEVTQAHLDQIAATDD	20.2678	1.23567e-05		3	WP_003893733.1/	19,A,R/	1|	target	0
0000_XuPing_MC115_R_2_33PER.21842.21842.3.0.dta	3	0	RVCHLDTCPVGVATQNPLL	15.2871	1.23653e-05	3,Carbamidomethyl[C];8,Carbamidomethyl[C];	3	WP_014878656.1/	1149,M,R/	2|0|0|	target	0
0000_XuPing_MC115_R_12_33PER.18359.18359.3.0.dta	3	0	RLVATYDHDVTTHEWATGY	17.9607	1.23678e-05		3	WP_011728462.1/	213,E,R/	2|	target	0
0000_XuPing_MC115_R_13_33PER.42889.42889.4.0.dta	4	0	RFVPVEAQVVADQIEAATSAYDLHTV	19.9292	1.23715e-05		3	WP_011726964.1/	51,H,K/	2|	target	0
0000_XuPing_MC115_R_10_33PER.36007.36007.3.0.dta	3	0	KICDAISDSVLDALLEQDPKS	21.5911	1.24273e-05	3,Carbamidomethyl[C];	3	WP_003894439.1/	18,D,R/	1|0|	target	1
0000_XuPing_MC115_R_13_33PER.12149.12149.3.0.dta	3	0	RTIGKDGEYASAHNLDVY	14.1541	1.24348e-05		3	WP_003891557.1/	90,Q,K/	1|	target	1
0000_XuPing_MC115_R_9_33PER.15457.15457.3.0.dta	3	0	KLNVNGSSLAAGHPFAATGG	13.7828	1.24622e-05		3	WP_011726890.1/	371,T,R/	2|	target	0
0000_XuPing_MC115_R_12_33PER.21556.21556.4.0.dta	4	0	RPEHVAEAIENATDGPVEEGAVGGGTGMVAHGY	17.9649	1.24834e-05		3	WP_011728145.1/	146,V,K/	1|	target	0
0000_XuPing_MC115_R_12_33PER.22979.22979.3.0.dta	3	0	RDHGLLPIVIGDATGAAHPDHE	18.7311	1.24884e-05		3	WP_014878021.1/	203,A,R/	2|	target	0
0000_XuPing_MC115_R_10_33PER.20626.20626.3.0.dta	3	0	RKDGTITAGSASQISDGAAAVIVMN	16.2283	1.24946e-05		3	WP_014878184.1/	236,F,K/	2|	target	1
0000_XuPing_MC115_R_13_33PER.2467.2467.3.0.dta	3	0	RSAHTVYGGHEHNL	20.3724	1.25322e-05		3	WP_014878426.1/	23,G,R/	2|	target	0
0000_XuPing_MC115_R_8_33PER.12164.12164.3.0.dta	3	0	KHVIIIGGGDTGADCLGTSH	18.4026	1.25485e-05	15,Carbamidomethyl[C];	3	WP_003897870.1/	287,D,R/	1|0|	target	0
0000_XuPing_MC115_R_13_33PER.39999.39999.4.1.dta	4	0	RLAGAEAVSLWHADADLHGVDAVVVPGGFSYGDYL	15.6576	1.25723e-05		3	WP_011730830.1/	23,V,R/	2|	target	0
0000_XuPing_MC115_R_7_33PER.7535.7535.2.0.dta	2	0	KVTLETGDHPDPDAG	19.4145	1.25736e-05		3	WP_011730295.1/	179,S,R/	1|	target	0
0000_XuPing_MC115_R_10_33PER.29302.29302.2.0.dta	2	0	RLPQDVSLEGDDTIVIGDTKI	20.7894	1.25811e-05		3	WP_003894472.1/	58,G,K/	1|	target	1
0000_XuPing_MC115_R_12_33PER.11513.11513.2.0.dta	2	0	KLGMTQVFDENN	21.3859	1.26303e-05	4,Oxidation[M];	3	WP_003892823.1/	9,T,K/	1|0|	target	0
0000_XuPing_MC115_R_12_33PER.6876.6876.3.0.dta	3	0	RDAEVVPAHSNAAAAHDVAEG	16.7017	1.26303e-05		3	WP_003897827.1/	130,L,R/	1|	target	0
0000_XuPing_MC115_R_9_33PER.26760.26760.2.0.dta	2	0	KYDLSEPYSVGEGVIVT	14.2324	1.26328e-05		3	WP_003897727.1/	97,A,R/	2|	target	0
0000_XuPing_MC115_R_7_33PER.23011.23011.3.0.dta	3	0	KDSTVIVDGGGTAEAIADRV	18.9586	1.26543e-05		3	WP_011727753.1/	324,N,K/	2|	target	1
0000_XuPing_MC115_R_12_33PER.16749.16749.2.0.dta	2	0	KDVVLLDQPSVSDN	19.119	1.26619e-05		3	WP_003893881.1/	235,Y,K/	2|	target	0
0000_XuPing_MC115_R_1_33PER.17467.17467.2.0.dta	2	0	REFVTGLDDQPTTDPTDAE	14.8554	1.26898e-05		3	WP_011729886.1/	588,L,R/	1|	target	0
0000_XuPing_MC115_R_9_33PER.11774.11774.3.0.dta	3	0	RGVFVDDEHVVVADSGNH	17.1617	1.26961e-05		3	WP_029104264.1/	59,P,R/	2|	target	0
0000_XuPing_MC115_R_7_33PER.7420.7420.2.0.dta	2	0	RGHHEVGTAGQAEINY	18.1869	1.27088e-05		3	WP_003895686.1/	214,E,K/	2|	target	0
0000_XuPing_MC115_R_9_33PER.24260.24260.2.0.dta	2	0	RNMTTVQAADAAVEAAI	17.3239	1.27114e-05	3,Oxidation[M];	3	WP_011731151.1/	325,T,R/	2|0|	target	0
0000_XuPing_MC115_R_13_33PER.21205.21205.4.0.dta	4	0	RHTELPIHGVQFHPESILTQGGH	21.2118	1.27254e-05		3	WP_003891354.1/	162,V,R/	1|	target	0
0000_XuPing_MC115_R_13_33PER.22051.22051.2.0.dta	2	0	REPVDSAVLANGDEVQIG	15.8181	1.27534e-05		3	WP_014877774.1/	121,N,K/	1|	target	0
0000_XuPing_MC115_R_13_33PER.38264.38264.3.0.dta	3	0	ASVNIKPLEDKILVQANEAETTTASGLVIPDTA	19.9438	1.27674e-05		3	WP_003892970.1/	1,M,K/	1|	target	2
0000_XuPing_MC115_R_12_33PER.24346.24346.3.0.dta	3	0	KGILITPNSSTGVLDAIK	19.4214	1.2793e-05		3	WP_011731545.1/	94,V,K/	1|	target	1
0000_XuPing_MC115_R_5_33PER.16715.16715.3.0.dta	3	0	RISHVINYDIPHDTESYVH	19.8086	1.28109e-05		3	WP_003896448.1/	327,E,R/	2|	target	0
0000_XuPing_MC115_R_12_33PER.23224.23224.2.0.dta	2	0	KADAVAAAVGGADPVDIPAAGAVG	16.529	1.28263e-05		3	WP_003894486.1/	204,A,R/	1|	target	0
0000_XuPing_MC115_R_10_33PER.22101.22101.2.0.dta	2	0	RLVDQALLDLDGTPDKS	20.4439	1.28301e-05		3	WP_003896814.1/	86,Q,R/	1|	target	1
0000_XuPing_MC115_R_13_33PER.42531.42531.3.2.dta	3	0	KLTGSAPEHVIDVVDLGAGLLGWGDPKVAEA	21.7359	1.28468e-05		3	WP_011728592.1/	24,E,K/	2|	target	1
0000_XuPing_MC115_R_13_33PER.5199.5199.4.0.dta	4	0	RHDGPGGPGGPGWHDPGHGPD	23.6316	1.28558e-05		3	WP_011729147.1/	110,G,K/	1|	target	0
0000_XuPing_MC115_R_13_33PER.34288.34288.3.0.dta	3	0	MKLILTAEVEHLGAAGDTVEV	15.4959	1.28661e-05		3	WP_003898318.1/	0,-,K/	2|	target	1
0000_XuPing_MC115_R_10_33PER.32628.32628.2.0.dta	2	0	RLDTVVLSTQHADGIDLEGTLTPDI	16.113	1.29112e-05		3	WP_003894439.1/	190,V,R/	2|	target	0
0000_XuPing_MC115_R_6_33PER.29371.29371.4.0.dta	4	0	KHDVDPNEVVSVGDEVEALVLTKEDKEG	22.2362	1.29319e-05		3	WP_003895279.1/	70,I,R/	1|	target	2
0000_XuPing_MC115_R_10_33PER.16860.16860.2.0.dta	2	0	RLHHVSTDEVYGDLELDNPA	16.1691	1.29436e-05		3	WP_003892900.1/	113,V,R/	1|	target	0
0000_XuPing_MC115_R_12_33PER.21000.21000.2.0.dta	2	0	RDTPYEVDDETGPVNIYG	16.9044	1.29604e-05		3	WP_003893216.1/	109,D,R/	1|	target	0
0000_XuPing_MC115_R_11_33PER.33666.33666.3.0.dta	3	0	RAVIDGVEQLVHDGSALQYPAPN	17.0209	1.29643e-05		3	WP_011731165.1/	175,A,K/	2|	target	0
0000_XuPing_MC115_R_8_33PER.16431.16431.2.0.dta	2	0	KIVCTLGPATSTDETV	18.4987	1.29669e-05	4,Carbamidomethyl[C];	3	WP_011728910.1/	5,G,R/	2|0|	target	0
0000_XuPing_MC115_R_13_33PER.43453.43453.2.0.dta	2	0	RGGQTGADAADETFTTLAGLL	14.9548	1.29721e-05		3	WP_003897680.1/	65,R,K/	1|	target	0
0000_XuPing_MC115_R_13_33PER.4189.4189.3.0.dta	3	0	RHIDAATGSGSEPAAESGAEPHAG	20.235	1.29915e-05		3	WP_003894153.1/	223,A,-/	1|	target	0
0000_XuPing_MC115_R_2_33PER.13162.13162.2.0.dta	2	0	KLTADDEALLAQPGPK	17.1773	1.29941e-05		3	WP_011728326.1/	937,E,R/	2|	target	1
0000_XuPing_MC115_R_13_33PER.24500.24500.2.0.dta	2	0	KFGNPLGVVDNSTVDPAD	13.7659	1.2998e-05		3	WP_011728557.1/	16,G,R/	1|	target	0
0000_XuPing_MC115_R_10_33PER.38287.38287.3.0.dta	3	0	KYGDATLVDHLAYDGLHDVFTDQPMGALTEQ	22.1782	1.30019e-05		3	WP_014878184.1/	132,Y,R/	1|	target	0
0000_XuPing_MC115_R_9_33PER.25838.25838.2.0.dta	2	0	RLLDVGCGWGGMV	19.5813	1.30188e-05	7,Carbamidomethyl[C];12,Oxidation[M];	3	WP_003897704.1/	209,D,R/	2|0|0|	target	0
0000_XuPing_MC115_R_12_33PER.22211.22211.3.0.dta	3	0	RNLYDLDCSHIAPANVYGP	15.8001	1.30254e-05	8,Carbamidomethyl[C];	3	WP_029104180.1/	160,Y,R/	1|0|	target	0
0000_XuPing_MC115_R_1_33PER.9552.9552.3.0.dta	3	0	RHLETHVAQLAHAV	17.9712	1.30371e-05		3	WP_011726611.1/	53,Y,R/	1|	target	0
0000_XuPing_MC115_R_13_33PER.33986.33986.2.0.dta	2	0	RIAAIISEVEAAGCTV	18.044	1.30436e-05	14,Carbamidomethyl[C];	3	WP_003893522.1/	88,E,R/	1|0|	target	0
0000_XuPing_MC115_R_13_33PER.23756.23756.2.0.dta	2	0	RDLDGNLVGSSSYLNVDGTN	18.2764	1.30449e-05		3	WP_014878403.1/	73,V,R/	2|	target	0
0000_XuPing_MC115_R_13_33PER.38352.38352.3.0.dta	3	0	RLHQGVDGEVVTWVHELEFG	17.0831	1.30514e-05		3	WP_011727970.1/	106,A,R/	2|	target	0
0000_XuPing_MC115_R_8_33PER.25229.25229.4.0.dta	4	0	RAASDVTGHAVGIMADLQGPKI	16.3467	1.3105e-05		3	WP_011728910.1/	51,V,R/	1|	target	1
0000_XuPing_MC115_R_3_33PER.16127.16127.3.0.dta	3	0	RESLQATAQLTQTHEVDMT	16.9264	1.3126e-05		3	WP_011729702.1/	364,T,K/	2|	target	0
0000_XuPing_MC115_R_13_33PER.4951.4951.2.0.dta	2	0	RAHLESAGGQLTHEGQSTE	21.327	1.31326e-05		3	WP_003897878.1/	152,V,K/	1|	target	0
0000_XuPing_MC115_R_5_33PER.27249.27249.3.0.dta	3	0	KDAGISVSDIDHVVLVGGST	15.7499	1.31628e-05		3	WP_003892134.1/	297,I,R/	1|	target	0
0000_XuPing_MC115_R_8_33PER.24894.24894.3.0.dta	3	0	KAQALAEAGADLLVIDTAHGHQA	17.2149	1.31628e-05		3	WP_011729218.1/	229,A,K/	1|	target	0
0000_XuPing_MC115_R_8_33PER.36794.36794.3.0.dta	3	0	RDQILPHEDSDAAAVLEQVFAQ	13.6865	1.31668e-05		3	WP_011727859.1/	213,S,R/	1|	target	0
0000_XuPing_MC115_R_12_33PER.22446.22446.3.0.dta	3	0	RPLIGDLPLGAHFHNT	16.5399	1.3209e-05		3	WP_029104521.1/	195,V,R/	2|	target	0
0000_XuPing_MC115_R_9_33PER.9069.9069.2.0.dta	2	0	KVTSDLSHAQNEL	17.1954	1.32196e-05		3	WP_011728139.1/	52,Q,R/	2|	target	0
0000_XuPing_MC115_R_12_33PER.13231.13231.3.0.dta	3	0	RDVAEHESDLTIQHTAEPIGE	15.8435	1.32328e-05		3	WP_011728462.1/	66,E,R/	2|	target	0
0000_XuPing_MC115_R_12_33PER.15784.15784.2.0.dta	2	0	KEIAEHPFGNPNFTG	17.5294	1.32368e-05		3	WP_011728307.1/	26,C,R/	1|	target	0
0000_XuPing_MC115_R_12_33PER.23945.23945.3.0.dta	3	0	RAVESSAFDAAGHFGWVACNN	16.9319	1.32381e-05	19,Carbamidomethyl[C];	3	WP_011730274.1/	175,V,R/	2|0|	target	0
0000_XuPing_MC115_R_13_33PER.4493.4493.5.0.dta	5	0	RIGEEVPPPAAGDAGHDHDH	18.0737	1.3242e-05		3	WP_003897460.1/	74,E,-/	2|	target	0
0000_XuPing_MC115_R_8_33PER.18456.18456.3.0.dta	3	0	RQSLVSQVSHPLQGCY	17.1887	1.3242e-05	15,Carbamidomethyl[C];	3	WP_011727326.1/	160,H,R/	1|0|	target	0
0000_XuPing_MC115_R_12_33PER.21664.21664.3.0.dta	3	0	RMEDVDAVQLEGPVKTVVVGDETHQA	23.9937	1.32487e-05		3	WP_011731638.1/	81,L,R/	1|	target	1
0000_XuPing_MC115_R_10_33PER.23167.23167.2.0.dta	2	0	REMTADAPLMLDHLSDSA	17.4541	1.32779e-05		3	WP_003894356.1/	218,V,K/	1|	target	0
0000_XuPing_MC115_R_13_33PER.24043.24043.3.0.dta	3	0	RPGEHNDQIGYVPQDYVAGAGEAI	16.4008	1.32805e-05		3	WP_011730999.1/	73,G,R/	2|	target	0
0000_XuPing_MC115_R_4_33PER.16908.16908.2.0.dta	2	0	KAVGLGFSQGGSENNYE	18.3407	1.33004e-05		3	WP_011731031.1/	674,S,R/	1|	target	0
0000_XuPing_MC115_R_11_33PER.38508.38508.2.0.dta	2	0	KGASIYDVPEGGIPVYIAAGGPVVA	17.1703	1.33084e-05		3	WP_003892203.1/	157,T,K/	2|	target	0
0000_XuPing_MC115_R_13_33PER.17047.17047.4.1.dta	4	0	RVNSDAADELHVHSNPEHNFPIEP	16.5665	1.33284e-05		3	WP_011731324.1/	89,V,R/	2|	target	0
0000_XuPing_MC115_R_13_33PER.13330.13330.2.0.dta	2	0	RLVVHPGELVNGQAA	15.9222	1.33311e-05		3	WP_003896029.1/	89,P,R/	1|	target	0
0000_XuPing_MC115_R_7_33PER.34909.34909.2.0.dta	2	0	KFLADEPIELLDGEGSAVIK	22.3567	1.33364e-05		3	WP_003897865.1/	101,E,R/	1|	target	1
0000_XuPing_MC115_R_10_33PER.25722.25722.2.0.dta	2	0	RVFDDQVTQWTAEAEETE	19.4582	1.33631e-05		3	WP_029104518.1/	16,D,R/	2|	target	0
0000_XuPing_MC115_R_13_33PER.29167.29167.3.0.dta	3	0	RSTIIPDFIGHTFAVHDG	19.6223	1.33684e-05		3	WP_003892827.1/	36,R,R/	1|	target	0
0000_XuPing_MC115_R_5_33PER.23642.23642.3.0.dta	3	0	RLVAVIAEQQHDQLGL	15.5236	1.33684e-05		3	WP_003894002.1/	465,S,R/	1|	target	0
0000_XuPing_MC115_R_12_33PER.24643.24643.3.0.dta	3	0	KRAADLPPAVGVLVEYQAGDADKG	21.7688	1.33698e-05		3	WP_003893881.1/	149,H,K/	1|	target	2
0000_XuPing_MC115_R_13_33PER.12263.12263.2.0.dta	2	0	RYALQDTETDTETGAGP	15.2025	1.33965e-05		3	WP_011729259.1/	109,L,R/	1|	target	0
0000_XuPing_MC115_R_12_33PER.18058.18058.2.0.dta	2	0	SEQPIYGAANTSQSVVDTKPAQ	17.624	1.34006e-05	0,Acetyl[ProteinN-term];	3	WP_011729713.1/	1,M,R/	2|0|	target	1
0000_XuPing_MC115_R_13_33PER.14784.14784.2.0.dta	2	0	RIHAVTELVEGQTPST	16.4221	1.34073e-05		3	WP_011727671.1/	122,D,K/	1|	target	0
0000_XuPing_MC115_R_8_33PER.20612.20612.2.0.dta	2	0	RVEELGEAVVVIDH	16.1456	1.34261e-05		3	WP_011728831.1/	148,V,R/	1|	target	0
0000_XuPing_MC115_R_6_33PER.14706.14706.2.0.dta	2	0	KDETTIVEGAGDAEAIQG	19.1211	1.34301e-05		3	WP_003892307.1/	324,T,R/	2|	target	0
0000_XuPing_MC115_R_11_33PER.24659.24659.3.0.dta	3	0	RGDFALITQDNLVHGSDSPESAA	16.906	1.34489e-05		3	WP_011729972.1/	103,I,R/	1|	target	0
0000_XuPing_MC115_R_9_33PER.24479.24479.3.0.dta	3	0	RKLLDQGQAGDNVGLLL	13.0721	1.34529e-05		3	WP_003892789.1/	264,F,R/	2|	target	1
0000_XuPing_MC115_R_2_33PER.13007.13007.3.0.dta	3	0	KSGELTETTFTASEPGHVVPHGE	22.0812	1.3457e-05		3	WP_011731002.1/	91,A,R/	2|	target	0
0000_XuPing_MC115_R_13_33PER.39104.39104.3.0.dta	3	0	REALQQEFNYANVMQIPGVV	17.5109	1.34772e-05		3	WP_003892854.1/	19,I,K/	2|	target	0
0000_XuPing_MC115_R_13_33PER.39057.39057.3.0.dta	3	0	RVDGYLNVLQQPHVGTVFLIPG	13.9655	1.3488e-05		3	WP_011727382.1/	84,K,R/	1|	target	0
0000_XuPing_MC115_R_6_33PER.10869.10869.3.0.dta	3	0	RHVEAQVIADQHGNVVVAGT	16.372	1.35055e-05		3	WP_003893197.1/	213,P,R/	2|	target	0
0000_XuPing_MC115_R_8_33PER.35311.35311.2.0.dta	2	0	RLVPGTSLSENVVTYETQILS	16.382	1.35298e-05		3	WP_003892330.1/	146,T,R/	2|	target	0
0000_XuPing_MC115_R_8_33PER.23327.23327.3.0.dta	3	0	RLVAHDGELVAVEFTDGT	13.0887	1.35366e-05		3	WP_011729718.1/	198,A,R/	1|	target	0
0000_XuPing_MC115_R_11_33PER.21833.21833.2.0.dta	2	0	RLADETGGHYLDQFTNAE	16.6414	1.36004e-05		3	WP_011731115.1/	148,Q,R/	1|	target	0
0000_XuPing_MC115_R_12_33PER.16011.16011.2.0.dta	2	0	RLLDHPAVTAIAEAHG	18.7941	1.36249e-05		3	WP_003893772.1/	201,G,R/	1|	target	0
0000_XuPing_MC115_R_9_33PER.24281.24281.2.0.dta	2	0	RNMTTVQAADAAVEAAI	15.9602	1.36603e-05	3,Oxidation[M];	3	WP_011731151.1/	325,T,R/	2|0|	target	0
0000_XuPing_MC115_R_13_33PER.38826.38826.2.0.dta	2	0	RDKDVVHTLFAEIGPFYAD	16.6676	1.36685e-05		3	WP_011727719.1/	70,I,R/	1|	target	1
0000_XuPing_MC115_R_4_33PER.20760.20760.2.0.dta	2	0	KLDAGDIIDSMYMS	22.1157	1.36795e-05	11,Oxidation[M];13,Oxidation[M];	3	WP_011727802.1/	216,V,K/	1|0|0|	target	0
0000_XuPing_MC115_R_13_33PER.21705.21705.2.0.dta	2	0	KATAVSVLEAAGHTV	18.6999	1.3711e-05		3	WP_014877523.1/	101,Q,R/	1|	target	0
0000_XuPing_MC115_R_13_33PER.35205.35205.3.0.dta	3	0	KHVHWNVVGPNFIGVHEMIDPQVELV	18.7847	1.37467e-05		3	WP_003897878.1/	35,L,R/	2|	target	0
0000_XuPing_MC115_R_13_33PER.39127.39127.3.0.dta	3	0	RVLIHQPALSGVIQGQFSDLEIQAAEIE	17.7486	1.37522e-05		3	WP_003896046.1/	134,A,R/	1|	target	0
0000_XuPing_MC115_R_11_33PER.37032.37032.2.0.dta	2	0	KGIPTWGSDSIDFEAIAAQ	16.6344	1.37577e-05		3	WP_011726612.1/	88,G,K/	1|	target	0
0000_XuPing_MC115_R_12_33PER.8716.8716.3.0.dta	3	0	RAATSDAPAAGTAAAAEAPAESTES	16.0724	1.37577e-05		3	WP_003892829.1/	250,G,-/	2|	target	0
0000_XuPing_MC115_R_9_33PER.37244.37244.2.0.dta	2	0	RELTWVTTAGDVEAAVLVPA	12.973	1.37825e-05		3	WP_011726602.1/	186,V,K/	2|	target	0
0000_XuPing_MC115_R_10_33PER.5182.5182.3.0.dta	3	0	RTKPHVNIGTIGHVDHG	22.1239	1.3788e-05		3	WP_003892789.1/	7,E,K/	1|	target	1
0000_XuPing_MC115_R_13_33PER.11459.11459.2.0.dta	2	0	KHVPVFVTEAMVGH	22.6283	1.37921e-05	11,Oxidation[M];	3	WP_003892827.1/	55,R,K/	2|0|	target	0
0000_XuPing_MC115_R_12_33PER.17934.17934.3.0.dta	3	0	RPPGDVADGFVHAGPVGAGHYA	22.6769	1.38004e-05		3	WP_003891330.1/	143,L,K/	2|	target	0
0000_XuPing_MC115_R_4_33PER.10108.10108.3.0.dta	3	0	KIGETHDGASTTDWMEQEQE	21.1704	1.38142e-05	15,Oxidation[M];	3	WP_003892788.1/	41,Y,R/	1|0|	target	0
0000_XuPing_MC115_R_10_33PER.6416.6416.2.0.dta	2	0	KPHVNIGTIGHVDHG	18.6828	1.38322e-05		3	WP_003892789.1/	9,T,K/	1|	target	0
0000_XuPing_MC115_R_5_33PER.12260.12260.3.0.dta	3	0	RTNPSHAEGATDDATWV	13.2948	1.38543e-05		3	WP_011731257.1/	448,S,R/	1|	target	0
0000_XuPing_MC115_R_10_33PER.36935.36935.3.1.dta	3	0	RYHSADLVTDLGCAQLPSGMVDGLDDL	20.1329	1.38668e-05	13,Carbamidomethyl[C];	3	WP_011728572.1/	145,H,R/	1|0|	target	0
0000_XuPing_MC115_R_2_33PER.13698.13698.2.0.dta	2	0	RIDDVSAAGVSYADTGSA	16.9353	1.38779e-05		3	WP_011729733.1/	911,Y,-/	2|	target	0
0000_XuPing_MC115_R_13_33PER.18928.18928.2.0.dta	2	0	KALIDALAQQPQAQAQQ	17.5843	1.38793e-05		3	WP_011727021.1/	171,N,-/	2|	target	0
0000_XuPing_MC115_R_1_33PER.15229.15229.2.0.dta	2	0	KDAAPVAAVSSADLCT	17.0002	1.38848e-05	15,Carbamidomethyl[C];	3	WP_014876765.1/	2049,L,R/	2|0|	target	0
0000_XuPing_MC115_R_1_33PER.9241.9241.2.0.dta	2	0	RVPAGWNDESGSD	17.4036	1.38945e-05		3	WP_011730064.1/	7,D,R/	1|	target	0
0000_XuPing_MC115_R_5_33PER.21431.21431.3.0.dta	3	0	RDEQHAEILAGYPVHIA	18.4013	1.38973e-05		3	WP_011726765.1/	173,F,K/	1|	target	0
0000_XuPing_MC115_R_10_33PER.41283.41283.3.0.dta	3	0	KAGITLSDENFAGLLTEAIQHAT	21.7503	1.3914e-05		3	WP_003897588.1/	274,S,R/	2|	target	0
0000_XuPing_MC115_R_9_33PER.14699.14699.3.0.dta	3	0	RGITINISHVEYQTDK	18.0972	1.3921e-05		3	WP_003892789.1/	60,Q,R/	2|	target	1
0000_XuPing_MC115_R_2_33PER.15062.15062.4.0.dta	4	0	RVEPEPDTVIATGDVEVHTAPPR	19.8342	1.39307e-05		3	WP_011727068.1/	726,G,K/	2|	target	1
0000_XuPing_MC115_R_10_33PER.4362.4362.2.0.dta	2	0	RMSIAGQVASGSQ	23.2004	1.40005e-05	2,Oxidation[M];	3	WP_029104518.1/	238,E,R/	2|0|	target	0
0000_XuPing_MC115_R_10_33PER.24451.24451.2.0.dta	2	0	KADVVLAETPANPGLDVVDLH	20.1876	1.4009e-05		3	WP_011728313.1/	134,E,R/	2|	target	0
0000_XuPing_MC115_R_9_33PER.21280.21280.2.0.dta	2	0	KLYVIDPASGDTV	15.0835	1.40679e-05		3	WP_011731002.1/	304,G,K/	2|	target	0
0000_XuPing_MC115_R_13_33PER.16644.16644.2.0.dta	2	0	RSAVEAAEADPDVHAVVVTGAG	15.0665	1.40693e-05		3	WP_011730027.1/	35,L,K/	2|	target	0
0000_XuPing_MC115_R_9_33PER.21651.21651.2.0.dta	2	0	KAFDANYDGEEDVNGLTTY	15.4547	1.40764e-05		3	WP_003891671.1/	181,Q,R/	2|	target	0
0000_XuPing_MC115_R_12_33PER.23926.23926.2.1.dta	2	0	KVIVMIGEIGGDAEE	16.2703	1.41074e-05		3	WP_003896926.1/	210,T,R/	2|	target	0
0000_XuPing_MC115_R_11_33PER.8895.8895.2.0.dta	2	0	RVEHVVVACSAISHAS	21.4748	1.41158e-05	9,Carbamidomethyl[C];	3	WP_011731037.1/	39,E,R/	1|0|	target	0
0000_XuPing_MC115_R_12_33PER.17665.17665.3.0.dta	3	0	KLYAEAGLDGEKETIAYC	15.9823	1.41455e-05	18,Carbamidomethyl[C];	3	WP_011730790.1/	215,A,R/	1|0|	target	1
0000_XuPing_MC115_R_9_33PER.39096.39096.2.0.dta	2	0	REDGPDVDVIEQLVASDPTI	15.6468	1.41455e-05		3	WP_011731178.1/	160,I,K/	2|	target	0
0000_XuPing_MC115_R_13_33PER.32701.32701.3.0.dta	3	0	RGDTGFQGPPPWNIGEPQPELAALH	19.5572	1.41469e-05		3	WP_029104596.1/	12,Y,R/	2|	target	0
0000_XuPing_MC115_R_10_33PER.35658.35658.3.0.dta	3	0	RHSGVDLVDAVAASCAVPGAWPPVTIGD	19.5957	1.41512e-05	15,Carbamidomethyl[C];	3	WP_011730443.1/	159,D,R/	2|0|	target	0
0000_XuPing_MC115_R_10_33PER.23160.23160.2.0.dta	2	0	RTPQVVIEDSEIFAAHEGG	18.145	1.41724e-05		3	WP_014878221.1/	5,V,K/	1|	target	0
0000_XuPing_MC115_R_8_33PER.14181.14181.4.0.dta	4	0	KSGELTETTFTASEPGHVVPHGE	18.4066	1.41852e-05		3	WP_011731002.1/	91,A,R/	2|	target	0
0000_XuPing_MC115_R_11_33PER.36911.36911.2.0.dta	2	0	KPSATYLWEDKGVVPLL	17.2264	1.42121e-05		3	WP_011729118.1/	85,G,K/	1|	target	1
0000_XuPing_MC115_R_13_33PER.37864.37864.2.0.dta	2	0	KEVTVLSLAEIGVEPDEVGVANAGS	18.7753	1.4232e-05		3	WP_011728286.1/	201,K,K/	2|	target	0
0000_XuPing_MC115_R_13_33PER.18079.18079.2.0.dta	2	0	KDLVDSAPKPLLE	19.9815	1.42392e-05		3	WP_003892753.1/	93,A,K/	1|	target	1
0000_XuPing_MC115_R_12_33PER.18822.18822.2.0.dta	2	0	KVPAVLYGHGTDPQHLELNA	21.0845	1.42406e-05		3	WP_003896828.1/	31,G,R/	2|	target	0
0000_XuPing_MC115_R_8_33PER.18737.18737.3.0.dta	3	0	RVNPAGDDAHVLVTTNEGF	15.3182	1.42534e-05		3	WP_011731002.1/	67,L,R/	1|	target	0
0000_XuPing_MC115_R_13_33PER.35718.35718.3.0.dta	3	0	AAPGAAAGGAAEAAEEQSEFDVILEGAGEK	23.4532	1.4262e-05		1	WP_003892753.1/	43,A,K/	2|	target	1
0000_XuPing_MC115_R_5_33PER.28594.28594.4.1.dta	4	0	KIVQAQIDEVVHNAIHGLDHDEE	29.2977	1.42648e-05		3	WP_011730000.1/	300,E,K/	2|	target	0
0000_XuPing_MC115_R_10_33PER.6412.6412.3.0.dta	3	0	KPHVNIGTIGHVDHG	20.7335	1.4272e-05		3	WP_003892789.1/	9,T,K/	2|	target	0
0000_XuPing_MC115_R_8_33PER.11759.11759.3.0.dta	3	0	RNGGFVDASLTHGAENG	16.8613	1.42962e-05		3	WP_011729243.1/	85,G,K/	1|	target	0
0000_XuPing_MC115_R_13_33PER.39131.39131.3.0.dta	3	0	KVLAGVTEIVHEMAGGLTGGEEAA	16.6099	1.43005e-05		3	WP_036462731.1/	136,D,R/	1|	target	0
0000_XuPing_MC115_R_2_33PER.17075.17075.3.0.dta	3	0	RQIIGVEDAYHIESG	17.9519	1.43148e-05		3	WP_011727068.1/	659,S,R/	2|	target	0
0000_XuPing_MC115_R_10_33PER.36624.36624.3.0.dta	3	0	RLAPQELLAELGPHVEVIDAA	17.4278	1.43349e-05		3	WP_003893999.1/	196,D,K/	2|	target	0
0000_XuPing_MC115_R_7_33PER.14566.14566.3.0.dta	3	0	RPPTATPTGHYLGCVHLQ	21.3632	1.43593e-05	14,Carbamidomethyl[C];	3	WP_003896472.1/	327,A,R/	2|0|	target	0
0000_XuPing_MC115_R_9_33PER.23297.23297.2.0.dta	2	0	RALLGVGAHDIIGVEA	11.0982	1.43909e-05		3	WP_011731151.1/	20,P,K/	2|	target	0
0000_XuPing_MC115_R_10_33PER.39576.39576.2.0.dta	2	0	KAGVFSGDALADVDALLE	15.7546	1.44212e-05		3	WP_011728778.1/	137,M,R/	1|	target	0
0000_XuPing_MC115_R_4_33PER.10658.10658.2.0.dta	2	0	KMAQQIDSLGPENTK	19.8724	1.44442e-05		3	WP_011728507.1/	391,I,R/	1|	target	1
0000_XuPing_MC115_R_13_33PER.37614.37614.3.0.dta	3	0	RLGLLPAETVVYTGHGDTTTIGGELVNYDDWVK	24.4302	1.44558e-05		3	WP_003895736.1/	174,N,R/	1|	target	1
0000_XuPing_MC115_R_12_33PER.23947.23947.3.0.dta	3	0	RAVESSAFDAAGHFGWVACNN	16.3792	1.44587e-05	19,Carbamidomethyl[C];	3	WP_011730274.1/	175,V,R/	1|0|	target	0
0000_XuPing_MC115_R_11_33PER.23606.23606.2.0.dta	2	0	RTTIADLNDKPADTHDVWL	15.896	1.44862e-05		3	WP_011730317.1/	65,V,R/	1|	target	1
0000_XuPing_MC115_R_13_33PER.4637.4637.4.0.dta	4	0	RIGEEVPPPAAGDAGHDHDH	15.1114	1.44891e-05		3	WP_003897460.1/	74,E,-/	1|	target	0
0000_XuPing_MC115_R_10_33PER.38029.38029.2.0.dta	2	0	KLNIGNPAPFGFEAPDVIM	16.001	1.44978e-05		3	WP_003892107.1/	55,L,R/	1|	target	0
0000_XuPing_MC115_R_12_33PER.21487.21487.3.0.dta	3	0	RYSCDQGVTIAADIHALGGEQDH	25.3591	1.45181e-05	4,Carbamidomethyl[C];	3	WP_003895881.1/	180,N,R/	2|0|	target	0
0000_XuPing_MC115_R_10_33PER.40407.40407.2.0.dta	2	0	KTYAATEAVFDDMAAAVGLTD	19.2329	1.45399e-05		3	WP_011731000.1/	206,G,R/	2|	target	0
0000_XuPing_MC115_R_1_33PER.17607.17607.3.0.dta	3	0	REVLAGDLVEPEPEPEPEAKPE	17.5403	1.45515e-05		3	WP_014878634.1/	544,M,K/	1|	target	1
0000_XuPing_MC115_R_4_33PER.26882.26882.3.0.dta	3	0	RLGDLALPIAPGTGSGTGAEVHDLQHY	19.8012	1.45894e-05		3	WP_014877601.1/	158,L,R/	2|	target	0
0000_XuPing_MC115_R_13_33PER.40904.40904.2.0.dta	2	0	RLAALGIALEDLDAQVA	14.6562	1.46025e-05		3	WP_011729721.1/	49,D,K/	1|	target	0
0000_XuPing_MC115_R_13_33PER.44542.44542.3.0.dta	3	0	RTAGHVIDNAVLGSIEYAVTVL	13.5958	1.46069e-05		3	WP_011731025.1/	72,V,K/	1|	target	0
0000_XuPing_MC115_R_13_33PER.39942.39942.3.0.dta	3	0	RLIEGLLDAGVVGFNLEDTVH	17.952	1.46128e-05		3	WP_003891742.1/	100,E,K/	1|	target	0
0000_XuPing_MC115_R_13_33PER.27596.27596.2.0.dta	2	0	RDNLAELNDAGLDVVGISPDKPE	18.947	1.46655e-05		3	WP_011730061.1/	56,F,K/	1|	target	1
0000_XuPing_MC115_R_11_33PER.14826.14826.2.0.dta	2	0	KAYEAILEAQPNHPEA	21.8655	1.47714e-05		3	WP_011730190.1/	181,L,K/	2|	target	0
0000_XuPing_MC115_R_13_33PER.26419.26419.2.0.dta	2	0	RLIASTGDSVTTYGEPWNMN	17.273	1.47788e-05		3	WP_003891919.1/WP_011727317.1/WP_011730563.1/WP_162139622.1/	195,A,-/191,A,-/195,A,-/181,A,-/	2|	target	0
0000_XuPing_MC115_R_5_33PER.9843.9843.2.0.dta	2	0	RATSGDNHLGGDDWDD	16.9017	1.48158e-05		3	WP_003892134.1/	190,V,R/	1|	target	0
0000_XuPing_MC115_R_8_33PER.12974.12974.4.0.dta	4	0	KTATLENAPNELSGAVGHEHS	17.1183	1.48292e-05		3	WP_011731002.1/	367,T,-/	1|	target	0
0000_XuPing_MC115_R_8_33PER.24880.24880.3.0.dta	3	0	KAQALAEAGADLLVIDTAHGHQA	20.7243	1.48455e-05		3	WP_011729218.1/	229,A,K/	2|	target	0
0000_XuPing_MC115_R_12_33PER.20244.20244.3.0.dta	3	0	KKDEAIAMQGQEVYDRYM	20.4826	1.48499e-05		3	WP_003892339.1/	248,A,K/	1|	target	2
0000_XuPing_MC115_R_5_33PER.31023.31023.3.0.dta	3	0	RLVTHGALPIEVPTIAVEPP	13.5414	1.48752e-05		3	WP_042510618.1/	302,E,R/	1|	target	0
0000_XuPing_MC115_R_8_33PER.9663.9663.3.0.dta	3	0	RAYHGGTDTAINLTGDPR	17.3332	1.48871e-05		3	WP_003893816.1/	155,Y,R/	1|	target	1
0000_XuPing_MC115_R_10_33PER.8194.8194.3.1.dta	3	0	KPTDIDHVNAHATGTNVGDVAES	15.9455	1.4908e-05		3	WP_011729737.1/	300,L,K/	2|	target	0
0000_XuPing_MC115_R_12_33PER.22506.22506.3.0.dta	3	0	REALVCGDWNIGHTENDI	17.8187	1.49184e-05	6,Carbamidomethyl[C];	3	WP_003893063.1/	154,D,K/	1|0|	target	0
0000_XuPing_MC115_R_8_33PER.27506.27506.5.0.dta	5	0	RFSAEPVPHDAIEAAVGEALTAPAPHHT	18.9158	1.49229e-05		3	WP_011727937.1/	267,R,R/	1|	target	0
0000_XuPing_MC115_R_8_33PER.35944.35944.3.0.dta	3	0	KGVNSGYVPLGGVAISPEIYETFAH	18.3974	1.49318e-05		3	WP_003893816.1/	292,A,R/	1|	target	0
0000_XuPing_MC115_R_10_33PER.19453.19453.2.0.dta	2	0	KVVVSGAGAAGVACTNIL	14.6549	1.49453e-05	14,Carbamidomethyl[C];	3	WP_014878221.1/	193,L,R/	2|0|	target	0
0000_XuPing_MC115_R_4_33PER.14783.14783.3.0.dta	3	0	KTGQPVLVGTHDVAESEELHE	23.6879	1.49752e-05		3	WP_011729234.1/	435,H,K/	2|	target	0
0000_XuPing_MC115_R_7_33PER.17806.17806.2.0.dta	2	0	RVYSEVVPHTAGVEEI	15.6002	1.49917e-05		3	WP_003893015.1/	29,A,K/	2|	target	0
0000_XuPing_MC115_R_8_33PER.28291.28291.3.0.dta	3	0	RAIDLADAVGEEMGAPASLAAGPQV	16.6034	1.50202e-05	13,Oxidation[M];	3	WP_003891776.1/	79,K,R/	1|0|	target	0
0000_XuPing_MC115_R_8_33PER.11734.11734.3.0.dta	3	0	RNGGFVDASLTHGAENG	17.1768	1.50217e-05		3	WP_011729243.1/	85,G,K/	1|	target	0
0000_XuPing_MC115_R_10_33PER.18945.18945.3.0.dta	3	0	RYPDPLPAWDLTHVHAH	19.6633	1.50292e-05		3	WP_011731001.1/	361,L,-/	1|	target	0
0000_XuPing_MC115_R_8_33PER.1930.1930.4.0.dta	4	0	RVHTDGHVDATEHTDAGT	17.8938	1.50397e-05		3	WP_003894120.1/	431,A,R/	2|	target	0
0000_XuPing_MC115_R_13_33PER.8361.8361.2.0.dta	2	0	KETEVLEVDDNGNPK	19.5857	1.50578e-05		3	WP_011729676.1/	35,Y,K/	2|	target	1
0000_XuPing_MC115_R_9_33PER.25320.25320.2.0.dta	2	0	RVLVDAPCTGLGAL	15.5859	1.51408e-05	8,Carbamidomethyl[C];	3	WP_011728793.1/	341,D,R/	2|0|	target	0
0000_XuPing_MC115_R_6_33PER.15041.15041.2.0.dta	2	0	KDETTIVEGAGDAEAIQG	19.1919	1.51454e-05		3	WP_003892307.1/	324,T,R/	2|	target	0
0000_XuPing_MC115_R_5_33PER.12265.12265.2.0.dta	2	0	RTNPSHAEGATDDATWV	14.5811	1.51499e-05		3	WP_011731257.1/	448,S,R/	1|	target	0
0000_XuPing_MC115_R_1_33PER.15207.15207.2.0.dta	2	0	RDDLPADQVIDDGGNGET	16.4052	1.51545e-05		3	WP_011729886.1/	1419,V,R/	1|	target	0
0000_XuPing_MC115_R_8_33PER.12169.12169.2.0.dta	2	0	RGYPEQGGYPEQGGYGEPAG	14.0668	1.52015e-05		3	WP_014876644.1/	337,G,R/	2|	target	0
0000_XuPing_MC115_R_13_33PER.40840.40840.3.0.dta	3	0	RAVVVIGADGNVVYSELVPEIGQEPDYEAAL	16.12	1.52167e-05		3	WP_003894924.1/	129,G,K/	2|	target	0
0000_XuPing_MC115_R_13_33PER.39640.39640.5.0.dta	5	0	RAVDPNWPAPGSTIHHTIGVWPVVLNDETVVESCTPGEELILHA	20.6219	1.5238e-05	34,Carbamidomethyl[C];	3	WP_003896798.1/	46,M,K/	2|0|	target	0
0000_XuPing_MC115_R_4_33PER.26872.26872.4.0.dta	4	0	RLGDLALPIAPGTGSGTGAEVHDLQHY	18.8566	1.52609e-05		3	WP_014877601.1/	158,L,R/	2|	target	0
0000_XuPing_MC115_R_11_33PER.23984.23984.3.0.dta	3	0	RTAMVQNLLTEDNLPSYH	22.2551	1.52655e-05	4,Oxidation[M];	3	WP_003897193.1/	66,A,R/	1|0|	target	0
0000_XuPing_MC115_R_12_33PER.15401.15401.2.0.dta	2	0	RDVDGLPITPKPVQ	17.1668	1.52701e-05		3	WP_014877083.1/	146,F,R/	1|	target	1
0000_XuPing_MC115_R_7_33PER.10215.10215.2.0.dta	2	0	KFAAAEAEAANAPVSNGSS	18.9165	1.52884e-05		3	WP_003895279.1/	433,E,R/	1|	target	0
0000_XuPing_MC115_R_12_33PER.21256.21256.3.0.dta	3	0	KIHDASLGEVYVVGVDPQAQG	17.1808	1.53052e-05		3	WP_014878453.1/	216,T,R/	1|	target	0
0000_XuPing_MC115_R_13_33PER.20032.20032.2.0.dta	2	0	RTSDVGASGDGSGAPAADLDEEI	11.8521	1.53052e-05		3	WP_014878688.1/	116,A,R/	1|	target	0
0000_XuPing_MC115_R_1_33PER.11466.11466.2.0.dta	2	0	KVQALEEANNDLEN	15.3385	1.53221e-05		3	CON_IPI00019359.3/	169,D,K/	1|	target	0
0000_XuPing_MC115_R_12_33PER.25438.25438.3.0.dta	3	0	RAATQFADDVAAGVFPAEEHSY	17.7489	1.53282e-05		3	WP_011729713.1/	265,H,-/	1|	target	0
0000_XuPing_MC115_R_7_33PER.32105.32105.3.0.dta	3	0	KTNDVAGDGTTTATVLAQALV	18.7319	1.53359e-05		3	WP_011727753.1/	78,T,R/	2|	target	0
0000_XuPing_MC115_R_8_33PER.2940.2940.3.0.dta	3	0	KQVNVGESPKVTH	21.3236	1.5342e-05		3	WP_011727326.1/	147,F,R/	2|	target	1
0000_XuPing_MC115_R_7_33PER.37187.37187.3.0.dta	3	0	KLADAVAEHMSPPLPLIGAGELVSTAA	16.4158	1.53512e-05		3	WP_011730431.1/	399,A,K/	2|	target	0
0000_XuPing_MC115_R_13_33PER.4809.4809.3.0.dta	3	0	RIGEEVPPPAAGDAGHDHDH	18.0611	1.53558e-05		3	WP_003897460.1/	74,E,-/	2|	target	0
0000_XuPing_MC115_R_7_33PER.22504.22504.2.0.dta	2	0	KDVTGEDVTFDELGGADEQA	18.0668	1.53589e-05		3	WP_003897801.1/	198,I,K/	2|	target	0
0000_XuPing_MC115_R_6_33PER.23670.23670.2.0.dta	2	0	RMDSGVETGSVIGGQFDSMLA	19.4227	1.53881e-05	19,Oxidation[M];	3	WP_003893197.1/	372,V,K/	1|0|	target	0
0000_XuPing_MC115_R_10_33PER.25043.25043.3.0.dta	3	0	RALDMLLILHADHEQNCSTSTV	17.1896	1.5402e-05	17,Carbamidomethyl[C];	3	WP_003897085.1/	223,V,R/	1|0|	target	0
0000_XuPing_MC115_R_8_33PER.35427.35427.2.0.dta	2	0	KLDVLSSLETVPVCVGYTVDGK	16.8165	1.54097e-05	14,Carbamidomethyl[C];	3	WP_011727173.1/	330,T,R/	1|0|	target	1
0000_XuPing_MC115_R_12_33PER.17265.17265.2.0.dta	2	0	KGVDLTVNSGETHALMGPNGSG	21.2279	1.54158e-05		3	WP_003894511.1/	25,L,K/	1|	target	0
0000_XuPing_MC115_R_5_33PER.28616.28616.4.1.dta	4	0	KIVQAQIDEVVHNAIHGLDHDEE	26.8588	1.54452e-05		3	WP_011730000.1/	300,E,K/	1|	target	0
0000_XuPing_MC115_R_9_33PER.21533.21533.2.0.dta	2	0	KAFVNALTLHSHVANIGDV	24.8716	1.54544e-05		3	WP_003893059.1/	358,G,R/	1|	target	0
0000_XuPing_MC115_R_13_33PER.39211.39211.4.1.dta	4	0	RVLIHQPALSGVIQGQFSDLEIQAAEIE	14.9134	1.5456e-05		3	WP_003896046.1/	134,A,R/	1|	target	0
0000_XuPing_MC115_R_9_33PER.39051.39051.2.0.dta	2	0	KPFLMPVEDVFTITG	13.5196	1.54869e-05		3	WP_003892789.1/	209,D,R/	2|	target	0
0000_XuPing_MC115_R_12_33PER.11852.11852.2.0.dta	2	0	RAEAAAETASEAAAETAEPVK	17.6671	1.5504e-05		3	WP_003892345.1/	172,K,K/	1|	target	1
0000_XuPing_MC115_R_4_33PER.23093.23093.2.0.dta	2	0	KQLLFMGQEFGQ	22.6862	1.55086e-05	6,Oxidation[M];	3	WP_011730189.1/	573,G,R/	1|0|	target	0
0000_XuPing_MC115_R_12_33PER.31173.31173.2.0.dta	2	0	RAGIPVVAHIGFTPQSVNGLGGF	22.1801	1.55102e-05		3	WP_011729713.1/	152,S,R/	1|	target	0
0000_XuPing_MC115_R_6_33PER.14945.14945.3.0.dta	3	0	KTVTGEDVTMEELGGAHTHMA	24.5915	1.55365e-05		3	WP_003893203.1/	215,I,K/	2|	target	0
0000_XuPing_MC115_R_7_33PER.15695.15695.2.0.dta	2	0	KDSTVIVDGGGTAEAIAD	17.3541	1.55397e-05		3	WP_011727753.1/	324,N,R/	1|	target	0
0000_XuPing_MC115_R_8_33PER.20984.20984.3.0.dta	3	0	RSGGDICIQACANDPQVAVHAI	20.1082	1.55459e-05	7,Carbamidomethyl[C];11,Carbamidomethyl[C];	3	WP_011730522.1/	176,A,R/	2|0|0|	target	0
0000_XuPing_MC115_R_13_33PER.20520.20520.3.0.dta	3	0	RIHLDIDLPHDAAQA	15.7934	1.5549e-05		3	WP_011728478.1/	178,N,R/	1|	target	0
0000_XuPing_MC115_R_13_33PER.28343.28343.3.0.dta	3	0	RVPLIGSTITHPVQGEAAAGVVML	16.2181	1.5563e-05	23,Oxidation[M];	3	WP_003892859.1/	97,F,R/	1|0|	target	0
0000_XuPing_MC115_R_11_33PER.17820.17820.3.0.dta	3	0	RVLSAEAVDHGSVHLAPDEM	19.0609	1.55973e-05		3	WP_003895196.1/	36,L,R/	1|	target	0
0000_XuPing_MC115_R_9_33PER.10569.10569.2.0.dta	2	0	KVLHDKFPDLNES	18.951	1.56019e-05		3	WP_003892789.1/	33,T,R/	2|	target	1
0000_XuPing_MC115_R_13_33PER.42509.42509.4.0.dta	4	0	KLTGSAPEHVIDVVDLGAGLLGWGDPKVAEA	19.0407	1.56269e-05		3	WP_011728592.1/	24,E,K/	1|	target	1
0000_XuPing_MC115_R_13_33PER.34320.34320.3.0.dta	3	0	RLISIIDDCAQHLGQAAYL	16.0169	1.56316e-05	9,Carbamidomethyl[C];	3	WP_003892314.1/	160,A,R/	2|0|	target	0
0000_XuPing_MC115_R_8_33PER.21871.21871.2.0.dta	2	0	RDIAVDTVFVGSCTNG	15.9956	1.56426e-05	13,Carbamidomethyl[C];	3	WP_011728310.1/	348,M,R/	1|0|	target	0
0000_XuPing_MC115_R_5_33PER.6616.6616.2.0.dta	2	0	KDAGADEVADAHVD	21.1213	1.56535e-05		3	WP_011727088.1/	241,V,K/	2|	target	0
0000_XuPing_MC115_R_4_33PER.8381.8381.2.0.dta	2	0	KTSETTENVYEGVDR	18.9978	1.56833e-05		3	WP_011729086.1/	675,W,K/	1|	target	1
0000_XuPing_MC115_R_10_33PER.24383.24383.3.1.dta	3	0	RSLDAAEALSHITAGAAAPEHL	23.9835	1.57383e-05		3	WP_011728687.1/	311,P,-/	1|	target	0
0000_XuPing_MC115_R_13_33PER.27043.27043.2.0.dta	2	0	RLIASTGDSVTTYGEPWNMN	16.8291	1.57556e-05		3	WP_003891919.1/WP_011727317.1/WP_011730563.1/WP_162139622.1/	195,A,-/191,A,-/195,A,-/181,A,-/	2|	target	0
0000_XuPing_MC115_R_12_33PER.17664.17664.2.0.dta	2	0	KIDWHTDLNDPHV	17.7571	1.5765e-05		3	WP_003893199.1/	56,V,R/	1|	target	0
0000_XuPing_MC115_R_8_33PER.29882.29882.3.0.dta	3	0	RVLLVDAGEQSNLPAHGIGGLLGSDG	22.6152	1.5765e-05		3	WP_011729718.1/	29,R,R/	2|	target	0
0000_XuPing_MC115_R_13_33PER.35388.35388.2.0.dta	2	0	KLDLFNAALAEAESGTTAAATTPK	21.616	1.57966e-05		3	WP_011728340.1/	101,S,K/	1|	target	1
0000_XuPing_MC115_R_12_33PER.14118.14118.2.0.dta	2	0	RAEAAAETASEAAAETAEPV	14.5209	1.57998e-05		3	WP_003892345.1/	172,K,K/	1|	target	0
0000_XuPing_MC115_R_5_33PER.19863.19863.2.0.dta	2	0	RADGSVADPNEEGAICI	14.576	1.58077e-05	16,Carbamidomethyl[C];	3	WP_003896800.1/	426,L,K/	1|0|	target	0
0000_XuPing_MC115_R_10_33PER.4718.4718.2.0.dta	2	0	KEIAPHAADVDENA	18.7783	1.58124e-05		3	WP_003893212.1/	31,E,R/	2|	target	0
0000_XuPing_MC115_R_11_33PER.27512.27512.3.0.dta	3	0	KDFIDHAHDLGLLVHVDGA	21.5663	1.58124e-05		3	WP_014878040.1/	158,I,R/	1|	target	0
0000_XuPing_MC115_R_8_33PER.4704.4704.2.0.dta	2	0	KLCTVAPQHANAA	19.3911	1.58203e-05	3,Carbamidomethyl[C];	3	WP_003893816.1/	93,A,R/	2|0|	target	0
0000_XuPing_MC115_R_4_33PER.23499.23499.3.0.dta	3	0	KLVGDTGEIVSIEHYGESADD	21.1871	1.58393e-05		3	WP_011728815.1/	651,Y,K/	1|	target	0
0000_XuPing_MC115_R_11_33PER.20003.20003.3.0.dta	3	0	RVIPGIYGHFAGGDANPEDN	16.6833	1.58631e-05		3	WP_003898152.1/	309,L,K/	2|	target	0
0000_XuPing_MC115_R_9_33PER.37354.37354.2.0.dta	2	0	RLDSQLAAAVMGIQAI	14.3896	1.5879e-05		3	WP_003894412.1/	241,N,K/	2|	target	0
0000_XuPing_MC115_R_5_33PER.22016.22016.2.0.dta	2	0	REAQAPTADEYGPEFIG	15.9658	1.58805e-05		3	WP_011731142.1/	411,L,R/	1|	target	0
0000_XuPing_MC115_R_13_33PER.18846.18846.2.0.dta	2	0	RDDGVLTTIDVEPEHQ	18.933	1.5933e-05		3	WP_003896481.1/	75,M,R/	1|	target	0
0000_XuPing_MC115_R_13_33PER.19149.19149.2.0.dta	2	0	KSAADFTVEALHDDPTSSA	20.3278	1.59346e-05		3	WP_003891452.1/	62,Y,R/	1|	target	0
0000_XuPing_MC115_R_5_33PER.12259.12259.3.0.dta	3	0	KVIHADIDPAEIGKN	20.7627	1.59362e-05		3	WP_011728299.1/	329,A,R/	1|	target	1
0000_XuPing_MC115_R_13_33PER.6358.6358.3.0.dta	3	0	KETEVLEVDDNGNPKKA	23.105	1.59378e-05		3	WP_011729676.1/	35,Y,R/	1|	target	2
0000_XuPing_MC115_R_7_33PER.10793.10793.2.0.dta	2	0	KVDEITVTTEAGSSTQ	19.048	1.59745e-05		3	WP_003893504.1/	327,L,K/	1|	target	0
0000_XuPing_MC115_R_4_33PER.27845.27845.3.0.dta	3	0	REVLNTDADIYNGSGIGNYGAVEATDEPWHG	20.4394	1.59889e-05		3	WP_011730189.1/	685,W,R/	1|	target	0
0000_XuPing_MC115_R_12_33PER.12017.12017.3.0.dta	3	0	KVAVQATTVQETDELPARS	18.1298	1.60001e-05		3	WP_003894624.1/	161,K,K/	1|	target	1
0000_XuPing_MC115_R_9_33PER.11633.11633.2.0.dta	2	0	RPAGEDDGANGGSGPFPAA	14.9019	1.60129e-05		3	WP_011726602.1/	363,L,K/	2|	target	0
0000_XuPing_MC115_R_8_33PER.24015.24015.3.0.dta	3	0	RNAADLGVSVNTDHLDLLTHE	20.6153	1.60273e-05		3	WP_011730214.1/	440,A,K/	1|	target	0
0000_XuPing_MC115_R_8_33PER.24892.24892.3.0.dta	3	0	RALANPGSVADDFTKPGHVVPL	17.8084	1.60546e-05		3	WP_003894459.1/	109,M,R/	2|	target	1
0000_XuPing_MC115_R_13_33PER.22939.22939.2.0.dta	2	0	RAVANYDSVAESEGAENII	14.8006	1.60819e-05		3	WP_014876665.1/	63,G,K/	1|	target	0
0000_XuPing_MC115_R_10_33PER.34176.34176.4.1.dta	4	0	AEYTLPELDYDYAALEPHISGQINEIHHS	20.4242	1.61286e-05		3	WP_011731415.1/	1,M,K/	2|	target	0
0000_XuPing_MC115_R_12_33PER.21538.21538.3.0.dta	3	0	RPEHVAEAIENATDGPVEEGAVGGGTGMVAHGY	22.8386	1.61383e-05		3	WP_011728145.1/	146,V,K/	2|	target	0
0000_XuPing_MC115_R_4_33PER.7664.7664.4.0.dta	4	0	RQEDHAVFDATHTEVK	20.3896	1.61383e-05		3	WP_014877601.1/	209,L,R/	1|	target	1
0000_XuPing_MC115_R_12_33PER.18151.18151.2.0.dta	2	0	RVTLEDAGDLAEGDAA	14.5843	1.61803e-05		3	WP_003891556.1/	191,G,R/	2|	target	0
0000_XuPing_MC115_R_11_33PER.21923.21923.2.0.dta	2	0	KVPVSNDIQSWHTLTDNE	20.8823	1.6203e-05		3	WP_003893682.1/	39,E,K/	1|	target	0
0000_XuPing_MC115_R_13_33PER.40093.40093.3.0.dta	3	0	RGRPSYPPEAIDWLLPDGAHDVLDLGAGTG	18.9835	1.62159e-05		3	WP_011727800.1/	23,E,K/	1|	target	1
0000_XuPing_MC115_R_12_33PER.13997.13997.4.0.dta	4	0	RTVVSAAVDDGDAEGVDATHHV	16.6781	1.6224e-05		3	WP_011729766.1/	187,T,K/	1|	target	0
0000_XuPing_MC115_R_13_33PER.22072.22072.3.0.dta	3	0	KDYSTENASGGTSGPFYDGAVFH	20.6022	1.62273e-05		3	WP_003891350.1/	42,T,R/	1|	target	0
0000_XuPing_MC115_R_13_33PER.14553.14553.3.0.dta	3	0	RELIATEAASDSDENQVAVQ	14.0556	1.62322e-05		3	WP_003897712.1/	24,L,R/	1|	target	0
0000_XuPing_MC115_R_12_33PER.21259.21259.3.0.dta	3	0	RGLALLTDTVDKVHD	19.1842	1.62403e-05		3	WP_029104155.1/	189,L,R/	1|	target	1
0000_XuPing_MC115_R_11_33PER.38534.38534.2.0.dta	2	0	KGASIYDVPEGGIPVYIAAGGPVVA	16.0283	1.62516e-05		3	WP_003892203.1/	157,T,K/	1|	target	0
0000_XuPing_MC115_R_8_33PER.5314.5314.3.0.dta	3	0	RELHPDVNPDEEAQH	19.0269	1.62712e-05		3	WP_011729880.1/	28,A,R/	2|	target	0
0000_XuPing_MC115_R_13_33PER.33206.33206.3.0.dta	3	0	KTLADSIGGHAFELDVEDPAAIT	14.443	1.63005e-05		3	WP_011730054.1/	47,L,R/	1|	target	0
0000_XuPing_MC115_R_9_33PER.7541.7541.4.1.dta	4	0	RHYAHVDAPGHADYI	12.5952	1.63217e-05		3	WP_003892789.1/	76,K,K/	2|	target	0
0000_XuPing_MC115_R_13_33PER.13066.13066.2.0.dta	2	0	RDEESQWLVQDHSQT	19.8312	1.63233e-05		3	WP_014878619.1/	92,A,K/	2|	target	0
0000_XuPing_MC115_R_12_33PER.20254.20254.4.0.dta	4	0	RMEDVDAVQLEGPVKTVVVGDETHQA	22.0587	1.63266e-05	2,Oxidation[M];	3	WP_011731638.1/	81,L,R/	1|0|	target	1
0000_XuPing_MC115_R_12_33PER.23556.23556.2.0.dta	2	0	RVVDLGCGPGNLTETLTQ	16.8066	1.63527e-05	7,Carbamidomethyl[C];	3	WP_011727078.1/	31,R,R/	2|0|	target	0
0000_XuPing_MC115_R_10_33PER.11053.11053.4.0.dta	4	0	RVGDPIHGADADGVLHAGTA	16.9316	1.6374e-05		3	WP_014878472.1/	342,P,R/	1|	target	0
0000_XuPing_MC115_R_5_33PER.15199.15199.3.0.dta	3	0	KDAGADEVADAHVDKIIVTQN	23.2763	1.63838e-05		3	WP_011727088.1/	241,V,K/	2|	target	1
0000_XuPing_MC115_R_13_33PER.42394.42394.4.1.dta	4	0	RLEQLADELHHEAGATVETIAADLAVADDRA	20.4012	1.64068e-05		3	WP_011727156.1/	38,Q,R/	2|	target	1
0000_XuPing_MC115_R_13_33PER.44578.44578.2.0.dta	2	0	RTAGHVIDNAVLGSIEYAVTVL	12.4861	1.64511e-05		3	WP_011731025.1/	72,V,K/	1|	target	0
0000_XuPing_MC115_R_10_33PER.12995.12995.3.0.dta	3	0	RTATSEVVDNPGHLDAALD	16.5545	1.6461e-05		3	WP_014878472.1/	115,V,R/	2|	target	0
0000_XuPing_MC115_R_7_33PER.30050.30050.2.0.dta	2	0	KEIELEDPYEKIGAELV	17.4742	1.64709e-05		3	WP_003892307.1/	56,A,K/	2|	target	1
0000_XuPing_MC115_R_4_33PER.29065.29065.2.0.dta	2	0	KWTATANDLVFGSHSVL	22.7097	1.64857e-05		3	WP_011729086.1/	695,L,R/	1|	target	0
0000_XuPing_MC115_R_13_33PER.43450.43450.2.0.dta	2	0	RGGQTGADAADETFTTLAGLL	15.9299	1.65006e-05		3	WP_003897680.1/	65,R,K/	2|	target	0
0000_XuPing_MC115_R_11_33PER.26326.26326.3.0.dta	3	0	KEGADVAIAYLDEHDDATHTASLVE	20.7769	1.65088e-05		3	WP_011727900.1/	71,A,R/	1|	target	0
0000_XuPing_MC115_R_3_33PER.19818.19818.3.0.dta	3	0	RVLQYVNSVDCHVCDGSGL	19.1377	1.65204e-05	11,Carbamidomethyl[C];14,Carbamidomethyl[C];	3	WP_036462788.1/	270,R,R/	2|0|0|	target	0
0000_XuPing_MC115_R_9_33PER.25495.25495.2.0.dta	2	0	KAFLMDEPLSNLDA	16.406	1.65286e-05	5,Oxidation[M];	3	WP_011730288.1/	157,P,K/	2|0|	target	0
0000_XuPing_MC115_R_10_33PER.14872.14872.3.0.dta	3	0	RILAEANHPLVIQAETMDAGAD	18.3067	1.65601e-05	17,Oxidation[M];	3	WP_011730595.1/	357,R,K/	1|0|	target	0
0000_XuPing_MC115_R_12_33PER.7602.7602.2.0.dta	2	0	KKDEAIAMQGQEVYD	18.7664	1.66148e-05	8,Oxidation[M];	3	WP_003892339.1/	248,A,R/	1|0|	target	1
0000_XuPing_MC115_R_11_33PER.26469.26469.3.0.dta	3	0	RGTYPVAAPGAAQTSVFSITVH	18.3591	1.66198e-05		3	WP_011727141.1/	278,R,-/	1|	target	0
0000_XuPing_MC115_R_11_33PER.28391.28391.2.0.dta	2	0	KPGTVIPIGGASADTVSDGTW	14.8542	1.66198e-05		3	WP_011731536.1/	309,V,-/	1|	target	0
0000_XuPing_MC115_R_13_33PER.43574.43574.4.1.dta	4	0	KTDGSVELPAELFDVEPNIALMHQVVTAQLAAK	18.3982	1.66198e-05		3	WP_011727671.1/	12,G,R/	1|	target	1
0000_XuPing_MC115_R_11_33PER.39506.39506.3.0.dta	3	0	KLDIDDDPFVPVKPGTVIPIGGASADTVSDGTW	20.3746	1.66248e-05		3	WP_011731536.1/	297,E,-/	1|	target	1
0000_XuPing_MC115_R_13_33PER.41790.41790.2.0.dta	2	0	RVEAGTLDEALGGLLDAEGY	18.3849	1.66381e-05		3	WP_003895104.1/	105,L,R/	2|	target	0
0000_XuPing_MC115_R_10_33PER.34205.34205.4.1.dta	4	0	AEYTLPELDYDYAALEPHISGQINEIHHS	20.914	1.66747e-05		3	WP_011731415.1/	1,M,K/	2|	target	0
0000_XuPing_MC115_R_12_33PER.18275.18275.2.0.dta	2	0	KDLVDSAPKPLLE	18.9804	1.66814e-05		3	WP_003892753.1/	93,A,K/	2|	target	1
0000_XuPing_MC115_R_10_33PER.29381.29381.4.1.dta	4	0	RSLPVFGWQDQHGHCEIVFNDV	16.0905	1.66847e-05	15,Carbamidomethyl[C];	3	WP_014876667.1/	210,Q,R/	1|0|	target	0
0000_XuPing_MC115_R_13_33PER.27508.27508.3.0.dta	3	0	RDNLAELNDAGLDVVGISPDKPE	21.3581	1.67332e-05		3	WP_011730061.1/	56,F,K/	2|	target	1
0000_XuPing_MC115_R_11_33PER.17181.17181.2.0.dta	2	0	KVVLAGYSQGAMVVH	20.6382	1.67349e-05		3	WP_003892791.1/	121,S,R/	1|	target	0
0000_XuPing_MC115_R_10_33PER.8065.8065.2.0.dta	2	0	KEAAAPNTEPEAGSALE	17.0657	1.67416e-05		3	WP_011727786.1/	195,P,K/	1|	target	0
0000_XuPing_MC115_R_13_33PER.21088.21088.4.1.dta	4	0	RGLINTVHHLVEVEEVGK	22.4119	1.67416e-05		3	WP_011727688.1/	43,T,-/	2|	target	1
0000_XuPing_MC115_R_13_33PER.7395.7395.3.0.dta	3	0	KPHVNIGTIGHVDHG	21.5793	1.677e-05		3	WP_003892789.1/	9,T,K/	2|	target	0
0000_XuPing_MC115_R_1_33PER.28856.28856.3.0.dta	3	0	RQVDWVDEITELHEAGA	18.7568	1.68103e-05		3	WP_011730064.1/	331,V,R/	2|	target	0
0000_XuPing_MC115_R_13_33PER.35438.35438.3.2.dta	3	0	RYHVLGGALDPLSGIGPEQL	17.2747	1.68154e-05		3	WP_003897699.1/	101,G,R/	1|	target	0
0000_XuPing_MC115_R_9_33PER.15079.15079.2.0.dta	2	0	RAISEHIQDDWCTPGNP	15.276	1.68423e-05	12,Carbamidomethyl[C];	3	WP_011731151.1/	386,I,R/	2|0|	target	0
0000_XuPing_MC115_R_13_33PER.38048.38048.2.0.dta	2	0	RAIDILLVEDDPGDELIT	13.4943	1.68474e-05		3	WP_011731060.1/	7,T,R/	1|	target	0
0000_XuPing_MC115_R_2_33PER.3992.3992.2.0.dta	2	0	RNFNASGDTTAAGSGTG	18.3717	1.68524e-05		3	WP_011726887.1/	61,R,K/	2|	target	0
0000_XuPing_MC115_R_9_33PER.27086.27086.2.0.dta	2	0	RELLAAQDFDEEAPVV	15.2291	1.68642e-05		3	WP_003892789.1/	156,V,R/	2|	target	0
0000_XuPing_MC115_R_13_33PER.38708.38708.3.0.dta	3	0	RADFLNELDAPAAAGTEGAVSGVEGLPSGSALLVVK	22.4859	1.68878e-05		3	WP_014877774.1/	24,F,R/	2|	target	1
0000_XuPing_MC115_R_10_33PER.33347.33347.3.0.dta	3	0	KALAALVEGPDGSPGVFVSDGFGVVH	18.6577	1.68895e-05		3	WP_003894473.1/	139,A,R/	2|	target	0
0000_XuPing_MC115_R_13_33PER.38548.38548.2.0.dta	2	0	RAHAVDNQPGFLGFQLL	16.8096	1.68912e-05		3	WP_011731028.1/	25,H,R/	2|	target	0
0000_XuPing_MC115_R_5_33PER.23742.23742.3.0.dta	3	0	KLVSTVGTVESEAPAAEVEAV	17.5331	1.68963e-05		3	WP_014878537.1/	339,A,K/	1|	target	0
0000_XuPing_MC115_R_11_33PER.30765.30765.3.0.dta	3	0	RGSGNIAVEDALSAEEAAAAVDAGR	21.2011	1.6898e-05		3	WP_011729694.1/	133,R,R/	1|	target	1
0000_XuPing_MC115_R_9_33PER.28177.28177.2.0.dta	2	0	RNMTTVQAADAAVEAAI	13.8704	1.69047e-05		3	WP_011731151.1/	325,T,R/	2|	target	0
0000_XuPing_MC115_R_7_33PER.10897.10897.2.0.dta	2	0	KSEIETTDSDWDRE	20.5566	1.6925e-05		3	WP_011727753.1/	347,I,K/	2|	target	1
0000_XuPing_MC115_R_12_33PER.12537.12537.3.0.dta	3	0	RVIAGAGSYDTAHSVHLA	18.4918	1.69521e-05		3	WP_175048369.1/	83,A,K/	1|	target	0
0000_XuPing_MC115_R_10_33PER.38644.38644.3.0.dta	3	0	RTGQPLNALDLVEDAQTTVLTPQGDAVVADG	19.3522	1.69538e-05		3	WP_003896435.1/	258,L,R/	1|	target	0
0000_XuPing_MC115_R_10_33PER.21837.21837.3.0.dta	3	0	RTIPHEVGWIGGPGVGAVHLD	21.0703	1.69623e-05		3	WP_011730797.1/	224,E,K/	2|	target	0
0000_XuPing_MC115_R_8_33PER.21807.21807.3.0.dta	3	0	RTQDHEIIGIVEQADATESQ	16.5847	1.69725e-05		3	WP_011730527.1/	154,L,R/	2|	target	0
0000_XuPing_MC115_R_9_33PER.18393.18393.2.0.dta	2	0	RPEHIEDSALLDGYA	14.8904	1.69895e-05		3	WP_011730288.1/	286,I,R/	2|	target	0
0000_XuPing_MC115_R_10_33PER.24846.24846.2.0.dta	2	0	RNSGITDIVVLDSKGIVSGG	19.4505	1.69963e-05		3	WP_014878221.1/	211,L,R/	2|	target	1
0000_XuPing_MC115_R_13_33PER.33688.33688.2.0.dta	2	0	KAALSDWTAGQADFFGT	15.1724	1.6998e-05		3	WP_011729209.1/	144,I,R/	1|	target	0
0000_XuPing_MC115_R_10_33PER.28738.28738.2.0.dta	2	0	RFEVVGLAAGGGNPELLAAQ	15.9478	1.70014e-05		3	WP_011728448.1/	37,D,R/	1|	target	0
0000_XuPing_MC115_R_5_33PER.5899.5899.3.0.dta	3	0	KCHELQTSDDPDPEEQ	14.4905	1.70269e-05	2,Carbamidomethyl[C];	3	WP_011729863.1/	350,A,R/	1|0|	target	0
0000_XuPing_MC115_R_13_33PER.45075.45075.2.0.dta	2	0	KAVEAGAEVVMELADQFWGD	18.7767	1.70576e-05	11,Oxidation[M];	3	WP_011730707.1/	95,A,R/	1|0|	target	0
0000_XuPing_MC115_R_13_33PER.34457.34457.3.0.dta	3	0	RAVVTGASQNIGEALATELAA	14.1506	1.70678e-05		3	WP_011730038.1/	10,A,R/	1|	target	0
0000_XuPing_MC115_R_10_33PER.22661.22661.2.0.dta	2	0	RFAVVIGTGLGGGE	18.8363	1.70815e-05		3	WP_011729736.1/	106,D,K/	2|	target	0
0000_XuPing_MC115_R_13_33PER.32461.32461.2.0.dta	2	0	RVMPGTVMTAGEGEPLLWQS	16.1844	1.70849e-05		3	WP_003892388.1/	140,L,-/	2|	target	0
0000_XuPing_MC115_R_7_33PER.16289.16289.2.0.dta	2	0	RTWPDHIAVIDADH	19.0691	1.70849e-05		3	WP_029104139.1/	35,A,R/	2|	target	0
0000_XuPing_MC115_R_10_33PER.34681.34681.3.0.dta	3	0	KYAATPDDAFTHANNILGLDI	18.8266	1.70934e-05		3	WP_011730595.1/	59,V,K/	2|	target	0
0000_XuPing_MC115_R_10_33PER.32102.32102.3.0.dta	3	0	KVHTAVLAGADPVIMLTAPIPATQ	17.7581	1.70985e-05		3	WP_003896601.1/	266,A,K/	2|	target	0
0000_XuPing_MC115_R_5_33PER.15968.15968.2.0.dta	2	0	RHVGTDWNIEIDDK	22.0917	1.71276e-05		3	WP_003892134.1/	70,K,K/	1|	target	1
0000_XuPing_MC115_R_8_33PER.24904.24904.4.0.dta	4	0	KAQALAEAGADLLVIDTAHGHQA	21.5352	1.71413e-05		3	WP_011729218.1/	229,A,K/	1|	target	0
0000_XuPing_MC115_R_7_33PER.7204.7204.3.0.dta	3	0	REALHEQLAVEHE	19.079	1.71482e-05		3	WP_011729738.1/	414,E,K/	2|	target	0
0000_XuPing_MC115_R_10_33PER.17318.17318.2.0.dta	2	0	KALGAFGLTEAGGGSDAGAT	17.7051	1.71551e-05		3	WP_003896109.1/	122,G,K/	1|	target	0
0000_XuPing_MC115_R_9_33PER.23887.23887.2.0.dta	2	0	KGVMSGAGTALMGIGSA	14.4418	1.71654e-05		3	WP_003895613.1/	211,V,R/	2|	target	0
0000_XuPing_MC115_R_13_33PER.39235.39235.2.0.dta	2	0	KGVDDEVISSALADLDPAAE	17.1311	1.71722e-05		3	WP_003894108.1/	106,K,R/	2|	target	0
0000_XuPing_MC115_R_8_33PER.2041.2041.2.0.dta	2	0	RTHENVIGSHQDGD	17.591	1.71843e-05		3	WP_011728470.1/	229,I,R/	1|	target	0
0000_XuPing_MC115_R_5_33PER.20341.20341.2.0.dta	2	0	KDLPDEPTDYFDDSRP	18.5042	1.71877e-05		3	WP_003895355.1/	199,A,R/	1|	target	1
0000_XuPing_MC115_R_9_33PER.9953.9953.2.0.dta	2	0	RLVLHGGHISVNG	15.432	1.71946e-05		3	WP_011729313.1/	339,I,R/	2|	target	0
0000_XuPing_MC115_R_5_33PER.24077.24077.4.0.dta	4	0	RYLADEHDHDLSDLATYDDI	13.0882	1.72049e-05		3	WP_011727824.1/	301,A,R/	1|	target	0
0000_XuPing_MC115_R_12_33PER.6026.6026.3.0.dta	3	0	RSAGAHPYLTTPEHTEHA	19.3784	1.72118e-05		3	WP_011727715.1/	147,A,R/	1|	target	0
0000_XuPing_MC115_R_10_33PER.20330.20330.2.0.dta	2	0	KAFVNALTLHSHVANIGDV	21.8815	1.72376e-05		3	WP_003893059.1/	358,G,R/	1|	target	0
0000_XuPing_MC115_R_13_33PER.10155.10155.2.0.dta	2	0	KTAWQLHTAAGGA	19.2654	1.72428e-05		3	WP_174519705.1/	117,A,R/	1|	target	0
0000_XuPing_MC115_R_12_33PER.6960.6960.2.0.dta	2	0	KLVCGAIHAQNA	18.4815	1.7248e-05	4,Carbamidomethyl[C];	3	WP_003896598.1/	178,A,R/	1|0|	target	0
0000_XuPing_MC115_R_8_33PER.2035.2035.2.0.dta	2	0	RTHENVIGSHQDGD	18.6886	1.72635e-05		3	WP_011728470.1/	229,I,R/	2|	target	0
0000_XuPing_MC115_R_10_33PER.24462.24462.4.1.dta	4	0	RSLDAAEALSHITAGAAAPEHL	19.009	1.72704e-05		3	WP_011728687.1/	311,P,-/	1|	target	0
0000_XuPing_MC115_R_13_33PER.36927.36927.3.0.dta	3	0	KPLLAGDQLHAVMEIMSHEE	26.1107	1.72773e-05		3	WP_003892731.1/	94,H,R/	1|	target	0
0000_XuPing_MC115_R_5_33PER.22999.22999.2.0.dta	2	0	RVVNPLGQPIDGQGDIAAET	15.1779	1.72963e-05		3	WP_003896330.1/	108,G,R/	2|	target	0
0000_XuPing_MC115_R_13_33PER.18934.18934.2.0.dta	2	0	RELTAACGVLNADGVAD	14.0955	1.73292e-05	7,Carbamidomethyl[C];	3	WP_011730169.1/	115,K,R/	1|0|	target	0
0000_XuPing_MC115_R_10_33PER.35255.35255.2.0.dta	2	0	RDALPPPVTGSVFGALDGGY	17.1171	1.73587e-05		3	WP_011728580.1/	201,V,R/	2|	target	0
0000_XuPing_MC115_R_13_33PER.25502.25502.2.0.dta	2	0	RFCGAEGIENVTTASAF	15.5444	1.73639e-05	3,Carbamidomethyl[C];	3	WP_003894924.1/	90,K,R/	1|0|	target	0
0000_XuPing_MC115_R_10_33PER.16630.16630.2.0.dta	2	0	KVAVLHQPVLNQTAEAI	16.5588	1.74161e-05		3	WP_038557771.1/	35,H,R/	2|	target	0
0000_XuPing_MC115_R_9_33PER.11664.11664.3.0.dta	3	0	KTATLENAPNELSGAVGHEHS	19.4837	1.7444e-05		3	WP_011731002.1/	367,T,-/	2|	target	0
0000_XuPing_MC115_R_8_33PER.11116.11116.2.0.dta	2	0	RPPAGYGPPPQGGGYD	17.0557	1.74474e-05		3	WP_014876644.1/	236,Q,R/	1|	target	0
0000_XuPing_MC115_R_10_33PER.35696.35696.3.0.dta	3	0	SVTEGHPDKICDAISDSVLDALLEQDPKS	25.9367	1.74579e-05	11,Carbamidomethyl[C];	1	WP_003894439.1/	10,E,R/	2|0|	target	2
0000_XuPing_MC115_R_12_33PER.23789.23789.3.0.dta	3	0	RLADAAAAGCELAVVTTAPGSLSQHNVQ	17.2	1.74841e-05	10,Carbamidomethyl[C];	3	WP_011727348.1/	238,A,R/	2|0|	target	0
0000_XuPing_MC115_R_9_33PER.20885.20885.2.0.dta	2	0	KLYVIDPASGDTV	15.1675	1.74894e-05		3	WP_011731002.1/	304,G,K/	2|	target	0
0000_XuPing_MC115_R_11_33PER.25516.25516.3.0.dta	3	0	RYLEPFAHTVGVMQTPEALH	22.0369	1.74911e-05		3	WP_014877158.1/	65,V,R/	1|	target	0
0000_XuPing_MC115_R_9_33PER.12391.12391.4.0.dta	4	0	KSPEQIQHDWDHNPRW	16.4173	1.74911e-05		3	WP_003892337.1/	7,P,K/	2|	target	1
0000_XuPing_MC115_R_8_33PER.21120.21120.2.0.dta	2	0	KAGVVPPAEDDDPAEW	15.5097	1.75086e-05		3	WP_003893235.1/	162,E,K/	2|	target	0
0000_XuPing_MC115_R_8_33PER.12254.12254.2.0.dta	2	0	RGYPEQGGYPEQGGYGEPAG	14.7965	1.75104e-05		3	WP_014876644.1/	337,G,R/	1|	target	0
0000_XuPing_MC115_R_13_33PER.44483.44483.3.0.dta	3	0	RLITATVDEGLNEIAYIVPGLGDAGD	16.0152	1.75296e-05		3	WP_003893093.1/	175,M,R/	1|	target	0
0000_XuPing_MC115_R_10_33PER.37271.37271.4.0.dta	4	0	RPLQSDAVAGDLDSLDLQLIHHLQVDG	19.9179	1.75349e-05		3	WP_011727229.1/	10,N,R/	1|	target	0
0000_XuPing_MC115_R_4_33PER.13095.13095.3.0.dta	3	0	RVYYYENIEGGHGGAADN	20.0938	1.75823e-05		3	WP_175048382.1/	627,H,K/	2|	target	0
0000_XuPing_MC115_R_10_33PER.24119.24119.2.0.dta	2	0	RWAAEPATVDDVLDAQ	16.4195	1.76157e-05		3	WP_011728448.1/	359,D,R/	1|	target	0
0000_XuPing_MC115_R_10_33PER.35254.35254.2.0.dta	2	0	RDALPPPVTGSVFGALDGGY	17.8404	1.76298e-05		3	WP_011728580.1/	201,V,R/	1|	target	0
0000_XuPing_MC115_R_8_33PER.10807.10807.2.0.dta	2	0	KVDEITVTTEAGSSTQ	16.7627	1.76369e-05		3	WP_003893504.1/	327,L,K/	1|	target	0
0000_XuPing_MC115_R_10_33PER.16789.16789.3.0.dta	3	0	RLHHVSTDEVYGDLELDNPA	15.894	1.76387e-05		3	WP_003892900.1/	113,V,R/	2|	target	0
0000_XuPing_MC115_R_10_33PER.8663.8663.2.0.dta	2	0	RATISNCSNNYGPYQHVE	19.5737	1.76404e-05	7,Carbamidomethyl[C];	3	WP_003892900.1/	167,V,K/	1|0|	target	0
0000_XuPing_MC115_R_12_33PER.10856.10856.2.0.dta	2	0	RQAITAAGSGCAASIDAE	17.8341	1.76404e-05	11,Carbamidomethyl[C];	3	WP_011731638.1/	286,Y,R/	1|0|	target	0
0000_XuPing_MC115_R_13_33PER.42892.42892.3.1.dta	3	0	RNNLDATVVSAALTVQIVGDHL	19.9107	1.76439e-05		3	WP_011729209.1/	99,W,R/	2|	target	0
0000_XuPing_MC115_R_11_33PER.7647.7647.2.0.dta	2	0	RDIDATGTEADADGAGATGAS	18.8233	1.76651e-05		3	WP_011726955.1/	227,G,R/	2|	target	0
0000_XuPing_MC115_R_12_33PER.21555.21555.2.0.dta	2	0	RVFVEPQQGATYSDQLAVAQAAE	17.492	1.76722e-05		3	WP_011727131.1/	3,F,R/	1|	target	0
0000_XuPing_MC115_R_10_33PER.20075.20075.3.0.dta	3	0	RAGEFDVIVAGGQESMSQAPHLLPKS	23.3437	1.77005e-05	16,Oxidation[M];	3	WP_014878184.1/	102,I,R/	1|0|	target	1
0000_XuPing_MC115_R_10_33PER.39578.39578.3.0.dta	3	0	KNTDIEIVAVNDLTDNATLAHLL	18.5552	1.77076e-05		3	WP_003894472.1/	28,G,K/	2|	target	0
0000_XuPing_MC115_R_13_33PER.39324.39324.4.2.dta	4	0	RADIQTVCLGQAASAAAVLLAAGTPGK	20.3773	1.77076e-05	8,Carbamidomethyl[C];	3	WP_003896046.1/	100,V,R/	1|0|	target	1
0000_XuPing_MC115_R_6_33PER.13704.13704.2.0.dta	2	0	KAAAPAGDPTGGMGGMDF	25.2122	1.772e-05	16,Oxidation[M];	3	WP_003892307.1/	523,E,-/	2|0|	target	0
0000_XuPing_MC115_R_5_33PER.25986.25986.2.0.dta	2	0	RMDSGVETGSVIGGQFDSMLA	18.7136	1.77253e-05	19,Oxidation[M];	3	WP_003893197.1/	372,V,K/	2|0|	target	0
0000_XuPing_MC115_R_7_33PER.12282.12282.3.0.dta	3	0	KHVIIIGGGDTGADCLGTSH	15.4503	1.77306e-05	15,Carbamidomethyl[C];	3	WP_003897870.1/	287,D,R/	2|0|	target	0
0000_XuPing_MC115_R_7_33PER.14133.14133.3.0.dta	3	0	KGENVATTEVEAAVASHH	20.0449	1.7791e-05		3	WP_011730303.1/	459,W,K/	2|	target	0
0000_XuPing_MC115_R_8_33PER.35637.35637.2.0.dta	2	0	KDMLVFQEETFGPVAAV	13.7295	1.77928e-05		3	WP_011728966.1/	342,T,R/	1|	target	0
0000_XuPing_MC115_R_12_33PER.13262.13262.2.0.dta	2	0	RNTHTVVGLISGSGDHA	17.0301	1.77981e-05		3	WP_003897496.1/	7,V,K/	2|	target	0
0000_XuPing_MC115_R_10_33PER.41723.41723.2.0.dta	2	0	KMCLSGIDAIALADQLI	18.7167	1.78177e-05	3,Carbamidomethyl[C];	3	WP_014878184.1/	85,N,R/	2|0|	target	0
0000_XuPing_MC115_R_9_33PER.35580.35580.3.0.dta	3	0	RLPFGEVTLTPHMLDLLDKQA	21.8945	1.78177e-05		3	WP_011730288.1/	256,V,R/	2|	target	1
0000_XuPing_MC115_R_13_33PER.23306.23306.2.0.dta	2	0	KTVLQNITEGPIVAQGRP	19.0756	1.78231e-05		3	WP_011731193.1/	105,H,R/	2|	target	1
0000_XuPing_MC115_R_13_33PER.42504.42504.2.0.dta	2	0	KLGLVGLINTLAQEGA	17.4585	1.78248e-05		3	WP_014876665.1/	166,A,K/	2|	target	0
0000_XuPing_MC115_R_10_33PER.35768.35768.2.0.dta	2	0	RVQEAGAGVVSLGGLYADPIGAM	17.2952	1.78569e-05		3	WP_014876912.1/	409,N,R/	2|	target	0
0000_XuPing_MC115_R_11_33PER.39825.39825.2.0.dta	2	0	RSVIGAANPTGVAAVVAQQFEVA	17.5444	1.78695e-05		3	WP_011729118.1/	141,E,K/	1|	target	0
0000_XuPing_MC115_R_2_33PER.9716.9716.2.0.dta	2	0	RTGDPVPIVAADGSQH	19.4726	1.79052e-05		3	WP_011727124.1/	55,E,R/	1|	target	0
0000_XuPing_MC115_R_13_33PER.26818.26818.2.0.dta	2	0	RLIASTGDSVTTYGEPWNMN	17.045	1.79178e-05		3	WP_003891919.1/WP_011727317.1/WP_011730563.1/WP_162139622.1/	195,A,-/191,A,-/195,A,-/181,A,-/	2|	target	0
0000_XuPing_MC115_R_8_33PER.31994.31994.2.0.dta	2	0	RTHLMDAVPVTLGQEFGGYA	13.7766	1.79339e-05		3	WP_011730408.1/	182,G,R/	1|	target	0
0000_XuPing_MC115_R_13_33PER.15327.15327.3.0.dta	3	0	KLIIPPEQAYGPAGGGH	19.5348	1.79357e-05		3	WP_003897079.1/	86,R,R/	1|	target	0
0000_XuPing_MC115_R_12_33PER.25887.25887.2.0.dta	2	0	RIASPDGVAFVSIEGDGPDAVC	16.4383	1.79411e-05	22,Carbamidomethyl[C];	3	WP_011728307.1/	4,G,K/	1|0|	target	0
0000_XuPing_MC115_R_10_33PER.21728.21728.2.0.dta	2	0	KTIVFVTHDFDEAV	18.7966	1.79824e-05		3	WP_011728694.1/	206,H,K/	1|	target	0
0000_XuPing_MC115_R_9_33PER.31690.31690.3.0.dta	3	0	KGSIEDIPMEDAILTGVAHD	17.6405	1.79842e-05		3	WP_003897679.1/	241,V,R/	2|	target	0
0000_XuPing_MC115_R_10_33PER.18178.18178.2.0.dta	2	0	RDLPPAPEPLSDAEVAE	16.9035	1.80022e-05		3	WP_011728584.1/	217,H,R/	2|	target	0
0000_XuPing_MC115_R_11_33PER.15069.15069.2.0.dta	2	0	KIASNETVHGPLPSV	19.3878	1.80418e-05		3	WP_011731224.1/	25,I,R/	1|	target	0
0000_XuPing_MC115_R_11_33PER.23136.23136.2.0.dta	2	0	KVVVSGAGAAGVACTNIL	14.7662	1.80545e-05	14,Carbamidomethyl[C];	3	WP_014878221.1/	193,L,R/	1|0|	target	0
0000_XuPing_MC115_R_13_33PER.14050.14050.2.0.dta	2	0	RDPDGNNVEAVFHGAQ	17.4282	1.80581e-05		3	WP_011727266.1/	110,V,-/	1|	target	0
0000_XuPing_MC115_R_7_33PER.22076.22076.3.0.dta	3	0	KAIGEDDHLVGLVLENK	23.479	1.80942e-05		3	WP_014877095.1/	445,V,R/	1|	target	1
0000_XuPing_MC115_R_13_33PER.45379.45379.2.0.dta	2	0	RTLTVQQWDTFLNGVFPLD	13.9544	1.81159e-05		3	WP_003891919.1/WP_011727317.1/WP_011730563.1/	44,D,R/40,D,R/44,D,R/	1|	target	0
0000_XuPing_MC115_R_9_33PER.5635.5635.2.0.dta	2	0	RTKPHVNIGTIGHVDHG	18.1489	1.8145e-05		3	WP_003892789.1/	7,E,K/	2|	target	1
0000_XuPing_MC115_R_9_33PER.5090.5090.2.0.dta	2	0	KEIAPHAADVDENA	16.7336	1.81522e-05		3	WP_003893212.1/	31,E,R/	2|	target	0
0000_XuPing_MC115_R_6_33PER.14357.14357.2.0.dta	2	0	KDETTIVEGAGDAEAIQG	19.7644	1.81613e-05		3	WP_003892307.1/	324,T,R/	2|	target	0
0000_XuPing_MC115_R_13_33PER.39299.39299.3.0.dta	3	0	KLDGDLTNAPAVAAEGTADLIAFGQ	18.0115	1.81667e-05		3	WP_003894457.1/	73,E,K/	1|	target	0
0000_XuPing_MC115_R_11_33PER.30272.30272.2.0.dta	2	0	RSLVEGEPVVALGNAYGSNAPLT	16.6137	1.81886e-05		3	WP_011731179.1/	129,S,R/	1|	target	0
0000_XuPing_MC115_R_6_33PER.12324.12324.3.0.dta	3	0	KEAFAHDGPAVIDVHTA	21.6026	1.82031e-05		3	WP_011728276.1/WP_011729435.1/	511,L,R/511,L,R/	1|	target	0
0000_XuPing_MC115_R_5_33PER.25650.25650.3.0.dta	3	0	RLGSVVVEVEHLDKGFNG	21.755	1.82067e-05		3	WP_003896081.1/	314,P,R/	2|	target	1
0000_XuPing_MC115_R_11_33PER.12528.12528.2.0.dta	2	0	RTSVHPGPLGDDLEGSS	15.8785	1.82104e-05		3	WP_011731036.1/	117,T,R/	1|	target	0
0000_XuPing_MC115_R_9_33PER.31991.31991.2.0.dta	2	0	RGVINVNEEVEIVGI	15.5341	1.82177e-05		3	WP_003892789.1/	234,E,R/	2|	target	0
0000_XuPing_MC115_R_12_33PER.32676.32676.2.0.dta	2	0	KPGMTLLDVGCGWGGALE	19.4474	1.82742e-05	11,Carbamidomethyl[C];	3	WP_003892339.1/	65,L,R/	1|0|	target	0
0000_XuPing_MC115_R_13_33PER.9028.9028.3.0.dta	3	0	RAQQVATEAAALHTNAHVAS	16.5598	1.82925e-05		3	WP_011727608.1/	190,D,K/	2|	target	0
0000_XuPing_MC115_R_1_33PER.18096.18096.2.0.dta	2	0	RELTAACGVLNADGVAD	13.817	1.83072e-05	7,Carbamidomethyl[C];	3	WP_011730169.1/	115,K,R/	1|0|	target	0
0000_XuPing_MC115_R_13_33PER.44434.44434.2.0.dta	2	0	RELAPVLLDAIGAAL	14.2794	1.8309e-05		3	WP_003895577.1/	238,R,-/	1|	target	0
0000_XuPing_MC115_R_13_33PER.24310.24310.3.0.dta	3	0	RVDEFEAQHVNETVAQLQM	14.6683	1.83365e-05		3	WP_011731025.1/	147,S,R/	1|	target	0
0000_XuPing_MC115_R_8_33PER.21595.21595.2.0.dta	2	0	RDQLGIISGASQSESLA	15.899	1.83401e-05		3	WP_011731139.1/	321,L,R/	2|	target	0
0000_XuPing_MC115_R_7_33PER.12062.12062.2.0.dta	2	0	RVLTQPLHTLSGGQ	19.8883	1.83456e-05		3	WP_003894527.1/	152,E,R/	1|	target	0
0000_XuPing_MC115_R_13_33PER.12005.12005.3.0.dta	3	0	KPVQTGTIDGDDDLGEVR	18.5195	1.83548e-05		3	WP_011728882.1/	36,C,R/	1|	target	1
0000_XuPing_MC115_R_13_33PER.34108.34108.2.0.dta	2	0	RLADAEADCELVSEWMN	15.5764	1.83989e-05	9,Carbamidomethyl[C];	3	WP_011728178.1/	44,I,R/	1|0|	target	0
0000_XuPing_MC115_R_5_33PER.23127.23127.3.0.dta	3	0	KLVGDTGEIVSIEHYGESADD	22.051	1.84118e-05		3	WP_011728815.1/	651,Y,K/	1|	target	0
0000_XuPing_MC115_R_12_33PER.21495.21495.4.0.dta	4	0	RYSCDQGVTIAADIHALGGEQDH	19.0017	1.84247e-05	4,Carbamidomethyl[C];	3	WP_003895881.1/	180,N,R/	1|0|	target	0
0000_XuPing_MC115_R_8_33PER.37234.37234.2.0.dta	2	0	KPVIVATQMLESMIENSRPT	18.366	1.84394e-05		3	WP_011728910.1/	269,A,R/	1|	target	1
0000_XuPing_MC115_R_13_33PER.39674.39674.2.0.dta	2	0	RGLDALGATIAEVGELDPNA	15.3786	1.84634e-05		3	WP_011731157.1/	143,S,R/	2|	target	0
0000_XuPing_MC115_R_10_33PER.5876.5876.2.0.dta	2	0	KIVETYDAMNEGGPR	22.7841	1.84819e-05	9,Oxidation[M];	3	WP_011729736.1/	120,E,K/	1|0|	target	1
0000_XuPing_MC115_R_12_33PER.4359.4359.3.0.dta	3	0	KTMGHAGAIVSGSSGTAAAK	17.8799	1.85022e-05		3	WP_003896926.1/	251,G,K/	1|	target	1
0000_XuPing_MC115_R_13_33PER.44252.44252.3.0.dta	3	0	KLTGSAPEHVIDVVDLGAGLLGWGDP	15.6339	1.85115e-05		3	WP_011728592.1/	24,E,K/	2|	target	0
0000_XuPing_MC115_R_7_33PER.26585.26585.2.0.dta	2	0	KPAGQIWAGVVGQPVAPGTP	18.3328	1.85115e-05		3	WP_011729208.1/	246,N,R/	2|	target	0
0000_XuPing_MC115_R_8_33PER.21491.21491.2.0.dta	2	0	KAGVVPPAEDDDPAEW	15.4276	1.853e-05		3	WP_003893235.1/	162,E,K/	2|	target	0
0000_XuPing_MC115_R_10_33PER.23045.23045.3.0.dta	3	0	REGSAVTPATFEHDGLSVGVLAGGEH	24.8497	1.85467e-05		3	WP_003893999.1/	109,A,R/	1|	target	0
0000_XuPing_MC115_R_5_33PER.24074.24074.3.0.dta	3	0	RYLADEHDHDLSDLATYDDI	15.7456	1.85653e-05		3	WP_011727824.1/	301,A,R/	2|	target	0
0000_XuPing_MC115_R_8_33PER.10722.10722.2.0.dta	2	0	RPPAGYGPPPQGGGYD	18.791	1.86266e-05		3	WP_014876644.1/	236,Q,R/	1|	target	0
0000_XuPing_MC115_R_8_33PER.10958.10958.2.0.dta	2	0	RDAYQIATGNDADSD	16.8858	1.86285e-05		3	WP_011728182.1/	292,N,R/	1|	target	0
0000_XuPing_MC115_R_7_33PER.22668.22668.3.0.dta	3	0	RETIDDDGFLHTGDLA	15.1635	1.86397e-05		3	WP_011728294.1/	394,T,R/	2|	target	0
0000_XuPing_MC115_R_7_33PER.24417.24417.2.0.dta	2	0	RDLELPEPMAGNAYTSGAE	17.5783	1.86564e-05		3	WP_003893950.1/	380,E,R/	2|	target	0
0000_XuPing_MC115_R_10_33PER.10367.10367.2.0.dta	2	0	RAAVPSGASTGEHEAVEL	14.9254	1.86639e-05		3	WP_003896814.1/	33,A,R/	1|	target	0
0000_XuPing_MC115_R_6_33PER.19541.19541.3.0.dta	3	0	RAVVSDPAFIGDGEKFDVHT	20.0166	1.86676e-05		3	WP_003893197.1/	428,H,R/	1|	target	1
0000_XuPing_MC115_R_12_33PER.20867.20867.3.0.dta	3	0	RWWDGQSWTDQVSHQGQLH	18.6122	1.86789e-05		3	WP_003896418.1/	15,Y,R/	2|	target	0
0000_XuPing_MC115_R_9_33PER.26633.26633.3.0.dta	3	0	AGPITIVSDEDHLPYDRPPLS	14.0788	1.87125e-05		1	WP_011727657.1/	31,Y,K/	2|	target	1
0000_XuPing_MC115_R_13_33PER.39266.39266.4.0.dta	4	0	RVLIHQPALSGVIQGQFSDLEIQAAEIE	17.3551	1.87181e-05		3	WP_003896046.1/	134,A,R/	1|	target	0
0000_XuPing_MC115_R_12_33PER.23826.23826.3.0.dta	3	0	RLADAAAAGCELAVVTTAPGSLSQHNVQ	17.9105	1.87443e-05	10,Carbamidomethyl[C];	3	WP_011727348.1/	238,A,R/	1|0|	target	0
0000_XuPing_MC115_R_8_33PER.27562.27562.3.0.dta	3	0	KDTGLAAISEEVIGGVPAHDGPRGGITD	23.3175	1.87612e-05		3	WP_011727940.1/	125,G,R/	2|	target	1
0000_XuPing_MC115_R_12_33PER.23937.23937.4.1.dta	4	0	REDGAKDVIIAATHGVLSDPAPQ	14.6057	1.87969e-05		3	WP_003896824.1/	246,L,R/	2|	target	1
0000_XuPing_MC115_R_10_33PER.35661.35661.3.0.dta	3	0	KLVWLPVDAAMDQLQYPDDR	20.8873	1.88063e-05		3	WP_011728311.1/	129,D,K/	1|	target	1
0000_XuPing_MC115_R_2_33PER.9684.9684.2.0.dta	2	0	RTGDPVPIVAADGSQH	16.6398	1.88063e-05		3	WP_011727124.1/	55,E,R/	2|	target	0
0000_XuPing_MC115_R_12_33PER.20402.20402.3.0.dta	3	0	RSAEVHVVTCTLGEEGEVIGE	16.2495	1.88232e-05	10,Carbamidomethyl[C];	3	WP_011730335.1/	32,A,R/	1|0|	target	0
0000_XuPing_MC115_R_12_33PER.11986.11986.3.0.dta	3	0	KVAVQATTVQETDELPARS	17.7555	1.88326e-05		3	WP_003894624.1/	161,K,K/	2|	target	1
0000_XuPing_MC115_R_1_33PER.9042.9042.3.0.dta	3	0	RTADGNAADTAHALVD	15.0063	1.88647e-05		3	WP_011730064.1/	20,D,R/	1|	target	0
0000_XuPing_MC115_R_10_33PER.30887.30887.2.0.dta	2	0	KYYADTIEVSDAEPVDVVKVL	20.035	1.89157e-05		3	WP_011731620.1/	105,G,K/	1|	target	1
0000_XuPing_MC115_R_1_33PER.9043.9043.2.0.dta	2	0	RVPAGWNDESGSD	18.126	1.89668e-05		3	WP_011730064.1/	7,D,R/	1|	target	0
0000_XuPing_MC115_R_11_33PER.28899.28899.3.0.dta	3	0	RQFVAVPLGSGATVEGQVTGEETHGGVQL	17.1804	1.89839e-05		3	WP_011731536.1/	133,I,R/	1|	target	0
0000_XuPing_MC115_R_10_33PER.13325.13325.3.0.dta	3	0	RDALLVSSGANTVTANHPDMAE	18.5438	1.89953e-05		3	WP_011731078.1/	329,F,K/	2|	target	0
0000_XuPing_MC115_R_11_33PER.7667.7667.2.0.dta	2	0	RDIDATGTEADADGAGATGAS	16.6038	1.89953e-05		3	WP_011726955.1/	227,G,R/	1|	target	0
0000_XuPing_MC115_R_10_33PER.36949.36949.2.0.dta	2	0	RMTFGFPAEPYEVDPEIV	17.0541	1.90029e-05		3	WP_003897085.1/	205,L,R/	2|	target	0
0000_XuPing_MC115_R_13_33PER.38380.38380.4.0.dta	4	0	RLHQGVDGEVVTWVHELEFG	16.062	1.90314e-05		3	WP_011727970.1/	106,A,R/	2|	target	0
0000_XuPing_MC115_R_13_33PER.24667.24667.2.0.dta	2	0	RVGGNAPFDAVWQGGQ	15.0448	1.90505e-05		3	WP_011726964.1/	252,A,-/	1|	target	0
0000_XuPing_MC115_R_10_33PER.5213.5213.2.0.dta	2	0	RTKPHVNIGTIGHVDHG	21.024	1.90657e-05		3	WP_003892789.1/	7,E,K/	1|	target	1
0000_XuPing_MC115_R_13_33PER.40555.40555.2.0.dta	2	0	RLTEVGLIDDEDFAEQWV	15.9383	1.90676e-05		3	WP_003894108.1/	68,D,R/	1|	target	0
0000_XuPing_MC115_R_13_33PER.14513.14513.3.0.dta	3	0	RLASLIGESSDAQCYHHQAID	19.9651	1.90848e-05	14,Carbamidomethyl[C];	3	WP_174519659.1/	153,T,R/	1|0|	target	0
0000_XuPing_MC115_R_5_33PER.22493.22493.3.0.dta	3	0	RLHAVLDNCHPSAILTTTEAAEGV	17.8037	1.90886e-05	9,Carbamidomethyl[C];	3	WP_011731257.1/	117,G,R/	1|0|	target	0
0000_XuPing_MC115_R_13_33PER.19876.19876.3.0.dta	3	0	RGVAESTDEPETAAEAAAAVEAGGKA	19.8072	1.90943e-05		3	WP_011727615.1/	43,R,K/	1|	target	1
0000_XuPing_MC115_R_11_33PER.38573.38573.2.0.dta	2	0	KAALEYLPDGGAIINTASINGL	14.6463	1.91115e-05		3	WP_011727900.1/	168,T,R/	1|	target	0
0000_XuPing_MC115_R_12_33PER.17709.17709.2.0.dta	2	0	RDQHPAPLDPNFTGVG	15.1964	1.91574e-05		3	WP_011728462.1/	122,L,R/	2|	target	0
0000_XuPing_MC115_R_11_33PER.16177.16177.4.0.dta	4	0	RAYGIHEPEYSNDDPDHVPAPSDTYHY	20.1063	1.9167e-05		3	WP_011728516.1/	279,A,-/	1|	target	0
0000_XuPing_MC115_R_12_33PER.27755.27755.3.0.dta	3	0	RAADLPPAVGVLVEYQAGDADKG	19.3628	1.92208e-05		3	WP_003893881.1/	150,K,K/	2|	target	1
0000_XuPing_MC115_R_13_33PER.15982.15982.2.0.dta	2	0	KVWGPPSHPATVVDHDL	15.868	1.92323e-05		3	WP_003898141.1/	39,E,R/	1|	target	0
0000_XuPing_MC115_R_8_33PER.10344.10344.2.0.dta	2	0	RPPAGYGPPPQGGGYD	19.7574	1.92573e-05		3	WP_014876644.1/	236,Q,R/	1|	target	0
0000_XuPing_MC115_R_9_33PER.6619.6619.2.0.dta	2	0	KPHVNIGTIGHVDHG	23.7808	1.92766e-05		3	WP_003892789.1/	9,T,K/	1|	target	0
0000_XuPing_MC115_R_13_33PER.13185.13185.2.0.dta	2	0	KLGHPGTVVVVDNVT	14.345	1.92785e-05		3	WP_011726755.1/	150,I,R/	1|	target	0
0000_XuPing_MC115_R_12_33PER.20334.20334.2.0.dta	2	0	KWAMLTCYDYSSA	20.0423	1.92862e-05	4,Oxidation[M];7,Carbamidomethyl[C];	3	WP_011729713.1/	40,H,R/	1|0|0|	target	0
0000_XuPing_MC115_R_9_33PER.24451.24451.3.0.dta	3	0	KGSIEDIPMEDAILTGVAHD	16.8886	1.93036e-05	9,Oxidation[M];	3	WP_003897679.1/	241,V,R/	2|0|	target	0
0000_XuPing_MC115_R_11_33PER.40081.40081.3.0.dta	3	0	RLYGVEESAYSNEDEMFDLIHQM	19.9011	1.93055e-05		3	WP_011729118.1/	31,L,R/	1|	target	0
0000_XuPing_MC115_R_9_33PER.26645.26645.2.0.dta	2	0	RAVADVWLENTGSQDDLVQ	13.778	1.9321e-05		3	WP_014877836.1/	165,R,R/	2|	target	0
0000_XuPing_MC115_R_10_33PER.1843.1843.2.0.dta	2	0	RAEQDEYAAQSHQ	19.2912	1.93306e-05		3	WP_014878184.1/	171,T,K/	1|	target	0
0000_XuPing_MC115_R_13_33PER.28185.28185.3.0.dta	3	0	RVPLIGSTITHPVQGEAAAGVVML	19.572	1.93771e-05	23,Oxidation[M];	3	WP_003892859.1/	97,F,R/	2|0|	target	0
0000_XuPing_MC115_R_13_33PER.39635.39635.3.0.dta	3	0	RLYGVEESAYSNEDEMFDLIHQM	19.7528	1.93945e-05		3	WP_011729118.1/	31,L,R/	2|	target	0
0000_XuPing_MC115_R_13_33PER.21220.21220.2.0.dta	2	0	RLTAGVAPESTTAAVDQL	17.3273	1.93984e-05		3	WP_011731327.1/	157,T,R/	2|	target	0
0000_XuPing_MC115_R_12_33PER.17599.17599.2.0.dta	2	0	REVIVTNTLPITEDK	18.2214	1.94023e-05		3	WP_003896824.1/	276,A,R/	1|	target	1
0000_XuPing_MC115_R_8_33PER.26558.26558.3.0.dta	3	0	KNAQVLLGDVTHIDLEN	13.8753	1.94101e-05		3	WP_003895076.1/	76,Q,K/	1|	target	0
0000_XuPing_MC115_R_10_33PER.30459.30459.3.0.dta	3	0	RTEGIIPAIESAHAVAGAL	17.3805	1.94198e-05		3	WP_011728904.1/	362,C,K/	2|	target	0
0000_XuPing_MC115_R_13_33PER.38562.38562.2.0.dta	2	0	RAHAVDNQPGFLGFQLL	14.6184	1.94314e-05		3	WP_011731028.1/	25,H,R/	1|	target	0
0000_XuPing_MC115_R_8_33PER.16189.16189.2.0.dta	2	0	RDWDDTASLVASDH	19.7939	1.94392e-05		3	WP_011728470.1/	329,L,R/	2|	target	0
0000_XuPing_MC115_R_10_33PER.36592.36592.2.0.dta	2	0	RTLDDELVAQGIVGIAGIDT	17.2436	1.9482e-05		3	WP_011728778.1/	104,T,R/	1|	target	0
0000_XuPing_MC115_R_8_33PER.19204.19204.3.0.dta	3	0	RGLTPMGPALSESVHGATVQGVVS	18.1799	1.94917e-05	6,Oxidation[M];	3	WP_011731449.1/	186,G,R/	2|0|	target	0
0000_XuPing_MC115_R_9_33PER.6874.6874.4.0.dta	4	0	KPHVNIGTIGHVDHG	14.926	1.94937e-05		3	WP_003892789.1/	9,T,K/	2|	target	0
0000_XuPing_MC115_R_13_33PER.13767.13767.2.0.dta	2	0	KALWTQEPAEYHG	19.2164	1.95366e-05		3	WP_014877271.1/	143,I,K/	2|	target	0
0000_XuPing_MC115_R_13_33PER.19782.19782.2.0.dta	2	0	RVMTIAGTDSGGGAGIQADL	20.0219	1.95464e-05	3,Oxidation[M];	3	WP_011727221.1/	14,T,R/	2|0|	target	0
0000_XuPing_MC115_R_8_33PER.25572.25572.3.0.dta	3	0	KGIDEGATLVAGGTGRPDGLDTGYYV	18.8015	1.9611e-05		3	WP_003891776.1/	334,Q,K/	1|	target	1
0000_XuPing_MC115_R_9_33PER.22677.22677.2.0.dta	2	0	RWDSLVANGPAWHD	15.7636	1.96503e-05		3	WP_011727822.1/	46,W,R/	2|	target	0
0000_XuPing_MC115_R_2_33PER.13870.13870.2.0.dta	2	0	KATADAADIVAVTPVDSKG	16.2064	1.9666e-05		3	WP_011728863.1/	336,D,R/	2|	target	1
0000_XuPing_MC115_R_12_33PER.31217.31217.2.0.dta	2	0	AEVLVLVEHADGAL	17.7478	1.96876e-05		3	WP_014877364.1/	1,M,K/	1|	target	0
0000_XuPing_MC115_R_2_33PER.23645.23645.2.0.dta	2	0	KLEADLAELEAEGAKSDV	22.6227	1.97054e-05		3	WP_003892756.1/	175,Q,R/	1|	target	1
0000_XuPing_MC115_R_13_33PER.33214.33214.3.0.dta	3	0	RGIPVVLISHDMPHVFEVSD	19.0296	1.97271e-05		3	WP_011731543.1/	201,D,R/	2|	target	0
0000_XuPing_MC115_R_10_33PER.32568.32568.2.0.dta	2	0	RPADIYLLDEPLSHLDA	18.9391	1.97409e-05		3	WP_011728939.1/	152,V,K/	2|	target	0
0000_XuPing_MC115_R_10_33PER.35531.35531.2.0.dta	2	0	KMTLTDGTELTPALGIGAFAD	18.0067	1.97488e-05		3	WP_011729747.1/	115,Q,K/	1|	target	0
0000_XuPing_MC115_R_8_33PER.33075.33075.3.0.dta	3	0	RVGSGPFPTELFDEHGAYLA	17.2728	1.97527e-05		3	WP_011727173.1/	271,T,K/	2|	target	0
0000_XuPing_MC115_R_12_33PER.25466.25466.2.0.dta	2	0	RLITGIEVVDEATQ	16.612	1.97685e-05		3	WP_011727221.1/	154,V,R/	1|	target	0
0000_XuPing_MC115_R_13_33PER.33670.33670.2.0.dta	2	0	RAVTNWVGPVGTGAQLANAL	13.9036	1.97705e-05		3	WP_011729743.1/	54,L,R/	1|	target	0
0000_XuPing_MC115_R_12_33PER.21993.21993.3.0.dta	3	0	MNDGLFAHDTPEVGLTGRPP	21.2704	1.97764e-05	1,Oxidation[M];	3	WP_029104155.1/	0,-,R/	1|0|	target	1
0000_XuPing_MC115_R_12_33PER.19650.19650.2.0.dta	2	0	REIGDAVGLTSTSSVAHQL	15.286	1.98041e-05		3	WP_003894124.1/	56,I,R/	1|	target	0
0000_XuPing_MC115_R_7_33PER.8969.8969.2.0.dta	2	0	RGVTAEISTATESPNH	20.2652	1.98299e-05		3	WP_011728303.1/	392,D,R/	1|	target	0
0000_XuPing_MC115_R_13_33PER.29928.29928.2.0.dta	2	0	KLFGSVTAADVVNAIK	22.7546	1.98438e-05		3	WP_003898318.1/	89,G,K/	2|	target	1
0000_XuPing_MC115_R_11_33PER.41220.41220.3.0.dta	3	0	RAIDAPAGSDFVADFAGLGSVHL	19.186	1.98458e-05		3	WP_003897336.1/	235,T,R/	1|	target	0
0000_XuPing_MC115_R_13_33PER.21097.21097.3.0.dta	3	0	RAHDGDAGVDLYSAENVELAPGQ	17.3192	1.98835e-05		3	WP_011728566.1/	18,T,R/	2|	target	0
0000_XuPing_MC115_R_12_33PER.11232.11232.2.0.dta	2	0	KKDEAIAMQGQEVYD	17.0442	1.98935e-05		3	WP_003892339.1/	248,A,R/	2|	target	1
0000_XuPing_MC115_R_2_33PER.19326.19326.3.0.dta	3	0	RTFHQGGVTGGADIVGGLP	12.474	1.99094e-05		3	WP_003892756.1/	1011,M,R/	2|	target	0
0000_XuPing_MC115_R_9_33PER.6992.6992.2.0.dta	2	0	RIESTAGLTQTSASQ	15.6392	1.99153e-05		3	WP_011730935.1/	443,R,-/	2|	target	0
0000_XuPing_MC115_R_13_33PER.17570.17570.3.0.dta	3	0	FADATEDHQWIHVDPEKA	20.1012	1.99253e-05		1	WP_003893575.1/	33,L,K/	2|	target	1
0000_XuPing_MC115_R_8_33PER.27576.27576.4.0.dta	4	0	KDTGLAAISEEVIGGVPAHDGPRGGITD	18.7318	1.99432e-05		3	WP_011727940.1/	125,G,R/	1|	target	1
0000_XuPing_MC115_R_13_33PER.39472.39472.2.0.dta	2	0	KTGMLASAEIIGAVAETW	20.6885	1.99832e-05	4,Oxidation[M];	3	WP_011727221.1/	86,A,R/	1|0|	target	0
0000_XuPing_MC115_R_8_33PER.22425.22425.2.0.dta	2	0	RLTAAIEHELELTEGIKH	17.4077	1.99852e-05		3	WP_011728831.1/	385,D,-/	2|	target	1
0000_XuPing_MC115_R_13_33PER.39064.39064.2.0.dta	2	0	REALQQEFNYANVMQIPGVV	15.2401	2.00112e-05		3	WP_003892854.1/	19,I,K/	2|	target	0
0000_XuPing_MC115_R_12_33PER.22422.22422.3.0.dta	3	0	KMIELSGTHADGAHPYLVLPEQT	15.7511	2.00272e-05		3	WP_011727159.1/	157,P,R/	1|	target	0
0000_XuPing_MC115_R_5_33PER.20043.20043.4.0.dta	4	0	KAETAPAEASPAETEQAVVDSTPAASTGADAEGAVKS	23.8812	2.00673e-05		3	WP_014878537.1/	374,A,K/	1|	target	1
0000_XuPing_MC115_R_13_33PER.34365.34365.2.0.dta	2	0	RPLVNDPVYGSQLVTQLVN	14.3901	2.00894e-05		3	WP_003892787.1/	9,K,K/	1|	target	0
0000_XuPing_MC115_R_12_33PER.17594.17594.2.0.dta	2	0	RATVGEVGNAEQSNINWG	16.8576	2.00914e-05		3	WP_011727672.1/	189,C,K/	1|	target	0
0000_XuPing_MC115_R_8_33PER.20176.20176.2.0.dta	2	0	KVEFSNAIIATGSST	15.5808	2.00974e-05		3	WP_003892330.1/	131,E,R/	1|	target	0
0000_XuPing_MC115_R_6_33PER.29325.29325.4.1.dta	4	0	KHDVDPNEVVSVGDEVEALVLTKEDKEG	23.9199	2.01075e-05		3	WP_003895279.1/	70,I,R/	2|	target	2
0000_XuPing_MC115_R_7_33PER.19548.19548.2.0.dta	2	0	RQAEADSLQANLVAEAAGK	19.3289	2.01115e-05		3	WP_011727717.1/	361,E,K/	2|	target	1
0000_XuPing_MC115_R_13_33PER.35953.35953.3.0.dta	3	0	RDNYIAAGGNNGVFNFPNNGTHNWAYWG	16.7952	2.01175e-05		3	WP_003893447.1/	282,F,R/	2|	target	0
0000_XuPing_MC115_R_13_33PER.9853.9853.2.0.dta	2	0	RKNIGDGTPLGLEAK	19.5272	2.01175e-05		3	WP_003892871.1/	35,F,R/	1|	target	2
0000_XuPing_MC115_R_12_33PER.24561.24561.2.0.dta	2	0	RISAYDYILDSQIPDKG	17.5339	2.01618e-05		3	WP_003897243.1/	33,D,R/	1|	target	1
0000_XuPing_MC115_R_11_33PER.28894.28894.3.0.dta	3	0	RQFVAVPLGSGATVEGQVTGEETHGGVQL	17.7179	2.01759e-05		3	WP_011731536.1/	133,I,R/	1|	target	0
0000_XuPing_MC115_R_7_33PER.14692.14692.2.0.dta	2	0	KFHTLWSGDHSEVEA	18.4076	2.01779e-05		3	WP_011729217.1/	473,K,-/	1|	target	0
0000_XuPing_MC115_R_13_33PER.38540.38540.3.0.dta	3	0	RAHAVDNQPGFLGFQLL	16.5934	2.01961e-05		3	WP_011731028.1/	25,H,R/	2|	target	0
0000_XuPing_MC115_R_13_33PER.23304.23304.2.0.dta	2	0	RMAPALGTDDTVSASDFA	14.6989	2.02002e-05		3	WP_011728173.1/	87,L,K/	2|	target	0
0000_XuPing_MC115_R_10_33PER.41639.41639.2.0.dta	2	0	KMCLSGIDAIALADQLI	16.1066	2.02042e-05	3,Carbamidomethyl[C];	3	WP_014878184.1/	85,N,R/	2|0|	target	0
0000_XuPing_MC115_R_13_33PER.21363.21363.4.0.dta	4	0	RSDGSPHVVAVGFTFDPKTHIA	18.0391	2.02163e-05		3	WP_003895331.1/	31,L,R/	1|	target	1
0000_XuPing_MC115_R_6_33PER.16095.16095.3.0.dta	3	0	KVVVTKDETTIVEGAGDAEAIQG	17.6959	2.02426e-05		3	WP_003892307.1/	319,R,R/	1|	target	1
0000_XuPing_MC115_R_11_33PER.10257.10257.2.0.dta	2	0	KAVGTNTLSGSEEMGD	17.2764	2.02487e-05		3	WP_042510589.1/	72,A,K/	1|	target	0
0000_XuPing_MC115_R_10_33PER.19348.19348.4.0.dta	4	0	RIDNSGIFVHSAPWSVGDQGK	21.0616	2.02629e-05		3	WP_011726764.1/	275,V,R/	1|	target	1
0000_XuPing_MC115_R_11_33PER.40077.40077.3.0.dta	3	0	RLYGVEESAYSNEDEMFDLIHQM	22.9413	2.02629e-05		3	WP_011729118.1/	31,L,R/	2|	target	0
0000_XuPing_MC115_R_10_33PER.25709.25709.3.0.dta	3	0	RAGEFDVIVAGGQESMSQAPHLLPKS	21.5245	2.02669e-05		3	WP_014878184.1/	102,I,R/	1|	target	1
0000_XuPing_MC115_R_13_33PER.38543.38543.3.0.dta	3	0	RAHAVDNQPGFLGFQLL	14.4621	2.0269e-05		3	WP_011731028.1/	25,H,R/	1|	target	0
0000_XuPing_MC115_R_13_33PER.15694.15694.2.0.dta	2	0	KDEAAEAPAEAAEAPAEAADAASES	16.7339	2.02872e-05		3	WP_011728340.1/	131,K,-/	2|	target	0
0000_XuPing_MC115_R_10_33PER.8937.8937.2.0.dta	2	0	KILAPAHLPQEQSQ	19.3399	2.03075e-05		3	WP_011730790.1/	171,G,R/	2|	target	0
0000_XuPing_MC115_R_7_33PER.12807.12807.3.0.dta	3	0	KEAFAHDGPAVIDVHTA	20.5704	2.03359e-05		3	WP_011728276.1/WP_011729435.1/	511,L,R/511,L,R/	1|	target	0
0000_XuPing_MC115_R_9_33PER.14434.14434.4.1.dta	4	0	RGITINISHVEYQTDK	16.2921	2.03563e-05		3	WP_003892789.1/	60,Q,R/	2|	target	1
0000_XuPing_MC115_R_8_33PER.23265.23265.4.1.dta	4	0	KRGELVVIVAGAPPGTVGSTNLIHVH	15.3507	2.03624e-05		3	WP_011728910.1/	439,Y,R/	2|	target	1
0000_XuPing_MC115_R_13_33PER.20000.20000.3.0.dta	3	0	RTLVTHTYDWTQLTDEK	20.6852	2.03665e-05		3	WP_011727244.1/	294,G,R/	2|	target	1
0000_XuPing_MC115_R_7_33PER.26235.26235.2.0.dta	2	0	RATFGLVNPGPSAEEL	15.0287	2.04113e-05		3	WP_011726635.1/	177,Y,R/	2|	target	0
0000_XuPing_MC115_R_11_33PER.18401.18401.2.0.dta	2	0	RQALTLADQATAAGDVA	16.896	2.04277e-05		3	WP_011728531.1/	76,V,K/	1|	target	0
0000_XuPing_MC115_R_13_33PER.41098.41098.3.0.dta	3	0	RNICTNDDGEVVLEAYTTLMGHEGDNSISV	21.4812	2.04542e-05	4,Carbamidomethyl[C];	3	WP_003892731.1/	123,T,K/	1|0|	target	0
0000_XuPing_MC115_R_7_33PER.20330.20330.3.0.dta	3	0	RFYAGCQNVDTVESVAAEHA	19.5906	2.04993e-05	6,Carbamidomethyl[C];	3	WP_011730415.1/	89,H,R/	2|0|	target	0
0000_XuPing_MC115_R_13_33PER.35040.35040.2.0.dta	2	0	KNWDEFADTLTEDV	16.4151	2.05424e-05		3	WP_011727083.1/	29,T,R/	1|	target	0
0000_XuPing_MC115_R_13_33PER.4174.4174.4.0.dta	4	0	RHIDAATGSGSEPAAESGAEPHAG	19.403	2.05424e-05		3	WP_003894153.1/	223,A,-/	2|	target	0
0000_XuPing_MC115_R_13_33PER.42077.42077.3.0.dta	3	0	KLDLPENATPAYLGFNLFGHAIA	20.1813	2.0567e-05		3	WP_003895586.1/	139,E,R/	1|	target	0
0000_XuPing_MC115_R_13_33PER.40215.40215.3.0.dta	3	0	RPWGNFDELHLATLQDVLSE	13.6224	2.05773e-05		3	WP_011729079.1/	56,L,R/	1|	target	0
0000_XuPing_MC115_R_7_33PER.11794.11794.2.0.dta	2	0	RQAAVLDAGGTVTQET	16.3936	2.06165e-05		3	WP_003893735.1/	259,R,R/	2|	target	0
0000_XuPing_MC115_R_12_33PER.22407.22407.3.0.dta	3	0	RALGEPSAVVVGKPGTAAGLTDGL	21.5687	2.06392e-05		3	WP_014877364.1/	26,A,K/	1|	target	1
0000_XuPing_MC115_R_8_33PER.21220.21220.3.0.dta	3	0	KIFFTNGGADAVEHAV	18.9785	2.06536e-05		3	WP_003893816.1/	123,N,R/	1|	target	0
0000_XuPing_MC115_R_13_33PER.42730.42730.4.0.dta	4	0	KNLGVHTHLEDDHAVAAGNLLADETVISQLLNGYTTSSAETFED	20.299	2.06784e-05		3	WP_011727820.1/	98,A,R/	2|	target	0
0000_XuPing_MC115_R_10_33PER.37256.37256.2.0.dta	2	0	RSGETEDTTIADLAVAVGSGQI	18.2986	2.07157e-05		3	WP_003896814.1/	363,H,K/	2|	target	0
0000_XuPing_MC115_R_12_33PER.26238.26238.3.0.dta	3	0	RLTYGAQDLSQHDSGAYTGEISGAFLA	15.8025	2.07322e-05		3	WP_011728805.1/	62,L,K/	2|	target	0
0000_XuPing_MC115_R_5_33PER.15742.15742.2.0.dta	2	0	KQISNLQQSISDAEQ	17.5057	2.07322e-05		3	CON_IPI00220327.3/	416,K,R/	1|	target	0
0000_XuPing_MC115_R_13_33PER.21168.21168.2.0.dta	2	0	RINVAPGSSVSQVADAV	12.8246	2.07468e-05		3	WP_014877762.1/	242,V,K/	1|	target	0
0000_XuPing_MC115_R_13_33PER.25037.25037.2.0.dta	2	0	RWLAEGDIDANYFQH	17.9402	2.07488e-05		3	WP_011728786.1/	85,N,K/	2|	target	0
0000_XuPing_MC115_R_10_33PER.11170.11170.3.0.dta	3	0	RQVGTLIHGQYTTVMH	18.9944	2.07551e-05		3	WP_011728377.1/	56,Q,R/	1|	target	0
0000_XuPing_MC115_R_13_33PER.46749.46749.3.1.dta	3	0	KDLIEAVEAEEPATEAETAQIKDLIAALGG	17.2952	2.07551e-05		3	WP_003897932.1/	99,R,-/	1|	target	1
0000_XuPing_MC115_R_13_33PER.12323.12323.2.0.dta	2	0	KATVDVAGHTVIE	16.7744	2.07654e-05		3	WP_003897702.1/	68,V,K/	1|	target	0
0000_XuPing_MC115_R_10_33PER.37110.37110.2.0.dta	2	0	KITGEEDIFSHTDLWDF	16.9926	2.07675e-05		3	WP_029104416.1/	289,S,R/	2|	target	0
0000_XuPing_MC115_R_13_33PER.27089.27089.4.1.dta	4	0	RLVTLTNSPHHQGATPLENAGLAGYFE	17.0805	2.078e-05		3	WP_003891449.1/	109,Y,R/	1|	target	0
0000_XuPing_MC115_R_11_33PER.26640.26640.3.0.dta	3	0	RGWLTTHGVNCDSVLVSESAYTA	14.8786	2.08049e-05	11,Carbamidomethyl[C];	3	WP_011729690.1/	77,Y,R/	1|0|	target	0
0000_XuPing_MC115_R_13_33PER.25333.25333.2.0.dta	2	0	KADAVAAAVGGADPVDIPAAGAVG	15.6266	2.08153e-05		3	WP_003894486.1/	204,A,R/	2|	target	0
0000_XuPing_MC115_R_4_33PER.18940.18940.2.0.dta	2	0	RFQPATPTFLNSGK	20.0064	2.08257e-05		3	WP_174519656.1/	146,G,K/	1|	target	1
0000_XuPing_MC115_R_12_33PER.12517.12517.2.0.dta	2	0	KVIVQGITGGEGT	18.3004	2.08403e-05		3	WP_003896926.1/	9,S,K/	2|	target	0
0000_XuPing_MC115_R_10_33PER.38008.38008.2.0.dta	2	0	RQVFDDEALSELVHSI	18.5416	2.0857e-05		3	WP_011731641.1/	101,P,R/	1|	target	0
0000_XuPing_MC115_R_13_33PER.13091.13091.2.0.dta	2	0	RDEESQWLVQDHSQT	14.9882	2.08904e-05		3	WP_014878619.1/	92,A,K/	1|	target	0
0000_XuPing_MC115_R_12_33PER.6012.6012.3.0.dta	3	0	RSAGAHPYLTTPEHTEHA	20.3297	2.08925e-05		3	WP_011727715.1/	147,A,R/	2|	target	0
0000_XuPing_MC115_R_13_33PER.20595.20595.2.0.dta	2	0	RVLNASGQGGQAGEIASEL	14.447	2.09092e-05		3	WP_003894145.1/	93,I,R/	1|	target	0
0000_XuPing_MC115_R_6_33PER.21529.21529.2.0.dta	2	0	KDAGLASVAVYAEPDADAPHV	21.6485	2.09092e-05		3	WP_003893197.1/	28,A,R/	2|	target	0
0000_XuPing_MC115_R_7_33PER.19595.19595.2.0.dta	2	0	RQAEADSLQANLVAEAAGK	20.3322	2.09092e-05		3	WP_011727717.1/	361,E,K/	1|	target	1
0000_XuPing_MC115_R_11_33PER.20163.20163.3.0.dta	3	0	RIATHCTEADVSIQHFGLA	19.9201	2.09301e-05	6,Carbamidomethyl[C];	3	WP_003897334.1/	113,C,R/	2|0|	target	0
0000_XuPing_MC115_R_10_33PER.30910.30910.2.0.dta	2	0	KYYADTIEVSDAEPVDVVKVL	19.0494	2.09636e-05		3	WP_011731620.1/	105,G,K/	2|	target	1
0000_XuPing_MC115_R_11_33PER.39808.39808.2.0.dta	2	0	RSVIGAANPTGVAAVVAQQFEVA	17.4031	2.09825e-05		3	WP_011729118.1/	141,E,K/	2|	target	0
0000_XuPing_MC115_R_13_33PER.18692.18692.3.0.dta	3	0	RYQPGHVLNLEGISAEHGVS	18.1931	2.09846e-05		3	WP_003891775.1/	25,G,R/	1|	target	0
0000_XuPing_MC115_R_13_33PER.24325.24325.4.0.dta	4	0	KWYHDHLGMIVLHEEINEEQGV	13.4823	2.09972e-05		3	WP_011730193.1/	34,A,R/	1|	target	0
0000_XuPing_MC115_R_13_33PER.38765.38765.3.0.dta	3	0	KLLCVPAGDPRWDHIQDVGDISQFELDAI	18.2703	2.10224e-05	4,Carbamidomethyl[C];	3	WP_011731048.1/	90,D,K/	1|0|	target	1
0000_XuPing_MC115_R_10_33PER.34184.34184.4.0.dta	4	0	AEYTLPELDYDYAALEPHISGQINEIHHS	19.3887	2.10245e-05		3	WP_011731415.1/	1,M,K/	1|	target	0
0000_XuPing_MC115_R_13_33PER.13559.13559.2.0.dta	2	0	RILGVDVNSGGTQ	16.9813	2.1035e-05		3	WP_003896332.1/	157,S,-/	1|	target	0
0000_XuPing_MC115_R_13_33PER.20580.20580.2.0.dta	2	0	RIHLDIDLPHDAAQA	13.698	2.10371e-05		3	WP_011728478.1/	178,N,R/	1|	target	0
0000_XuPing_MC115_R_8_33PER.21305.21305.3.0.dta	3	0	KGHVFNALGDCLDDPGYG	13.0155	2.10392e-05	11,Carbamidomethyl[C];	3	WP_038558043.1/	94,V,K/	1|0|	target	0
0000_XuPing_MC115_R_7_33PER.13016.13016.3.0.dta	3	0	KTDALLAEHGSEGKFV	19.1494	2.10456e-05		3	WP_011729217.1/	47,A,R/	1|	target	1
0000_XuPing_MC115_R_1_33PER.6463.6463.2.0.dta	2	0	KLSLHVEHDAGE	18.4236	2.10519e-05		3	WP_011726917.1/	2091,A,R/	1|	target	0
0000_XuPing_MC115_R_9_33PER.9293.9293.3.0.dta	3	0	RRPHIGGNAYSEPEPETGIEVH	15.0322	2.10582e-05		3	WP_003897813.1/	47,E,K/	2|	target	1
0000_XuPing_MC115_R_5_33PER.22156.22156.3.0.dta	3	0	RSHYPHDIETTVADASPLV	15.6156	2.10835e-05		3	WP_003894908.1/	503,G,R/	1|	target	0
0000_XuPing_MC115_R_12_33PER.31256.31256.2.0.dta	2	0	AEVLVLVEHADGAL	18.1375	2.11172e-05		3	WP_014877364.1/	1,M,K/	2|	target	0
0000_XuPing_MC115_R_12_33PER.18817.18817.3.0.dta	3	0	FVHAHPDDETLTTGGTIAHYVA	19.7913	2.11278e-05		1	WP_011730335.1/	10,L,R/	1|	target	0
0000_XuPing_MC115_R_10_33PER.21023.21023.2.0.dta	2	0	RVEDVLSPVAAGPNLD	17.7614	2.11341e-05		3	WP_011729722.1/	124,L,K/	2|	target	0
0000_XuPing_MC115_R_7_33PER.10649.10649.2.0.dta	2	0	RNLPVAEQAGQVETVK	22.1478	2.11384e-05		3	WP_011727766.1/	91,H,R/	2|	target	1
0000_XuPing_MC115_R_10_33PER.24916.24916.2.0.dta	2	0	RNSGITDIVVLDSKGIVSGG	18.7409	2.11637e-05		3	WP_014878221.1/	211,L,R/	1|	target	1
0000_XuPing_MC115_R_10_33PER.38837.38837.2.1.dta	2	0	KILDIFEGTQQIQQLVVA	18.0615	2.1187e-05		3	WP_011728136.1/	376,S,R/	1|	target	0
0000_XuPing_MC115_R_12_33PER.23499.23499.2.0.dta	2	0	RAAYFDGTVEAYLH	15.7527	2.11913e-05		3	WP_003893881.1/	135,R,K/	2|	target	0
0000_XuPing_MC115_R_12_33PER.12023.12023.2.0.dta	2	0	KLGFTDSDVEKPGSD	18.0607	2.12571e-05		3	WP_011727715.1/	212,R,K/	1|	target	1
0000_XuPing_MC115_R_9_33PER.13016.13016.3.0.dta	3	0	RLGTTTVYVTHDQTEAMTLGD	17.0209	2.12911e-05	17,Oxidation[M];	3	WP_011730288.1/	186,D,R/	2|0|	target	0
0000_XuPing_MC115_R_8_33PER.9968.9968.2.0.dta	2	0	RPPAGYGPPPQGGGYD	19.5819	2.12954e-05		3	WP_014876644.1/	236,Q,R/	2|	target	0
0000_XuPing_MC115_R_4_33PER.19885.19885.3.0.dta	3	0	RPPSHDYADTVIYEAHV	20.3102	2.13018e-05		3	WP_011731328.1/	148,D,K/	1|	target	0
0000_XuPing_MC115_R_13_33PER.4209.4209.3.0.dta	3	0	RSLAAATDEQHPDAQG	15.3678	2.13124e-05		3	WP_011729664.1/	69,L,R/	1|	target	0
0000_XuPing_MC115_R_5_33PER.26004.26004.2.0.dta	2	0	RMDSGVETGSVIGGQFDSMLA	15.9588	2.13615e-05	19,Oxidation[M];	3	WP_003893197.1/	372,V,K/	1|0|	target	0
0000_XuPing_MC115_R_8_33PER.25981.25981.3.0.dta	3	0	RAPADLYAAGHAELAAYPSVQV	13.9054	2.13764e-05		3	WP_011729718.1/	55,G,R/	1|	target	0
0000_XuPing_MC115_R_9_33PER.25359.25359.2.0.dta	2	0	RLAQDVGIPDNFSQV	13.3066	2.13828e-05		3	WP_011731151.1/	342,I,R/	2|	target	0
0000_XuPing_MC115_R_13_33PER.25681.25681.2.0.dta	2	0	HMYSAAIDALPFPEDK	20.0523	2.13935e-05		1	WP_003893041.1/	22,M,K/	1|	target	1
0000_XuPing_MC115_R_10_33PER.22649.22649.2.0.dta	2	0	KHGALLVLDEVQTGVG	16.2142	2.13978e-05		3	WP_011729315.1/	205,S,R/	1|	target	0
0000_XuPing_MC115_R_13_33PER.42032.42032.2.0.dta	2	0	RIGLVLPDVMGTYGDGGNAVVL	12.9328	2.14471e-05		3	WP_011731174.1/	7,V,R/	1|	target	0
0000_XuPing_MC115_R_13_33PER.25019.25019.2.0.dta	2	0	RGIYPTAVTIGAEGAEEVPET	15.0766	2.14578e-05		3	WP_014877854.1/	249,V,R/	1|	target	0
0000_XuPing_MC115_R_4_33PER.12634.12634.3.0.dta	3	0	RQYLGEPHGPLVEDEAAK	20.8321	2.14643e-05		3	WP_011730022.1/	440,M,R/	1|	target	1
0000_XuPing_MC115_R_13_33PER.8980.8980.2.0.dta	2	0	RIIGEHLGAGPSGAT	14.8767	2.14771e-05		3	WP_042510662.1/	25,Y,R/	1|	target	0
0000_XuPing_MC115_R_7_33PER.10221.10221.2.0.dta	2	0	KFAAAEAEAANAPVSNGSS	16.6083	2.14986e-05		3	WP_003895279.1/	433,E,R/	2|	target	0
0000_XuPing_MC115_R_9_33PER.35350.35350.3.0.dta	3	0	RQLLPAEHTAVATIGVAELTEAI	13.6628	2.15115e-05		3	WP_011726602.1/	259,F,K/	2|	target	0
0000_XuPing_MC115_R_10_33PER.12722.12722.2.0.dta	2	0	RIVDGEMYGCGTSDM	18.0556	2.15158e-05	10,Carbamidomethyl[C];	3	WP_011730316.1/	82,S,K/	2|0|	target	0
0000_XuPing_MC115_R_13_33PER.34226.34226.3.0.dta	3	0	MKLILTAEVEHLGAAGDTVEV	13.8317	2.15331e-05		3	WP_003898318.1/	0,-,K/	2|	target	1
0000_XuPing_MC115_R_12_33PER.31216.31216.2.0.dta	2	0	AEVLVLVEHADGAL	18.195	2.15977e-05		3	WP_014877364.1/	1,M,K/	2|	target	0
0000_XuPing_MC115_R_10_33PER.33932.33932.3.1.dta	3	0	RVGTEGVYAPFSYHDPATNELTGYDIDVV	16.6515	2.16323e-05		3	WP_003897727.1/	23,L,K/	1|	target	0
0000_XuPing_MC115_R_13_33PER.21056.21056.4.0.dta	4	0	RKIIEDTLVEHELNYHFHEGA	19.4411	2.16388e-05		3	WP_003892360.1/	3,V,K/	1|	target	1
0000_XuPing_MC115_R_10_33PER.41293.41293.3.0.dta	3	0	KAGITLSDENFAGLLTEAIQHAT	21.0631	2.16496e-05		3	WP_003897588.1/	274,S,R/	1|	target	0
0000_XuPing_MC115_R_13_33PER.42981.42981.4.0.dta	4	0	RTEHLPNITGPTVFTHGSSDPFGTIGEVTAAAALINGPTEVVAIDGA	19.6569	2.16496e-05		3	WP_011727220.1/	142,A,R/	2|	target	0
0000_XuPing_MC115_R_13_33PER.42891.42891.2.0.dta	2	0	KAGLLAAEVAQDDVELLW	16.3439	2.16518e-05		3	WP_003893754.1/	106,G,K/	1|	target	0
0000_XuPing_MC115_R_10_33PER.37693.37693.2.0.dta	2	0	RIVSTGVSGLSPEIMGLGPIEAV	21.1463	2.16626e-05		3	WP_011730434.1/	285,A,K/	1|	target	0
0000_XuPing_MC115_R_8_33PER.18752.18752.2.0.dta	2	0	RVNPAGDDAHVLVTTNEGF	16.0083	2.16995e-05		3	WP_011731002.1/	67,L,R/	1|	target	0
0000_XuPing_MC115_R_12_33PER.27859.27859.3.0.dta	3	0	RAADLPPAVGVLVEYQAGDADKG	18.876	2.17495e-05		3	WP_003893881.1/	150,K,K/	1|	target	1
0000_XuPing_MC115_R_5_33PER.24626.24626.2.0.dta	2	0	KLVEEAPAPFLTDAQ	18.1064	2.17952e-05		3	WP_003893197.1/	243,Q,R/	1|	target	0
0000_XuPing_MC115_R_12_33PER.22314.22314.3.1.dta	3	0	RVADIAGLAGFSHNHDATEI	17.7714	2.18782e-05		3	WP_014877414.1/	184,G,R/	2|	target	0
0000_XuPing_MC115_R_2_33PER.18631.18631.4.0.dta	4	0	RQAGFPYSQSHIESVLNENPHTT	16.0691	2.19198e-05		3	WP_011730019.1/	642,L,R/	2|	target	0
0000_XuPing_MC115_R_13_33PER.36982.36982.2.0.dta	2	0	RGAPVDFPLNGVVAGFQ	16.2399	2.19373e-05		3	WP_011729065.1/	144,E,K/	1|	target	0
0000_XuPing_MC115_R_13_33PER.6251.6251.3.0.dta	3	0	RLHDEHGAGGPVEWH	18.9505	2.19373e-05		3	WP_003893997.1/	76,G,K/	2|	target	0
0000_XuPing_MC115_R_12_33PER.23816.23816.3.0.dta	3	0	KTVFVEVDEDTSAYDTGHIEGAV	18.3395	2.19527e-05		3	WP_011730790.1/	20,P,K/	2|	target	0
0000_XuPing_MC115_R_13_33PER.11142.11142.2.0.dta	2	0	KTVLIAAHGNSL	18.082	2.19527e-05		3	WP_003892361.1/	172,G,R/	1|	target	0
0000_XuPing_MC115_R_5_33PER.20285.20285.3.0.dta	3	0	KIQEGSGLSKEEIDRMI	20.4091	2.19527e-05		3	WP_003892134.1/	473,I,K/	2|	target	2
0000_XuPing_MC115_R_4_33PER.5776.5776.2.0.dta	2	0	RIQQDFNASASGGK	22.2414	2.19856e-05		3	WP_011729086.1/	529,E,K/	2|	target	1
0000_XuPing_MC115_R_13_33PER.33696.33696.2.0.dta	2	0	RLPELSVETVNISYSSGADGI	18.64	2.20142e-05		3	WP_014878619.1/	150,V,K/	2|	target	0
0000_XuPing_MC115_R_7_33PER.22283.22283.4.0.dta	4	0	KLADEHAEQFVAEEVSQTGKPV	20.1154	2.20296e-05		3	WP_014877153.1/	76,A,R/	2|	target	1
0000_XuPing_MC115_R_11_33PER.3396.3396.3.0.dta	3	0	RTHVVADAGHSVQGDQPA	15.3832	2.20517e-05		3	WP_011731621.1/	272,K,K/	1|	target	0
0000_XuPing_MC115_R_9_33PER.18570.18570.2.0.dta	2	0	RPEHIEDSALLDGYA	13.3104	2.20517e-05		3	WP_011730288.1/	286,I,R/	2|	target	0
0000_XuPing_MC115_R_13_33PER.17342.17342.4.0.dta	4	0	RVNSDAADELHVHSNPEHNFPIEP	15.8894	2.20804e-05		3	WP_011731324.1/	89,V,R/	2|	target	0
0000_XuPing_MC115_R_13_33PER.37532.37532.3.0.dta	3	0	RYLDTVAGGSAADIAALYADDATVEDPVGSGEVHIG	15.5731	2.21356e-05		3	WP_011730423.1/	13,K,R/	1|	target	0
0000_XuPing_MC115_R_13_33PER.39796.39796.3.0.dta	3	0	AAPGAAAGGAAEAAEEQSEFDVILEGAGE	18.7241	2.21401e-05		1	WP_003892753.1/	43,A,K/	1|	target	0
0000_XuPing_MC115_R_8_33PER.4839.4839.3.0.dta	3	0	RHELTVDHIGQH	18.0629	2.21689e-05		3	WP_011731369.1/	65,Y,R/	1|	target	0
0000_XuPing_MC115_R_10_33PER.23096.23096.2.0.dta	2	0	RTPQVVIEDSEIFAAHEGG	17.0561	2.21733e-05		3	WP_014878221.1/	5,V,K/	2|	target	0
0000_XuPing_MC115_R_7_33PER.23187.23187.2.0.dta	2	0	KVLEALEPLTAEQTQ	18.3283	2.21799e-05		3	WP_011726838.1/	272,R,R/	1|	target	0
0000_XuPing_MC115_R_13_33PER.38119.38119.3.0.dta	3	0	RFLNTLETIQETGVCAAPHISDVADGVAVAV	17.8281	2.21933e-05	15,Carbamidomethyl[C];	3	WP_014877685.1/	180,E,R/	1|0|	target	0
0000_XuPing_MC115_R_11_33PER.25628.25628.3.0.dta	3	0	RGHEITDEVIDGPQSAVFDEAEN	20.6568	2.21977e-05		3	WP_011729314.1/	268,H,R/	2|	target	0
0000_XuPing_MC115_R_8_33PER.25851.25851.3.0.dta	3	0	RVAAEPMPLPAGAPHPGPLVY	17.9271	2.22221e-05		3	WP_042510672.1/	237,G,R/	1|	target	0
0000_XuPing_MC115_R_12_33PER.35253.35253.3.0.dta	3	0	RVEFQSGGPGAPALYLLDGM	17.5229	2.22688e-05		3	WP_011731262.1/	65,I,R/	1|	target	0
0000_XuPing_MC115_R_13_33PER.22972.22972.3.0.dta	3	0	RLIASTGDSVTTYGEPWNMN	18.5398	2.22777e-05	19,Oxidation[M];	3	WP_003891919.1/WP_011727317.1/WP_011730563.1/WP_162139622.1/	195,A,-/191,A,-/195,A,-/181,A,-/	1|0|	target	0
0000_XuPing_MC115_R_13_33PER.30388.30388.2.0.dta	2	0	RVLDALQSDELCACNW	18.3862	2.22889e-05	12,Carbamidomethyl[C];14,Carbamidomethyl[C];	3	WP_011730169.1/	162,L,K/	2|0|0|	target	0
0000_XuPing_MC115_R_5_33PER.8510.8510.2.0.dta	2	0	RTGVGGGAGVYVDTDSKNST	19.4081	2.2309e-05		3	WP_011726765.1/	134,Q,R/	1|	target	1
0000_XuPing_MC115_R_12_33PER.8584.8584.2.0.dta	2	0	KMQGAITAVADC	18.8698	2.23201e-05	2,Oxidation[M];12,Carbamidomethyl[C];	3	WP_011731225.1/	94,Q,R/	1|0|0|	target	0
0000_XuPing_MC115_R_8_33PER.15199.15199.2.0.dta	2	0	KDETTIVEGAGDAEAIQG	14.0591	2.23536e-05		3	WP_003892307.1/	324,T,R/	1|	target	0
0000_XuPing_MC115_R_10_33PER.19811.19811.4.0.dta	4	0	RVLVGHGGVDILDPDKNKPSLI	21.4681	2.23984e-05		3	WP_011730251.1/	154,T,R/	2|	target	2
0000_XuPing_MC115_R_9_33PER.38710.38710.2.0.dta	2	0	RLPFGEVTLTPHMLDLLD	12.3531	2.24881e-05		3	WP_011730288.1/	256,V,K/	2|	target	0
0000_XuPing_MC115_R_8_33PER.11870.11870.2.0.dta	2	0	RGYPEQGGYPEQGGYGEPAG	14.7939	2.24926e-05		3	WP_014876644.1/	337,G,R/	1|	target	0
0000_XuPing_MC115_R_12_33PER.14623.14623.3.0.dta	3	0	RVTNTLIAAGAGVDTHYH	17.9854	2.25016e-05		3	WP_014876909.1/	87,G,K/	1|	target	0
0000_XuPing_MC115_R_7_33PER.9185.9185.4.0.dta	4	0	RDSSLVIHDDAEVAHAQ	18.2297	2.25084e-05		3	WP_003893504.1/	123,T,R/	1|	target	0
0000_XuPing_MC115_R_10_33PER.34958.34958.4.0.dta	4	0	RVAVETLVTTGQVHVAGEVTTTAYADIPKIV	21.6486	2.25196e-05		3	WP_003894439.1/	39,S,R/	1|	target	1
0000_XuPing_MC115_R_6_33PER.21992.21992.3.0.dta	3	0	RHDVTAAGLTTLTGDTFDD	18.5417	2.25219e-05		3	WP_011727070.1/	474,T,R/	1|	target	0
0000_XuPing_MC115_R_10_33PER.34235.34235.4.1.dta	4	0	AEYTLPELDYDYAALEPHISGQINEIHHS	20.2183	2.25354e-05		3	WP_011731415.1/	1,M,K/	1|	target	0
0000_XuPing_MC115_R_13_33PER.13126.13126.2.0.dta	2	0	KVLANDPEATTSSAL	15.4472	2.25377e-05		3	WP_011728708.1/	170,D,R/	1|	target	0
0000_XuPing_MC115_R_13_33PER.25850.25850.2.0.dta	2	0	KSEIGFSQVLYDDHIG	21.2433	2.25422e-05		3	WP_003897679.1/	329,L,K/	2|	target	0
0000_XuPing_MC115_R_4_33PER.7419.7419.4.0.dta	4	0	KMNTGGVHGSALGADEVAATK	25.4826	2.25602e-05	2,Oxidation[M];	3	WP_011728815.1/	275,N,K/	2|0|	target	1
0000_XuPing_MC115_R_8_33PER.27547.27547.4.1.dta	4	0	KDTGLAAISEEVIGGVPAHDGPRGGITD	18.8009	2.25692e-05		3	WP_011727940.1/	125,G,R/	2|	target	1
0000_XuPing_MC115_R_12_33PER.31769.31769.2.0.dta	2	0	KNYDGSWTEYGSLVGAPIELGS	15.1289	2.26325e-05		3	WP_011730790.1/	255,V,-/	1|	target	0
0000_XuPing_MC115_R_12_33PER.17342.17342.2.0.dta	2	0	RPYTNPDVIGAEVGGAC	19.1009	2.26348e-05	17,Carbamidomethyl[C];	3	WP_036462571.1/	167,F,K/	1|0|	target	0
0000_XuPing_MC115_R_13_33PER.24342.24342.3.1.dta	3	0	RILVENAQFESEIDADAAKEDAASDDE	18.784	2.26574e-05		3	WP_011730202.1/	77,V,R/	1|	target	1
0000_XuPing_MC115_R_8_33PER.22421.22421.4.0.dta	4	0	RLTAAIEHELELTEGIKH	18.3067	2.27164e-05		3	WP_011728831.1/	385,D,-/	1|	target	1
0000_XuPing_MC115_R_13_33PER.26242.26242.3.0.dta	3	0	TDVTETEVVTESAEPREPVIIDRPIQTVG	21.2799	2.2721e-05		3	WP_003892945.1/	1,M,R/	1|	target	2
0000_XuPing_MC115_R_13_33PER.4194.4194.3.0.dta	3	0	RHIDAATGSGSEPAAESGAEPHAG	19.0678	2.27437e-05		3	WP_003894153.1/	223,A,-/	2|	target	0
0000_XuPing_MC115_R_10_33PER.21401.21401.2.0.dta	2	0	KIEAVPIAGFAQM	21.0609	2.27733e-05	13,Oxidation[M];	3	WP_011729737.1/	199,T,R/	1|0|	target	0
0000_XuPing_MC115_R_13_33PER.10169.10169.3.0.dta	3	0	RIEPATDDHLVEVTK	19.4361	2.27824e-05		3	WP_003897128.1/	86,S,R/	2|	target	1
0000_XuPing_MC115_R_13_33PER.40876.40876.2.0.dta	2	0	RQFDDLDAVFTPDAYIDY	18.0583	2.27847e-05		3	WP_003893800.1/	26,R,R/	1|	target	0
0000_XuPing_MC115_R_11_33PER.40796.40796.2.0.dta	2	0	KVSLSFLVDDLVIH	19.1072	2.28211e-05		3	WP_011729690.1/	31,Q,R/	1|	target	0
0000_XuPing_MC115_R_8_33PER.35523.35523.3.0.dta	3	0	RAIDLADAVGEEMGAPASLAAGPQV	17.5506	2.28326e-05		3	WP_003891776.1/	79,K,R/	1|	target	0
0000_XuPing_MC115_R_11_33PER.27682.27682.3.0.dta	3	0	RVTIGAPHENDAFLDFAQ	13.3147	2.28348e-05		3	WP_011731224.1/	327,V,R/	1|	target	0
0000_XuPing_MC115_R_7_33PER.19299.19299.2.0.dta	2	0	KLAVLGHAIAGMEV	20.5657	2.28348e-05	12,Oxidation[M];	3	WP_003893504.1/	343,Q,R/	1|0|	target	0
0000_XuPing_MC115_R_6_33PER.9576.9576.2.0.dta	2	0	KFAAAEAEAANAPVSNGSS	19.1103	2.28737e-05		3	WP_003895279.1/	433,E,R/	1|	target	0
0000_XuPing_MC115_R_8_33PER.20237.20237.3.0.dta	3	0	RFYAGCQNVDTVESVAAEHA	17.2749	2.29126e-05	6,Carbamidomethyl[C];	3	WP_011730415.1/	89,H,R/	1|0|	target	0
0000_XuPing_MC115_R_13_33PER.27641.27641.2.0.dta	2	0	RVDQFDIYAHLDGGGPSGQAGAL	20.4321	2.29654e-05		3	WP_003892945.1/	76,D,R/	2|	target	0
0000_XuPing_MC115_R_9_33PER.31659.31659.2.0.dta	2	0	RGVINVNEEVEIVGI	14.8267	2.3016e-05		3	WP_003892789.1/	234,E,R/	2|	target	0
0000_XuPing_MC115_R_8_33PER.24530.24530.3.0.dta	3	0	RRPDLTIATEDHNVPTIDIDKPIADPVS	24.9307	2.30413e-05		3	WP_011728310.1/	65,V,R/	1|	target	2
0000_XuPing_MC115_R_13_33PER.12808.12808.2.0.dta	2	0	KDGEYASAHNLDVY	14.5683	2.30689e-05		3	WP_003891557.1/	94,G,K/	1|	target	0
0000_XuPing_MC115_R_13_33PER.18062.18062.2.2.dta	2	0	KDLVDSAPKPLLE	20.9098	2.30713e-05		3	WP_003892753.1/	93,A,K/	2|	target	1
0000_XuPing_MC115_R_9_33PER.30909.30909.3.0.dta	3	0	RIITEAQDVGLEVIHEENL	22.5643	2.30713e-05		3	WP_003897704.1/	341,G,R/	1|	target	0
0000_XuPing_MC115_R_5_33PER.25646.25646.3.0.dta	3	0	RLGSVVVEVEHLDKGFNG	19.2905	2.30805e-05		3	WP_003896081.1/	314,P,R/	1|	target	1
0000_XuPing_MC115_R_12_33PER.21061.21061.2.0.dta	2	0	RGLANDGVQGPSVANYM	16.4041	2.30851e-05		3	WP_014877617.1/	187,F,K/	1|	target	0
0000_XuPing_MC115_R_13_33PER.40289.40289.2.0.dta	2	0	KAFVTLGGTPLLEHALSGL	21.4227	2.3092e-05		3	WP_011731019.1/	21,P,R/	1|	target	0
0000_XuPing_MC115_R_12_33PER.18927.18927.2.0.dta	2	0	RAAVDSGYYPGQFQVGQTG	14.1661	2.31151e-05		3	WP_014877364.1/	231,S,K/	2|	target	0
0000_XuPing_MC115_R_7_33PER.20286.20286.2.0.dta	2	0	KAEAGDSDLHALLPDSA	17.5038	2.31359e-05		3	WP_011729738.1/	221,S,R/	2|	target	0
0000_XuPing_MC115_R_11_33PER.21642.21642.3.0.dta	3	0	KEAEVAPAAAEEAAPAPVAEPAPAEPAPAAPPPAPPAP	13.8729	2.31452e-05		3	WP_011729242.1/	121,E,R/	1|	target	0
0000_XuPing_MC115_R_10_33PER.29333.29333.3.0.dta	3	0	RSLPVFGWQDQHGHCEIVFNDV	16.4207	2.31475e-05	15,Carbamidomethyl[C];	3	WP_014876667.1/	210,Q,R/	2|0|	target	0
0000_XuPing_MC115_R_11_33PER.25642.25642.3.0.dta	3	0	RGHEITDEVIDGPQSAVFDEAEN	16.9075	2.31545e-05		3	WP_011729314.1/	268,H,R/	1|	target	0
0000_XuPing_MC115_R_13_33PER.39563.39563.2.0.dta	2	0	KDALIVESLENNQYANFLVS	14.4483	2.32008e-05		3	WP_011728786.1/	220,L,R/	1|	target	0
0000_XuPing_MC115_R_13_33PER.17715.17715.2.0.dta	2	0	RGVPFTYGGGDVNGPT	14.3392	2.32147e-05		3	WP_011729099.1/	50,Q,R/	1|	target	0
0000_XuPing_MC115_R_11_33PER.34167.34167.3.0.dta	3	0	KLTGDVAPDVWEVAGHVSPNPGGVGPLT	21.6189	2.32263e-05		3	WP_003893053.1/	238,G,R/	2|	target	0
0000_XuPing_MC115_R_3_33PER.23660.23660.3.0.dta	3	0	RDHQATVVSTEAITPNLL	16.4011	2.32287e-05		3	WP_011731355.1/	15,A,R/	1|	target	0
0000_XuPing_MC115_R_2_33PER.21184.21184.2.0.dta	2	0	KDTADEIDLEPVAHSAL	17.8943	2.32542e-05		3	WP_011727068.1/	173,V,R/	1|	target	0
0000_XuPing_MC115_R_11_33PER.21742.21742.2.0.dta	2	0	RLGDGPVHMDTLGEDV	16.9379	2.32612e-05		3	WP_011730412.1/	142,A,R/	1|	target	0
0000_XuPing_MC115_R_5_33PER.28845.28845.4.1.dta	4	0	KIVQAQIDEVVHNAIHGLDHDEE	26.8765	2.32659e-05		3	WP_011730000.1/	300,E,K/	2|	target	0
0000_XuPing_MC115_R_13_33PER.22016.22016.3.0.dta	3	0	RTAGIPIIHIQHDSGPGSPYDV	16.3141	2.32705e-05		3	WP_011730226.1/	57,A,R/	2|	target	0
0000_XuPing_MC115_R_6_33PER.29333.29333.4.0.dta	4	0	KHDVDPNEVVSVGDEVEALVLTKEDKEG	22.9019	2.33008e-05		3	WP_003895279.1/	70,I,R/	2|	target	2
0000_XuPing_MC115_R_13_33PER.40777.40777.3.0.dta	3	0	RSVGIDAEPHDVLPNGVLDAITLPIE	15.9536	2.33148e-05		3	WP_011728500.1/	103,V,R/	1|	target	0
0000_XuPing_MC115_R_13_33PER.40862.40862.2.0.dta	2	0	RTIDPLATALGLQPIVDE	15.4212	2.33148e-05		3	WP_011729631.1/	60,E,R/	1|	target	0
0000_XuPing_MC115_R_7_33PER.19373.19373.2.0.dta	2	0	RAVLDAPTLTAGDAAPADT	15.8374	2.33148e-05		3	WP_011731354.1/	307,I,K/	2|	target	0
0000_XuPing_MC115_R_13_33PER.31994.31994.5.0.dta	5	0	RLASSGTTIVAATHDGDALDQFEHHLSLTGLSGHAATLGSG	23.7913	2.33241e-05		3	WP_003897452.1/	173,R,R/	2|	target	0
0000_XuPing_MC115_R_9_33PER.17854.17854.2.0.dta	2	0	TTADITQTAPTDLGAKAN	16.687	2.33311e-05	0,Acetyl[ProteinN-term];	3	WP_003893069.1/	1,M,R/	2|0|	target	1
0000_XuPing_MC115_R_4_33PER.12681.12681.3.0.dta	3	0	RQYLGEPHGPLVEDEAAK	21.0596	2.33614e-05		3	WP_011730022.1/	440,M,R/	1|	target	1
0000_XuPing_MC115_R_10_33PER.28477.28477.2.0.dta	2	0	RSIAEQGHLPAEVLDAAAVTIQ	16.7565	2.33731e-05		3	WP_011730595.1/	152,A,K/	2|	target	0
0000_XuPing_MC115_R_13_33PER.23055.23055.3.0.dta	3	0	RMEVEQGGEWHFFDDTEGASK	20.3005	2.33731e-05		3	WP_011730739.1/	41,W,-/	1|	target	1
0000_XuPing_MC115_R_13_33PER.42687.42687.3.0.dta	3	0	RADFLNELDAPAAAGTEGAVSGVEGLPSGSALLVV	14.3416	2.33801e-05		3	WP_014877774.1/	24,F,K/	1|	target	0
0000_XuPing_MC115_R_9_33PER.12983.12983.3.0.dta	3	0	KSGELTETTFTASEPGHVVPHGE	26.556	2.34152e-05		3	WP_011731002.1/	91,A,R/	1|	target	0
0000_XuPing_MC115_R_8_33PER.26950.26950.3.0.dta	3	0	RGQEVGLVDVHPVGAITMGL	19.7925	2.34621e-05	18,Oxidation[M];	3	WP_011728776.1/	114,R,K/	1|0|	target	0
0000_XuPing_MC115_R_13_33PER.41472.41472.2.0.dta	2	0	ASALVTAIDHVGIAVPDLDAAA	17.4378	2.34809e-05		1	WP_011730193.1/	12,L,K/	1|	target	0
0000_XuPing_MC115_R_1_33PER.31442.31442.2.0.dta	2	0	RFEQAAVDEVLGAGAEPVEVLS	14.4803	2.34832e-05		3	WP_011730064.1/	913,D,R/	2|	target	0
0000_XuPing_MC115_R_10_33PER.32664.32664.3.0.dta	3	0	KVNQIGTLTETLDAVSLAHNSGY	21.7185	2.35185e-05		3	WP_003896814.1/	334,V,R/	1|	target	0
0000_XuPing_MC115_R_10_33PER.33655.33655.3.0.dta	3	0	KALAALVEGPDGSPGVFVSDGFGVVH	21.5563	2.35279e-05		3	WP_003894473.1/	139,A,R/	1|	target	0
0000_XuPing_MC115_R_13_33PER.15391.15391.3.0.dta	3	0	KKVTVSTTTGPGIPVDPSVT	15.6518	2.36151e-05		3	WP_003892735.1/	209,L,R/	2|	target	1
0000_XuPing_MC115_R_11_33PER.15030.15030.2.0.dta	2	0	RLLDHPAVTAIAEAHG	20.9528	2.36577e-05		3	WP_003893772.1/	201,G,R/	2|	target	0
0000_XuPing_MC115_R_10_33PER.5226.5226.2.0.dta	2	0	RHAPDGLTITNEH	18.8471	2.36908e-05		3	WP_011729697.1/	128,Q,R/	1|	target	0
0000_XuPing_MC115_R_8_33PER.25481.25481.2.0.dta	2	0	RTNLQASDLAALGITNQ	15.9302	2.37003e-05		3	WP_011731139.1/	64,N,R/	1|	target	0
[truncated: 105,199 more rows]
