# Supplementary material for: Mirror proteases of Ac-Trypsin and Ac-LysargiNase precisely improve novel event identifications in Mycolicibacterium smegmatis MC2 155 by proteogenomic analysis
Source: Front Microbiol. 2022 Oct 12;13:1015140. doi: 10.3389/fmicb.2022.1015140 (PMC9597629; doi:10.3389/fmicb.2022.1015140)
Supplement: Supplementary file 4 [file Table_3.XLSX]

## Sheet: Supplementary Table 3
Supplementary Table 3 | Identification of mirror spectra from Ac-Trypsin and Ac-LysargiNase digestion based on the annotated protein database searching.
Ac-Trypsin file name	Ac-LysargiNase file name	Ac-Trypsin sequence	Ac-LysargiNase sequence
0000_XuPing_MC115_T_12_33PER.33694.33694.3.0.dta	0000_XuPing_MC115_R_12_33PER.27713.27713.3.0.dta	AAAAADVVILDLEDGAGDKPAAR	KAAAAADVVILDLEDGAGDKPAA
0000_XuPing_MC115_T_12_33PER.33694.33694.3.0.dta	0000_XuPing_MC115_R_12_33PER.27701.27701.3.0.dta	AAAAADVVILDLEDGAGDKPAAR	KAAAAADVVILDLEDGAGDKPAA
0000_XuPing_MC115_T_12_33PER.33694.33694.3.0.dta	0000_XuPing_MC115_R_12_33PER.27726.27726.3.0.dta	AAAAADVVILDLEDGAGDKPAAR	KAAAAADVVILDLEDGAGDKPAA
0000_XuPing_MC115_T_12_33PER.33702.33702.3.0.dta	0000_XuPing_MC115_R_12_33PER.27713.27713.3.0.dta	AAAAADVVILDLEDGAGDKPAAR	KAAAAADVVILDLEDGAGDKPAA
0000_XuPing_MC115_T_12_33PER.33702.33702.3.0.dta	0000_XuPing_MC115_R_12_33PER.27701.27701.3.0.dta	AAAAADVVILDLEDGAGDKPAAR	KAAAAADVVILDLEDGAGDKPAA
0000_XuPing_MC115_T_12_33PER.33702.33702.3.0.dta	0000_XuPing_MC115_R_12_33PER.27726.27726.3.0.dta	AAAAADVVILDLEDGAGDKPAAR	KAAAAADVVILDLEDGAGDKPAA
0000_XuPing_MC115_T_13_20PER.37099.37099.3.3.dta	0000_XuPing_MC115_R_12_33PER.27713.27713.3.0.dta	AAAAADVVILDLEDGAGDKPAAR	KAAAAADVVILDLEDGAGDKPAA
0000_XuPing_MC115_T_13_20PER.37099.37099.3.3.dta	0000_XuPing_MC115_R_12_33PER.27701.27701.3.0.dta	AAAAADVVILDLEDGAGDKPAAR	KAAAAADVVILDLEDGAGDKPAA
0000_XuPing_MC115_T_13_20PER.37099.37099.3.3.dta	0000_XuPing_MC115_R_12_33PER.27726.27726.3.0.dta	AAAAADVVILDLEDGAGDKPAAR	KAAAAADVVILDLEDGAGDKPAA
0000_XuPing_MC115_T_13_20PER.37149.37149.3.0.dta	0000_XuPing_MC115_R_12_33PER.27713.27713.3.0.dta	AAAAADVVILDLEDGAGDKPAAR	KAAAAADVVILDLEDGAGDKPAA
0000_XuPing_MC115_T_13_20PER.37149.37149.3.0.dta	0000_XuPing_MC115_R_12_33PER.27701.27701.3.0.dta	AAAAADVVILDLEDGAGDKPAAR	KAAAAADVVILDLEDGAGDKPAA
0000_XuPing_MC115_T_13_20PER.37149.37149.3.0.dta	0000_XuPing_MC115_R_12_33PER.27726.27726.3.0.dta	AAAAADVVILDLEDGAGDKPAAR	KAAAAADVVILDLEDGAGDKPAA
0000_XuPing_MC115_T_12_33PER.33724.33724.4.0.dta	0000_XuPing_MC115_R_12_33PER.27713.27713.3.0.dta	AAAAADVVILDLEDGAGDKPAAR	KAAAAADVVILDLEDGAGDKPAA
0000_XuPing_MC115_T_12_33PER.33724.33724.4.0.dta	0000_XuPing_MC115_R_12_33PER.27701.27701.3.0.dta	AAAAADVVILDLEDGAGDKPAAR	KAAAAADVVILDLEDGAGDKPAA
0000_XuPing_MC115_T_12_33PER.33724.33724.4.0.dta	0000_XuPing_MC115_R_12_33PER.27726.27726.3.0.dta	AAAAADVVILDLEDGAGDKPAAR	KAAAAADVVILDLEDGAGDKPAA
0000_XuPing_MC115_T_12_33PER.33770.33770.2.0.dta	0000_XuPing_MC115_R_12_33PER.27713.27713.3.0.dta	AAAAADVVILDLEDGAGDKPAAR	KAAAAADVVILDLEDGAGDKPAA
0000_XuPing_MC115_T_12_33PER.33770.33770.2.0.dta	0000_XuPing_MC115_R_12_33PER.27701.27701.3.0.dta	AAAAADVVILDLEDGAGDKPAAR	KAAAAADVVILDLEDGAGDKPAA
0000_XuPing_MC115_T_12_33PER.33770.33770.2.0.dta	0000_XuPing_MC115_R_12_33PER.27726.27726.3.0.dta	AAAAADVVILDLEDGAGDKPAAR	KAAAAADVVILDLEDGAGDKPAA
0000_XuPing_MC115_T_12_33PER.33696.33696.4.0.dta	0000_XuPing_MC115_R_12_33PER.27713.27713.3.0.dta	AAAAADVVILDLEDGAGDKPAAR	KAAAAADVVILDLEDGAGDKPAA
0000_XuPing_MC115_T_12_33PER.33696.33696.4.0.dta	0000_XuPing_MC115_R_12_33PER.27701.27701.3.0.dta	AAAAADVVILDLEDGAGDKPAAR	KAAAAADVVILDLEDGAGDKPAA
0000_XuPing_MC115_T_12_33PER.33696.33696.4.0.dta	0000_XuPing_MC115_R_12_33PER.27726.27726.3.0.dta	AAAAADVVILDLEDGAGDKPAAR	KAAAAADVVILDLEDGAGDKPAA
0000_XuPing_MC115_T_12_33PER.33761.33761.2.0.dta	0000_XuPing_MC115_R_12_33PER.27713.27713.3.0.dta	AAAAADVVILDLEDGAGDKPAAR	KAAAAADVVILDLEDGAGDKPAA
0000_XuPing_MC115_T_12_33PER.33761.33761.2.0.dta	0000_XuPing_MC115_R_12_33PER.27701.27701.3.0.dta	AAAAADVVILDLEDGAGDKPAAR	KAAAAADVVILDLEDGAGDKPAA
0000_XuPing_MC115_T_12_33PER.33761.33761.2.0.dta	0000_XuPing_MC115_R_12_33PER.27726.27726.3.0.dta	AAAAADVVILDLEDGAGDKPAAR	KAAAAADVVILDLEDGAGDKPAA
0000_XuPing_MC115_T_1_20PER.7360.7360.2.0.dta	0000_XuPing_MC115_R_1_33PER.7567.7567.2.1.dta	AAAAAELDPR	KAAAAAELDP
0000_XuPing_MC115_T_1_20PER.7360.7360.2.0.dta	0000_XuPing_MC115_R_1_33PER.7548.7548.2.1.dta	AAAAAELDPR	KAAAAAELDP
0000_XuPing_MC115_T_1_20PER.7360.7360.2.0.dta	0000_XuPing_MC115_R_1_33PER.7754.7754.2.1.dta	AAAAAELDPR	KAAAAAELDP
0000_XuPing_MC115_T_1_20PER.7360.7360.2.0.dta	0000_XuPing_MC115_R_1_33PER.7671.7671.2.0.dta	AAAAAELDPR	KAAAAAELDP
0000_XuPing_MC115_T_1_20PER.7360.7360.2.0.dta	0000_XuPing_MC115_R_1_33PER.7552.7552.2.2.dta	AAAAAELDPR	KAAAAAELDP
0000_XuPing_MC115_T_1_20PER.7360.7360.2.0.dta	0000_XuPing_MC115_R_1_33PER.7646.7646.2.3.dta	AAAAAELDPR	KAAAAAELDP
0000_XuPing_MC115_T_1_20PER.7531.7531.2.2.dta	0000_XuPing_MC115_R_1_33PER.7567.7567.2.1.dta	AAAAAELDPR	KAAAAAELDP
0000_XuPing_MC115_T_1_20PER.7531.7531.2.2.dta	0000_XuPing_MC115_R_1_33PER.7548.7548.2.1.dta	AAAAAELDPR	KAAAAAELDP
0000_XuPing_MC115_T_1_20PER.7531.7531.2.2.dta	0000_XuPing_MC115_R_1_33PER.7754.7754.2.1.dta	AAAAAELDPR	KAAAAAELDP
0000_XuPing_MC115_T_1_20PER.7531.7531.2.2.dta	0000_XuPing_MC115_R_1_33PER.7671.7671.2.0.dta	AAAAAELDPR	KAAAAAELDP
0000_XuPing_MC115_T_1_20PER.7531.7531.2.2.dta	0000_XuPing_MC115_R_1_33PER.7552.7552.2.2.dta	AAAAAELDPR	KAAAAAELDP
0000_XuPing_MC115_T_1_20PER.7531.7531.2.2.dta	0000_XuPing_MC115_R_1_33PER.7646.7646.2.3.dta	AAAAAELDPR	KAAAAAELDP
0000_XuPing_MC115_T_1_20PER.7540.7540.2.2.dta	0000_XuPing_MC115_R_1_33PER.7567.7567.2.1.dta	AAAAAELDPR	KAAAAAELDP
0000_XuPing_MC115_T_1_20PER.7540.7540.2.2.dta	0000_XuPing_MC115_R_1_33PER.7548.7548.2.1.dta	AAAAAELDPR	KAAAAAELDP
0000_XuPing_MC115_T_1_20PER.7540.7540.2.2.dta	0000_XuPing_MC115_R_1_33PER.7754.7754.2.1.dta	AAAAAELDPR	KAAAAAELDP
0000_XuPing_MC115_T_1_20PER.7540.7540.2.2.dta	0000_XuPing_MC115_R_1_33PER.7671.7671.2.0.dta	AAAAAELDPR	KAAAAAELDP
0000_XuPing_MC115_T_1_20PER.7540.7540.2.2.dta	0000_XuPing_MC115_R_1_33PER.7552.7552.2.2.dta	AAAAAELDPR	KAAAAAELDP
0000_XuPing_MC115_T_1_20PER.7540.7540.2.2.dta	0000_XuPing_MC115_R_1_33PER.7646.7646.2.3.dta	AAAAAELDPR	KAAAAAELDP
0000_XuPing_MC115_T_13_20PER.10410.10410.2.2.dta	0000_XuPing_MC115_R_13_33PER.8698.8698.2.1.dta	AAAAALGVAR	KAAAAALGVA
0000_XuPing_MC115_T_13_20PER.10423.10423.2.3.dta	0000_XuPing_MC115_R_13_33PER.8698.8698.2.1.dta	AAAAALGVAR	KAAAAALGVA
0000_XuPing_MC115_T_7_20PER.23334.23334.2.0.dta	0000_XuPing_MC115_R_7_33PER.21778.21778.2.0.dta	AAAAALVEAGADAVK	RAAAAALVEAGADAV
0000_XuPing_MC115_T_7_20PER.23334.23334.2.0.dta	0000_XuPing_MC115_R_7_33PER.21762.21762.2.0.dta	AAAAALVEAGADAVK	RAAAAALVEAGADAV
0000_XuPing_MC115_T_7_20PER.23334.23334.2.0.dta	0000_XuPing_MC115_R_7_33PER.21772.21772.2.0.dta	AAAAALVEAGADAVK	RAAAAALVEAGADAV
0000_XuPing_MC115_T_7_20PER.23334.23334.2.0.dta	0000_XuPing_MC115_R_7_33PER.21749.21749.2.0.dta	AAAAALVEAGADAVK	RAAAAALVEAGADAV
0000_XuPing_MC115_T_7_20PER.23275.23275.2.0.dta	0000_XuPing_MC115_R_7_33PER.21778.21778.2.0.dta	AAAAALVEAGADAVK	RAAAAALVEAGADAV
0000_XuPing_MC115_T_7_20PER.23275.23275.2.0.dta	0000_XuPing_MC115_R_7_33PER.21762.21762.2.0.dta	AAAAALVEAGADAVK	RAAAAALVEAGADAV
0000_XuPing_MC115_T_7_20PER.23275.23275.2.0.dta	0000_XuPing_MC115_R_7_33PER.21772.21772.2.0.dta	AAAAALVEAGADAVK	RAAAAALVEAGADAV
0000_XuPing_MC115_T_7_20PER.23275.23275.2.0.dta	0000_XuPing_MC115_R_7_33PER.21749.21749.2.0.dta	AAAAALVEAGADAVK	RAAAAALVEAGADAV
0000_XuPing_MC115_T_7_20PER.23201.23201.2.0.dta	0000_XuPing_MC115_R_7_33PER.21778.21778.2.0.dta	AAAAALVEAGADAVK	RAAAAALVEAGADAV
0000_XuPing_MC115_T_7_20PER.23201.23201.2.0.dta	0000_XuPing_MC115_R_7_33PER.21762.21762.2.0.dta	AAAAALVEAGADAVK	RAAAAALVEAGADAV
0000_XuPing_MC115_T_7_20PER.23201.23201.2.0.dta	0000_XuPing_MC115_R_7_33PER.21772.21772.2.0.dta	AAAAALVEAGADAVK	RAAAAALVEAGADAV
0000_XuPing_MC115_T_7_20PER.23201.23201.2.0.dta	0000_XuPing_MC115_R_7_33PER.21749.21749.2.0.dta	AAAAALVEAGADAVK	RAAAAALVEAGADAV
0000_XuPing_MC115_T_7_20PER.23299.23299.3.0.dta	0000_XuPing_MC115_R_7_33PER.21778.21778.2.0.dta	AAAAALVEAGADAVK	RAAAAALVEAGADAV
0000_XuPing_MC115_T_7_20PER.23299.23299.3.0.dta	0000_XuPing_MC115_R_7_33PER.21762.21762.2.0.dta	AAAAALVEAGADAVK	RAAAAALVEAGADAV
0000_XuPing_MC115_T_7_20PER.23299.23299.3.0.dta	0000_XuPing_MC115_R_7_33PER.21772.21772.2.0.dta	AAAAALVEAGADAVK	RAAAAALVEAGADAV
0000_XuPing_MC115_T_7_20PER.23299.23299.3.0.dta	0000_XuPing_MC115_R_7_33PER.21749.21749.2.0.dta	AAAAALVEAGADAVK	RAAAAALVEAGADAV
0000_XuPing_MC115_T_7_20PER.23602.23602.2.0.dta	0000_XuPing_MC115_R_7_33PER.21778.21778.2.0.dta	AAAAALVEAGADAVK	RAAAAALVEAGADAV
0000_XuPing_MC115_T_7_20PER.23602.23602.2.0.dta	0000_XuPing_MC115_R_7_33PER.21762.21762.2.0.dta	AAAAALVEAGADAVK	RAAAAALVEAGADAV
0000_XuPing_MC115_T_7_20PER.23602.23602.2.0.dta	0000_XuPing_MC115_R_7_33PER.21772.21772.2.0.dta	AAAAALVEAGADAVK	RAAAAALVEAGADAV
0000_XuPing_MC115_T_7_20PER.23602.23602.2.0.dta	0000_XuPing_MC115_R_7_33PER.21749.21749.2.0.dta	AAAAALVEAGADAVK	RAAAAALVEAGADAV
0000_XuPing_MC115_T_2_20PER.19302.19302.2.0.dta	0000_XuPing_MC115_R_7_33PER.21778.21778.2.0.dta	AAAAALVEAGADAVK	RAAAAALVEAGADAV
0000_XuPing_MC115_T_2_20PER.19302.19302.2.0.dta	0000_XuPing_MC115_R_7_33PER.21762.21762.2.0.dta	AAAAALVEAGADAVK	RAAAAALVEAGADAV
0000_XuPing_MC115_T_2_20PER.19302.19302.2.0.dta	0000_XuPing_MC115_R_7_33PER.21772.21772.2.0.dta	AAAAALVEAGADAVK	RAAAAALVEAGADAV
0000_XuPing_MC115_T_2_20PER.19302.19302.2.0.dta	0000_XuPing_MC115_R_7_33PER.21749.21749.2.0.dta	AAAAALVEAGADAVK	RAAAAALVEAGADAV
0000_XuPing_MC115_T_7_20PER.24310.24310.2.0.dta	0000_XuPing_MC115_R_7_33PER.21778.21778.2.0.dta	AAAAALVEAGADAVK	RAAAAALVEAGADAV
0000_XuPing_MC115_T_7_20PER.24310.24310.2.0.dta	0000_XuPing_MC115_R_7_33PER.21762.21762.2.0.dta	AAAAALVEAGADAVK	RAAAAALVEAGADAV
0000_XuPing_MC115_T_7_20PER.24310.24310.2.0.dta	0000_XuPing_MC115_R_7_33PER.21772.21772.2.0.dta	AAAAALVEAGADAVK	RAAAAALVEAGADAV
0000_XuPing_MC115_T_7_20PER.24310.24310.2.0.dta	0000_XuPing_MC115_R_7_33PER.21749.21749.2.0.dta	AAAAALVEAGADAVK	RAAAAALVEAGADAV
0000_XuPing_MC115_T_7_20PER.24336.24336.2.3.dta	0000_XuPing_MC115_R_7_33PER.21778.21778.2.0.dta	AAAAALVEAGADAVK	RAAAAALVEAGADAV
0000_XuPing_MC115_T_7_20PER.24336.24336.2.3.dta	0000_XuPing_MC115_R_7_33PER.21762.21762.2.0.dta	AAAAALVEAGADAVK	RAAAAALVEAGADAV
0000_XuPing_MC115_T_7_20PER.24336.24336.2.3.dta	0000_XuPing_MC115_R_7_33PER.21772.21772.2.0.dta	AAAAALVEAGADAVK	RAAAAALVEAGADAV
0000_XuPing_MC115_T_7_20PER.24336.24336.2.3.dta	0000_XuPing_MC115_R_7_33PER.21749.21749.2.0.dta	AAAAALVEAGADAVK	RAAAAALVEAGADAV
0000_XuPing_MC115_T_7_20PER.23253.23253.3.0.dta	0000_XuPing_MC115_R_7_33PER.21778.21778.2.0.dta	AAAAALVEAGADAVK	RAAAAALVEAGADAV
0000_XuPing_MC115_T_7_20PER.23253.23253.3.0.dta	0000_XuPing_MC115_R_7_33PER.21762.21762.2.0.dta	AAAAALVEAGADAVK	RAAAAALVEAGADAV
0000_XuPing_MC115_T_7_20PER.23253.23253.3.0.dta	0000_XuPing_MC115_R_7_33PER.21772.21772.2.0.dta	AAAAALVEAGADAVK	RAAAAALVEAGADAV
0000_XuPing_MC115_T_7_20PER.23253.23253.3.0.dta	0000_XuPing_MC115_R_7_33PER.21749.21749.2.0.dta	AAAAALVEAGADAVK	RAAAAALVEAGADAV
0000_XuPing_MC115_T_7_20PER.23724.23724.2.2.dta	0000_XuPing_MC115_R_7_33PER.21778.21778.2.0.dta	AAAAALVEAGADAVK	RAAAAALVEAGADAV
0000_XuPing_MC115_T_7_20PER.23724.23724.2.2.dta	0000_XuPing_MC115_R_7_33PER.21762.21762.2.0.dta	AAAAALVEAGADAVK	RAAAAALVEAGADAV
0000_XuPing_MC115_T_7_20PER.23724.23724.2.2.dta	0000_XuPing_MC115_R_7_33PER.21772.21772.2.0.dta	AAAAALVEAGADAVK	RAAAAALVEAGADAV
0000_XuPing_MC115_T_7_20PER.23724.23724.2.2.dta	0000_XuPing_MC115_R_7_33PER.21749.21749.2.0.dta	AAAAALVEAGADAVK	RAAAAALVEAGADAV
0000_XuPing_MC115_T_7_20PER.24002.24002.2.0.dta	0000_XuPing_MC115_R_7_33PER.21778.21778.2.0.dta	AAAAALVEAGADAVK	RAAAAALVEAGADAV
0000_XuPing_MC115_T_7_20PER.24002.24002.2.0.dta	0000_XuPing_MC115_R_7_33PER.21762.21762.2.0.dta	AAAAALVEAGADAVK	RAAAAALVEAGADAV
0000_XuPing_MC115_T_7_20PER.24002.24002.2.0.dta	0000_XuPing_MC115_R_7_33PER.21772.21772.2.0.dta	AAAAALVEAGADAVK	RAAAAALVEAGADAV
0000_XuPing_MC115_T_7_20PER.24002.24002.2.0.dta	0000_XuPing_MC115_R_7_33PER.21749.21749.2.0.dta	AAAAALVEAGADAVK	RAAAAALVEAGADAV
0000_XuPing_MC115_T_3_20PER.20401.20401.2.2.dta	0000_XuPing_MC115_R_7_33PER.21778.21778.2.0.dta	AAAAALVEAGADAVK	RAAAAALVEAGADAV
0000_XuPing_MC115_T_3_20PER.20401.20401.2.2.dta	0000_XuPing_MC115_R_7_33PER.21762.21762.2.0.dta	AAAAALVEAGADAVK	RAAAAALVEAGADAV
0000_XuPing_MC115_T_3_20PER.20401.20401.2.2.dta	0000_XuPing_MC115_R_7_33PER.21772.21772.2.0.dta	AAAAALVEAGADAVK	RAAAAALVEAGADAV
0000_XuPing_MC115_T_3_20PER.20401.20401.2.2.dta	0000_XuPing_MC115_R_7_33PER.21749.21749.2.0.dta	AAAAALVEAGADAVK	RAAAAALVEAGADAV
0000_XuPing_MC115_T_2_20PER.19249.19249.2.2.dta	0000_XuPing_MC115_R_7_33PER.21778.21778.2.0.dta	AAAAALVEAGADAVK	RAAAAALVEAGADAV
0000_XuPing_MC115_T_2_20PER.19249.19249.2.2.dta	0000_XuPing_MC115_R_7_33PER.21762.21762.2.0.dta	AAAAALVEAGADAVK	RAAAAALVEAGADAV
0000_XuPing_MC115_T_2_20PER.19249.19249.2.2.dta	0000_XuPing_MC115_R_7_33PER.21772.21772.2.0.dta	AAAAALVEAGADAVK	RAAAAALVEAGADAV
0000_XuPing_MC115_T_2_20PER.19249.19249.2.2.dta	0000_XuPing_MC115_R_7_33PER.21749.21749.2.0.dta	AAAAALVEAGADAVK	RAAAAALVEAGADAV
0000_XuPing_MC115_T_7_20PER.24977.24977.2.5.dta	0000_XuPing_MC115_R_7_33PER.21778.21778.2.0.dta	AAAAALVEAGADAVK	RAAAAALVEAGADAV
0000_XuPing_MC115_T_7_20PER.24977.24977.2.5.dta	0000_XuPing_MC115_R_7_33PER.21762.21762.2.0.dta	AAAAALVEAGADAVK	RAAAAALVEAGADAV
0000_XuPing_MC115_T_7_20PER.24977.24977.2.5.dta	0000_XuPing_MC115_R_7_33PER.21772.21772.2.0.dta	AAAAALVEAGADAVK	RAAAAALVEAGADAV
0000_XuPing_MC115_T_7_20PER.24977.24977.2.5.dta	0000_XuPing_MC115_R_7_33PER.21749.21749.2.0.dta	AAAAALVEAGADAVK	RAAAAALVEAGADAV
0000_XuPing_MC115_T_7_20PER.24329.24329.2.0.dta	0000_XuPing_MC115_R_7_33PER.21778.21778.2.0.dta	AAAAALVEAGADAVK	RAAAAALVEAGADAV
0000_XuPing_MC115_T_7_20PER.24329.24329.2.0.dta	0000_XuPing_MC115_R_7_33PER.21762.21762.2.0.dta	AAAAALVEAGADAVK	RAAAAALVEAGADAV
0000_XuPing_MC115_T_7_20PER.24329.24329.2.0.dta	0000_XuPing_MC115_R_7_33PER.21772.21772.2.0.dta	AAAAALVEAGADAVK	RAAAAALVEAGADAV
0000_XuPing_MC115_T_7_20PER.24329.24329.2.0.dta	0000_XuPing_MC115_R_7_33PER.21749.21749.2.0.dta	AAAAALVEAGADAVK	RAAAAALVEAGADAV
0000_XuPing_MC115_T_7_20PER.24090.24090.2.2.dta	0000_XuPing_MC115_R_7_33PER.21778.21778.2.0.dta	AAAAALVEAGADAVK	RAAAAALVEAGADAV
0000_XuPing_MC115_T_7_20PER.24090.24090.2.2.dta	0000_XuPing_MC115_R_7_33PER.21762.21762.2.0.dta	AAAAALVEAGADAVK	RAAAAALVEAGADAV
0000_XuPing_MC115_T_7_20PER.24090.24090.2.2.dta	0000_XuPing_MC115_R_7_33PER.21772.21772.2.0.dta	AAAAALVEAGADAVK	RAAAAALVEAGADAV
0000_XuPing_MC115_T_7_20PER.24090.24090.2.2.dta	0000_XuPing_MC115_R_7_33PER.21749.21749.2.0.dta	AAAAALVEAGADAVK	RAAAAALVEAGADAV
0000_XuPing_MC115_T_11_20PER.24556.24556.2.6.dta	0000_XuPing_MC115_R_7_33PER.21778.21778.2.0.dta	AAAAALVEAGADAVK	RAAAAALVEAGADAV
0000_XuPing_MC115_T_11_20PER.24556.24556.2.6.dta	0000_XuPing_MC115_R_7_33PER.21762.21762.2.0.dta	AAAAALVEAGADAVK	RAAAAALVEAGADAV
0000_XuPing_MC115_T_11_20PER.24556.24556.2.6.dta	0000_XuPing_MC115_R_7_33PER.21772.21772.2.0.dta	AAAAALVEAGADAVK	RAAAAALVEAGADAV
0000_XuPing_MC115_T_11_20PER.24556.24556.2.6.dta	0000_XuPing_MC115_R_7_33PER.21749.21749.2.0.dta	AAAAALVEAGADAVK	RAAAAALVEAGADAV
0000_XuPing_MC115_T_1_20PER.18526.18526.2.0.dta	0000_XuPing_MC115_R_7_33PER.21778.21778.2.0.dta	AAAAALVEAGADAVK	RAAAAALVEAGADAV
0000_XuPing_MC115_T_1_20PER.18526.18526.2.0.dta	0000_XuPing_MC115_R_7_33PER.21762.21762.2.0.dta	AAAAALVEAGADAVK	RAAAAALVEAGADAV
0000_XuPing_MC115_T_1_20PER.18526.18526.2.0.dta	0000_XuPing_MC115_R_7_33PER.21772.21772.2.0.dta	AAAAALVEAGADAVK	RAAAAALVEAGADAV
0000_XuPing_MC115_T_1_20PER.18526.18526.2.0.dta	0000_XuPing_MC115_R_7_33PER.21749.21749.2.0.dta	AAAAALVEAGADAVK	RAAAAALVEAGADAV
0000_XuPing_MC115_T_9_20PER.4103.4103.2.0.dta	0000_XuPing_MC115_R_9_33PER.2210.2210.2.0.dta	AAAAATPEGTA	RAAAAATPEGTA
0000_XuPing_MC115_T_9_20PER.4103.4103.2.0.dta	0000_XuPing_MC115_R_8_33PER.2702.2702.2.2.dta	AAAAATPEGTA	RAAAAATPEGTA
0000_XuPing_MC115_T_9_20PER.4058.4058.2.0.dta	0000_XuPing_MC115_R_9_33PER.2210.2210.2.0.dta	AAAAATPEGTA	RAAAAATPEGTA
0000_XuPing_MC115_T_9_20PER.4058.4058.2.0.dta	0000_XuPing_MC115_R_8_33PER.2702.2702.2.2.dta	AAAAATPEGTA	RAAAAATPEGTA
0000_XuPing_MC115_T_8_20PER.4772.4772.2.0.dta	0000_XuPing_MC115_R_9_33PER.2210.2210.2.0.dta	AAAAATPEGTA	RAAAAATPEGTA
0000_XuPing_MC115_T_8_20PER.4772.4772.2.0.dta	0000_XuPing_MC115_R_8_33PER.2702.2702.2.2.dta	AAAAATPEGTA	RAAAAATPEGTA
0000_XuPing_MC115_T_8_20PER.4727.4727.2.0.dta	0000_XuPing_MC115_R_9_33PER.2210.2210.2.0.dta	AAAAATPEGTA	RAAAAATPEGTA
0000_XuPing_MC115_T_8_20PER.4727.4727.2.0.dta	0000_XuPing_MC115_R_8_33PER.2702.2702.2.2.dta	AAAAATPEGTA	RAAAAATPEGTA
0000_XuPing_MC115_T_8_20PER.4803.4803.2.1.dta	0000_XuPing_MC115_R_9_33PER.2210.2210.2.0.dta	AAAAATPEGTA	RAAAAATPEGTA
0000_XuPing_MC115_T_8_20PER.4803.4803.2.1.dta	0000_XuPing_MC115_R_8_33PER.2702.2702.2.2.dta	AAAAATPEGTA	RAAAAATPEGTA
0000_XuPing_MC115_T_8_20PER.4825.4825.2.0.dta	0000_XuPing_MC115_R_9_33PER.2210.2210.2.0.dta	AAAAATPEGTA	RAAAAATPEGTA
0000_XuPing_MC115_T_8_20PER.4825.4825.2.0.dta	0000_XuPing_MC115_R_8_33PER.2702.2702.2.2.dta	AAAAATPEGTA	RAAAAATPEGTA
0000_XuPing_MC115_T_8_20PER.4730.4730.2.2.dta	0000_XuPing_MC115_R_9_33PER.2210.2210.2.0.dta	AAAAATPEGTA	RAAAAATPEGTA
0000_XuPing_MC115_T_8_20PER.4730.4730.2.2.dta	0000_XuPing_MC115_R_8_33PER.2702.2702.2.2.dta	AAAAATPEGTA	RAAAAATPEGTA
0000_XuPing_MC115_T_13_20PER.29900.29900.2.0.dta	0000_XuPing_MC115_R_13_33PER.22315.22315.2.0.dta	AAAADAASGAAAIDMAMER	RAAAADAASGAAAIDMAME
0000_XuPing_MC115_T_13_20PER.29900.29900.2.0.dta	0000_XuPing_MC115_R_13_33PER.22338.22338.2.1.dta	AAAADAASGAAAIDMAMER	RAAAADAASGAAAIDMAME
0000_XuPing_MC115_T_13_20PER.29870.29870.2.0.dta	0000_XuPing_MC115_R_13_33PER.22315.22315.2.0.dta	AAAADAASGAAAIDMAMER	RAAAADAASGAAAIDMAME
0000_XuPing_MC115_T_13_20PER.29870.29870.2.0.dta	0000_XuPing_MC115_R_13_33PER.22338.22338.2.1.dta	AAAADAASGAAAIDMAMER	RAAAADAASGAAAIDMAME
0000_XuPing_MC115_T_4_20PER.16273.16273.2.0.dta	0000_XuPing_MC115_R_4_33PER.15825.15825.2.0.dta	AAAADQLQTWGSR	RAAAADQLQTWGS
0000_XuPing_MC115_T_4_20PER.16289.16289.2.0.dta	0000_XuPing_MC115_R_4_33PER.15825.15825.2.0.dta	AAAADQLQTWGSR	RAAAADQLQTWGS
0000_XuPing_MC115_T_5_20PER.16868.16868.2.0.dta	0000_XuPing_MC115_R_4_33PER.15825.15825.2.0.dta	AAAADQLQTWGSR	RAAAADQLQTWGS
0000_XuPing_MC115_T_5_20PER.16777.16777.2.2.dta	0000_XuPing_MC115_R_4_33PER.15825.15825.2.0.dta	AAAADQLQTWGSR	RAAAADQLQTWGS
0000_XuPing_MC115_T_1_20PER.13372.13372.2.1.dta	0000_XuPing_MC115_R_4_33PER.15825.15825.2.0.dta	AAAADQLQTWGSR	RAAAADQLQTWGS
0000_XuPing_MC115_T_12_33PER.7373.7373.2.0.dta	0000_XuPing_MC115_R_12_33PER.10294.10294.2.0.dta	AAAAIIK	KAAAAII
0000_XuPing_MC115_T_12_33PER.7373.7373.2.0.dta	0000_XuPing_MC115_R_13_33PER.12332.12332.2.0.dta	AAAAIIK	KAAAAII
0000_XuPing_MC115_T_12_33PER.7373.7373.2.0.dta	0000_XuPing_MC115_R_12_33PER.10230.10230.2.0.dta	AAAAIIK	KAAAAII
0000_XuPing_MC115_T_12_33PER.7373.7373.2.0.dta	0000_XuPing_MC115_R_13_33PER.12287.12287.2.0.dta	AAAAIIK	KAAAAII
0000_XuPing_MC115_T_12_33PER.7590.7590.2.1.dta	0000_XuPing_MC115_R_12_33PER.10294.10294.2.0.dta	AAAAIIK	KAAAAII
0000_XuPing_MC115_T_12_33PER.7590.7590.2.1.dta	0000_XuPing_MC115_R_13_33PER.12332.12332.2.0.dta	AAAAIIK	KAAAAII
0000_XuPing_MC115_T_12_33PER.7590.7590.2.1.dta	0000_XuPing_MC115_R_12_33PER.10230.10230.2.0.dta	AAAAIIK	KAAAAII
0000_XuPing_MC115_T_12_33PER.7590.7590.2.1.dta	0000_XuPing_MC115_R_13_33PER.12287.12287.2.0.dta	AAAAIIK	KAAAAII
0000_XuPing_MC115_T_12_33PER.7357.7357.2.0.dta	0000_XuPing_MC115_R_12_33PER.10294.10294.2.0.dta	AAAAIIK	KAAAAII
0000_XuPing_MC115_T_12_33PER.7357.7357.2.0.dta	0000_XuPing_MC115_R_13_33PER.12332.12332.2.0.dta	AAAAIIK	KAAAAII
0000_XuPing_MC115_T_12_33PER.7357.7357.2.0.dta	0000_XuPing_MC115_R_12_33PER.10230.10230.2.0.dta	AAAAIIK	KAAAAII
0000_XuPing_MC115_T_12_33PER.7357.7357.2.0.dta	0000_XuPing_MC115_R_13_33PER.12287.12287.2.0.dta	AAAAIIK	KAAAAII
0000_XuPing_MC115_T_4_20PER.12871.12871.2.0.dta	0000_XuPing_MC115_R_4_33PER.15679.15679.2.0.dta	AAAALGADHAGLIR	RAAAALGADHAGLI
0000_XuPing_MC115_T_4_20PER.12871.12871.2.0.dta	0000_XuPing_MC115_R_4_33PER.15663.15663.2.0.dta	AAAALGADHAGLIR	RAAAALGADHAGLI
0000_XuPing_MC115_T_4_20PER.12915.12915.3.0.dta	0000_XuPing_MC115_R_4_33PER.15679.15679.2.0.dta	AAAALGADHAGLIR	RAAAALGADHAGLI
0000_XuPing_MC115_T_4_20PER.12915.12915.3.0.dta	0000_XuPing_MC115_R_4_33PER.15663.15663.2.0.dta	AAAALGADHAGLIR	RAAAALGADHAGLI
0000_XuPing_MC115_T_4_20PER.12883.12883.3.0.dta	0000_XuPing_MC115_R_4_33PER.15679.15679.2.0.dta	AAAALGADHAGLIR	RAAAALGADHAGLI
0000_XuPing_MC115_T_4_20PER.12883.12883.3.0.dta	0000_XuPing_MC115_R_4_33PER.15663.15663.2.0.dta	AAAALGADHAGLIR	RAAAALGADHAGLI
0000_XuPing_MC115_T_4_20PER.12898.12898.2.0.dta	0000_XuPing_MC115_R_4_33PER.15679.15679.2.0.dta	AAAALGADHAGLIR	RAAAALGADHAGLI
0000_XuPing_MC115_T_4_20PER.12898.12898.2.0.dta	0000_XuPing_MC115_R_4_33PER.15663.15663.2.0.dta	AAAALGADHAGLIR	RAAAALGADHAGLI
0000_XuPing_MC115_T_4_20PER.13008.13008.2.1.dta	0000_XuPing_MC115_R_4_33PER.15679.15679.2.0.dta	AAAALGADHAGLIR	RAAAALGADHAGLI
0000_XuPing_MC115_T_4_20PER.13008.13008.2.1.dta	0000_XuPing_MC115_R_4_33PER.15663.15663.2.0.dta	AAAALGADHAGLIR	RAAAALGADHAGLI
0000_XuPing_MC115_T_12_33PER.21044.21044.2.0.dta	0000_XuPing_MC115_R_12_33PER.18048.18048.2.0.dta	AAAAPGVSTLELDR	KAAAAPGVSTLELD
0000_XuPing_MC115_T_12_33PER.21044.21044.2.0.dta	0000_XuPing_MC115_R_12_33PER.18070.18070.2.0.dta	AAAAPGVSTLELDR	KAAAAPGVSTLELD
0000_XuPing_MC115_T_12_33PER.21044.21044.2.0.dta	0000_XuPing_MC115_R_11_33PER.19416.19416.2.0.dta	AAAAPGVSTLELDR	KAAAAPGVSTLELD
0000_XuPing_MC115_T_12_33PER.21044.21044.2.0.dta	0000_XuPing_MC115_R_11_33PER.19440.19440.2.0.dta	AAAAPGVSTLELDR	KAAAAPGVSTLELD
0000_XuPing_MC115_T_12_33PER.21044.21044.2.0.dta	0000_XuPing_MC115_R_11_33PER.19389.19389.2.1.dta	AAAAPGVSTLELDR	KAAAAPGVSTLELD
0000_XuPing_MC115_T_12_33PER.21044.21044.2.0.dta	0000_XuPing_MC115_R_11_33PER.19540.19540.2.1.dta	AAAAPGVSTLELDR	KAAAAPGVSTLELD
0000_XuPing_MC115_T_12_33PER.21044.21044.2.0.dta	0000_XuPing_MC115_R_11_33PER.19476.19476.2.0.dta	AAAAPGVSTLELDR	KAAAAPGVSTLELD
0000_XuPing_MC115_T_11_20PER.21286.21286.2.0.dta	0000_XuPing_MC115_R_12_33PER.18048.18048.2.0.dta	AAAAPGVSTLELDR	KAAAAPGVSTLELD
0000_XuPing_MC115_T_11_20PER.21286.21286.2.0.dta	0000_XuPing_MC115_R_12_33PER.18070.18070.2.0.dta	AAAAPGVSTLELDR	KAAAAPGVSTLELD
0000_XuPing_MC115_T_11_20PER.21286.21286.2.0.dta	0000_XuPing_MC115_R_11_33PER.19416.19416.2.0.dta	AAAAPGVSTLELDR	KAAAAPGVSTLELD
0000_XuPing_MC115_T_11_20PER.21286.21286.2.0.dta	0000_XuPing_MC115_R_11_33PER.19440.19440.2.0.dta	AAAAPGVSTLELDR	KAAAAPGVSTLELD
0000_XuPing_MC115_T_11_20PER.21286.21286.2.0.dta	0000_XuPing_MC115_R_11_33PER.19389.19389.2.1.dta	AAAAPGVSTLELDR	KAAAAPGVSTLELD
0000_XuPing_MC115_T_11_20PER.21286.21286.2.0.dta	0000_XuPing_MC115_R_11_33PER.19540.19540.2.1.dta	AAAAPGVSTLELDR	KAAAAPGVSTLELD
0000_XuPing_MC115_T_11_20PER.21286.21286.2.0.dta	0000_XuPing_MC115_R_11_33PER.19476.19476.2.0.dta	AAAAPGVSTLELDR	KAAAAPGVSTLELD
0000_XuPing_MC115_T_12_33PER.21062.21062.2.0.dta	0000_XuPing_MC115_R_12_33PER.18048.18048.2.0.dta	AAAAPGVSTLELDR	KAAAAPGVSTLELD
0000_XuPing_MC115_T_12_33PER.21062.21062.2.0.dta	0000_XuPing_MC115_R_12_33PER.18070.18070.2.0.dta	AAAAPGVSTLELDR	KAAAAPGVSTLELD
0000_XuPing_MC115_T_12_33PER.21062.21062.2.0.dta	0000_XuPing_MC115_R_11_33PER.19416.19416.2.0.dta	AAAAPGVSTLELDR	KAAAAPGVSTLELD
0000_XuPing_MC115_T_12_33PER.21062.21062.2.0.dta	0000_XuPing_MC115_R_11_33PER.19440.19440.2.0.dta	AAAAPGVSTLELDR	KAAAAPGVSTLELD
0000_XuPing_MC115_T_12_33PER.21062.21062.2.0.dta	0000_XuPing_MC115_R_11_33PER.19389.19389.2.1.dta	AAAAPGVSTLELDR	KAAAAPGVSTLELD
0000_XuPing_MC115_T_12_33PER.21062.21062.2.0.dta	0000_XuPing_MC115_R_11_33PER.19540.19540.2.1.dta	AAAAPGVSTLELDR	KAAAAPGVSTLELD
0000_XuPing_MC115_T_12_33PER.21062.21062.2.0.dta	0000_XuPing_MC115_R_11_33PER.19476.19476.2.0.dta	AAAAPGVSTLELDR	KAAAAPGVSTLELD
0000_XuPing_MC115_T_11_20PER.21348.21348.2.0.dta	0000_XuPing_MC115_R_12_33PER.18048.18048.2.0.dta	AAAAPGVSTLELDR	KAAAAPGVSTLELD
0000_XuPing_MC115_T_11_20PER.21348.21348.2.0.dta	0000_XuPing_MC115_R_12_33PER.18070.18070.2.0.dta	AAAAPGVSTLELDR	KAAAAPGVSTLELD
0000_XuPing_MC115_T_11_20PER.21348.21348.2.0.dta	0000_XuPing_MC115_R_11_33PER.19416.19416.2.0.dta	AAAAPGVSTLELDR	KAAAAPGVSTLELD
0000_XuPing_MC115_T_11_20PER.21348.21348.2.0.dta	0000_XuPing_MC115_R_11_33PER.19440.19440.2.0.dta	AAAAPGVSTLELDR	KAAAAPGVSTLELD
0000_XuPing_MC115_T_11_20PER.21348.21348.2.0.dta	0000_XuPing_MC115_R_11_33PER.19389.19389.2.1.dta	AAAAPGVSTLELDR	KAAAAPGVSTLELD
0000_XuPing_MC115_T_11_20PER.21348.21348.2.0.dta	0000_XuPing_MC115_R_11_33PER.19540.19540.2.1.dta	AAAAPGVSTLELDR	KAAAAPGVSTLELD
0000_XuPing_MC115_T_11_20PER.21348.21348.2.0.dta	0000_XuPing_MC115_R_11_33PER.19476.19476.2.0.dta	AAAAPGVSTLELDR	KAAAAPGVSTLELD
0000_XuPing_MC115_T_12_33PER.21234.21234.2.1.dta	0000_XuPing_MC115_R_12_33PER.18048.18048.2.0.dta	AAAAPGVSTLELDR	KAAAAPGVSTLELD
0000_XuPing_MC115_T_12_33PER.21234.21234.2.1.dta	0000_XuPing_MC115_R_12_33PER.18070.18070.2.0.dta	AAAAPGVSTLELDR	KAAAAPGVSTLELD
0000_XuPing_MC115_T_12_33PER.21234.21234.2.1.dta	0000_XuPing_MC115_R_11_33PER.19416.19416.2.0.dta	AAAAPGVSTLELDR	KAAAAPGVSTLELD
0000_XuPing_MC115_T_12_33PER.21234.21234.2.1.dta	0000_XuPing_MC115_R_11_33PER.19440.19440.2.0.dta	AAAAPGVSTLELDR	KAAAAPGVSTLELD
0000_XuPing_MC115_T_12_33PER.21234.21234.2.1.dta	0000_XuPing_MC115_R_11_33PER.19389.19389.2.1.dta	AAAAPGVSTLELDR	KAAAAPGVSTLELD
0000_XuPing_MC115_T_12_33PER.21234.21234.2.1.dta	0000_XuPing_MC115_R_11_33PER.19540.19540.2.1.dta	AAAAPGVSTLELDR	KAAAAPGVSTLELD
0000_XuPing_MC115_T_12_33PER.21234.21234.2.1.dta	0000_XuPing_MC115_R_11_33PER.19476.19476.2.0.dta	AAAAPGVSTLELDR	KAAAAPGVSTLELD
0000_XuPing_MC115_T_10_20PER.26209.26209.2.0.dta	0000_XuPing_MC115_R_10_33PER.22907.22907.2.0.dta	AAAAQDSGAFSDQIVGIK	KAAAAQDSGAFSDQIVGI
0000_XuPing_MC115_T_10_20PER.26209.26209.2.0.dta	0000_XuPing_MC115_R_11_33PER.26337.26337.2.0.dta	AAAAQDSGAFSDQIVGIK	KAAAAQDSGAFSDQIVGI
0000_XuPing_MC115_T_10_20PER.26209.26209.2.0.dta	0000_XuPing_MC115_R_11_33PER.26315.26315.2.0.dta	AAAAQDSGAFSDQIVGIK	KAAAAQDSGAFSDQIVGI
0000_XuPing_MC115_T_10_20PER.26209.26209.2.0.dta	0000_XuPing_MC115_R_10_33PER.22859.22859.2.3.dta	AAAAQDSGAFSDQIVGIK	KAAAAQDSGAFSDQIVGI
0000_XuPing_MC115_T_10_20PER.26209.26209.2.0.dta	0000_XuPing_MC115_R_10_33PER.22841.22841.2.0.dta	AAAAQDSGAFSDQIVGIK	KAAAAQDSGAFSDQIVGI
0000_XuPing_MC115_T_11_20PER.24935.24935.2.0.dta	0000_XuPing_MC115_R_10_33PER.22907.22907.2.0.dta	AAAAQDSGAFSDQIVGIK	KAAAAQDSGAFSDQIVGI
0000_XuPing_MC115_T_11_20PER.24935.24935.2.0.dta	0000_XuPing_MC115_R_11_33PER.26337.26337.2.0.dta	AAAAQDSGAFSDQIVGIK	KAAAAQDSGAFSDQIVGI
0000_XuPing_MC115_T_11_20PER.24935.24935.2.0.dta	0000_XuPing_MC115_R_11_33PER.26315.26315.2.0.dta	AAAAQDSGAFSDQIVGIK	KAAAAQDSGAFSDQIVGI
0000_XuPing_MC115_T_11_20PER.24935.24935.2.0.dta	0000_XuPing_MC115_R_10_33PER.22859.22859.2.3.dta	AAAAQDSGAFSDQIVGIK	KAAAAQDSGAFSDQIVGI
0000_XuPing_MC115_T_11_20PER.24935.24935.2.0.dta	0000_XuPing_MC115_R_10_33PER.22841.22841.2.0.dta	AAAAQDSGAFSDQIVGIK	KAAAAQDSGAFSDQIVGI
0000_XuPing_MC115_T_10_20PER.26217.26217.2.0.dta	0000_XuPing_MC115_R_10_33PER.22907.22907.2.0.dta	AAAAQDSGAFSDQIVGIK	KAAAAQDSGAFSDQIVGI
0000_XuPing_MC115_T_10_20PER.26217.26217.2.0.dta	0000_XuPing_MC115_R_11_33PER.26337.26337.2.0.dta	AAAAQDSGAFSDQIVGIK	KAAAAQDSGAFSDQIVGI
0000_XuPing_MC115_T_10_20PER.26217.26217.2.0.dta	0000_XuPing_MC115_R_11_33PER.26315.26315.2.0.dta	AAAAQDSGAFSDQIVGIK	KAAAAQDSGAFSDQIVGI
0000_XuPing_MC115_T_10_20PER.26217.26217.2.0.dta	0000_XuPing_MC115_R_10_33PER.22859.22859.2.3.dta	AAAAQDSGAFSDQIVGIK	KAAAAQDSGAFSDQIVGI
0000_XuPing_MC115_T_10_20PER.26217.26217.2.0.dta	0000_XuPing_MC115_R_10_33PER.22841.22841.2.0.dta	AAAAQDSGAFSDQIVGIK	KAAAAQDSGAFSDQIVGI
0000_XuPing_MC115_T_10_20PER.26224.26224.3.0.dta	0000_XuPing_MC115_R_10_33PER.22907.22907.2.0.dta	AAAAQDSGAFSDQIVGIK	KAAAAQDSGAFSDQIVGI
0000_XuPing_MC115_T_10_20PER.26224.26224.3.0.dta	0000_XuPing_MC115_R_11_33PER.26337.26337.2.0.dta	AAAAQDSGAFSDQIVGIK	KAAAAQDSGAFSDQIVGI
0000_XuPing_MC115_T_10_20PER.26224.26224.3.0.dta	0000_XuPing_MC115_R_11_33PER.26315.26315.2.0.dta	AAAAQDSGAFSDQIVGIK	KAAAAQDSGAFSDQIVGI
0000_XuPing_MC115_T_10_20PER.26224.26224.3.0.dta	0000_XuPing_MC115_R_10_33PER.22859.22859.2.3.dta	AAAAQDSGAFSDQIVGIK	KAAAAQDSGAFSDQIVGI
0000_XuPing_MC115_T_10_20PER.26224.26224.3.0.dta	0000_XuPing_MC115_R_10_33PER.22841.22841.2.0.dta	AAAAQDSGAFSDQIVGIK	KAAAAQDSGAFSDQIVGI
0000_XuPing_MC115_T_11_20PER.24946.24946.2.0.dta	0000_XuPing_MC115_R_10_33PER.22907.22907.2.0.dta	AAAAQDSGAFSDQIVGIK	KAAAAQDSGAFSDQIVGI
0000_XuPing_MC115_T_11_20PER.24946.24946.2.0.dta	0000_XuPing_MC115_R_11_33PER.26337.26337.2.0.dta	AAAAQDSGAFSDQIVGIK	KAAAAQDSGAFSDQIVGI
0000_XuPing_MC115_T_11_20PER.24946.24946.2.0.dta	0000_XuPing_MC115_R_11_33PER.26315.26315.2.0.dta	AAAAQDSGAFSDQIVGIK	KAAAAQDSGAFSDQIVGI
0000_XuPing_MC115_T_11_20PER.24946.24946.2.0.dta	0000_XuPing_MC115_R_10_33PER.22859.22859.2.3.dta	AAAAQDSGAFSDQIVGIK	KAAAAQDSGAFSDQIVGI
0000_XuPing_MC115_T_11_20PER.24946.24946.2.0.dta	0000_XuPing_MC115_R_10_33PER.22841.22841.2.0.dta	AAAAQDSGAFSDQIVGIK	KAAAAQDSGAFSDQIVGI
0000_XuPing_MC115_T_10_20PER.26248.26248.3.0.dta	0000_XuPing_MC115_R_10_33PER.22907.22907.2.0.dta	AAAAQDSGAFSDQIVGIK	KAAAAQDSGAFSDQIVGI
0000_XuPing_MC115_T_10_20PER.26248.26248.3.0.dta	0000_XuPing_MC115_R_11_33PER.26337.26337.2.0.dta	AAAAQDSGAFSDQIVGIK	KAAAAQDSGAFSDQIVGI
0000_XuPing_MC115_T_10_20PER.26248.26248.3.0.dta	0000_XuPing_MC115_R_11_33PER.26315.26315.2.0.dta	AAAAQDSGAFSDQIVGIK	KAAAAQDSGAFSDQIVGI
0000_XuPing_MC115_T_10_20PER.26248.26248.3.0.dta	0000_XuPing_MC115_R_10_33PER.22859.22859.2.3.dta	AAAAQDSGAFSDQIVGIK	KAAAAQDSGAFSDQIVGI
0000_XuPing_MC115_T_10_20PER.26248.26248.3.0.dta	0000_XuPing_MC115_R_10_33PER.22841.22841.2.0.dta	AAAAQDSGAFSDQIVGIK	KAAAAQDSGAFSDQIVGI
0000_XuPing_MC115_T_11_20PER.24963.24963.3.0.dta	0000_XuPing_MC115_R_10_33PER.22907.22907.2.0.dta	AAAAQDSGAFSDQIVGIK	KAAAAQDSGAFSDQIVGI
0000_XuPing_MC115_T_11_20PER.24963.24963.3.0.dta	0000_XuPing_MC115_R_11_33PER.26337.26337.2.0.dta	AAAAQDSGAFSDQIVGIK	KAAAAQDSGAFSDQIVGI
0000_XuPing_MC115_T_11_20PER.24963.24963.3.0.dta	0000_XuPing_MC115_R_11_33PER.26315.26315.2.0.dta	AAAAQDSGAFSDQIVGIK	KAAAAQDSGAFSDQIVGI
0000_XuPing_MC115_T_11_20PER.24963.24963.3.0.dta	0000_XuPing_MC115_R_10_33PER.22859.22859.2.3.dta	AAAAQDSGAFSDQIVGIK	KAAAAQDSGAFSDQIVGI
0000_XuPing_MC115_T_11_20PER.24963.24963.3.0.dta	0000_XuPing_MC115_R_10_33PER.22841.22841.2.0.dta	AAAAQDSGAFSDQIVGIK	KAAAAQDSGAFSDQIVGI
0000_XuPing_MC115_T_10_20PER.26343.26343.3.1.dta	0000_XuPing_MC115_R_10_33PER.22907.22907.2.0.dta	AAAAQDSGAFSDQIVGIK	KAAAAQDSGAFSDQIVGI
0000_XuPing_MC115_T_10_20PER.26343.26343.3.1.dta	0000_XuPing_MC115_R_11_33PER.26337.26337.2.0.dta	AAAAQDSGAFSDQIVGIK	KAAAAQDSGAFSDQIVGI
0000_XuPing_MC115_T_10_20PER.26343.26343.3.1.dta	0000_XuPing_MC115_R_11_33PER.26315.26315.2.0.dta	AAAAQDSGAFSDQIVGIK	KAAAAQDSGAFSDQIVGI
0000_XuPing_MC115_T_10_20PER.26343.26343.3.1.dta	0000_XuPing_MC115_R_10_33PER.22859.22859.2.3.dta	AAAAQDSGAFSDQIVGIK	KAAAAQDSGAFSDQIVGI
0000_XuPing_MC115_T_10_20PER.26343.26343.3.1.dta	0000_XuPing_MC115_R_10_33PER.22841.22841.2.0.dta	AAAAQDSGAFSDQIVGIK	KAAAAQDSGAFSDQIVGI
0000_XuPing_MC115_T_11_20PER.25041.25041.3.0.dta	0000_XuPing_MC115_R_10_33PER.22907.22907.2.0.dta	AAAAQDSGAFSDQIVGIK	KAAAAQDSGAFSDQIVGI
0000_XuPing_MC115_T_11_20PER.25041.25041.3.0.dta	0000_XuPing_MC115_R_11_33PER.26337.26337.2.0.dta	AAAAQDSGAFSDQIVGIK	KAAAAQDSGAFSDQIVGI
0000_XuPing_MC115_T_11_20PER.25041.25041.3.0.dta	0000_XuPing_MC115_R_11_33PER.26315.26315.2.0.dta	AAAAQDSGAFSDQIVGIK	KAAAAQDSGAFSDQIVGI
0000_XuPing_MC115_T_11_20PER.25041.25041.3.0.dta	0000_XuPing_MC115_R_10_33PER.22859.22859.2.3.dta	AAAAQDSGAFSDQIVGIK	KAAAAQDSGAFSDQIVGI
0000_XuPing_MC115_T_11_20PER.25041.25041.3.0.dta	0000_XuPing_MC115_R_10_33PER.22841.22841.2.0.dta	AAAAQDSGAFSDQIVGIK	KAAAAQDSGAFSDQIVGI
0000_XuPing_MC115_T_11_20PER.25038.25038.3.0.dta	0000_XuPing_MC115_R_10_33PER.22907.22907.2.0.dta	AAAAQDSGAFSDQIVGIK	KAAAAQDSGAFSDQIVGI
0000_XuPing_MC115_T_11_20PER.25038.25038.3.0.dta	0000_XuPing_MC115_R_11_33PER.26337.26337.2.0.dta	AAAAQDSGAFSDQIVGIK	KAAAAQDSGAFSDQIVGI
0000_XuPing_MC115_T_11_20PER.25038.25038.3.0.dta	0000_XuPing_MC115_R_11_33PER.26315.26315.2.0.dta	AAAAQDSGAFSDQIVGIK	KAAAAQDSGAFSDQIVGI
0000_XuPing_MC115_T_11_20PER.25038.25038.3.0.dta	0000_XuPing_MC115_R_10_33PER.22859.22859.2.3.dta	AAAAQDSGAFSDQIVGIK	KAAAAQDSGAFSDQIVGI
0000_XuPing_MC115_T_11_20PER.25038.25038.3.0.dta	0000_XuPing_MC115_R_10_33PER.22841.22841.2.0.dta	AAAAQDSGAFSDQIVGIK	KAAAAQDSGAFSDQIVGI
0000_XuPing_MC115_T_11_20PER.26087.26087.2.0.dta	0000_XuPing_MC115_R_11_33PER.24152.24152.2.0.dta	AAAAQLADGLALTR	RAAAAQLADGLALT
0000_XuPing_MC115_T_11_20PER.26117.26117.3.0.dta	0000_XuPing_MC115_R_11_33PER.24152.24152.2.0.dta	AAAAQLADGLALTR	RAAAAQLADGLALT
0000_XuPing_MC115_T_13_20PER.24270.24270.2.0.dta	0000_XuPing_MC115_R_13_33PER.20060.20060.2.1.dta	AAAAQLIDCAVR	RAAAAQLIDCAV
0000_XuPing_MC115_T_13_20PER.24278.24278.2.2.dta	0000_XuPing_MC115_R_13_33PER.20060.20060.2.1.dta	AAAAQLIDCAVR	RAAAAQLIDCAV
0000_XuPing_MC115_T_13_20PER.24308.24308.2.2.dta	0000_XuPing_MC115_R_13_33PER.20060.20060.2.1.dta	AAAAQLIDCAVR	RAAAAQLIDCAV
0000_XuPing_MC115_T_13_20PER.24411.24411.2.2.dta	0000_XuPing_MC115_R_13_33PER.20060.20060.2.1.dta	AAAAQLIDCAVR	RAAAAQLIDCAV
0000_XuPing_MC115_T_13_20PER.24190.24190.2.1.dta	0000_XuPing_MC115_R_13_33PER.20060.20060.2.1.dta	AAAAQLIDCAVR	RAAAAQLIDCAV
0000_XuPing_MC115_T_2_20PER.8313.8313.2.0.dta	0000_XuPing_MC115_R_1_33PER.10870.10870.2.0.dta	AAAAQVLPDAK	KAAAAQVLPDA
0000_XuPing_MC115_T_2_20PER.8313.8313.2.0.dta	0000_XuPing_MC115_R_2_33PER.10174.10174.2.0.dta	AAAAQVLPDAK	KAAAAQVLPDA
0000_XuPing_MC115_T_2_20PER.8313.8313.2.0.dta	0000_XuPing_MC115_R_2_33PER.10178.10178.2.0.dta	AAAAQVLPDAK	KAAAAQVLPDA
0000_XuPing_MC115_T_2_20PER.8313.8313.2.0.dta	0000_XuPing_MC115_R_1_33PER.10725.10725.2.0.dta	AAAAQVLPDAK	KAAAAQVLPDA
0000_XuPing_MC115_T_2_20PER.8313.8313.2.0.dta	0000_XuPing_MC115_R_1_33PER.11020.11020.2.1.dta	AAAAQVLPDAK	KAAAAQVLPDA
0000_XuPing_MC115_T_1_20PER.8714.8714.2.0.dta	0000_XuPing_MC115_R_1_33PER.10870.10870.2.0.dta	AAAAQVLPDAK	KAAAAQVLPDA
0000_XuPing_MC115_T_1_20PER.8714.8714.2.0.dta	0000_XuPing_MC115_R_2_33PER.10174.10174.2.0.dta	AAAAQVLPDAK	KAAAAQVLPDA
0000_XuPing_MC115_T_1_20PER.8714.8714.2.0.dta	0000_XuPing_MC115_R_2_33PER.10178.10178.2.0.dta	AAAAQVLPDAK	KAAAAQVLPDA
0000_XuPing_MC115_T_1_20PER.8714.8714.2.0.dta	0000_XuPing_MC115_R_1_33PER.10725.10725.2.0.dta	AAAAQVLPDAK	KAAAAQVLPDA
0000_XuPing_MC115_T_1_20PER.8714.8714.2.0.dta	0000_XuPing_MC115_R_1_33PER.11020.11020.2.1.dta	AAAAQVLPDAK	KAAAAQVLPDA
0000_XuPing_MC115_T_2_20PER.8281.8281.2.0.dta	0000_XuPing_MC115_R_1_33PER.10870.10870.2.0.dta	AAAAQVLPDAK	KAAAAQVLPDA
0000_XuPing_MC115_T_2_20PER.8281.8281.2.0.dta	0000_XuPing_MC115_R_2_33PER.10174.10174.2.0.dta	AAAAQVLPDAK	KAAAAQVLPDA
0000_XuPing_MC115_T_2_20PER.8281.8281.2.0.dta	0000_XuPing_MC115_R_2_33PER.10178.10178.2.0.dta	AAAAQVLPDAK	KAAAAQVLPDA
0000_XuPing_MC115_T_2_20PER.8281.8281.2.0.dta	0000_XuPing_MC115_R_1_33PER.10725.10725.2.0.dta	AAAAQVLPDAK	KAAAAQVLPDA
0000_XuPing_MC115_T_2_20PER.8281.8281.2.0.dta	0000_XuPing_MC115_R_1_33PER.11020.11020.2.1.dta	AAAAQVLPDAK	KAAAAQVLPDA
0000_XuPing_MC115_T_2_20PER.8549.8549.2.1.dta	0000_XuPing_MC115_R_1_33PER.10870.10870.2.0.dta	AAAAQVLPDAK	KAAAAQVLPDA
0000_XuPing_MC115_T_2_20PER.8549.8549.2.1.dta	0000_XuPing_MC115_R_2_33PER.10174.10174.2.0.dta	AAAAQVLPDAK	KAAAAQVLPDA
0000_XuPing_MC115_T_2_20PER.8549.8549.2.1.dta	0000_XuPing_MC115_R_2_33PER.10178.10178.2.0.dta	AAAAQVLPDAK	KAAAAQVLPDA
0000_XuPing_MC115_T_2_20PER.8549.8549.2.1.dta	0000_XuPing_MC115_R_1_33PER.10725.10725.2.0.dta	AAAAQVLPDAK	KAAAAQVLPDA
0000_XuPing_MC115_T_2_20PER.8549.8549.2.1.dta	0000_XuPing_MC115_R_1_33PER.11020.11020.2.1.dta	AAAAQVLPDAK	KAAAAQVLPDA
0000_XuPing_MC115_T_1_20PER.8697.8697.2.0.dta	0000_XuPing_MC115_R_1_33PER.10870.10870.2.0.dta	AAAAQVLPDAK	KAAAAQVLPDA
0000_XuPing_MC115_T_1_20PER.8697.8697.2.0.dta	0000_XuPing_MC115_R_2_33PER.10174.10174.2.0.dta	AAAAQVLPDAK	KAAAAQVLPDA
0000_XuPing_MC115_T_1_20PER.8697.8697.2.0.dta	0000_XuPing_MC115_R_2_33PER.10178.10178.2.0.dta	AAAAQVLPDAK	KAAAAQVLPDA
0000_XuPing_MC115_T_1_20PER.8697.8697.2.0.dta	0000_XuPing_MC115_R_1_33PER.10725.10725.2.0.dta	AAAAQVLPDAK	KAAAAQVLPDA
0000_XuPing_MC115_T_1_20PER.8697.8697.2.0.dta	0000_XuPing_MC115_R_1_33PER.11020.11020.2.1.dta	AAAAQVLPDAK	KAAAAQVLPDA
0000_XuPing_MC115_T_1_20PER.8996.8996.2.1.dta	0000_XuPing_MC115_R_1_33PER.10870.10870.2.0.dta	AAAAQVLPDAK	KAAAAQVLPDA
0000_XuPing_MC115_T_1_20PER.8996.8996.2.1.dta	0000_XuPing_MC115_R_2_33PER.10174.10174.2.0.dta	AAAAQVLPDAK	KAAAAQVLPDA
0000_XuPing_MC115_T_1_20PER.8996.8996.2.1.dta	0000_XuPing_MC115_R_2_33PER.10178.10178.2.0.dta	AAAAQVLPDAK	KAAAAQVLPDA
0000_XuPing_MC115_T_1_20PER.8996.8996.2.1.dta	0000_XuPing_MC115_R_1_33PER.10725.10725.2.0.dta	AAAAQVLPDAK	KAAAAQVLPDA
0000_XuPing_MC115_T_1_20PER.8996.8996.2.1.dta	0000_XuPing_MC115_R_1_33PER.11020.11020.2.1.dta	AAAAQVLPDAK	KAAAAQVLPDA
0000_XuPing_MC115_T_1_20PER.9004.9004.2.1.dta	0000_XuPing_MC115_R_1_33PER.10870.10870.2.0.dta	AAAAQVLPDAK	KAAAAQVLPDA
0000_XuPing_MC115_T_1_20PER.9004.9004.2.1.dta	0000_XuPing_MC115_R_2_33PER.10174.10174.2.0.dta	AAAAQVLPDAK	KAAAAQVLPDA
0000_XuPing_MC115_T_1_20PER.9004.9004.2.1.dta	0000_XuPing_MC115_R_2_33PER.10178.10178.2.0.dta	AAAAQVLPDAK	KAAAAQVLPDA
0000_XuPing_MC115_T_1_20PER.9004.9004.2.1.dta	0000_XuPing_MC115_R_1_33PER.10725.10725.2.0.dta	AAAAQVLPDAK	KAAAAQVLPDA
0000_XuPing_MC115_T_1_20PER.9004.9004.2.1.dta	0000_XuPing_MC115_R_1_33PER.11020.11020.2.1.dta	AAAAQVLPDAK	KAAAAQVLPDA
0000_XuPing_MC115_T_2_20PER.8501.8501.2.1.dta	0000_XuPing_MC115_R_1_33PER.10870.10870.2.0.dta	AAAAQVLPDAK	KAAAAQVLPDA
0000_XuPing_MC115_T_2_20PER.8501.8501.2.1.dta	0000_XuPing_MC115_R_2_33PER.10174.10174.2.0.dta	AAAAQVLPDAK	KAAAAQVLPDA
0000_XuPing_MC115_T_2_20PER.8501.8501.2.1.dta	0000_XuPing_MC115_R_2_33PER.10178.10178.2.0.dta	AAAAQVLPDAK	KAAAAQVLPDA
0000_XuPing_MC115_T_2_20PER.8501.8501.2.1.dta	0000_XuPing_MC115_R_1_33PER.10725.10725.2.0.dta	AAAAQVLPDAK	KAAAAQVLPDA
0000_XuPing_MC115_T_2_20PER.8501.8501.2.1.dta	0000_XuPing_MC115_R_1_33PER.11020.11020.2.1.dta	AAAAQVLPDAK	KAAAAQVLPDA
0000_XuPing_MC115_T_2_20PER.8237.8237.2.1.dta	0000_XuPing_MC115_R_1_33PER.10870.10870.2.0.dta	AAAAQVLPDAK	KAAAAQVLPDA
0000_XuPing_MC115_T_2_20PER.8237.8237.2.1.dta	0000_XuPing_MC115_R_2_33PER.10174.10174.2.0.dta	AAAAQVLPDAK	KAAAAQVLPDA
0000_XuPing_MC115_T_2_20PER.8237.8237.2.1.dta	0000_XuPing_MC115_R_2_33PER.10178.10178.2.0.dta	AAAAQVLPDAK	KAAAAQVLPDA
0000_XuPing_MC115_T_2_20PER.8237.8237.2.1.dta	0000_XuPing_MC115_R_1_33PER.10725.10725.2.0.dta	AAAAQVLPDAK	KAAAAQVLPDA
0000_XuPing_MC115_T_2_20PER.8237.8237.2.1.dta	0000_XuPing_MC115_R_1_33PER.11020.11020.2.1.dta	AAAAQVLPDAK	KAAAAQVLPDA
0000_XuPing_MC115_T_1_20PER.8847.8847.2.2.dta	0000_XuPing_MC115_R_1_33PER.10870.10870.2.0.dta	AAAAQVLPDAK	KAAAAQVLPDA
0000_XuPing_MC115_T_1_20PER.8847.8847.2.2.dta	0000_XuPing_MC115_R_2_33PER.10174.10174.2.0.dta	AAAAQVLPDAK	KAAAAQVLPDA
0000_XuPing_MC115_T_1_20PER.8847.8847.2.2.dta	0000_XuPing_MC115_R_2_33PER.10178.10178.2.0.dta	AAAAQVLPDAK	KAAAAQVLPDA
0000_XuPing_MC115_T_1_20PER.8847.8847.2.2.dta	0000_XuPing_MC115_R_1_33PER.10725.10725.2.0.dta	AAAAQVLPDAK	KAAAAQVLPDA
0000_XuPing_MC115_T_1_20PER.8847.8847.2.2.dta	0000_XuPing_MC115_R_1_33PER.11020.11020.2.1.dta	AAAAQVLPDAK	KAAAAQVLPDA
0000_XuPing_MC115_T_7_20PER.4486.4486.2.0.dta	0000_XuPing_MC115_R_7_33PER.1824.1824.2.0.dta	AAAATTDTAEQER	RAAAATTDTAEQE
0000_XuPing_MC115_T_7_20PER.4486.4486.2.0.dta	0000_XuPing_MC115_R_7_33PER.1837.1837.2.0.dta	AAAATTDTAEQER	RAAAATTDTAEQE
0000_XuPing_MC115_T_7_20PER.4496.4496.2.0.dta	0000_XuPing_MC115_R_7_33PER.1824.1824.2.0.dta	AAAATTDTAEQER	RAAAATTDTAEQE
0000_XuPing_MC115_T_7_20PER.4496.4496.2.0.dta	0000_XuPing_MC115_R_7_33PER.1837.1837.2.0.dta	AAAATTDTAEQER	RAAAATTDTAEQE
0000_XuPing_MC115_T_8_20PER.3037.3037.2.0.dta	0000_XuPing_MC115_R_7_33PER.1824.1824.2.0.dta	AAAATTDTAEQER	RAAAATTDTAEQE
0000_XuPing_MC115_T_8_20PER.3037.3037.2.0.dta	0000_XuPing_MC115_R_7_33PER.1837.1837.2.0.dta	AAAATTDTAEQER	RAAAATTDTAEQE
0000_XuPing_MC115_T_10_20PER.23772.23772.2.0.dta	0000_XuPing_MC115_R_10_33PER.18815.18815.2.0.dta	AAAAWSGGYFSK	RAAAAWSGGYFS
0000_XuPing_MC115_T_10_20PER.23772.23772.2.0.dta	0000_XuPing_MC115_R_10_33PER.18816.18816.2.0.dta	AAAAWSGGYFSK	RAAAAWSGGYFS
0000_XuPing_MC115_T_10_20PER.23758.23758.2.0.dta	0000_XuPing_MC115_R_10_33PER.18815.18815.2.0.dta	AAAAWSGGYFSK	RAAAAWSGGYFS
0000_XuPing_MC115_T_10_20PER.23758.23758.2.0.dta	0000_XuPing_MC115_R_10_33PER.18816.18816.2.0.dta	AAAAWSGGYFSK	RAAAAWSGGYFS
0000_XuPing_MC115_T_10_20PER.23744.23744.2.0.dta	0000_XuPing_MC115_R_10_33PER.18815.18815.2.0.dta	AAAAWSGGYFSK	RAAAAWSGGYFS
0000_XuPing_MC115_T_10_20PER.23744.23744.2.0.dta	0000_XuPing_MC115_R_10_33PER.18816.18816.2.0.dta	AAAAWSGGYFSK	RAAAAWSGGYFS
0000_XuPing_MC115_T_13_20PER.16202.16202.2.0.dta	0000_XuPing_MC115_R_13_33PER.13479.13479.3.0.dta	AAADAAGVHVVINAR	RAAADAAGVHVVINA
0000_XuPing_MC115_T_13_20PER.16202.16202.2.0.dta	0000_XuPing_MC115_R_13_33PER.13460.13460.2.0.dta	AAADAAGVHVVINAR	RAAADAAGVHVVINA
0000_XuPing_MC115_T_13_20PER.16202.16202.2.0.dta	0000_XuPing_MC115_R_13_33PER.13580.13580.3.2.dta	AAADAAGVHVVINAR	RAAADAAGVHVVINA
0000_XuPing_MC115_T_13_20PER.16161.16161.2.0.dta	0000_XuPing_MC115_R_13_33PER.13479.13479.3.0.dta	AAADAAGVHVVINAR	RAAADAAGVHVVINA
0000_XuPing_MC115_T_13_20PER.16161.16161.2.0.dta	0000_XuPing_MC115_R_13_33PER.13460.13460.2.0.dta	AAADAAGVHVVINAR	RAAADAAGVHVVINA
0000_XuPing_MC115_T_13_20PER.16161.16161.2.0.dta	0000_XuPing_MC115_R_13_33PER.13580.13580.3.2.dta	AAADAAGVHVVINAR	RAAADAAGVHVVINA
0000_XuPing_MC115_T_13_20PER.16564.16564.2.1.dta	0000_XuPing_MC115_R_13_33PER.13479.13479.3.0.dta	AAADAAGVHVVINAR	RAAADAAGVHVVINA
0000_XuPing_MC115_T_13_20PER.16564.16564.2.1.dta	0000_XuPing_MC115_R_13_33PER.13460.13460.2.0.dta	AAADAAGVHVVINAR	RAAADAAGVHVVINA
0000_XuPing_MC115_T_13_20PER.16564.16564.2.1.dta	0000_XuPing_MC115_R_13_33PER.13580.13580.3.2.dta	AAADAAGVHVVINAR	RAAADAAGVHVVINA
0000_XuPing_MC115_T_13_20PER.16222.16222.3.0.dta	0000_XuPing_MC115_R_13_33PER.13479.13479.3.0.dta	AAADAAGVHVVINAR	RAAADAAGVHVVINA
0000_XuPing_MC115_T_13_20PER.16222.16222.3.0.dta	0000_XuPing_MC115_R_13_33PER.13460.13460.2.0.dta	AAADAAGVHVVINAR	RAAADAAGVHVVINA
0000_XuPing_MC115_T_13_20PER.16222.16222.3.0.dta	0000_XuPing_MC115_R_13_33PER.13580.13580.3.2.dta	AAADAAGVHVVINAR	RAAADAAGVHVVINA
0000_XuPing_MC115_T_13_20PER.16220.16220.3.0.dta	0000_XuPing_MC115_R_13_33PER.13479.13479.3.0.dta	AAADAAGVHVVINAR	RAAADAAGVHVVINA
0000_XuPing_MC115_T_13_20PER.16220.16220.3.0.dta	0000_XuPing_MC115_R_13_33PER.13460.13460.2.0.dta	AAADAAGVHVVINAR	RAAADAAGVHVVINA
0000_XuPing_MC115_T_13_20PER.16220.16220.3.0.dta	0000_XuPing_MC115_R_13_33PER.13580.13580.3.2.dta	AAADAAGVHVVINAR	RAAADAAGVHVVINA
0000_XuPing_MC115_T_13_20PER.16196.16196.3.0.dta	0000_XuPing_MC115_R_13_33PER.13479.13479.3.0.dta	AAADAAGVHVVINAR	RAAADAAGVHVVINA
0000_XuPing_MC115_T_13_20PER.16196.16196.3.0.dta	0000_XuPing_MC115_R_13_33PER.13460.13460.2.0.dta	AAADAAGVHVVINAR	RAAADAAGVHVVINA
0000_XuPing_MC115_T_13_20PER.16196.16196.3.0.dta	0000_XuPing_MC115_R_13_33PER.13580.13580.3.2.dta	AAADAAGVHVVINAR	RAAADAAGVHVVINA
0000_XuPing_MC115_T_13_20PER.16381.16381.3.1.dta	0000_XuPing_MC115_R_13_33PER.13479.13479.3.0.dta	AAADAAGVHVVINAR	RAAADAAGVHVVINA
0000_XuPing_MC115_T_13_20PER.16381.16381.3.1.dta	0000_XuPing_MC115_R_13_33PER.13460.13460.2.0.dta	AAADAAGVHVVINAR	RAAADAAGVHVVINA
0000_XuPing_MC115_T_13_20PER.16381.16381.3.1.dta	0000_XuPing_MC115_R_13_33PER.13580.13580.3.2.dta	AAADAAGVHVVINAR	RAAADAAGVHVVINA
0000_XuPing_MC115_T_13_20PER.16379.16379.2.0.dta	0000_XuPing_MC115_R_13_33PER.13479.13479.3.0.dta	AAADAAGVHVVINAR	RAAADAAGVHVVINA
0000_XuPing_MC115_T_13_20PER.16379.16379.2.0.dta	0000_XuPing_MC115_R_13_33PER.13460.13460.2.0.dta	AAADAAGVHVVINAR	RAAADAAGVHVVINA
0000_XuPing_MC115_T_13_20PER.16379.16379.2.0.dta	0000_XuPing_MC115_R_13_33PER.13580.13580.3.2.dta	AAADAAGVHVVINAR	RAAADAAGVHVVINA
0000_XuPing_MC115_T_13_20PER.17135.17135.2.2.dta	0000_XuPing_MC115_R_13_33PER.13479.13479.3.0.dta	AAADAAGVHVVINAR	RAAADAAGVHVVINA
0000_XuPing_MC115_T_13_20PER.17135.17135.2.2.dta	0000_XuPing_MC115_R_13_33PER.13460.13460.2.0.dta	AAADAAGVHVVINAR	RAAADAAGVHVVINA
0000_XuPing_MC115_T_13_20PER.17135.17135.2.2.dta	0000_XuPing_MC115_R_13_33PER.13580.13580.3.2.dta	AAADAAGVHVVINAR	RAAADAAGVHVVINA
0000_XuPing_MC115_T_13_20PER.16984.16984.3.1.dta	0000_XuPing_MC115_R_13_33PER.13479.13479.3.0.dta	AAADAAGVHVVINAR	RAAADAAGVHVVINA
0000_XuPing_MC115_T_13_20PER.16984.16984.3.1.dta	0000_XuPing_MC115_R_13_33PER.13460.13460.2.0.dta	AAADAAGVHVVINAR	RAAADAAGVHVVINA
0000_XuPing_MC115_T_13_20PER.16984.16984.3.1.dta	0000_XuPing_MC115_R_13_33PER.13580.13580.3.2.dta	AAADAAGVHVVINAR	RAAADAAGVHVVINA
0000_XuPing_MC115_T_13_20PER.16642.16642.3.1.dta	0000_XuPing_MC115_R_13_33PER.13479.13479.3.0.dta	AAADAAGVHVVINAR	RAAADAAGVHVVINA
0000_XuPing_MC115_T_13_20PER.16642.16642.3.1.dta	0000_XuPing_MC115_R_13_33PER.13460.13460.2.0.dta	AAADAAGVHVVINAR	RAAADAAGVHVVINA
0000_XuPing_MC115_T_13_20PER.16642.16642.3.1.dta	0000_XuPing_MC115_R_13_33PER.13580.13580.3.2.dta	AAADAAGVHVVINAR	RAAADAAGVHVVINA
0000_XuPing_MC115_T_13_20PER.16803.16803.3.6.dta	0000_XuPing_MC115_R_13_33PER.13479.13479.3.0.dta	AAADAAGVHVVINAR	RAAADAAGVHVVINA
0000_XuPing_MC115_T_13_20PER.16803.16803.3.6.dta	0000_XuPing_MC115_R_13_33PER.13460.13460.2.0.dta	AAADAAGVHVVINAR	RAAADAAGVHVVINA
0000_XuPing_MC115_T_13_20PER.16803.16803.3.6.dta	0000_XuPing_MC115_R_13_33PER.13580.13580.3.2.dta	AAADAAGVHVVINAR	RAAADAAGVHVVINA
0000_XuPing_MC115_T_13_20PER.16492.16492.3.2.dta	0000_XuPing_MC115_R_13_33PER.13479.13479.3.0.dta	AAADAAGVHVVINAR	RAAADAAGVHVVINA
0000_XuPing_MC115_T_13_20PER.16492.16492.3.2.dta	0000_XuPing_MC115_R_13_33PER.13460.13460.2.0.dta	AAADAAGVHVVINAR	RAAADAAGVHVVINA
0000_XuPing_MC115_T_13_20PER.16492.16492.3.2.dta	0000_XuPing_MC115_R_13_33PER.13580.13580.3.2.dta	AAADAAGVHVVINAR	RAAADAAGVHVVINA
0000_XuPing_MC115_T_12_33PER.3546.3546.2.1.dta	0000_XuPing_MC115_R_12_33PER.1964.1964.2.0.dta	AAADAAVER	KAAADAAVE
0000_XuPing_MC115_T_12_33PER.3546.3546.2.1.dta	0000_XuPing_MC115_R_12_33PER.2007.2007.2.0.dta	AAADAAVER	KAAADAAVE
0000_XuPing_MC115_T_12_33PER.3554.3554.2.0.dta	0000_XuPing_MC115_R_12_33PER.1964.1964.2.0.dta	AAADAAVER	KAAADAAVE
0000_XuPing_MC115_T_12_33PER.3554.3554.2.0.dta	0000_XuPing_MC115_R_12_33PER.2007.2007.2.0.dta	AAADAAVER	KAAADAAVE
0000_XuPing_MC115_T_12_33PER.3690.3690.2.1.dta	0000_XuPing_MC115_R_12_33PER.1964.1964.2.0.dta	AAADAAVER	KAAADAAVE
0000_XuPing_MC115_T_12_33PER.3690.3690.2.1.dta	0000_XuPing_MC115_R_12_33PER.2007.2007.2.0.dta	AAADAAVER	KAAADAAVE
0000_XuPing_MC115_T_7_20PER.5328.5328.2.3.dta	0000_XuPing_MC115_R_7_33PER.2429.2429.2.0.dta	AAADALR	RKAAADAL
0000_XuPing_MC115_T_7_20PER.5276.5276.2.3.dta	0000_XuPing_MC115_R_7_33PER.2429.2429.2.0.dta	AAADALR	RKAAADAL
0000_XuPing_MC115_T_13_20PER.27819.27819.3.0.dta	0000_XuPing_MC115_R_13_33PER.18822.18822.2.0.dta	AAADEAAAEEQEGLEEVSTPDE	KAAADEAAAEEQEGLEEVSTPDE
0000_XuPing_MC115_T_13_20PER.27819.27819.3.0.dta	0000_XuPing_MC115_R_13_33PER.18746.18746.2.0.dta	AAADEAAAEEQEGLEEVSTPDE	KAAADEAAAEEQEGLEEVSTPDE
0000_XuPing_MC115_T_13_20PER.27819.27819.3.0.dta	0000_XuPing_MC115_R_13_33PER.18814.18814.3.0.dta	AAADEAAAEEQEGLEEVSTPDE	KAAADEAAAEEQEGLEEVSTPDE
0000_XuPing_MC115_T_13_20PER.27858.27858.2.0.dta	0000_XuPing_MC115_R_13_33PER.18822.18822.2.0.dta	AAADEAAAEEQEGLEEVSTPDE	KAAADEAAAEEQEGLEEVSTPDE
0000_XuPing_MC115_T_13_20PER.27858.27858.2.0.dta	0000_XuPing_MC115_R_13_33PER.18746.18746.2.0.dta	AAADEAAAEEQEGLEEVSTPDE	KAAADEAAAEEQEGLEEVSTPDE
0000_XuPing_MC115_T_13_20PER.27858.27858.2.0.dta	0000_XuPing_MC115_R_13_33PER.18814.18814.3.0.dta	AAADEAAAEEQEGLEEVSTPDE	KAAADEAAAEEQEGLEEVSTPDE
0000_XuPing_MC115_T_13_20PER.27764.27764.2.0.dta	0000_XuPing_MC115_R_13_33PER.18822.18822.2.0.dta	AAADEAAAEEQEGLEEVSTPDE	KAAADEAAAEEQEGLEEVSTPDE
0000_XuPing_MC115_T_13_20PER.27764.27764.2.0.dta	0000_XuPing_MC115_R_13_33PER.18746.18746.2.0.dta	AAADEAAAEEQEGLEEVSTPDE	KAAADEAAAEEQEGLEEVSTPDE
0000_XuPing_MC115_T_13_20PER.27764.27764.2.0.dta	0000_XuPing_MC115_R_13_33PER.18814.18814.3.0.dta	AAADEAAAEEQEGLEEVSTPDE	KAAADEAAAEEQEGLEEVSTPDE
0000_XuPing_MC115_T_13_20PER.27837.27837.3.0.dta	0000_XuPing_MC115_R_13_33PER.18822.18822.2.0.dta	AAADEAAAEEQEGLEEVSTPDE	KAAADEAAAEEQEGLEEVSTPDE
0000_XuPing_MC115_T_13_20PER.27837.27837.3.0.dta	0000_XuPing_MC115_R_13_33PER.18746.18746.2.0.dta	AAADEAAAEEQEGLEEVSTPDE	KAAADEAAAEEQEGLEEVSTPDE
0000_XuPing_MC115_T_13_20PER.27837.27837.3.0.dta	0000_XuPing_MC115_R_13_33PER.18814.18814.3.0.dta	AAADEAAAEEQEGLEEVSTPDE	KAAADEAAAEEQEGLEEVSTPDE
0000_XuPing_MC115_T_13_20PER.30225.30225.2.0.dta	0000_XuPing_MC115_R_13_33PER.20961.20961.2.0.dta	AAADEASAAEESAIEQVSTPDE	KAAADEASAAEESAIEQVSTPDE
0000_XuPing_MC115_T_13_20PER.30225.30225.2.0.dta	0000_XuPing_MC115_R_13_33PER.20987.20987.3.0.dta	AAADEASAAEESAIEQVSTPDE	KAAADEASAAEESAIEQVSTPDE
0000_XuPing_MC115_T_13_20PER.30225.30225.2.0.dta	0000_XuPing_MC115_R_13_33PER.20941.20941.2.0.dta	AAADEASAAEESAIEQVSTPDE	KAAADEASAAEESAIEQVSTPDE
0000_XuPing_MC115_T_13_20PER.30225.30225.2.0.dta	0000_XuPing_MC115_R_13_33PER.20925.20925.3.0.dta	AAADEASAAEESAIEQVSTPDE	KAAADEASAAEESAIEQVSTPDE
0000_XuPing_MC115_T_13_20PER.30225.30225.2.0.dta	0000_XuPing_MC115_R_13_33PER.20912.20912.3.0.dta	AAADEASAAEESAIEQVSTPDE	KAAADEASAAEESAIEQVSTPDE
0000_XuPing_MC115_T_13_20PER.30225.30225.2.0.dta	0000_XuPing_MC115_R_13_33PER.21052.21052.3.2.dta	AAADEASAAEESAIEQVSTPDE	KAAADEASAAEESAIEQVSTPDE
0000_XuPing_MC115_T_13_20PER.30308.30308.3.0.dta	0000_XuPing_MC115_R_13_33PER.20961.20961.2.0.dta	AAADEASAAEESAIEQVSTPDE	KAAADEASAAEESAIEQVSTPDE
0000_XuPing_MC115_T_13_20PER.30308.30308.3.0.dta	0000_XuPing_MC115_R_13_33PER.20987.20987.3.0.dta	AAADEASAAEESAIEQVSTPDE	KAAADEASAAEESAIEQVSTPDE
0000_XuPing_MC115_T_13_20PER.30308.30308.3.0.dta	0000_XuPing_MC115_R_13_33PER.20941.20941.2.0.dta	AAADEASAAEESAIEQVSTPDE	KAAADEASAAEESAIEQVSTPDE
0000_XuPing_MC115_T_13_20PER.30308.30308.3.0.dta	0000_XuPing_MC115_R_13_33PER.20925.20925.3.0.dta	AAADEASAAEESAIEQVSTPDE	KAAADEASAAEESAIEQVSTPDE
0000_XuPing_MC115_T_13_20PER.30308.30308.3.0.dta	0000_XuPing_MC115_R_13_33PER.20912.20912.3.0.dta	AAADEASAAEESAIEQVSTPDE	KAAADEASAAEESAIEQVSTPDE
0000_XuPing_MC115_T_13_20PER.30308.30308.3.0.dta	0000_XuPing_MC115_R_13_33PER.21052.21052.3.2.dta	AAADEASAAEESAIEQVSTPDE	KAAADEASAAEESAIEQVSTPDE
0000_XuPing_MC115_T_13_20PER.30138.30138.2.0.dta	0000_XuPing_MC115_R_13_33PER.20961.20961.2.0.dta	AAADEASAAEESAIEQVSTPDE	KAAADEASAAEESAIEQVSTPDE
0000_XuPing_MC115_T_13_20PER.30138.30138.2.0.dta	0000_XuPing_MC115_R_13_33PER.20987.20987.3.0.dta	AAADEASAAEESAIEQVSTPDE	KAAADEASAAEESAIEQVSTPDE
0000_XuPing_MC115_T_13_20PER.30138.30138.2.0.dta	0000_XuPing_MC115_R_13_33PER.20941.20941.2.0.dta	AAADEASAAEESAIEQVSTPDE	KAAADEASAAEESAIEQVSTPDE
0000_XuPing_MC115_T_13_20PER.30138.30138.2.0.dta	0000_XuPing_MC115_R_13_33PER.20925.20925.3.0.dta	AAADEASAAEESAIEQVSTPDE	KAAADEASAAEESAIEQVSTPDE
0000_XuPing_MC115_T_13_20PER.30138.30138.2.0.dta	0000_XuPing_MC115_R_13_33PER.20912.20912.3.0.dta	AAADEASAAEESAIEQVSTPDE	KAAADEASAAEESAIEQVSTPDE
0000_XuPing_MC115_T_13_20PER.30138.30138.2.0.dta	0000_XuPing_MC115_R_13_33PER.21052.21052.3.2.dta	AAADEASAAEESAIEQVSTPDE	KAAADEASAAEESAIEQVSTPDE
0000_XuPing_MC115_T_13_20PER.30266.30266.3.0.dta	0000_XuPing_MC115_R_13_33PER.20961.20961.2.0.dta	AAADEASAAEESAIEQVSTPDE	KAAADEASAAEESAIEQVSTPDE
0000_XuPing_MC115_T_13_20PER.30266.30266.3.0.dta	0000_XuPing_MC115_R_13_33PER.20987.20987.3.0.dta	AAADEASAAEESAIEQVSTPDE	KAAADEASAAEESAIEQVSTPDE
0000_XuPing_MC115_T_13_20PER.30266.30266.3.0.dta	0000_XuPing_MC115_R_13_33PER.20941.20941.2.0.dta	AAADEASAAEESAIEQVSTPDE	KAAADEASAAEESAIEQVSTPDE
0000_XuPing_MC115_T_13_20PER.30266.30266.3.0.dta	0000_XuPing_MC115_R_13_33PER.20925.20925.3.0.dta	AAADEASAAEESAIEQVSTPDE	KAAADEASAAEESAIEQVSTPDE
0000_XuPing_MC115_T_13_20PER.30266.30266.3.0.dta	0000_XuPing_MC115_R_13_33PER.20912.20912.3.0.dta	AAADEASAAEESAIEQVSTPDE	KAAADEASAAEESAIEQVSTPDE
0000_XuPing_MC115_T_13_20PER.30266.30266.3.0.dta	0000_XuPing_MC115_R_13_33PER.21052.21052.3.2.dta	AAADEASAAEESAIEQVSTPDE	KAAADEASAAEESAIEQVSTPDE
0000_XuPing_MC115_T_13_20PER.30379.30379.3.2.dta	0000_XuPing_MC115_R_13_33PER.20961.20961.2.0.dta	AAADEASAAEESAIEQVSTPDE	KAAADEASAAEESAIEQVSTPDE
0000_XuPing_MC115_T_13_20PER.30379.30379.3.2.dta	0000_XuPing_MC115_R_13_33PER.20987.20987.3.0.dta	AAADEASAAEESAIEQVSTPDE	KAAADEASAAEESAIEQVSTPDE
0000_XuPing_MC115_T_13_20PER.30379.30379.3.2.dta	0000_XuPing_MC115_R_13_33PER.20941.20941.2.0.dta	AAADEASAAEESAIEQVSTPDE	KAAADEASAAEESAIEQVSTPDE
0000_XuPing_MC115_T_13_20PER.30379.30379.3.2.dta	0000_XuPing_MC115_R_13_33PER.20925.20925.3.0.dta	AAADEASAAEESAIEQVSTPDE	KAAADEASAAEESAIEQVSTPDE
0000_XuPing_MC115_T_13_20PER.30379.30379.3.2.dta	0000_XuPing_MC115_R_13_33PER.20912.20912.3.0.dta	AAADEASAAEESAIEQVSTPDE	KAAADEASAAEESAIEQVSTPDE
0000_XuPing_MC115_T_13_20PER.30379.30379.3.2.dta	0000_XuPing_MC115_R_13_33PER.21052.21052.3.2.dta	AAADEASAAEESAIEQVSTPDE	KAAADEASAAEESAIEQVSTPDE
0000_XuPing_MC115_T_8_20PER.17643.17643.2.0.dta	0000_XuPing_MC115_R_8_33PER.15633.15633.2.0.dta	AAADELAELNER	RAAADELAELNE
0000_XuPing_MC115_T_8_20PER.17643.17643.2.0.dta	0000_XuPing_MC115_R_8_33PER.15645.15645.2.1.dta	AAADELAELNER	RAAADELAELNE
0000_XuPing_MC115_T_8_20PER.17643.17643.2.0.dta	0000_XuPing_MC115_R_8_33PER.15589.15589.2.1.dta	AAADELAELNER	RAAADELAELNE
0000_XuPing_MC115_T_8_20PER.17643.17643.2.0.dta	0000_XuPing_MC115_R_8_33PER.15617.15617.2.1.dta	AAADELAELNER	RAAADELAELNE
0000_XuPing_MC115_T_8_20PER.17612.17612.2.0.dta	0000_XuPing_MC115_R_8_33PER.15633.15633.2.0.dta	AAADELAELNER	RAAADELAELNE
0000_XuPing_MC115_T_8_20PER.17612.17612.2.0.dta	0000_XuPing_MC115_R_8_33PER.15645.15645.2.1.dta	AAADELAELNER	RAAADELAELNE
0000_XuPing_MC115_T_8_20PER.17612.17612.2.0.dta	0000_XuPing_MC115_R_8_33PER.15589.15589.2.1.dta	AAADELAELNER	RAAADELAELNE
0000_XuPing_MC115_T_8_20PER.17612.17612.2.0.dta	0000_XuPing_MC115_R_8_33PER.15617.15617.2.1.dta	AAADELAELNER	RAAADELAELNE
0000_XuPing_MC115_T_8_20PER.17731.17731.2.4.dta	0000_XuPing_MC115_R_8_33PER.15633.15633.2.0.dta	AAADELAELNER	RAAADELAELNE
0000_XuPing_MC115_T_8_20PER.17731.17731.2.4.dta	0000_XuPing_MC115_R_8_33PER.15645.15645.2.1.dta	AAADELAELNER	RAAADELAELNE
0000_XuPing_MC115_T_8_20PER.17731.17731.2.4.dta	0000_XuPing_MC115_R_8_33PER.15589.15589.2.1.dta	AAADELAELNER	RAAADELAELNE
0000_XuPing_MC115_T_8_20PER.17731.17731.2.4.dta	0000_XuPing_MC115_R_8_33PER.15617.15617.2.1.dta	AAADELAELNER	RAAADELAELNE
0000_XuPing_MC115_T_8_20PER.17676.17676.2.1.dta	0000_XuPing_MC115_R_8_33PER.15633.15633.2.0.dta	AAADELAELNER	RAAADELAELNE
0000_XuPing_MC115_T_8_20PER.17676.17676.2.1.dta	0000_XuPing_MC115_R_8_33PER.15645.15645.2.1.dta	AAADELAELNER	RAAADELAELNE
0000_XuPing_MC115_T_8_20PER.17676.17676.2.1.dta	0000_XuPing_MC115_R_8_33PER.15589.15589.2.1.dta	AAADELAELNER	RAAADELAELNE
0000_XuPing_MC115_T_8_20PER.17676.17676.2.1.dta	0000_XuPing_MC115_R_8_33PER.15617.15617.2.1.dta	AAADELAELNER	RAAADELAELNE
0000_XuPing_MC115_T_12_33PER.27973.27973.2.0.dta	0000_XuPing_MC115_R_12_33PER.20974.20974.2.0.dta	AAADEVTTTNAEDGVATVLER	KAAADEVTTTNAEDGVATVLE
0000_XuPing_MC115_T_12_33PER.27973.27973.2.0.dta	0000_XuPing_MC115_R_12_33PER.20994.20994.2.0.dta	AAADEVTTTNAEDGVATVLER	KAAADEVTTTNAEDGVATVLE
0000_XuPing_MC115_T_12_33PER.27973.27973.2.0.dta	0000_XuPing_MC115_R_12_33PER.21025.21025.3.0.dta	AAADEVTTTNAEDGVATVLER	KAAADEVTTTNAEDGVATVLE
0000_XuPing_MC115_T_12_33PER.28005.28005.2.0.dta	0000_XuPing_MC115_R_12_33PER.20974.20974.2.0.dta	AAADEVTTTNAEDGVATVLER	KAAADEVTTTNAEDGVATVLE
0000_XuPing_MC115_T_12_33PER.28005.28005.2.0.dta	0000_XuPing_MC115_R_12_33PER.20994.20994.2.0.dta	AAADEVTTTNAEDGVATVLER	KAAADEVTTTNAEDGVATVLE
0000_XuPing_MC115_T_12_33PER.28005.28005.2.0.dta	0000_XuPing_MC115_R_12_33PER.21025.21025.3.0.dta	AAADEVTTTNAEDGVATVLER	KAAADEVTTTNAEDGVATVLE
0000_XuPing_MC115_T_12_33PER.27957.27957.3.0.dta	0000_XuPing_MC115_R_12_33PER.20974.20974.2.0.dta	AAADEVTTTNAEDGVATVLER	KAAADEVTTTNAEDGVATVLE
0000_XuPing_MC115_T_12_33PER.27957.27957.3.0.dta	0000_XuPing_MC115_R_12_33PER.20994.20994.2.0.dta	AAADEVTTTNAEDGVATVLER	KAAADEVTTTNAEDGVATVLE
0000_XuPing_MC115_T_12_33PER.27957.27957.3.0.dta	0000_XuPing_MC115_R_12_33PER.21025.21025.3.0.dta	AAADEVTTTNAEDGVATVLER	KAAADEVTTTNAEDGVATVLE
0000_XuPing_MC115_T_12_33PER.27979.27979.3.1.dta	0000_XuPing_MC115_R_12_33PER.20974.20974.2.0.dta	AAADEVTTTNAEDGVATVLER	KAAADEVTTTNAEDGVATVLE
0000_XuPing_MC115_T_12_33PER.27979.27979.3.1.dta	0000_XuPing_MC115_R_12_33PER.20994.20994.2.0.dta	AAADEVTTTNAEDGVATVLER	KAAADEVTTTNAEDGVATVLE
0000_XuPing_MC115_T_12_33PER.27979.27979.3.1.dta	0000_XuPing_MC115_R_12_33PER.21025.21025.3.0.dta	AAADEVTTTNAEDGVATVLER	KAAADEVTTTNAEDGVATVLE
0000_XuPing_MC115_T_12_33PER.28078.28078.3.0.dta	0000_XuPing_MC115_R_12_33PER.20974.20974.2.0.dta	AAADEVTTTNAEDGVATVLER	KAAADEVTTTNAEDGVATVLE
0000_XuPing_MC115_T_12_33PER.28078.28078.3.0.dta	0000_XuPing_MC115_R_12_33PER.20994.20994.2.0.dta	AAADEVTTTNAEDGVATVLER	KAAADEVTTTNAEDGVATVLE
0000_XuPing_MC115_T_12_33PER.28078.28078.3.0.dta	0000_XuPing_MC115_R_12_33PER.21025.21025.3.0.dta	AAADEVTTTNAEDGVATVLER	KAAADEVTTTNAEDGVATVLE
0000_XuPing_MC115_T_11_20PER.12782.12782.2.0.dta	0000_XuPing_MC115_R_11_33PER.11714.11714.2.0.dta	AAADLIATR	RAAADLIAT
0000_XuPing_MC115_T_11_20PER.12782.12782.2.0.dta	0000_XuPing_MC115_R_11_33PER.11694.11694.2.1.dta	AAADLIATR	RAAADLIAT
0000_XuPing_MC115_T_11_20PER.12809.12809.2.2.dta	0000_XuPing_MC115_R_11_33PER.11714.11714.2.0.dta	AAADLIATR	RAAADLIAT
0000_XuPing_MC115_T_11_20PER.12809.12809.2.2.dta	0000_XuPing_MC115_R_11_33PER.11694.11694.2.1.dta	AAADLIATR	RAAADLIAT
0000_XuPing_MC115_T_11_20PER.12766.12766.2.1.dta	0000_XuPing_MC115_R_11_33PER.11714.11714.2.0.dta	AAADLIATR	RAAADLIAT
0000_XuPing_MC115_T_11_20PER.12766.12766.2.1.dta	0000_XuPing_MC115_R_11_33PER.11694.11694.2.1.dta	AAADLIATR	RAAADLIAT
0000_XuPing_MC115_T_10_20PER.16863.16863.2.0.dta	0000_XuPing_MC115_R_10_33PER.12897.12897.2.0.dta	AAADLLVR	KAAADLLV
0000_XuPing_MC115_T_10_20PER.16863.16863.2.0.dta	0000_XuPing_MC115_R_10_33PER.12898.12898.2.0.dta	AAADLLVR	KAAADLLV
0000_XuPing_MC115_T_11_20PER.16049.16049.2.2.dta	0000_XuPing_MC115_R_10_33PER.12897.12897.2.0.dta	AAADLLVR	KAAADLLV
0000_XuPing_MC115_T_11_20PER.16049.16049.2.2.dta	0000_XuPing_MC115_R_10_33PER.12898.12898.2.0.dta	AAADLLVR	KAAADLLV
0000_XuPing_MC115_T_10_20PER.16878.16878.2.0.dta	0000_XuPing_MC115_R_10_33PER.12897.12897.2.0.dta	AAADLLVR	KAAADLLV
0000_XuPing_MC115_T_10_20PER.16878.16878.2.0.dta	0000_XuPing_MC115_R_10_33PER.12898.12898.2.0.dta	AAADLLVR	KAAADLLV
0000_XuPing_MC115_T_11_20PER.16064.16064.2.3.dta	0000_XuPing_MC115_R_10_33PER.12897.12897.2.0.dta	AAADLLVR	KAAADLLV
0000_XuPing_MC115_T_11_20PER.16064.16064.2.3.dta	0000_XuPing_MC115_R_10_33PER.12898.12898.2.0.dta	AAADLLVR	KAAADLLV
0000_XuPing_MC115_T_10_20PER.17132.17132.2.4.dta	0000_XuPing_MC115_R_10_33PER.12897.12897.2.0.dta	AAADLLVR	KAAADLLV
0000_XuPing_MC115_T_10_20PER.17132.17132.2.4.dta	0000_XuPing_MC115_R_10_33PER.12898.12898.2.0.dta	AAADLLVR	KAAADLLV
0000_XuPing_MC115_T_12_33PER.36967.36967.2.1.dta	0000_XuPing_MC115_R_12_33PER.32924.32924.2.0.dta	AAADLVIDTSTLPVPALR	RAAADLVIDTSTLPVPAL
0000_XuPing_MC115_T_12_33PER.36967.36967.2.1.dta	0000_XuPing_MC115_R_12_33PER.32912.32912.2.0.dta	AAADLVIDTSTLPVPALR	RAAADLVIDTSTLPVPAL
0000_XuPing_MC115_T_12_33PER.37074.37074.2.0.dta	0000_XuPing_MC115_R_12_33PER.32924.32924.2.0.dta	AAADLVIDTSTLPVPALR	RAAADLVIDTSTLPVPAL
0000_XuPing_MC115_T_12_33PER.37074.37074.2.0.dta	0000_XuPing_MC115_R_12_33PER.32912.32912.2.0.dta	AAADLVIDTSTLPVPALR	RAAADLVIDTSTLPVPAL
0000_XuPing_MC115_T_12_33PER.37012.37012.2.1.dta	0000_XuPing_MC115_R_12_33PER.32924.32924.2.0.dta	AAADLVIDTSTLPVPALR	RAAADLVIDTSTLPVPAL
0000_XuPing_MC115_T_12_33PER.37012.37012.2.1.dta	0000_XuPing_MC115_R_12_33PER.32912.32912.2.0.dta	AAADLVIDTSTLPVPALR	RAAADLVIDTSTLPVPAL
0000_XuPing_MC115_T_13_20PER.42202.42202.2.0.dta	0000_XuPing_MC115_R_12_33PER.32924.32924.2.0.dta	AAADLVIDTSTLPVPALR	RAAADLVIDTSTLPVPAL
0000_XuPing_MC115_T_13_20PER.42202.42202.2.0.dta	0000_XuPing_MC115_R_12_33PER.32912.32912.2.0.dta	AAADLVIDTSTLPVPALR	RAAADLVIDTSTLPVPAL
0000_XuPing_MC115_T_12_33PER.37026.37026.2.2.dta	0000_XuPing_MC115_R_12_33PER.32924.32924.2.0.dta	AAADLVIDTSTLPVPALR	RAAADLVIDTSTLPVPAL
0000_XuPing_MC115_T_12_33PER.37026.37026.2.2.dta	0000_XuPing_MC115_R_12_33PER.32912.32912.2.0.dta	AAADLVIDTSTLPVPALR	RAAADLVIDTSTLPVPAL
0000_XuPing_MC115_T_13_20PER.42141.42141.2.2.dta	0000_XuPing_MC115_R_12_33PER.32924.32924.2.0.dta	AAADLVIDTSTLPVPALR	RAAADLVIDTSTLPVPAL
0000_XuPing_MC115_T_13_20PER.42141.42141.2.2.dta	0000_XuPing_MC115_R_12_33PER.32912.32912.2.0.dta	AAADLVIDTSTLPVPALR	RAAADLVIDTSTLPVPAL
0000_XuPing_MC115_T_7_20PER.7035.7035.2.0.dta	0000_XuPing_MC115_R_7_33PER.4821.4821.2.0.dta	AAADVATEAAR	RAAADVATEAA
0000_XuPing_MC115_T_7_20PER.6989.6989.2.0.dta	0000_XuPing_MC115_R_7_33PER.4821.4821.2.0.dta	AAADVATEAAR	RAAADVATEAA
0000_XuPing_MC115_T_7_20PER.9353.9353.2.0.dta	0000_XuPing_MC115_R_7_33PER.7171.7171.2.0.dta	AAADVGAPAAVSR	RAAADVGAPAAVS
0000_XuPing_MC115_T_7_20PER.9353.9353.2.0.dta	0000_XuPing_MC115_R_7_33PER.7203.7203.2.0.dta	AAADVGAPAAVSR	RAAADVGAPAAVS
0000_XuPing_MC115_T_7_20PER.9353.9353.2.0.dta	0000_XuPing_MC115_R_7_33PER.7157.7157.2.2.dta	AAADVGAPAAVSR	RAAADVGAPAAVS
0000_XuPing_MC115_T_7_20PER.9314.9314.2.0.dta	0000_XuPing_MC115_R_7_33PER.7171.7171.2.0.dta	AAADVGAPAAVSR	RAAADVGAPAAVS
0000_XuPing_MC115_T_7_20PER.9314.9314.2.0.dta	0000_XuPing_MC115_R_7_33PER.7203.7203.2.0.dta	AAADVGAPAAVSR	RAAADVGAPAAVS
0000_XuPing_MC115_T_7_20PER.9314.9314.2.0.dta	0000_XuPing_MC115_R_7_33PER.7157.7157.2.2.dta	AAADVGAPAAVSR	RAAADVGAPAAVS
0000_XuPing_MC115_T_7_20PER.9418.9418.2.0.dta	0000_XuPing_MC115_R_7_33PER.7171.7171.2.0.dta	AAADVGAPAAVSR	RAAADVGAPAAVS
0000_XuPing_MC115_T_7_20PER.9418.9418.2.0.dta	0000_XuPing_MC115_R_7_33PER.7203.7203.2.0.dta	AAADVGAPAAVSR	RAAADVGAPAAVS
0000_XuPing_MC115_T_7_20PER.9418.9418.2.0.dta	0000_XuPing_MC115_R_7_33PER.7157.7157.2.2.dta	AAADVGAPAAVSR	RAAADVGAPAAVS
0000_XuPing_MC115_T_7_20PER.9449.9449.2.1.dta	0000_XuPing_MC115_R_7_33PER.7171.7171.2.0.dta	AAADVGAPAAVSR	RAAADVGAPAAVS
0000_XuPing_MC115_T_7_20PER.9449.9449.2.1.dta	0000_XuPing_MC115_R_7_33PER.7203.7203.2.0.dta	AAADVGAPAAVSR	RAAADVGAPAAVS
0000_XuPing_MC115_T_7_20PER.9449.9449.2.1.dta	0000_XuPing_MC115_R_7_33PER.7157.7157.2.2.dta	AAADVGAPAAVSR	RAAADVGAPAAVS
0000_XuPing_MC115_T_7_20PER.9458.9458.2.2.dta	0000_XuPing_MC115_R_7_33PER.7171.7171.2.0.dta	AAADVGAPAAVSR	RAAADVGAPAAVS
0000_XuPing_MC115_T_7_20PER.9458.9458.2.2.dta	0000_XuPing_MC115_R_7_33PER.7203.7203.2.0.dta	AAADVGAPAAVSR	RAAADVGAPAAVS
0000_XuPing_MC115_T_7_20PER.9458.9458.2.2.dta	0000_XuPing_MC115_R_7_33PER.7157.7157.2.2.dta	AAADVGAPAAVSR	RAAADVGAPAAVS
0000_XuPing_MC115_T_13_20PER.45361.45361.2.0.dta	0000_XuPing_MC115_R_13_33PER.33868.33868.2.2.dta	AAAEALLTAAGL	RAAAEALLTAAGL
0000_XuPing_MC115_T_10_20PER.5577.5577.2.0.dta	0000_XuPing_MC115_R_11_33PER.6140.6140.2.0.dta	AAAEGPLK	KAAAEGPL
0000_XuPing_MC115_T_10_20PER.5577.5577.2.0.dta	0000_XuPing_MC115_R_10_33PER.4982.4982.2.0.dta	AAAEGPLK	KAAAEGPL
0000_XuPing_MC115_T_10_20PER.5577.5577.2.0.dta	0000_XuPing_MC115_R_10_33PER.4930.4930.2.1.dta	AAAEGPLK	KAAAEGPL
0000_XuPing_MC115_T_10_20PER.5577.5577.2.0.dta	0000_XuPing_MC115_R_10_33PER.4958.4958.2.0.dta	AAAEGPLK	KAAAEGPL
0000_XuPing_MC115_T_10_20PER.5577.5577.2.0.dta	0000_XuPing_MC115_R_11_33PER.6138.6138.2.0.dta	AAAEGPLK	KAAAEGPL
0000_XuPing_MC115_T_11_20PER.4984.4984.2.0.dta	0000_XuPing_MC115_R_11_33PER.6140.6140.2.0.dta	AAAEGPLK	KAAAEGPL
0000_XuPing_MC115_T_11_20PER.4984.4984.2.0.dta	0000_XuPing_MC115_R_10_33PER.4982.4982.2.0.dta	AAAEGPLK	KAAAEGPL
0000_XuPing_MC115_T_11_20PER.4984.4984.2.0.dta	0000_XuPing_MC115_R_10_33PER.4930.4930.2.1.dta	AAAEGPLK	KAAAEGPL
0000_XuPing_MC115_T_11_20PER.4984.4984.2.0.dta	0000_XuPing_MC115_R_10_33PER.4958.4958.2.0.dta	AAAEGPLK	KAAAEGPL
0000_XuPing_MC115_T_11_20PER.4984.4984.2.0.dta	0000_XuPing_MC115_R_11_33PER.6138.6138.2.0.dta	AAAEGPLK	KAAAEGPL
0000_XuPing_MC115_T_11_20PER.4998.4998.2.2.dta	0000_XuPing_MC115_R_11_33PER.6140.6140.2.0.dta	AAAEGPLK	KAAAEGPL
0000_XuPing_MC115_T_11_20PER.4998.4998.2.2.dta	0000_XuPing_MC115_R_10_33PER.4982.4982.2.0.dta	AAAEGPLK	KAAAEGPL
0000_XuPing_MC115_T_11_20PER.4998.4998.2.2.dta	0000_XuPing_MC115_R_10_33PER.4930.4930.2.1.dta	AAAEGPLK	KAAAEGPL
0000_XuPing_MC115_T_11_20PER.4998.4998.2.2.dta	0000_XuPing_MC115_R_10_33PER.4958.4958.2.0.dta	AAAEGPLK	KAAAEGPL
0000_XuPing_MC115_T_11_20PER.4998.4998.2.2.dta	0000_XuPing_MC115_R_11_33PER.6138.6138.2.0.dta	AAAEGPLK	KAAAEGPL
0000_XuPing_MC115_T_11_20PER.5052.5052.2.3.dta	0000_XuPing_MC115_R_11_33PER.6140.6140.2.0.dta	AAAEGPLK	KAAAEGPL
0000_XuPing_MC115_T_11_20PER.5052.5052.2.3.dta	0000_XuPing_MC115_R_10_33PER.4982.4982.2.0.dta	AAAEGPLK	KAAAEGPL
0000_XuPing_MC115_T_11_20PER.5052.5052.2.3.dta	0000_XuPing_MC115_R_10_33PER.4930.4930.2.1.dta	AAAEGPLK	KAAAEGPL
0000_XuPing_MC115_T_11_20PER.5052.5052.2.3.dta	0000_XuPing_MC115_R_10_33PER.4958.4958.2.0.dta	AAAEGPLK	KAAAEGPL
0000_XuPing_MC115_T_11_20PER.5052.5052.2.3.dta	0000_XuPing_MC115_R_11_33PER.6138.6138.2.0.dta	AAAEGPLK	KAAAEGPL
0000_XuPing_MC115_T_10_20PER.5205.5205.2.0.dta	0000_XuPing_MC115_R_11_33PER.6140.6140.2.0.dta	AAAEGPLK	KAAAEGPL
0000_XuPing_MC115_T_10_20PER.5205.5205.2.0.dta	0000_XuPing_MC115_R_10_33PER.4982.4982.2.0.dta	AAAEGPLK	KAAAEGPL
0000_XuPing_MC115_T_10_20PER.5205.5205.2.0.dta	0000_XuPing_MC115_R_10_33PER.4930.4930.2.1.dta	AAAEGPLK	KAAAEGPL
0000_XuPing_MC115_T_10_20PER.5205.5205.2.0.dta	0000_XuPing_MC115_R_10_33PER.4958.4958.2.0.dta	AAAEGPLK	KAAAEGPL
0000_XuPing_MC115_T_10_20PER.5205.5205.2.0.dta	0000_XuPing_MC115_R_11_33PER.6138.6138.2.0.dta	AAAEGPLK	KAAAEGPL
0000_XuPing_MC115_T_11_20PER.5023.5023.2.2.dta	0000_XuPing_MC115_R_11_33PER.6140.6140.2.0.dta	AAAEGPLK	KAAAEGPL
0000_XuPing_MC115_T_11_20PER.5023.5023.2.2.dta	0000_XuPing_MC115_R_10_33PER.4982.4982.2.0.dta	AAAEGPLK	KAAAEGPL
0000_XuPing_MC115_T_11_20PER.5023.5023.2.2.dta	0000_XuPing_MC115_R_10_33PER.4930.4930.2.1.dta	AAAEGPLK	KAAAEGPL
0000_XuPing_MC115_T_11_20PER.5023.5023.2.2.dta	0000_XuPing_MC115_R_10_33PER.4958.4958.2.0.dta	AAAEGPLK	KAAAEGPL
0000_XuPing_MC115_T_11_20PER.5023.5023.2.2.dta	0000_XuPing_MC115_R_11_33PER.6138.6138.2.0.dta	AAAEGPLK	KAAAEGPL
0000_XuPing_MC115_T_10_20PER.5144.5144.2.0.dta	0000_XuPing_MC115_R_11_33PER.6140.6140.2.0.dta	AAAEGPLK	KAAAEGPL
0000_XuPing_MC115_T_10_20PER.5144.5144.2.0.dta	0000_XuPing_MC115_R_10_33PER.4982.4982.2.0.dta	AAAEGPLK	KAAAEGPL
0000_XuPing_MC115_T_10_20PER.5144.5144.2.0.dta	0000_XuPing_MC115_R_10_33PER.4930.4930.2.1.dta	AAAEGPLK	KAAAEGPL
0000_XuPing_MC115_T_10_20PER.5144.5144.2.0.dta	0000_XuPing_MC115_R_10_33PER.4958.4958.2.0.dta	AAAEGPLK	KAAAEGPL
0000_XuPing_MC115_T_10_20PER.5144.5144.2.0.dta	0000_XuPing_MC115_R_11_33PER.6138.6138.2.0.dta	AAAEGPLK	KAAAEGPL
0000_XuPing_MC115_T_10_20PER.5154.5154.2.0.dta	0000_XuPing_MC115_R_11_33PER.6140.6140.2.0.dta	AAAEGPLK	KAAAEGPL
0000_XuPing_MC115_T_10_20PER.5154.5154.2.0.dta	0000_XuPing_MC115_R_10_33PER.4982.4982.2.0.dta	AAAEGPLK	KAAAEGPL
0000_XuPing_MC115_T_10_20PER.5154.5154.2.0.dta	0000_XuPing_MC115_R_10_33PER.4930.4930.2.1.dta	AAAEGPLK	KAAAEGPL
0000_XuPing_MC115_T_10_20PER.5154.5154.2.0.dta	0000_XuPing_MC115_R_10_33PER.4958.4958.2.0.dta	AAAEGPLK	KAAAEGPL
0000_XuPing_MC115_T_10_20PER.5154.5154.2.0.dta	0000_XuPing_MC115_R_11_33PER.6138.6138.2.0.dta	AAAEGPLK	KAAAEGPL
0000_XuPing_MC115_T_12_33PER.5312.5312.2.2.dta	0000_XuPing_MC115_R_11_33PER.6140.6140.2.0.dta	AAAEGPLK	KAAAEGPL
0000_XuPing_MC115_T_12_33PER.5312.5312.2.2.dta	0000_XuPing_MC115_R_10_33PER.4982.4982.2.0.dta	AAAEGPLK	KAAAEGPL
0000_XuPing_MC115_T_12_33PER.5312.5312.2.2.dta	0000_XuPing_MC115_R_10_33PER.4930.4930.2.1.dta	AAAEGPLK	KAAAEGPL
0000_XuPing_MC115_T_12_33PER.5312.5312.2.2.dta	0000_XuPing_MC115_R_10_33PER.4958.4958.2.0.dta	AAAEGPLK	KAAAEGPL
0000_XuPing_MC115_T_12_33PER.5312.5312.2.2.dta	0000_XuPing_MC115_R_11_33PER.6138.6138.2.0.dta	AAAEGPLK	KAAAEGPL
0000_XuPing_MC115_T_12_33PER.5366.5366.2.2.dta	0000_XuPing_MC115_R_11_33PER.6140.6140.2.0.dta	AAAEGPLK	KAAAEGPL
0000_XuPing_MC115_T_12_33PER.5366.5366.2.2.dta	0000_XuPing_MC115_R_10_33PER.4982.4982.2.0.dta	AAAEGPLK	KAAAEGPL
0000_XuPing_MC115_T_12_33PER.5366.5366.2.2.dta	0000_XuPing_MC115_R_10_33PER.4930.4930.2.1.dta	AAAEGPLK	KAAAEGPL
0000_XuPing_MC115_T_12_33PER.5366.5366.2.2.dta	0000_XuPing_MC115_R_10_33PER.4958.4958.2.0.dta	AAAEGPLK	KAAAEGPL
0000_XuPing_MC115_T_12_33PER.5366.5366.2.2.dta	0000_XuPing_MC115_R_11_33PER.6138.6138.2.0.dta	AAAEGPLK	KAAAEGPL
0000_XuPing_MC115_T_11_20PER.5024.5024.2.3.dta	0000_XuPing_MC115_R_11_33PER.6140.6140.2.0.dta	AAAEGPLK	KAAAEGPL
0000_XuPing_MC115_T_11_20PER.5024.5024.2.3.dta	0000_XuPing_MC115_R_10_33PER.4982.4982.2.0.dta	AAAEGPLK	KAAAEGPL
0000_XuPing_MC115_T_11_20PER.5024.5024.2.3.dta	0000_XuPing_MC115_R_10_33PER.4930.4930.2.1.dta	AAAEGPLK	KAAAEGPL
0000_XuPing_MC115_T_11_20PER.5024.5024.2.3.dta	0000_XuPing_MC115_R_10_33PER.4958.4958.2.0.dta	AAAEGPLK	KAAAEGPL
0000_XuPing_MC115_T_11_20PER.5024.5024.2.3.dta	0000_XuPing_MC115_R_11_33PER.6138.6138.2.0.dta	AAAEGPLK	KAAAEGPL
0000_XuPing_MC115_T_10_20PER.5535.5535.2.0.dta	0000_XuPing_MC115_R_11_33PER.6140.6140.2.0.dta	AAAEGPLK	KAAAEGPL
0000_XuPing_MC115_T_10_20PER.5535.5535.2.0.dta	0000_XuPing_MC115_R_10_33PER.4982.4982.2.0.dta	AAAEGPLK	KAAAEGPL
0000_XuPing_MC115_T_10_20PER.5535.5535.2.0.dta	0000_XuPing_MC115_R_10_33PER.4930.4930.2.1.dta	AAAEGPLK	KAAAEGPL
0000_XuPing_MC115_T_10_20PER.5535.5535.2.0.dta	0000_XuPing_MC115_R_10_33PER.4958.4958.2.0.dta	AAAEGPLK	KAAAEGPL
0000_XuPing_MC115_T_10_20PER.5535.5535.2.0.dta	0000_XuPing_MC115_R_11_33PER.6138.6138.2.0.dta	AAAEGPLK	KAAAEGPL
0000_XuPing_MC115_T_10_20PER.5671.5671.2.0.dta	0000_XuPing_MC115_R_11_33PER.6140.6140.2.0.dta	AAAEGPLK	KAAAEGPL
0000_XuPing_MC115_T_10_20PER.5671.5671.2.0.dta	0000_XuPing_MC115_R_10_33PER.4982.4982.2.0.dta	AAAEGPLK	KAAAEGPL
0000_XuPing_MC115_T_10_20PER.5671.5671.2.0.dta	0000_XuPing_MC115_R_10_33PER.4930.4930.2.1.dta	AAAEGPLK	KAAAEGPL
0000_XuPing_MC115_T_10_20PER.5671.5671.2.0.dta	0000_XuPing_MC115_R_10_33PER.4958.4958.2.0.dta	AAAEGPLK	KAAAEGPL
0000_XuPing_MC115_T_10_20PER.5671.5671.2.0.dta	0000_XuPing_MC115_R_11_33PER.6138.6138.2.0.dta	AAAEGPLK	KAAAEGPL
0000_XuPing_MC115_T_10_20PER.5758.5758.2.1.dta	0000_XuPing_MC115_R_11_33PER.6140.6140.2.0.dta	AAAEGPLK	KAAAEGPL
0000_XuPing_MC115_T_10_20PER.5758.5758.2.1.dta	0000_XuPing_MC115_R_10_33PER.4982.4982.2.0.dta	AAAEGPLK	KAAAEGPL
0000_XuPing_MC115_T_10_20PER.5758.5758.2.1.dta	0000_XuPing_MC115_R_10_33PER.4930.4930.2.1.dta	AAAEGPLK	KAAAEGPL
0000_XuPing_MC115_T_10_20PER.5758.5758.2.1.dta	0000_XuPing_MC115_R_10_33PER.4958.4958.2.0.dta	AAAEGPLK	KAAAEGPL
0000_XuPing_MC115_T_10_20PER.5758.5758.2.1.dta	0000_XuPing_MC115_R_11_33PER.6138.6138.2.0.dta	AAAEGPLK	KAAAEGPL
0000_XuPing_MC115_T_4_20PER.4519.4519.2.0.dta	0000_XuPing_MC115_R_11_33PER.6140.6140.2.0.dta	AAAEGPLK	KAAAEGPL
0000_XuPing_MC115_T_4_20PER.4519.4519.2.0.dta	0000_XuPing_MC115_R_10_33PER.4982.4982.2.0.dta	AAAEGPLK	KAAAEGPL
0000_XuPing_MC115_T_4_20PER.4519.4519.2.0.dta	0000_XuPing_MC115_R_10_33PER.4930.4930.2.1.dta	AAAEGPLK	KAAAEGPL
0000_XuPing_MC115_T_4_20PER.4519.4519.2.0.dta	0000_XuPing_MC115_R_10_33PER.4958.4958.2.0.dta	AAAEGPLK	KAAAEGPL
0000_XuPing_MC115_T_4_20PER.4519.4519.2.0.dta	0000_XuPing_MC115_R_11_33PER.6138.6138.2.0.dta	AAAEGPLK	KAAAEGPL
0000_XuPing_MC115_T_4_20PER.4483.4483.2.0.dta	0000_XuPing_MC115_R_11_33PER.6140.6140.2.0.dta	AAAEGPLK	KAAAEGPL
0000_XuPing_MC115_T_4_20PER.4483.4483.2.0.dta	0000_XuPing_MC115_R_10_33PER.4982.4982.2.0.dta	AAAEGPLK	KAAAEGPL
0000_XuPing_MC115_T_4_20PER.4483.4483.2.0.dta	0000_XuPing_MC115_R_10_33PER.4930.4930.2.1.dta	AAAEGPLK	KAAAEGPL
0000_XuPing_MC115_T_4_20PER.4483.4483.2.0.dta	0000_XuPing_MC115_R_10_33PER.4958.4958.2.0.dta	AAAEGPLK	KAAAEGPL
0000_XuPing_MC115_T_4_20PER.4483.4483.2.0.dta	0000_XuPing_MC115_R_11_33PER.6138.6138.2.0.dta	AAAEGPLK	KAAAEGPL
0000_XuPing_MC115_T_11_20PER.5172.5172.2.1.dta	0000_XuPing_MC115_R_11_33PER.6140.6140.2.0.dta	AAAEGPLK	KAAAEGPL
0000_XuPing_MC115_T_11_20PER.5172.5172.2.1.dta	0000_XuPing_MC115_R_10_33PER.4982.4982.2.0.dta	AAAEGPLK	KAAAEGPL
0000_XuPing_MC115_T_11_20PER.5172.5172.2.1.dta	0000_XuPing_MC115_R_10_33PER.4930.4930.2.1.dta	AAAEGPLK	KAAAEGPL
0000_XuPing_MC115_T_11_20PER.5172.5172.2.1.dta	0000_XuPing_MC115_R_10_33PER.4958.4958.2.0.dta	AAAEGPLK	KAAAEGPL
0000_XuPing_MC115_T_11_20PER.5172.5172.2.1.dta	0000_XuPing_MC115_R_11_33PER.6138.6138.2.0.dta	AAAEGPLK	KAAAEGPL
0000_XuPing_MC115_T_3_20PER.4090.4090.2.0.dta	0000_XuPing_MC115_R_11_33PER.6140.6140.2.0.dta	AAAEGPLK	KAAAEGPL
0000_XuPing_MC115_T_3_20PER.4090.4090.2.0.dta	0000_XuPing_MC115_R_10_33PER.4982.4982.2.0.dta	AAAEGPLK	KAAAEGPL
0000_XuPing_MC115_T_3_20PER.4090.4090.2.0.dta	0000_XuPing_MC115_R_10_33PER.4930.4930.2.1.dta	AAAEGPLK	KAAAEGPL
0000_XuPing_MC115_T_3_20PER.4090.4090.2.0.dta	0000_XuPing_MC115_R_10_33PER.4958.4958.2.0.dta	AAAEGPLK	KAAAEGPL
0000_XuPing_MC115_T_3_20PER.4090.4090.2.0.dta	0000_XuPing_MC115_R_11_33PER.6138.6138.2.0.dta	AAAEGPLK	KAAAEGPL
0000_XuPing_MC115_T_4_20PER.4464.4464.2.0.dta	0000_XuPing_MC115_R_11_33PER.6140.6140.2.0.dta	AAAEGPLK	KAAAEGPL
0000_XuPing_MC115_T_4_20PER.4464.4464.2.0.dta	0000_XuPing_MC115_R_10_33PER.4982.4982.2.0.dta	AAAEGPLK	KAAAEGPL
0000_XuPing_MC115_T_4_20PER.4464.4464.2.0.dta	0000_XuPing_MC115_R_10_33PER.4930.4930.2.1.dta	AAAEGPLK	KAAAEGPL
0000_XuPing_MC115_T_4_20PER.4464.4464.2.0.dta	0000_XuPing_MC115_R_10_33PER.4958.4958.2.0.dta	AAAEGPLK	KAAAEGPL
0000_XuPing_MC115_T_4_20PER.4464.4464.2.0.dta	0000_XuPing_MC115_R_11_33PER.6138.6138.2.0.dta	AAAEGPLK	KAAAEGPL
0000_XuPing_MC115_T_5_20PER.4908.4908.2.0.dta	0000_XuPing_MC115_R_11_33PER.6140.6140.2.0.dta	AAAEGPLK	KAAAEGPL
0000_XuPing_MC115_T_5_20PER.4908.4908.2.0.dta	0000_XuPing_MC115_R_10_33PER.4982.4982.2.0.dta	AAAEGPLK	KAAAEGPL
0000_XuPing_MC115_T_5_20PER.4908.4908.2.0.dta	0000_XuPing_MC115_R_10_33PER.4930.4930.2.1.dta	AAAEGPLK	KAAAEGPL
0000_XuPing_MC115_T_5_20PER.4908.4908.2.0.dta	0000_XuPing_MC115_R_10_33PER.4958.4958.2.0.dta	AAAEGPLK	KAAAEGPL
0000_XuPing_MC115_T_5_20PER.4908.4908.2.0.dta	0000_XuPing_MC115_R_11_33PER.6138.6138.2.0.dta	AAAEGPLK	KAAAEGPL
0000_XuPing_MC115_T_10_20PER.5948.5948.2.1.dta	0000_XuPing_MC115_R_11_33PER.6140.6140.2.0.dta	AAAEGPLK	KAAAEGPL
0000_XuPing_MC115_T_10_20PER.5948.5948.2.1.dta	0000_XuPing_MC115_R_10_33PER.4982.4982.2.0.dta	AAAEGPLK	KAAAEGPL
0000_XuPing_MC115_T_10_20PER.5948.5948.2.1.dta	0000_XuPing_MC115_R_10_33PER.4930.4930.2.1.dta	AAAEGPLK	KAAAEGPL
0000_XuPing_MC115_T_10_20PER.5948.5948.2.1.dta	0000_XuPing_MC115_R_10_33PER.4958.4958.2.0.dta	AAAEGPLK	KAAAEGPL
0000_XuPing_MC115_T_10_20PER.5948.5948.2.1.dta	0000_XuPing_MC115_R_11_33PER.6138.6138.2.0.dta	AAAEGPLK	KAAAEGPL
0000_XuPing_MC115_T_2_20PER.13709.13709.3.0.dta	0000_XuPing_MC115_R_1_33PER.14327.14327.2.0.dta	AAAEGSAAAVDPTVLSDGQR	RAAAEGSAAAVDPTVLSDGQ
0000_XuPing_MC115_T_2_20PER.13709.13709.3.0.dta	0000_XuPing_MC115_R_2_33PER.13643.13643.2.0.dta	AAAEGSAAAVDPTVLSDGQR	RAAAEGSAAAVDPTVLSDGQ
0000_XuPing_MC115_T_2_20PER.13709.13709.3.0.dta	0000_XuPing_MC115_R_1_33PER.14250.14250.2.0.dta	AAAEGSAAAVDPTVLSDGQR	RAAAEGSAAAVDPTVLSDGQ
0000_XuPing_MC115_T_2_20PER.13709.13709.3.0.dta	0000_XuPing_MC115_R_2_33PER.11119.11119.3.0.dta	AAAEGSAAAVDPTVLSDGQR	RAAAEGSAAAVDPTVLSDGQR
0000_XuPing_MC115_T_2_20PER.13709.13709.3.0.dta	0000_XuPing_MC115_R_2_33PER.13665.13665.2.0.dta	AAAEGSAAAVDPTVLSDGQR	RAAAEGSAAAVDPTVLSDGQ
0000_XuPing_MC115_T_2_20PER.13709.13709.3.0.dta	0000_XuPing_MC115_R_2_33PER.13713.13713.3.0.dta	AAAEGSAAAVDPTVLSDGQR	RAAAEGSAAAVDPTVLSDGQ
0000_XuPing_MC115_T_2_20PER.13709.13709.3.0.dta	0000_XuPing_MC115_R_1_33PER.14257.14257.2.0.dta	AAAEGSAAAVDPTVLSDGQR	RAAAEGSAAAVDPTVLSDGQ
0000_XuPing_MC115_T_2_20PER.13709.13709.3.0.dta	0000_XuPing_MC115_R_2_33PER.13765.13765.2.0.dta	AAAEGSAAAVDPTVLSDGQR	RAAAEGSAAAVDPTVLSDGQ
0000_XuPing_MC115_T_2_20PER.13709.13709.3.0.dta	0000_XuPing_MC115_R_1_33PER.14314.14314.3.2.dta	AAAEGSAAAVDPTVLSDGQR	RAAAEGSAAAVDPTVLSDGQ
0000_XuPing_MC115_T_2_20PER.13709.13709.3.0.dta	0000_XuPing_MC115_R_3_33PER.15157.15157.2.0.dta	AAAEGSAAAVDPTVLSDGQR	RAAAEGSAAAVDPTVLSDGQ
0000_XuPing_MC115_T_2_20PER.13709.13709.3.0.dta	0000_XuPing_MC115_R_2_33PER.13766.13766.3.0.dta	AAAEGSAAAVDPTVLSDGQR	RAAAEGSAAAVDPTVLSDGQ
0000_XuPing_MC115_T_2_20PER.13709.13709.3.0.dta	0000_XuPing_MC115_R_2_33PER.13846.13846.3.1.dta	AAAEGSAAAVDPTVLSDGQR	RAAAEGSAAAVDPTVLSDGQ
0000_XuPing_MC115_T_2_20PER.11381.11381.3.0.dta	0000_XuPing_MC115_R_1_33PER.14327.14327.2.0.dta	AAAEGSAAAVDPTVLSDGQRR	RAAAEGSAAAVDPTVLSDGQ
0000_XuPing_MC115_T_2_20PER.11381.11381.3.0.dta	0000_XuPing_MC115_R_2_33PER.13643.13643.2.0.dta	AAAEGSAAAVDPTVLSDGQRR	RAAAEGSAAAVDPTVLSDGQ
0000_XuPing_MC115_T_2_20PER.11381.11381.3.0.dta	0000_XuPing_MC115_R_1_33PER.14250.14250.2.0.dta	AAAEGSAAAVDPTVLSDGQRR	RAAAEGSAAAVDPTVLSDGQ
0000_XuPing_MC115_T_2_20PER.11381.11381.3.0.dta	0000_XuPing_MC115_R_2_33PER.11119.11119.3.0.dta	AAAEGSAAAVDPTVLSDGQRR	RAAAEGSAAAVDPTVLSDGQR
0000_XuPing_MC115_T_2_20PER.11381.11381.3.0.dta	0000_XuPing_MC115_R_2_33PER.13665.13665.2.0.dta	AAAEGSAAAVDPTVLSDGQRR	RAAAEGSAAAVDPTVLSDGQ
0000_XuPing_MC115_T_2_20PER.11381.11381.3.0.dta	0000_XuPing_MC115_R_2_33PER.13713.13713.3.0.dta	AAAEGSAAAVDPTVLSDGQRR	RAAAEGSAAAVDPTVLSDGQ
0000_XuPing_MC115_T_2_20PER.11381.11381.3.0.dta	0000_XuPing_MC115_R_1_33PER.14257.14257.2.0.dta	AAAEGSAAAVDPTVLSDGQRR	RAAAEGSAAAVDPTVLSDGQ
0000_XuPing_MC115_T_2_20PER.11381.11381.3.0.dta	0000_XuPing_MC115_R_2_33PER.13765.13765.2.0.dta	AAAEGSAAAVDPTVLSDGQRR	RAAAEGSAAAVDPTVLSDGQ
0000_XuPing_MC115_T_2_20PER.11381.11381.3.0.dta	0000_XuPing_MC115_R_1_33PER.14314.14314.3.2.dta	AAAEGSAAAVDPTVLSDGQRR	RAAAEGSAAAVDPTVLSDGQ
0000_XuPing_MC115_T_2_20PER.11381.11381.3.0.dta	0000_XuPing_MC115_R_3_33PER.15157.15157.2.0.dta	AAAEGSAAAVDPTVLSDGQRR	RAAAEGSAAAVDPTVLSDGQ
0000_XuPing_MC115_T_2_20PER.11381.11381.3.0.dta	0000_XuPing_MC115_R_2_33PER.13766.13766.3.0.dta	AAAEGSAAAVDPTVLSDGQRR	RAAAEGSAAAVDPTVLSDGQ
0000_XuPing_MC115_T_2_20PER.11381.11381.3.0.dta	0000_XuPing_MC115_R_2_33PER.13846.13846.3.1.dta	AAAEGSAAAVDPTVLSDGQRR	RAAAEGSAAAVDPTVLSDGQ
0000_XuPing_MC115_T_1_20PER.11066.11066.3.0.dta	0000_XuPing_MC115_R_1_33PER.14327.14327.2.0.dta	AAAEGSAAAVDPTVLSDGQRR	RAAAEGSAAAVDPTVLSDGQ
0000_XuPing_MC115_T_1_20PER.11066.11066.3.0.dta	0000_XuPing_MC115_R_2_33PER.13643.13643.2.0.dta	AAAEGSAAAVDPTVLSDGQRR	RAAAEGSAAAVDPTVLSDGQ
0000_XuPing_MC115_T_1_20PER.11066.11066.3.0.dta	0000_XuPing_MC115_R_1_33PER.14250.14250.2.0.dta	AAAEGSAAAVDPTVLSDGQRR	RAAAEGSAAAVDPTVLSDGQ
0000_XuPing_MC115_T_1_20PER.11066.11066.3.0.dta	0000_XuPing_MC115_R_2_33PER.11119.11119.3.0.dta	AAAEGSAAAVDPTVLSDGQRR	RAAAEGSAAAVDPTVLSDGQR
0000_XuPing_MC115_T_1_20PER.11066.11066.3.0.dta	0000_XuPing_MC115_R_2_33PER.13665.13665.2.0.dta	AAAEGSAAAVDPTVLSDGQRR	RAAAEGSAAAVDPTVLSDGQ
0000_XuPing_MC115_T_1_20PER.11066.11066.3.0.dta	0000_XuPing_MC115_R_2_33PER.13713.13713.3.0.dta	AAAEGSAAAVDPTVLSDGQRR	RAAAEGSAAAVDPTVLSDGQ
0000_XuPing_MC115_T_1_20PER.11066.11066.3.0.dta	0000_XuPing_MC115_R_1_33PER.14257.14257.2.0.dta	AAAEGSAAAVDPTVLSDGQRR	RAAAEGSAAAVDPTVLSDGQ
0000_XuPing_MC115_T_1_20PER.11066.11066.3.0.dta	0000_XuPing_MC115_R_2_33PER.13765.13765.2.0.dta	AAAEGSAAAVDPTVLSDGQRR	RAAAEGSAAAVDPTVLSDGQ
0000_XuPing_MC115_T_1_20PER.11066.11066.3.0.dta	0000_XuPing_MC115_R_1_33PER.14314.14314.3.2.dta	AAAEGSAAAVDPTVLSDGQRR	RAAAEGSAAAVDPTVLSDGQ
0000_XuPing_MC115_T_1_20PER.11066.11066.3.0.dta	0000_XuPing_MC115_R_3_33PER.15157.15157.2.0.dta	AAAEGSAAAVDPTVLSDGQRR	RAAAEGSAAAVDPTVLSDGQ
0000_XuPing_MC115_T_1_20PER.11066.11066.3.0.dta	0000_XuPing_MC115_R_2_33PER.13766.13766.3.0.dta	AAAEGSAAAVDPTVLSDGQRR	RAAAEGSAAAVDPTVLSDGQ
0000_XuPing_MC115_T_1_20PER.11066.11066.3.0.dta	0000_XuPing_MC115_R_2_33PER.13846.13846.3.1.dta	AAAEGSAAAVDPTVLSDGQRR	RAAAEGSAAAVDPTVLSDGQ
0000_XuPing_MC115_T_2_20PER.13834.13834.3.4.dta	0000_XuPing_MC115_R_1_33PER.14327.14327.2.0.dta	AAAEGSAAAVDPTVLSDGQR	RAAAEGSAAAVDPTVLSDGQ
0000_XuPing_MC115_T_2_20PER.13834.13834.3.4.dta	0000_XuPing_MC115_R_2_33PER.13643.13643.2.0.dta	AAAEGSAAAVDPTVLSDGQR	RAAAEGSAAAVDPTVLSDGQ
0000_XuPing_MC115_T_2_20PER.13834.13834.3.4.dta	0000_XuPing_MC115_R_1_33PER.14250.14250.2.0.dta	AAAEGSAAAVDPTVLSDGQR	RAAAEGSAAAVDPTVLSDGQ
0000_XuPing_MC115_T_2_20PER.13834.13834.3.4.dta	0000_XuPing_MC115_R_2_33PER.11119.11119.3.0.dta	AAAEGSAAAVDPTVLSDGQR	RAAAEGSAAAVDPTVLSDGQR
0000_XuPing_MC115_T_2_20PER.13834.13834.3.4.dta	0000_XuPing_MC115_R_2_33PER.13665.13665.2.0.dta	AAAEGSAAAVDPTVLSDGQR	RAAAEGSAAAVDPTVLSDGQ
0000_XuPing_MC115_T_2_20PER.13834.13834.3.4.dta	0000_XuPing_MC115_R_2_33PER.13713.13713.3.0.dta	AAAEGSAAAVDPTVLSDGQR	RAAAEGSAAAVDPTVLSDGQ
0000_XuPing_MC115_T_2_20PER.13834.13834.3.4.dta	0000_XuPing_MC115_R_1_33PER.14257.14257.2.0.dta	AAAEGSAAAVDPTVLSDGQR	RAAAEGSAAAVDPTVLSDGQ
0000_XuPing_MC115_T_2_20PER.13834.13834.3.4.dta	0000_XuPing_MC115_R_2_33PER.13765.13765.2.0.dta	AAAEGSAAAVDPTVLSDGQR	RAAAEGSAAAVDPTVLSDGQ
0000_XuPing_MC115_T_2_20PER.13834.13834.3.4.dta	0000_XuPing_MC115_R_1_33PER.14314.14314.3.2.dta	AAAEGSAAAVDPTVLSDGQR	RAAAEGSAAAVDPTVLSDGQ
0000_XuPing_MC115_T_2_20PER.13834.13834.3.4.dta	0000_XuPing_MC115_R_3_33PER.15157.15157.2.0.dta	AAAEGSAAAVDPTVLSDGQR	RAAAEGSAAAVDPTVLSDGQ
0000_XuPing_MC115_T_2_20PER.13834.13834.3.4.dta	0000_XuPing_MC115_R_2_33PER.13766.13766.3.0.dta	AAAEGSAAAVDPTVLSDGQR	RAAAEGSAAAVDPTVLSDGQ
0000_XuPing_MC115_T_2_20PER.13834.13834.3.4.dta	0000_XuPing_MC115_R_2_33PER.13846.13846.3.1.dta	AAAEGSAAAVDPTVLSDGQR	RAAAEGSAAAVDPTVLSDGQ
0000_XuPing_MC115_T_1_20PER.11073.11073.3.0.dta	0000_XuPing_MC115_R_1_33PER.14327.14327.2.0.dta	AAAEGSAAAVDPTVLSDGQRR	RAAAEGSAAAVDPTVLSDGQ
0000_XuPing_MC115_T_1_20PER.11073.11073.3.0.dta	0000_XuPing_MC115_R_2_33PER.13643.13643.2.0.dta	AAAEGSAAAVDPTVLSDGQRR	RAAAEGSAAAVDPTVLSDGQ
0000_XuPing_MC115_T_1_20PER.11073.11073.3.0.dta	0000_XuPing_MC115_R_1_33PER.14250.14250.2.0.dta	AAAEGSAAAVDPTVLSDGQRR	RAAAEGSAAAVDPTVLSDGQ
0000_XuPing_MC115_T_1_20PER.11073.11073.3.0.dta	0000_XuPing_MC115_R_2_33PER.11119.11119.3.0.dta	AAAEGSAAAVDPTVLSDGQRR	RAAAEGSAAAVDPTVLSDGQR
0000_XuPing_MC115_T_1_20PER.11073.11073.3.0.dta	0000_XuPing_MC115_R_2_33PER.13665.13665.2.0.dta	AAAEGSAAAVDPTVLSDGQRR	RAAAEGSAAAVDPTVLSDGQ
0000_XuPing_MC115_T_1_20PER.11073.11073.3.0.dta	0000_XuPing_MC115_R_2_33PER.13713.13713.3.0.dta	AAAEGSAAAVDPTVLSDGQRR	RAAAEGSAAAVDPTVLSDGQ
0000_XuPing_MC115_T_1_20PER.11073.11073.3.0.dta	0000_XuPing_MC115_R_1_33PER.14257.14257.2.0.dta	AAAEGSAAAVDPTVLSDGQRR	RAAAEGSAAAVDPTVLSDGQ
0000_XuPing_MC115_T_1_20PER.11073.11073.3.0.dta	0000_XuPing_MC115_R_2_33PER.13765.13765.2.0.dta	AAAEGSAAAVDPTVLSDGQRR	RAAAEGSAAAVDPTVLSDGQ
0000_XuPing_MC115_T_1_20PER.11073.11073.3.0.dta	0000_XuPing_MC115_R_1_33PER.14314.14314.3.2.dta	AAAEGSAAAVDPTVLSDGQRR	RAAAEGSAAAVDPTVLSDGQ
0000_XuPing_MC115_T_1_20PER.11073.11073.3.0.dta	0000_XuPing_MC115_R_3_33PER.15157.15157.2.0.dta	AAAEGSAAAVDPTVLSDGQRR	RAAAEGSAAAVDPTVLSDGQ
0000_XuPing_MC115_T_1_20PER.11073.11073.3.0.dta	0000_XuPing_MC115_R_2_33PER.13766.13766.3.0.dta	AAAEGSAAAVDPTVLSDGQRR	RAAAEGSAAAVDPTVLSDGQ
0000_XuPing_MC115_T_1_20PER.11073.11073.3.0.dta	0000_XuPing_MC115_R_2_33PER.13846.13846.3.1.dta	AAAEGSAAAVDPTVLSDGQRR	RAAAEGSAAAVDPTVLSDGQ
0000_XuPing_MC115_T_2_20PER.13670.13670.3.0.dta	0000_XuPing_MC115_R_1_33PER.14327.14327.2.0.dta	AAAEGSAAAVDPTVLSDGQR	RAAAEGSAAAVDPTVLSDGQ
0000_XuPing_MC115_T_2_20PER.13670.13670.3.0.dta	0000_XuPing_MC115_R_2_33PER.13643.13643.2.0.dta	AAAEGSAAAVDPTVLSDGQR	RAAAEGSAAAVDPTVLSDGQ
0000_XuPing_MC115_T_2_20PER.13670.13670.3.0.dta	0000_XuPing_MC115_R_1_33PER.14250.14250.2.0.dta	AAAEGSAAAVDPTVLSDGQR	RAAAEGSAAAVDPTVLSDGQ
0000_XuPing_MC115_T_2_20PER.13670.13670.3.0.dta	0000_XuPing_MC115_R_2_33PER.11119.11119.3.0.dta	AAAEGSAAAVDPTVLSDGQR	RAAAEGSAAAVDPTVLSDGQR
0000_XuPing_MC115_T_2_20PER.13670.13670.3.0.dta	0000_XuPing_MC115_R_2_33PER.13665.13665.2.0.dta	AAAEGSAAAVDPTVLSDGQR	RAAAEGSAAAVDPTVLSDGQ
0000_XuPing_MC115_T_2_20PER.13670.13670.3.0.dta	0000_XuPing_MC115_R_2_33PER.13713.13713.3.0.dta	AAAEGSAAAVDPTVLSDGQR	RAAAEGSAAAVDPTVLSDGQ
0000_XuPing_MC115_T_2_20PER.13670.13670.3.0.dta	0000_XuPing_MC115_R_1_33PER.14257.14257.2.0.dta	AAAEGSAAAVDPTVLSDGQR	RAAAEGSAAAVDPTVLSDGQ
0000_XuPing_MC115_T_2_20PER.13670.13670.3.0.dta	0000_XuPing_MC115_R_2_33PER.13765.13765.2.0.dta	AAAEGSAAAVDPTVLSDGQR	RAAAEGSAAAVDPTVLSDGQ
0000_XuPing_MC115_T_2_20PER.13670.13670.3.0.dta	0000_XuPing_MC115_R_1_33PER.14314.14314.3.2.dta	AAAEGSAAAVDPTVLSDGQR	RAAAEGSAAAVDPTVLSDGQ
0000_XuPing_MC115_T_2_20PER.13670.13670.3.0.dta	0000_XuPing_MC115_R_3_33PER.15157.15157.2.0.dta	AAAEGSAAAVDPTVLSDGQR	RAAAEGSAAAVDPTVLSDGQ
0000_XuPing_MC115_T_2_20PER.13670.13670.3.0.dta	0000_XuPing_MC115_R_2_33PER.13766.13766.3.0.dta	AAAEGSAAAVDPTVLSDGQR	RAAAEGSAAAVDPTVLSDGQ
0000_XuPing_MC115_T_2_20PER.13670.13670.3.0.dta	0000_XuPing_MC115_R_2_33PER.13846.13846.3.1.dta	AAAEGSAAAVDPTVLSDGQR	RAAAEGSAAAVDPTVLSDGQ
0000_XuPing_MC115_T_1_20PER.13344.13344.3.0.dta	0000_XuPing_MC115_R_1_33PER.14327.14327.2.0.dta	AAAEGSAAAVDPTVLSDGQR	RAAAEGSAAAVDPTVLSDGQ
0000_XuPing_MC115_T_1_20PER.13344.13344.3.0.dta	0000_XuPing_MC115_R_2_33PER.13643.13643.2.0.dta	AAAEGSAAAVDPTVLSDGQR	RAAAEGSAAAVDPTVLSDGQ
0000_XuPing_MC115_T_1_20PER.13344.13344.3.0.dta	0000_XuPing_MC115_R_1_33PER.14250.14250.2.0.dta	AAAEGSAAAVDPTVLSDGQR	RAAAEGSAAAVDPTVLSDGQ
0000_XuPing_MC115_T_1_20PER.13344.13344.3.0.dta	0000_XuPing_MC115_R_2_33PER.11119.11119.3.0.dta	AAAEGSAAAVDPTVLSDGQR	RAAAEGSAAAVDPTVLSDGQR
0000_XuPing_MC115_T_1_20PER.13344.13344.3.0.dta	0000_XuPing_MC115_R_2_33PER.13665.13665.2.0.dta	AAAEGSAAAVDPTVLSDGQR	RAAAEGSAAAVDPTVLSDGQ
0000_XuPing_MC115_T_1_20PER.13344.13344.3.0.dta	0000_XuPing_MC115_R_2_33PER.13713.13713.3.0.dta	AAAEGSAAAVDPTVLSDGQR	RAAAEGSAAAVDPTVLSDGQ
0000_XuPing_MC115_T_1_20PER.13344.13344.3.0.dta	0000_XuPing_MC115_R_1_33PER.14257.14257.2.0.dta	AAAEGSAAAVDPTVLSDGQR	RAAAEGSAAAVDPTVLSDGQ
0000_XuPing_MC115_T_1_20PER.13344.13344.3.0.dta	0000_XuPing_MC115_R_2_33PER.13765.13765.2.0.dta	AAAEGSAAAVDPTVLSDGQR	RAAAEGSAAAVDPTVLSDGQ
0000_XuPing_MC115_T_1_20PER.13344.13344.3.0.dta	0000_XuPing_MC115_R_1_33PER.14314.14314.3.2.dta	AAAEGSAAAVDPTVLSDGQR	RAAAEGSAAAVDPTVLSDGQ
0000_XuPing_MC115_T_1_20PER.13344.13344.3.0.dta	0000_XuPing_MC115_R_3_33PER.15157.15157.2.0.dta	AAAEGSAAAVDPTVLSDGQR	RAAAEGSAAAVDPTVLSDGQ
0000_XuPing_MC115_T_1_20PER.13344.13344.3.0.dta	0000_XuPing_MC115_R_2_33PER.13766.13766.3.0.dta	AAAEGSAAAVDPTVLSDGQR	RAAAEGSAAAVDPTVLSDGQ
0000_XuPing_MC115_T_1_20PER.13344.13344.3.0.dta	0000_XuPing_MC115_R_2_33PER.13846.13846.3.1.dta	AAAEGSAAAVDPTVLSDGQR	RAAAEGSAAAVDPTVLSDGQ
0000_XuPing_MC115_T_1_20PER.13305.13305.3.0.dta	0000_XuPing_MC115_R_1_33PER.14327.14327.2.0.dta	AAAEGSAAAVDPTVLSDGQR	RAAAEGSAAAVDPTVLSDGQ
0000_XuPing_MC115_T_1_20PER.13305.13305.3.0.dta	0000_XuPing_MC115_R_2_33PER.13643.13643.2.0.dta	AAAEGSAAAVDPTVLSDGQR	RAAAEGSAAAVDPTVLSDGQ
0000_XuPing_MC115_T_1_20PER.13305.13305.3.0.dta	0000_XuPing_MC115_R_1_33PER.14250.14250.2.0.dta	AAAEGSAAAVDPTVLSDGQR	RAAAEGSAAAVDPTVLSDGQ
0000_XuPing_MC115_T_1_20PER.13305.13305.3.0.dta	0000_XuPing_MC115_R_2_33PER.11119.11119.3.0.dta	AAAEGSAAAVDPTVLSDGQR	RAAAEGSAAAVDPTVLSDGQR
0000_XuPing_MC115_T_1_20PER.13305.13305.3.0.dta	0000_XuPing_MC115_R_2_33PER.13665.13665.2.0.dta	AAAEGSAAAVDPTVLSDGQR	RAAAEGSAAAVDPTVLSDGQ
0000_XuPing_MC115_T_1_20PER.13305.13305.3.0.dta	0000_XuPing_MC115_R_2_33PER.13713.13713.3.0.dta	AAAEGSAAAVDPTVLSDGQR	RAAAEGSAAAVDPTVLSDGQ
0000_XuPing_MC115_T_1_20PER.13305.13305.3.0.dta	0000_XuPing_MC115_R_1_33PER.14257.14257.2.0.dta	AAAEGSAAAVDPTVLSDGQR	RAAAEGSAAAVDPTVLSDGQ
0000_XuPing_MC115_T_1_20PER.13305.13305.3.0.dta	0000_XuPing_MC115_R_2_33PER.13765.13765.2.0.dta	AAAEGSAAAVDPTVLSDGQR	RAAAEGSAAAVDPTVLSDGQ
0000_XuPing_MC115_T_1_20PER.13305.13305.3.0.dta	0000_XuPing_MC115_R_1_33PER.14314.14314.3.2.dta	AAAEGSAAAVDPTVLSDGQR	RAAAEGSAAAVDPTVLSDGQ
0000_XuPing_MC115_T_1_20PER.13305.13305.3.0.dta	0000_XuPing_MC115_R_3_33PER.15157.15157.2.0.dta	AAAEGSAAAVDPTVLSDGQR	RAAAEGSAAAVDPTVLSDGQ
0000_XuPing_MC115_T_1_20PER.13305.13305.3.0.dta	0000_XuPing_MC115_R_2_33PER.13766.13766.3.0.dta	AAAEGSAAAVDPTVLSDGQR	RAAAEGSAAAVDPTVLSDGQ
0000_XuPing_MC115_T_1_20PER.13305.13305.3.0.dta	0000_XuPing_MC115_R_2_33PER.13846.13846.3.1.dta	AAAEGSAAAVDPTVLSDGQR	RAAAEGSAAAVDPTVLSDGQ
0000_XuPing_MC115_T_2_20PER.13675.13675.2.0.dta	0000_XuPing_MC115_R_1_33PER.14327.14327.2.0.dta	AAAEGSAAAVDPTVLSDGQR	RAAAEGSAAAVDPTVLSDGQ
0000_XuPing_MC115_T_2_20PER.13675.13675.2.0.dta	0000_XuPing_MC115_R_2_33PER.13643.13643.2.0.dta	AAAEGSAAAVDPTVLSDGQR	RAAAEGSAAAVDPTVLSDGQ
0000_XuPing_MC115_T_2_20PER.13675.13675.2.0.dta	0000_XuPing_MC115_R_1_33PER.14250.14250.2.0.dta	AAAEGSAAAVDPTVLSDGQR	RAAAEGSAAAVDPTVLSDGQ
0000_XuPing_MC115_T_2_20PER.13675.13675.2.0.dta	0000_XuPing_MC115_R_2_33PER.11119.11119.3.0.dta	AAAEGSAAAVDPTVLSDGQR	RAAAEGSAAAVDPTVLSDGQR
0000_XuPing_MC115_T_2_20PER.13675.13675.2.0.dta	0000_XuPing_MC115_R_2_33PER.13665.13665.2.0.dta	AAAEGSAAAVDPTVLSDGQR	RAAAEGSAAAVDPTVLSDGQ
0000_XuPing_MC115_T_2_20PER.13675.13675.2.0.dta	0000_XuPing_MC115_R_2_33PER.13713.13713.3.0.dta	AAAEGSAAAVDPTVLSDGQR	RAAAEGSAAAVDPTVLSDGQ
0000_XuPing_MC115_T_2_20PER.13675.13675.2.0.dta	0000_XuPing_MC115_R_1_33PER.14257.14257.2.0.dta	AAAEGSAAAVDPTVLSDGQR	RAAAEGSAAAVDPTVLSDGQ
0000_XuPing_MC115_T_2_20PER.13675.13675.2.0.dta	0000_XuPing_MC115_R_2_33PER.13765.13765.2.0.dta	AAAEGSAAAVDPTVLSDGQR	RAAAEGSAAAVDPTVLSDGQ
0000_XuPing_MC115_T_2_20PER.13675.13675.2.0.dta	0000_XuPing_MC115_R_1_33PER.14314.14314.3.2.dta	AAAEGSAAAVDPTVLSDGQR	RAAAEGSAAAVDPTVLSDGQ
0000_XuPing_MC115_T_2_20PER.13675.13675.2.0.dta	0000_XuPing_MC115_R_3_33PER.15157.15157.2.0.dta	AAAEGSAAAVDPTVLSDGQR	RAAAEGSAAAVDPTVLSDGQ
0000_XuPing_MC115_T_2_20PER.13675.13675.2.0.dta	0000_XuPing_MC115_R_2_33PER.13766.13766.3.0.dta	AAAEGSAAAVDPTVLSDGQR	RAAAEGSAAAVDPTVLSDGQ
0000_XuPing_MC115_T_2_20PER.13675.13675.2.0.dta	0000_XuPing_MC115_R_2_33PER.13846.13846.3.1.dta	AAAEGSAAAVDPTVLSDGQR	RAAAEGSAAAVDPTVLSDGQ
0000_XuPing_MC115_T_2_20PER.11417.11417.2.0.dta	0000_XuPing_MC115_R_1_33PER.14327.14327.2.0.dta	AAAEGSAAAVDPTVLSDGQRR	RAAAEGSAAAVDPTVLSDGQ
0000_XuPing_MC115_T_2_20PER.11417.11417.2.0.dta	0000_XuPing_MC115_R_2_33PER.13643.13643.2.0.dta	AAAEGSAAAVDPTVLSDGQRR	RAAAEGSAAAVDPTVLSDGQ
0000_XuPing_MC115_T_2_20PER.11417.11417.2.0.dta	0000_XuPing_MC115_R_1_33PER.14250.14250.2.0.dta	AAAEGSAAAVDPTVLSDGQRR	RAAAEGSAAAVDPTVLSDGQ
0000_XuPing_MC115_T_2_20PER.11417.11417.2.0.dta	0000_XuPing_MC115_R_2_33PER.11119.11119.3.0.dta	AAAEGSAAAVDPTVLSDGQRR	RAAAEGSAAAVDPTVLSDGQR
0000_XuPing_MC115_T_2_20PER.11417.11417.2.0.dta	0000_XuPing_MC115_R_2_33PER.13665.13665.2.0.dta	AAAEGSAAAVDPTVLSDGQRR	RAAAEGSAAAVDPTVLSDGQ
0000_XuPing_MC115_T_2_20PER.11417.11417.2.0.dta	0000_XuPing_MC115_R_2_33PER.13713.13713.3.0.dta	AAAEGSAAAVDPTVLSDGQRR	RAAAEGSAAAVDPTVLSDGQ
0000_XuPing_MC115_T_2_20PER.11417.11417.2.0.dta	0000_XuPing_MC115_R_1_33PER.14257.14257.2.0.dta	AAAEGSAAAVDPTVLSDGQRR	RAAAEGSAAAVDPTVLSDGQ
0000_XuPing_MC115_T_2_20PER.11417.11417.2.0.dta	0000_XuPing_MC115_R_2_33PER.13765.13765.2.0.dta	AAAEGSAAAVDPTVLSDGQRR	RAAAEGSAAAVDPTVLSDGQ
0000_XuPing_MC115_T_2_20PER.11417.11417.2.0.dta	0000_XuPing_MC115_R_1_33PER.14314.14314.3.2.dta	AAAEGSAAAVDPTVLSDGQRR	RAAAEGSAAAVDPTVLSDGQ
0000_XuPing_MC115_T_2_20PER.11417.11417.2.0.dta	0000_XuPing_MC115_R_3_33PER.15157.15157.2.0.dta	AAAEGSAAAVDPTVLSDGQRR	RAAAEGSAAAVDPTVLSDGQ
0000_XuPing_MC115_T_2_20PER.11417.11417.2.0.dta	0000_XuPing_MC115_R_2_33PER.13766.13766.3.0.dta	AAAEGSAAAVDPTVLSDGQRR	RAAAEGSAAAVDPTVLSDGQ
0000_XuPing_MC115_T_2_20PER.11417.11417.2.0.dta	0000_XuPing_MC115_R_2_33PER.13846.13846.3.1.dta	AAAEGSAAAVDPTVLSDGQRR	RAAAEGSAAAVDPTVLSDGQ
0000_XuPing_MC115_T_2_20PER.13659.13659.2.0.dta	0000_XuPing_MC115_R_1_33PER.14327.14327.2.0.dta	AAAEGSAAAVDPTVLSDGQR	RAAAEGSAAAVDPTVLSDGQ
0000_XuPing_MC115_T_2_20PER.13659.13659.2.0.dta	0000_XuPing_MC115_R_2_33PER.13643.13643.2.0.dta	AAAEGSAAAVDPTVLSDGQR	RAAAEGSAAAVDPTVLSDGQ
0000_XuPing_MC115_T_2_20PER.13659.13659.2.0.dta	0000_XuPing_MC115_R_1_33PER.14250.14250.2.0.dta	AAAEGSAAAVDPTVLSDGQR	RAAAEGSAAAVDPTVLSDGQ
0000_XuPing_MC115_T_2_20PER.13659.13659.2.0.dta	0000_XuPing_MC115_R_2_33PER.11119.11119.3.0.dta	AAAEGSAAAVDPTVLSDGQR	RAAAEGSAAAVDPTVLSDGQR
0000_XuPing_MC115_T_2_20PER.13659.13659.2.0.dta	0000_XuPing_MC115_R_2_33PER.13665.13665.2.0.dta	AAAEGSAAAVDPTVLSDGQR	RAAAEGSAAAVDPTVLSDGQ
0000_XuPing_MC115_T_2_20PER.13659.13659.2.0.dta	0000_XuPing_MC115_R_2_33PER.13713.13713.3.0.dta	AAAEGSAAAVDPTVLSDGQR	RAAAEGSAAAVDPTVLSDGQ
0000_XuPing_MC115_T_2_20PER.13659.13659.2.0.dta	0000_XuPing_MC115_R_1_33PER.14257.14257.2.0.dta	AAAEGSAAAVDPTVLSDGQR	RAAAEGSAAAVDPTVLSDGQ
0000_XuPing_MC115_T_2_20PER.13659.13659.2.0.dta	0000_XuPing_MC115_R_2_33PER.13765.13765.2.0.dta	AAAEGSAAAVDPTVLSDGQR	RAAAEGSAAAVDPTVLSDGQ
0000_XuPing_MC115_T_2_20PER.13659.13659.2.0.dta	0000_XuPing_MC115_R_1_33PER.14314.14314.3.2.dta	AAAEGSAAAVDPTVLSDGQR	RAAAEGSAAAVDPTVLSDGQ
0000_XuPing_MC115_T_2_20PER.13659.13659.2.0.dta	0000_XuPing_MC115_R_3_33PER.15157.15157.2.0.dta	AAAEGSAAAVDPTVLSDGQR	RAAAEGSAAAVDPTVLSDGQ
0000_XuPing_MC115_T_2_20PER.13659.13659.2.0.dta	0000_XuPing_MC115_R_2_33PER.13766.13766.3.0.dta	AAAEGSAAAVDPTVLSDGQR	RAAAEGSAAAVDPTVLSDGQ
0000_XuPing_MC115_T_2_20PER.13659.13659.2.0.dta	0000_XuPing_MC115_R_2_33PER.13846.13846.3.1.dta	AAAEGSAAAVDPTVLSDGQR	RAAAEGSAAAVDPTVLSDGQ
0000_XuPing_MC115_T_1_20PER.13298.13298.2.0.dta	0000_XuPing_MC115_R_1_33PER.14327.14327.2.0.dta	AAAEGSAAAVDPTVLSDGQR	RAAAEGSAAAVDPTVLSDGQ
0000_XuPing_MC115_T_1_20PER.13298.13298.2.0.dta	0000_XuPing_MC115_R_2_33PER.13643.13643.2.0.dta	AAAEGSAAAVDPTVLSDGQR	RAAAEGSAAAVDPTVLSDGQ
0000_XuPing_MC115_T_1_20PER.13298.13298.2.0.dta	0000_XuPing_MC115_R_1_33PER.14250.14250.2.0.dta	AAAEGSAAAVDPTVLSDGQR	RAAAEGSAAAVDPTVLSDGQ
0000_XuPing_MC115_T_1_20PER.13298.13298.2.0.dta	0000_XuPing_MC115_R_2_33PER.11119.11119.3.0.dta	AAAEGSAAAVDPTVLSDGQR	RAAAEGSAAAVDPTVLSDGQR
0000_XuPing_MC115_T_1_20PER.13298.13298.2.0.dta	0000_XuPing_MC115_R_2_33PER.13665.13665.2.0.dta	AAAEGSAAAVDPTVLSDGQR	RAAAEGSAAAVDPTVLSDGQ
0000_XuPing_MC115_T_1_20PER.13298.13298.2.0.dta	0000_XuPing_MC115_R_2_33PER.13713.13713.3.0.dta	AAAEGSAAAVDPTVLSDGQR	RAAAEGSAAAVDPTVLSDGQ
0000_XuPing_MC115_T_1_20PER.13298.13298.2.0.dta	0000_XuPing_MC115_R_1_33PER.14257.14257.2.0.dta	AAAEGSAAAVDPTVLSDGQR	RAAAEGSAAAVDPTVLSDGQ
0000_XuPing_MC115_T_1_20PER.13298.13298.2.0.dta	0000_XuPing_MC115_R_2_33PER.13765.13765.2.0.dta	AAAEGSAAAVDPTVLSDGQR	RAAAEGSAAAVDPTVLSDGQ
0000_XuPing_MC115_T_1_20PER.13298.13298.2.0.dta	0000_XuPing_MC115_R_1_33PER.14314.14314.3.2.dta	AAAEGSAAAVDPTVLSDGQR	RAAAEGSAAAVDPTVLSDGQ
0000_XuPing_MC115_T_1_20PER.13298.13298.2.0.dta	0000_XuPing_MC115_R_3_33PER.15157.15157.2.0.dta	AAAEGSAAAVDPTVLSDGQR	RAAAEGSAAAVDPTVLSDGQ
0000_XuPing_MC115_T_1_20PER.13298.13298.2.0.dta	0000_XuPing_MC115_R_2_33PER.13766.13766.3.0.dta	AAAEGSAAAVDPTVLSDGQR	RAAAEGSAAAVDPTVLSDGQ
0000_XuPing_MC115_T_1_20PER.13298.13298.2.0.dta	0000_XuPing_MC115_R_2_33PER.13846.13846.3.1.dta	AAAEGSAAAVDPTVLSDGQR	RAAAEGSAAAVDPTVLSDGQ
0000_XuPing_MC115_T_1_20PER.13271.13271.2.0.dta	0000_XuPing_MC115_R_1_33PER.14327.14327.2.0.dta	AAAEGSAAAVDPTVLSDGQR	RAAAEGSAAAVDPTVLSDGQ
0000_XuPing_MC115_T_1_20PER.13271.13271.2.0.dta	0000_XuPing_MC115_R_2_33PER.13643.13643.2.0.dta	AAAEGSAAAVDPTVLSDGQR	RAAAEGSAAAVDPTVLSDGQ
0000_XuPing_MC115_T_1_20PER.13271.13271.2.0.dta	0000_XuPing_MC115_R_1_33PER.14250.14250.2.0.dta	AAAEGSAAAVDPTVLSDGQR	RAAAEGSAAAVDPTVLSDGQ
0000_XuPing_MC115_T_1_20PER.13271.13271.2.0.dta	0000_XuPing_MC115_R_2_33PER.11119.11119.3.0.dta	AAAEGSAAAVDPTVLSDGQR	RAAAEGSAAAVDPTVLSDGQR
0000_XuPing_MC115_T_1_20PER.13271.13271.2.0.dta	0000_XuPing_MC115_R_2_33PER.13665.13665.2.0.dta	AAAEGSAAAVDPTVLSDGQR	RAAAEGSAAAVDPTVLSDGQ
0000_XuPing_MC115_T_1_20PER.13271.13271.2.0.dta	0000_XuPing_MC115_R_2_33PER.13713.13713.3.0.dta	AAAEGSAAAVDPTVLSDGQR	RAAAEGSAAAVDPTVLSDGQ
0000_XuPing_MC115_T_1_20PER.13271.13271.2.0.dta	0000_XuPing_MC115_R_1_33PER.14257.14257.2.0.dta	AAAEGSAAAVDPTVLSDGQR	RAAAEGSAAAVDPTVLSDGQ
0000_XuPing_MC115_T_1_20PER.13271.13271.2.0.dta	0000_XuPing_MC115_R_2_33PER.13765.13765.2.0.dta	AAAEGSAAAVDPTVLSDGQR	RAAAEGSAAAVDPTVLSDGQ
0000_XuPing_MC115_T_1_20PER.13271.13271.2.0.dta	0000_XuPing_MC115_R_1_33PER.14314.14314.3.2.dta	AAAEGSAAAVDPTVLSDGQR	RAAAEGSAAAVDPTVLSDGQ
0000_XuPing_MC115_T_1_20PER.13271.13271.2.0.dta	0000_XuPing_MC115_R_3_33PER.15157.15157.2.0.dta	AAAEGSAAAVDPTVLSDGQR	RAAAEGSAAAVDPTVLSDGQ
0000_XuPing_MC115_T_1_20PER.13271.13271.2.0.dta	0000_XuPing_MC115_R_2_33PER.13766.13766.3.0.dta	AAAEGSAAAVDPTVLSDGQR	RAAAEGSAAAVDPTVLSDGQ
0000_XuPing_MC115_T_1_20PER.13271.13271.2.0.dta	0000_XuPing_MC115_R_2_33PER.13846.13846.3.1.dta	AAAEGSAAAVDPTVLSDGQR	RAAAEGSAAAVDPTVLSDGQ
0000_XuPing_MC115_T_2_20PER.11385.11385.2.0.dta	0000_XuPing_MC115_R_1_33PER.14327.14327.2.0.dta	AAAEGSAAAVDPTVLSDGQRR	RAAAEGSAAAVDPTVLSDGQ
0000_XuPing_MC115_T_2_20PER.11385.11385.2.0.dta	0000_XuPing_MC115_R_2_33PER.13643.13643.2.0.dta	AAAEGSAAAVDPTVLSDGQRR	RAAAEGSAAAVDPTVLSDGQ
0000_XuPing_MC115_T_2_20PER.11385.11385.2.0.dta	0000_XuPing_MC115_R_1_33PER.14250.14250.2.0.dta	AAAEGSAAAVDPTVLSDGQRR	RAAAEGSAAAVDPTVLSDGQ
0000_XuPing_MC115_T_2_20PER.11385.11385.2.0.dta	0000_XuPing_MC115_R_2_33PER.11119.11119.3.0.dta	AAAEGSAAAVDPTVLSDGQRR	RAAAEGSAAAVDPTVLSDGQR
0000_XuPing_MC115_T_2_20PER.11385.11385.2.0.dta	0000_XuPing_MC115_R_2_33PER.13665.13665.2.0.dta	AAAEGSAAAVDPTVLSDGQRR	RAAAEGSAAAVDPTVLSDGQ
0000_XuPing_MC115_T_2_20PER.11385.11385.2.0.dta	0000_XuPing_MC115_R_2_33PER.13713.13713.3.0.dta	AAAEGSAAAVDPTVLSDGQRR	RAAAEGSAAAVDPTVLSDGQ
0000_XuPing_MC115_T_2_20PER.11385.11385.2.0.dta	0000_XuPing_MC115_R_1_33PER.14257.14257.2.0.dta	AAAEGSAAAVDPTVLSDGQRR	RAAAEGSAAAVDPTVLSDGQ
0000_XuPing_MC115_T_2_20PER.11385.11385.2.0.dta	0000_XuPing_MC115_R_2_33PER.13765.13765.2.0.dta	AAAEGSAAAVDPTVLSDGQRR	RAAAEGSAAAVDPTVLSDGQ
0000_XuPing_MC115_T_2_20PER.11385.11385.2.0.dta	0000_XuPing_MC115_R_1_33PER.14314.14314.3.2.dta	AAAEGSAAAVDPTVLSDGQRR	RAAAEGSAAAVDPTVLSDGQ
0000_XuPing_MC115_T_2_20PER.11385.11385.2.0.dta	0000_XuPing_MC115_R_3_33PER.15157.15157.2.0.dta	AAAEGSAAAVDPTVLSDGQRR	RAAAEGSAAAVDPTVLSDGQ
0000_XuPing_MC115_T_2_20PER.11385.11385.2.0.dta	0000_XuPing_MC115_R_2_33PER.13766.13766.3.0.dta	AAAEGSAAAVDPTVLSDGQRR	RAAAEGSAAAVDPTVLSDGQ
0000_XuPing_MC115_T_2_20PER.11385.11385.2.0.dta	0000_XuPing_MC115_R_2_33PER.13846.13846.3.1.dta	AAAEGSAAAVDPTVLSDGQRR	RAAAEGSAAAVDPTVLSDGQ
0000_XuPing_MC115_T_2_20PER.13777.13777.3.0.dta	0000_XuPing_MC115_R_1_33PER.14327.14327.2.0.dta	AAAEGSAAAVDPTVLSDGQR	RAAAEGSAAAVDPTVLSDGQ
0000_XuPing_MC115_T_2_20PER.13777.13777.3.0.dta	0000_XuPing_MC115_R_2_33PER.13643.13643.2.0.dta	AAAEGSAAAVDPTVLSDGQR	RAAAEGSAAAVDPTVLSDGQ
0000_XuPing_MC115_T_2_20PER.13777.13777.3.0.dta	0000_XuPing_MC115_R_1_33PER.14250.14250.2.0.dta	AAAEGSAAAVDPTVLSDGQR	RAAAEGSAAAVDPTVLSDGQ
0000_XuPing_MC115_T_2_20PER.13777.13777.3.0.dta	0000_XuPing_MC115_R_2_33PER.11119.11119.3.0.dta	AAAEGSAAAVDPTVLSDGQR	RAAAEGSAAAVDPTVLSDGQR
0000_XuPing_MC115_T_2_20PER.13777.13777.3.0.dta	0000_XuPing_MC115_R_2_33PER.13665.13665.2.0.dta	AAAEGSAAAVDPTVLSDGQR	RAAAEGSAAAVDPTVLSDGQ
0000_XuPing_MC115_T_2_20PER.13777.13777.3.0.dta	0000_XuPing_MC115_R_2_33PER.13713.13713.3.0.dta	AAAEGSAAAVDPTVLSDGQR	RAAAEGSAAAVDPTVLSDGQ
0000_XuPing_MC115_T_2_20PER.13777.13777.3.0.dta	0000_XuPing_MC115_R_1_33PER.14257.14257.2.0.dta	AAAEGSAAAVDPTVLSDGQR	RAAAEGSAAAVDPTVLSDGQ
0000_XuPing_MC115_T_2_20PER.13777.13777.3.0.dta	0000_XuPing_MC115_R_2_33PER.13765.13765.2.0.dta	AAAEGSAAAVDPTVLSDGQR	RAAAEGSAAAVDPTVLSDGQ
0000_XuPing_MC115_T_2_20PER.13777.13777.3.0.dta	0000_XuPing_MC115_R_1_33PER.14314.14314.3.2.dta	AAAEGSAAAVDPTVLSDGQR	RAAAEGSAAAVDPTVLSDGQ
0000_XuPing_MC115_T_2_20PER.13777.13777.3.0.dta	0000_XuPing_MC115_R_3_33PER.15157.15157.2.0.dta	AAAEGSAAAVDPTVLSDGQR	RAAAEGSAAAVDPTVLSDGQ
0000_XuPing_MC115_T_2_20PER.13777.13777.3.0.dta	0000_XuPing_MC115_R_2_33PER.13766.13766.3.0.dta	AAAEGSAAAVDPTVLSDGQR	RAAAEGSAAAVDPTVLSDGQ
0000_XuPing_MC115_T_2_20PER.13777.13777.3.0.dta	0000_XuPing_MC115_R_2_33PER.13846.13846.3.1.dta	AAAEGSAAAVDPTVLSDGQR	RAAAEGSAAAVDPTVLSDGQ
0000_XuPing_MC115_T_2_20PER.14096.14096.2.0.dta	0000_XuPing_MC115_R_1_33PER.14327.14327.2.0.dta	AAAEGSAAAVDPTVLSDGQR	RAAAEGSAAAVDPTVLSDGQ
0000_XuPing_MC115_T_2_20PER.14096.14096.2.0.dta	0000_XuPing_MC115_R_2_33PER.13643.13643.2.0.dta	AAAEGSAAAVDPTVLSDGQR	RAAAEGSAAAVDPTVLSDGQ
0000_XuPing_MC115_T_2_20PER.14096.14096.2.0.dta	0000_XuPing_MC115_R_1_33PER.14250.14250.2.0.dta	AAAEGSAAAVDPTVLSDGQR	RAAAEGSAAAVDPTVLSDGQ
0000_XuPing_MC115_T_2_20PER.14096.14096.2.0.dta	0000_XuPing_MC115_R_2_33PER.11119.11119.3.0.dta	AAAEGSAAAVDPTVLSDGQR	RAAAEGSAAAVDPTVLSDGQR
0000_XuPing_MC115_T_2_20PER.14096.14096.2.0.dta	0000_XuPing_MC115_R_2_33PER.13665.13665.2.0.dta	AAAEGSAAAVDPTVLSDGQR	RAAAEGSAAAVDPTVLSDGQ
0000_XuPing_MC115_T_2_20PER.14096.14096.2.0.dta	0000_XuPing_MC115_R_2_33PER.13713.13713.3.0.dta	AAAEGSAAAVDPTVLSDGQR	RAAAEGSAAAVDPTVLSDGQ
0000_XuPing_MC115_T_2_20PER.14096.14096.2.0.dta	0000_XuPing_MC115_R_1_33PER.14257.14257.2.0.dta	AAAEGSAAAVDPTVLSDGQR	RAAAEGSAAAVDPTVLSDGQ
0000_XuPing_MC115_T_2_20PER.14096.14096.2.0.dta	0000_XuPing_MC115_R_2_33PER.13765.13765.2.0.dta	AAAEGSAAAVDPTVLSDGQR	RAAAEGSAAAVDPTVLSDGQ
0000_XuPing_MC115_T_2_20PER.14096.14096.2.0.dta	0000_XuPing_MC115_R_1_33PER.14314.14314.3.2.dta	AAAEGSAAAVDPTVLSDGQR	RAAAEGSAAAVDPTVLSDGQ
0000_XuPing_MC115_T_2_20PER.14096.14096.2.0.dta	0000_XuPing_MC115_R_3_33PER.15157.15157.2.0.dta	AAAEGSAAAVDPTVLSDGQR	RAAAEGSAAAVDPTVLSDGQ
0000_XuPing_MC115_T_2_20PER.14096.14096.2.0.dta	0000_XuPing_MC115_R_2_33PER.13766.13766.3.0.dta	AAAEGSAAAVDPTVLSDGQR	RAAAEGSAAAVDPTVLSDGQ
0000_XuPing_MC115_T_2_20PER.14096.14096.2.0.dta	0000_XuPing_MC115_R_2_33PER.13846.13846.3.1.dta	AAAEGSAAAVDPTVLSDGQR	RAAAEGSAAAVDPTVLSDGQ
0000_XuPing_MC115_T_10_20PER.18813.18813.2.0.dta	0000_XuPing_MC115_R_10_33PER.13093.13093.2.0.dta	AAAELLEEAR	RAAAELLEEA
0000_XuPing_MC115_T_10_20PER.18813.18813.2.0.dta	0000_XuPing_MC115_R_10_33PER.13078.13078.2.0.dta	AAAELLEEAR	RAAAELLEEA
0000_XuPing_MC115_T_10_20PER.18818.18818.2.0.dta	0000_XuPing_MC115_R_10_33PER.13093.13093.2.0.dta	AAAELLEEAR	RAAAELLEEA
0000_XuPing_MC115_T_10_20PER.18818.18818.2.0.dta	0000_XuPing_MC115_R_10_33PER.13078.13078.2.0.dta	AAAELLEEAR	RAAAELLEEA
0000_XuPing_MC115_T_10_20PER.18786.18786.2.0.dta	0000_XuPing_MC115_R_10_33PER.13093.13093.2.0.dta	AAAELLEEAR	RAAAELLEEA
0000_XuPing_MC115_T_10_20PER.18786.18786.2.0.dta	0000_XuPing_MC115_R_10_33PER.13078.13078.2.0.dta	AAAELLEEAR	RAAAELLEEA
0000_XuPing_MC115_T_10_20PER.19112.19112.2.2.dta	0000_XuPing_MC115_R_10_33PER.13093.13093.2.0.dta	AAAELLEEAR	RAAAELLEEA
0000_XuPing_MC115_T_10_20PER.19112.19112.2.2.dta	0000_XuPing_MC115_R_10_33PER.13078.13078.2.0.dta	AAAELLEEAR	RAAAELLEEA
0000_XuPing_MC115_T_10_20PER.19023.19023.2.1.dta	0000_XuPing_MC115_R_10_33PER.13093.13093.2.0.dta	AAAELLEEAR	RAAAELLEEA
0000_XuPing_MC115_T_10_20PER.19023.19023.2.1.dta	0000_XuPing_MC115_R_10_33PER.13078.13078.2.0.dta	AAAELLEEAR	RAAAELLEEA
0000_XuPing_MC115_T_10_20PER.18964.18964.2.2.dta	0000_XuPing_MC115_R_10_33PER.13093.13093.2.0.dta	AAAELLEEAR	RAAAELLEEA
0000_XuPing_MC115_T_10_20PER.18964.18964.2.2.dta	0000_XuPing_MC115_R_10_33PER.13078.13078.2.0.dta	AAAELLEEAR	RAAAELLEEA
0000_XuPing_MC115_T_4_20PER.16362.16362.2.0.dta	0000_XuPing_MC115_R_10_33PER.13093.13093.2.0.dta	AAAELLEEAR	RAAAELLEEA
0000_XuPing_MC115_T_4_20PER.16362.16362.2.0.dta	0000_XuPing_MC115_R_10_33PER.13078.13078.2.0.dta	AAAELLEEAR	RAAAELLEEA
0000_XuPing_MC115_T_12_33PER.17325.17325.2.0.dta	0000_XuPing_MC115_R_12_33PER.14153.14153.2.1.dta	AAAELSVTPAAVSR	KAAAELSVTPAAVS
0000_XuPing_MC115_T_12_33PER.17260.17260.2.2.dta	0000_XuPing_MC115_R_12_33PER.14153.14153.2.1.dta	AAAELSVTPAAVSR	KAAAELSVTPAAVS
0000_XuPing_MC115_T_13_20PER.12129.12129.2.0.dta	0000_XuPing_MC115_R_13_33PER.11447.11447.2.0.dta	AAAELVVEK	RAAAELVVE
0000_XuPing_MC115_T_13_20PER.12129.12129.2.0.dta	0000_XuPing_MC115_R_13_33PER.11468.11468.2.0.dta	AAAELVVEK	RAAAELVVE
0000_XuPing_MC115_T_13_20PER.12264.12264.2.0.dta	0000_XuPing_MC115_R_13_33PER.11447.11447.2.0.dta	AAAELVVEK	RAAAELVVE
0000_XuPing_MC115_T_13_20PER.12264.12264.2.0.dta	0000_XuPing_MC115_R_13_33PER.11468.11468.2.0.dta	AAAELVVEK	RAAAELVVE
0000_XuPing_MC115_T_13_20PER.12095.12095.2.2.dta	0000_XuPing_MC115_R_13_33PER.11447.11447.2.0.dta	AAAELVVEK	RAAAELVVE
0000_XuPing_MC115_T_13_20PER.12095.12095.2.2.dta	0000_XuPing_MC115_R_13_33PER.11468.11468.2.0.dta	AAAELVVEK	RAAAELVVE
0000_XuPing_MC115_T_13_20PER.12386.12386.2.0.dta	0000_XuPing_MC115_R_13_33PER.11447.11447.2.0.dta	AAAELVVEK	RAAAELVVE
0000_XuPing_MC115_T_13_20PER.12386.12386.2.0.dta	0000_XuPing_MC115_R_13_33PER.11468.11468.2.0.dta	AAAELVVEK	RAAAELVVE
0000_XuPing_MC115_T_10_20PER.30285.30285.2.0.dta	0000_XuPing_MC115_R_10_33PER.24589.24589.2.0.dta	AAAESAGLPLFR	KAAAESAGLPLF
0000_XuPing_MC115_T_10_20PER.30285.30285.2.0.dta	0000_XuPing_MC115_R_10_33PER.24603.24603.2.0.dta	AAAESAGLPLFR	KAAAESAGLPLF
0000_XuPing_MC115_T_10_20PER.30285.30285.2.0.dta	0000_XuPing_MC115_R_9_33PER.26557.26557.2.1.dta	AAAESAGLPLFR	KAAAESAGLPLF
0000_XuPing_MC115_T_10_20PER.30285.30285.2.0.dta	0000_XuPing_MC115_R_9_33PER.26545.26545.2.0.dta	AAAESAGLPLFR	KAAAESAGLPLF
0000_XuPing_MC115_T_10_20PER.30285.30285.2.0.dta	0000_XuPing_MC115_R_9_33PER.26523.26523.2.0.dta	AAAESAGLPLFR	KAAAESAGLPLF
0000_XuPing_MC115_T_10_20PER.30457.30457.2.0.dta	0000_XuPing_MC115_R_10_33PER.24589.24589.2.0.dta	AAAESAGLPLFR	KAAAESAGLPLF
0000_XuPing_MC115_T_10_20PER.30457.30457.2.0.dta	0000_XuPing_MC115_R_10_33PER.24603.24603.2.0.dta	AAAESAGLPLFR	KAAAESAGLPLF
0000_XuPing_MC115_T_10_20PER.30457.30457.2.0.dta	0000_XuPing_MC115_R_9_33PER.26557.26557.2.1.dta	AAAESAGLPLFR	KAAAESAGLPLF
0000_XuPing_MC115_T_10_20PER.30457.30457.2.0.dta	0000_XuPing_MC115_R_9_33PER.26545.26545.2.0.dta	AAAESAGLPLFR	KAAAESAGLPLF
0000_XuPing_MC115_T_10_20PER.30457.30457.2.0.dta	0000_XuPing_MC115_R_9_33PER.26523.26523.2.0.dta	AAAESAGLPLFR	KAAAESAGLPLF
0000_XuPing_MC115_T_10_20PER.30042.30042.2.0.dta	0000_XuPing_MC115_R_10_33PER.24589.24589.2.0.dta	AAAESAGLPLFR	KAAAESAGLPLF
0000_XuPing_MC115_T_10_20PER.30042.30042.2.0.dta	0000_XuPing_MC115_R_10_33PER.24603.24603.2.0.dta	AAAESAGLPLFR	KAAAESAGLPLF
0000_XuPing_MC115_T_10_20PER.30042.30042.2.0.dta	0000_XuPing_MC115_R_9_33PER.26557.26557.2.1.dta	AAAESAGLPLFR	KAAAESAGLPLF
0000_XuPing_MC115_T_10_20PER.30042.30042.2.0.dta	0000_XuPing_MC115_R_9_33PER.26545.26545.2.0.dta	AAAESAGLPLFR	KAAAESAGLPLF
0000_XuPing_MC115_T_10_20PER.30042.30042.2.0.dta	0000_XuPing_MC115_R_9_33PER.26523.26523.2.0.dta	AAAESAGLPLFR	KAAAESAGLPLF
0000_XuPing_MC115_T_11_20PER.28791.28791.2.0.dta	0000_XuPing_MC115_R_10_33PER.24589.24589.2.0.dta	AAAESAGLPLFR	KAAAESAGLPLF
0000_XuPing_MC115_T_11_20PER.28791.28791.2.0.dta	0000_XuPing_MC115_R_10_33PER.24603.24603.2.0.dta	AAAESAGLPLFR	KAAAESAGLPLF
0000_XuPing_MC115_T_11_20PER.28791.28791.2.0.dta	0000_XuPing_MC115_R_9_33PER.26557.26557.2.1.dta	AAAESAGLPLFR	KAAAESAGLPLF
0000_XuPing_MC115_T_11_20PER.28791.28791.2.0.dta	0000_XuPing_MC115_R_9_33PER.26545.26545.2.0.dta	AAAESAGLPLFR	KAAAESAGLPLF
0000_XuPing_MC115_T_11_20PER.28791.28791.2.0.dta	0000_XuPing_MC115_R_9_33PER.26523.26523.2.0.dta	AAAESAGLPLFR	KAAAESAGLPLF
0000_XuPing_MC115_T_10_20PER.30153.30153.3.0.dta	0000_XuPing_MC115_R_10_33PER.24589.24589.2.0.dta	AAAESAGLPLFR	KAAAESAGLPLF
0000_XuPing_MC115_T_10_20PER.30153.30153.3.0.dta	0000_XuPing_MC115_R_10_33PER.24603.24603.2.0.dta	AAAESAGLPLFR	KAAAESAGLPLF
0000_XuPing_MC115_T_10_20PER.30153.30153.3.0.dta	0000_XuPing_MC115_R_9_33PER.26557.26557.2.1.dta	AAAESAGLPLFR	KAAAESAGLPLF
0000_XuPing_MC115_T_10_20PER.30153.30153.3.0.dta	0000_XuPing_MC115_R_9_33PER.26545.26545.2.0.dta	AAAESAGLPLFR	KAAAESAGLPLF
0000_XuPing_MC115_T_10_20PER.30153.30153.3.0.dta	0000_XuPing_MC115_R_9_33PER.26523.26523.2.0.dta	AAAESAGLPLFR	KAAAESAGLPLF
0000_XuPing_MC115_T_9_20PER.23742.23742.2.0.dta	0000_XuPing_MC115_R_10_33PER.24589.24589.2.0.dta	AAAESAGLPLFR	KAAAESAGLPLF
0000_XuPing_MC115_T_9_20PER.23742.23742.2.0.dta	0000_XuPing_MC115_R_10_33PER.24603.24603.2.0.dta	AAAESAGLPLFR	KAAAESAGLPLF
0000_XuPing_MC115_T_9_20PER.23742.23742.2.0.dta	0000_XuPing_MC115_R_9_33PER.26557.26557.2.1.dta	AAAESAGLPLFR	KAAAESAGLPLF
0000_XuPing_MC115_T_9_20PER.23742.23742.2.0.dta	0000_XuPing_MC115_R_9_33PER.26545.26545.2.0.dta	AAAESAGLPLFR	KAAAESAGLPLF
0000_XuPing_MC115_T_9_20PER.23742.23742.2.0.dta	0000_XuPing_MC115_R_9_33PER.26523.26523.2.0.dta	AAAESAGLPLFR	KAAAESAGLPLF
0000_XuPing_MC115_T_10_20PER.30033.30033.2.0.dta	0000_XuPing_MC115_R_10_33PER.24589.24589.2.0.dta	AAAESAGLPLFR	KAAAESAGLPLF
0000_XuPing_MC115_T_10_20PER.30033.30033.2.0.dta	0000_XuPing_MC115_R_10_33PER.24603.24603.2.0.dta	AAAESAGLPLFR	KAAAESAGLPLF
0000_XuPing_MC115_T_10_20PER.30033.30033.2.0.dta	0000_XuPing_MC115_R_9_33PER.26557.26557.2.1.dta	AAAESAGLPLFR	KAAAESAGLPLF
0000_XuPing_MC115_T_10_20PER.30033.30033.2.0.dta	0000_XuPing_MC115_R_9_33PER.26545.26545.2.0.dta	AAAESAGLPLFR	KAAAESAGLPLF
0000_XuPing_MC115_T_10_20PER.30033.30033.2.0.dta	0000_XuPing_MC115_R_9_33PER.26523.26523.2.0.dta	AAAESAGLPLFR	KAAAESAGLPLF
0000_XuPing_MC115_T_10_20PER.30185.30185.3.0.dta	0000_XuPing_MC115_R_10_33PER.24589.24589.2.0.dta	AAAESAGLPLFR	KAAAESAGLPLF
0000_XuPing_MC115_T_10_20PER.30185.30185.3.0.dta	0000_XuPing_MC115_R_10_33PER.24603.24603.2.0.dta	AAAESAGLPLFR	KAAAESAGLPLF
0000_XuPing_MC115_T_10_20PER.30185.30185.3.0.dta	0000_XuPing_MC115_R_9_33PER.26557.26557.2.1.dta	AAAESAGLPLFR	KAAAESAGLPLF
0000_XuPing_MC115_T_10_20PER.30185.30185.3.0.dta	0000_XuPing_MC115_R_9_33PER.26545.26545.2.0.dta	AAAESAGLPLFR	KAAAESAGLPLF
0000_XuPing_MC115_T_10_20PER.30185.30185.3.0.dta	0000_XuPing_MC115_R_9_33PER.26523.26523.2.0.dta	AAAESAGLPLFR	KAAAESAGLPLF
0000_XuPing_MC115_T_2_20PER.20700.20700.2.0.dta	0000_XuPing_MC115_R_2_33PER.20506.20506.2.0.dta	AAAGALTDLVSAGR	RAAAGALTDLVSAG
0000_XuPing_MC115_T_2_20PER.20700.20700.2.0.dta	0000_XuPing_MC115_R_2_33PER.20519.20519.2.0.dta	AAAGALTDLVSAGR	RAAAGALTDLVSAG
0000_XuPing_MC115_T_2_20PER.20700.20700.2.0.dta	0000_XuPing_MC115_R_2_33PER.20605.20605.2.1.dta	AAAGALTDLVSAGR	RAAAGALTDLVSAG
0000_XuPing_MC115_T_2_20PER.20674.20674.2.0.dta	0000_XuPing_MC115_R_2_33PER.20506.20506.2.0.dta	AAAGALTDLVSAGR	RAAAGALTDLVSAG
0000_XuPing_MC115_T_2_20PER.20674.20674.2.0.dta	0000_XuPing_MC115_R_2_33PER.20519.20519.2.0.dta	AAAGALTDLVSAGR	RAAAGALTDLVSAG
0000_XuPing_MC115_T_2_20PER.20674.20674.2.0.dta	0000_XuPing_MC115_R_2_33PER.20605.20605.2.1.dta	AAAGALTDLVSAGR	RAAAGALTDLVSAG
0000_XuPing_MC115_T_2_20PER.16158.16158.2.0.dta	0000_XuPing_MC115_R_2_33PER.18615.18615.2.0.dta	AAAGHANYPGLSVLR	RAAAGHANYPGLSVL
0000_XuPing_MC115_T_2_20PER.16158.16158.2.0.dta	0000_XuPing_MC115_R_2_33PER.18700.18700.2.0.dta	AAAGHANYPGLSVLR	RAAAGHANYPGLSVL
0000_XuPing_MC115_T_2_20PER.16158.16158.2.0.dta	0000_XuPing_MC115_R_2_33PER.18684.18684.2.1.dta	AAAGHANYPGLSVLR	RAAAGHANYPGLSVL
0000_XuPing_MC115_T_2_20PER.16158.16158.2.0.dta	0000_XuPing_MC115_R_2_33PER.18453.18453.3.0.dta	AAAGHANYPGLSVLR	RAAAGHANYPGLSVL
0000_XuPing_MC115_T_2_20PER.16158.16158.2.0.dta	0000_XuPing_MC115_R_2_33PER.18397.18397.3.0.dta	AAAGHANYPGLSVLR	RAAAGHANYPGLSVL
0000_XuPing_MC115_T_2_20PER.16158.16158.2.0.dta	0000_XuPing_MC115_R_2_33PER.18346.18346.2.0.dta	AAAGHANYPGLSVLR	RAAAGHANYPGLSVL
0000_XuPing_MC115_T_2_20PER.16158.16158.2.0.dta	0000_XuPing_MC115_R_2_33PER.18270.18270.2.0.dta	AAAGHANYPGLSVLR	RAAAGHANYPGLSVL
0000_XuPing_MC115_T_2_20PER.16158.16158.2.0.dta	0000_XuPing_MC115_R_2_33PER.18757.18757.3.0.dta	AAAGHANYPGLSVLR	RAAAGHANYPGLSVL
0000_XuPing_MC115_T_2_20PER.16158.16158.2.0.dta	0000_XuPing_MC115_R_2_33PER.18311.18311.3.2.dta	AAAGHANYPGLSVLR	RAAAGHANYPGLSVL
0000_XuPing_MC115_T_2_20PER.16019.16019.3.0.dta	0000_XuPing_MC115_R_2_33PER.18615.18615.2.0.dta	AAAGHANYPGLSVLR	RAAAGHANYPGLSVL
0000_XuPing_MC115_T_2_20PER.16019.16019.3.0.dta	0000_XuPing_MC115_R_2_33PER.18700.18700.2.0.dta	AAAGHANYPGLSVLR	RAAAGHANYPGLSVL
0000_XuPing_MC115_T_2_20PER.16019.16019.3.0.dta	0000_XuPing_MC115_R_2_33PER.18684.18684.2.1.dta	AAAGHANYPGLSVLR	RAAAGHANYPGLSVL
0000_XuPing_MC115_T_2_20PER.16019.16019.3.0.dta	0000_XuPing_MC115_R_2_33PER.18453.18453.3.0.dta	AAAGHANYPGLSVLR	RAAAGHANYPGLSVL
0000_XuPing_MC115_T_2_20PER.16019.16019.3.0.dta	0000_XuPing_MC115_R_2_33PER.18397.18397.3.0.dta	AAAGHANYPGLSVLR	RAAAGHANYPGLSVL
0000_XuPing_MC115_T_2_20PER.16019.16019.3.0.dta	0000_XuPing_MC115_R_2_33PER.18346.18346.2.0.dta	AAAGHANYPGLSVLR	RAAAGHANYPGLSVL
0000_XuPing_MC115_T_2_20PER.16019.16019.3.0.dta	0000_XuPing_MC115_R_2_33PER.18270.18270.2.0.dta	AAAGHANYPGLSVLR	RAAAGHANYPGLSVL
0000_XuPing_MC115_T_2_20PER.16019.16019.3.0.dta	0000_XuPing_MC115_R_2_33PER.18757.18757.3.0.dta	AAAGHANYPGLSVLR	RAAAGHANYPGLSVL
0000_XuPing_MC115_T_2_20PER.16019.16019.3.0.dta	0000_XuPing_MC115_R_2_33PER.18311.18311.3.2.dta	AAAGHANYPGLSVLR	RAAAGHANYPGLSVL
0000_XuPing_MC115_T_2_20PER.16331.16331.3.0.dta	0000_XuPing_MC115_R_2_33PER.18615.18615.2.0.dta	AAAGHANYPGLSVLR	RAAAGHANYPGLSVL
0000_XuPing_MC115_T_2_20PER.16331.16331.3.0.dta	0000_XuPing_MC115_R_2_33PER.18700.18700.2.0.dta	AAAGHANYPGLSVLR	RAAAGHANYPGLSVL
0000_XuPing_MC115_T_2_20PER.16331.16331.3.0.dta	0000_XuPing_MC115_R_2_33PER.18684.18684.2.1.dta	AAAGHANYPGLSVLR	RAAAGHANYPGLSVL
0000_XuPing_MC115_T_2_20PER.16331.16331.3.0.dta	0000_XuPing_MC115_R_2_33PER.18453.18453.3.0.dta	AAAGHANYPGLSVLR	RAAAGHANYPGLSVL
0000_XuPing_MC115_T_2_20PER.16331.16331.3.0.dta	0000_XuPing_MC115_R_2_33PER.18397.18397.3.0.dta	AAAGHANYPGLSVLR	RAAAGHANYPGLSVL
0000_XuPing_MC115_T_2_20PER.16331.16331.3.0.dta	0000_XuPing_MC115_R_2_33PER.18346.18346.2.0.dta	AAAGHANYPGLSVLR	RAAAGHANYPGLSVL
0000_XuPing_MC115_T_2_20PER.16331.16331.3.0.dta	0000_XuPing_MC115_R_2_33PER.18270.18270.2.0.dta	AAAGHANYPGLSVLR	RAAAGHANYPGLSVL
0000_XuPing_MC115_T_2_20PER.16331.16331.3.0.dta	0000_XuPing_MC115_R_2_33PER.18757.18757.3.0.dta	AAAGHANYPGLSVLR	RAAAGHANYPGLSVL
0000_XuPing_MC115_T_2_20PER.16331.16331.3.0.dta	0000_XuPing_MC115_R_2_33PER.18311.18311.3.2.dta	AAAGHANYPGLSVLR	RAAAGHANYPGLSVL
0000_XuPing_MC115_T_2_20PER.16029.16029.2.0.dta	0000_XuPing_MC115_R_2_33PER.18615.18615.2.0.dta	AAAGHANYPGLSVLR	RAAAGHANYPGLSVL
0000_XuPing_MC115_T_2_20PER.16029.16029.2.0.dta	0000_XuPing_MC115_R_2_33PER.18700.18700.2.0.dta	AAAGHANYPGLSVLR	RAAAGHANYPGLSVL
0000_XuPing_MC115_T_2_20PER.16029.16029.2.0.dta	0000_XuPing_MC115_R_2_33PER.18684.18684.2.1.dta	AAAGHANYPGLSVLR	RAAAGHANYPGLSVL
0000_XuPing_MC115_T_2_20PER.16029.16029.2.0.dta	0000_XuPing_MC115_R_2_33PER.18453.18453.3.0.dta	AAAGHANYPGLSVLR	RAAAGHANYPGLSVL
0000_XuPing_MC115_T_2_20PER.16029.16029.2.0.dta	0000_XuPing_MC115_R_2_33PER.18397.18397.3.0.dta	AAAGHANYPGLSVLR	RAAAGHANYPGLSVL
0000_XuPing_MC115_T_2_20PER.16029.16029.2.0.dta	0000_XuPing_MC115_R_2_33PER.18346.18346.2.0.dta	AAAGHANYPGLSVLR	RAAAGHANYPGLSVL
0000_XuPing_MC115_T_2_20PER.16029.16029.2.0.dta	0000_XuPing_MC115_R_2_33PER.18270.18270.2.0.dta	AAAGHANYPGLSVLR	RAAAGHANYPGLSVL
0000_XuPing_MC115_T_2_20PER.16029.16029.2.0.dta	0000_XuPing_MC115_R_2_33PER.18757.18757.3.0.dta	AAAGHANYPGLSVLR	RAAAGHANYPGLSVL
0000_XuPing_MC115_T_2_20PER.16029.16029.2.0.dta	0000_XuPing_MC115_R_2_33PER.18311.18311.3.2.dta	AAAGHANYPGLSVLR	RAAAGHANYPGLSVL
0000_XuPing_MC115_T_2_20PER.15964.15964.3.0.dta	0000_XuPing_MC115_R_2_33PER.18615.18615.2.0.dta	AAAGHANYPGLSVLR	RAAAGHANYPGLSVL
0000_XuPing_MC115_T_2_20PER.15964.15964.3.0.dta	0000_XuPing_MC115_R_2_33PER.18700.18700.2.0.dta	AAAGHANYPGLSVLR	RAAAGHANYPGLSVL
0000_XuPing_MC115_T_2_20PER.15964.15964.3.0.dta	0000_XuPing_MC115_R_2_33PER.18684.18684.2.1.dta	AAAGHANYPGLSVLR	RAAAGHANYPGLSVL
0000_XuPing_MC115_T_2_20PER.15964.15964.3.0.dta	0000_XuPing_MC115_R_2_33PER.18453.18453.3.0.dta	AAAGHANYPGLSVLR	RAAAGHANYPGLSVL
0000_XuPing_MC115_T_2_20PER.15964.15964.3.0.dta	0000_XuPing_MC115_R_2_33PER.18397.18397.3.0.dta	AAAGHANYPGLSVLR	RAAAGHANYPGLSVL
0000_XuPing_MC115_T_2_20PER.15964.15964.3.0.dta	0000_XuPing_MC115_R_2_33PER.18346.18346.2.0.dta	AAAGHANYPGLSVLR	RAAAGHANYPGLSVL
0000_XuPing_MC115_T_2_20PER.15964.15964.3.0.dta	0000_XuPing_MC115_R_2_33PER.18270.18270.2.0.dta	AAAGHANYPGLSVLR	RAAAGHANYPGLSVL
0000_XuPing_MC115_T_2_20PER.15964.15964.3.0.dta	0000_XuPing_MC115_R_2_33PER.18757.18757.3.0.dta	AAAGHANYPGLSVLR	RAAAGHANYPGLSVL
0000_XuPing_MC115_T_2_20PER.15964.15964.3.0.dta	0000_XuPing_MC115_R_2_33PER.18311.18311.3.2.dta	AAAGHANYPGLSVLR	RAAAGHANYPGLSVL
0000_XuPing_MC115_T_2_20PER.16276.16276.3.0.dta	0000_XuPing_MC115_R_2_33PER.18615.18615.2.0.dta	AAAGHANYPGLSVLR	RAAAGHANYPGLSVL
0000_XuPing_MC115_T_2_20PER.16276.16276.3.0.dta	0000_XuPing_MC115_R_2_33PER.18700.18700.2.0.dta	AAAGHANYPGLSVLR	RAAAGHANYPGLSVL
0000_XuPing_MC115_T_2_20PER.16276.16276.3.0.dta	0000_XuPing_MC115_R_2_33PER.18684.18684.2.1.dta	AAAGHANYPGLSVLR	RAAAGHANYPGLSVL
0000_XuPing_MC115_T_2_20PER.16276.16276.3.0.dta	0000_XuPing_MC115_R_2_33PER.18453.18453.3.0.dta	AAAGHANYPGLSVLR	RAAAGHANYPGLSVL
0000_XuPing_MC115_T_2_20PER.16276.16276.3.0.dta	0000_XuPing_MC115_R_2_33PER.18397.18397.3.0.dta	AAAGHANYPGLSVLR	RAAAGHANYPGLSVL
0000_XuPing_MC115_T_2_20PER.16276.16276.3.0.dta	0000_XuPing_MC115_R_2_33PER.18346.18346.2.0.dta	AAAGHANYPGLSVLR	RAAAGHANYPGLSVL
0000_XuPing_MC115_T_2_20PER.16276.16276.3.0.dta	0000_XuPing_MC115_R_2_33PER.18270.18270.2.0.dta	AAAGHANYPGLSVLR	RAAAGHANYPGLSVL
0000_XuPing_MC115_T_2_20PER.16276.16276.3.0.dta	0000_XuPing_MC115_R_2_33PER.18757.18757.3.0.dta	AAAGHANYPGLSVLR	RAAAGHANYPGLSVL
0000_XuPing_MC115_T_2_20PER.16276.16276.3.0.dta	0000_XuPing_MC115_R_2_33PER.18311.18311.3.2.dta	AAAGHANYPGLSVLR	RAAAGHANYPGLSVL
0000_XuPing_MC115_T_2_20PER.15790.15790.2.0.dta	0000_XuPing_MC115_R_2_33PER.18615.18615.2.0.dta	AAAGHANYPGLSVLR	RAAAGHANYPGLSVL
0000_XuPing_MC115_T_2_20PER.15790.15790.2.0.dta	0000_XuPing_MC115_R_2_33PER.18700.18700.2.0.dta	AAAGHANYPGLSVLR	RAAAGHANYPGLSVL
0000_XuPing_MC115_T_2_20PER.15790.15790.2.0.dta	0000_XuPing_MC115_R_2_33PER.18684.18684.2.1.dta	AAAGHANYPGLSVLR	RAAAGHANYPGLSVL
0000_XuPing_MC115_T_2_20PER.15790.15790.2.0.dta	0000_XuPing_MC115_R_2_33PER.18453.18453.3.0.dta	AAAGHANYPGLSVLR	RAAAGHANYPGLSVL
0000_XuPing_MC115_T_2_20PER.15790.15790.2.0.dta	0000_XuPing_MC115_R_2_33PER.18397.18397.3.0.dta	AAAGHANYPGLSVLR	RAAAGHANYPGLSVL
0000_XuPing_MC115_T_2_20PER.15790.15790.2.0.dta	0000_XuPing_MC115_R_2_33PER.18346.18346.2.0.dta	AAAGHANYPGLSVLR	RAAAGHANYPGLSVL
0000_XuPing_MC115_T_2_20PER.15790.15790.2.0.dta	0000_XuPing_MC115_R_2_33PER.18270.18270.2.0.dta	AAAGHANYPGLSVLR	RAAAGHANYPGLSVL
0000_XuPing_MC115_T_2_20PER.15790.15790.2.0.dta	0000_XuPing_MC115_R_2_33PER.18757.18757.3.0.dta	AAAGHANYPGLSVLR	RAAAGHANYPGLSVL
0000_XuPing_MC115_T_2_20PER.15790.15790.2.0.dta	0000_XuPing_MC115_R_2_33PER.18311.18311.3.2.dta	AAAGHANYPGLSVLR	RAAAGHANYPGLSVL
0000_XuPing_MC115_T_2_20PER.16339.16339.2.0.dta	0000_XuPing_MC115_R_2_33PER.18615.18615.2.0.dta	AAAGHANYPGLSVLR	RAAAGHANYPGLSVL
0000_XuPing_MC115_T_2_20PER.16339.16339.2.0.dta	0000_XuPing_MC115_R_2_33PER.18700.18700.2.0.dta	AAAGHANYPGLSVLR	RAAAGHANYPGLSVL
0000_XuPing_MC115_T_2_20PER.16339.16339.2.0.dta	0000_XuPing_MC115_R_2_33PER.18684.18684.2.1.dta	AAAGHANYPGLSVLR	RAAAGHANYPGLSVL
0000_XuPing_MC115_T_2_20PER.16339.16339.2.0.dta	0000_XuPing_MC115_R_2_33PER.18453.18453.3.0.dta	AAAGHANYPGLSVLR	RAAAGHANYPGLSVL
0000_XuPing_MC115_T_2_20PER.16339.16339.2.0.dta	0000_XuPing_MC115_R_2_33PER.18397.18397.3.0.dta	AAAGHANYPGLSVLR	RAAAGHANYPGLSVL
0000_XuPing_MC115_T_2_20PER.16339.16339.2.0.dta	0000_XuPing_MC115_R_2_33PER.18346.18346.2.0.dta	AAAGHANYPGLSVLR	RAAAGHANYPGLSVL
0000_XuPing_MC115_T_2_20PER.16339.16339.2.0.dta	0000_XuPing_MC115_R_2_33PER.18270.18270.2.0.dta	AAAGHANYPGLSVLR	RAAAGHANYPGLSVL
0000_XuPing_MC115_T_2_20PER.16339.16339.2.0.dta	0000_XuPing_MC115_R_2_33PER.18757.18757.3.0.dta	AAAGHANYPGLSVLR	RAAAGHANYPGLSVL
0000_XuPing_MC115_T_2_20PER.16339.16339.2.0.dta	0000_XuPing_MC115_R_2_33PER.18311.18311.3.2.dta	AAAGHANYPGLSVLR	RAAAGHANYPGLSVL
0000_XuPing_MC115_T_2_20PER.15719.15719.3.2.dta	0000_XuPing_MC115_R_2_33PER.18615.18615.2.0.dta	AAAGHANYPGLSVLR	RAAAGHANYPGLSVL
0000_XuPing_MC115_T_2_20PER.15719.15719.3.2.dta	0000_XuPing_MC115_R_2_33PER.18700.18700.2.0.dta	AAAGHANYPGLSVLR	RAAAGHANYPGLSVL
0000_XuPing_MC115_T_2_20PER.15719.15719.3.2.dta	0000_XuPing_MC115_R_2_33PER.18684.18684.2.1.dta	AAAGHANYPGLSVLR	RAAAGHANYPGLSVL
0000_XuPing_MC115_T_2_20PER.15719.15719.3.2.dta	0000_XuPing_MC115_R_2_33PER.18453.18453.3.0.dta	AAAGHANYPGLSVLR	RAAAGHANYPGLSVL
0000_XuPing_MC115_T_2_20PER.15719.15719.3.2.dta	0000_XuPing_MC115_R_2_33PER.18397.18397.3.0.dta	AAAGHANYPGLSVLR	RAAAGHANYPGLSVL
0000_XuPing_MC115_T_2_20PER.15719.15719.3.2.dta	0000_XuPing_MC115_R_2_33PER.18346.18346.2.0.dta	AAAGHANYPGLSVLR	RAAAGHANYPGLSVL
0000_XuPing_MC115_T_2_20PER.15719.15719.3.2.dta	0000_XuPing_MC115_R_2_33PER.18270.18270.2.0.dta	AAAGHANYPGLSVLR	RAAAGHANYPGLSVL
0000_XuPing_MC115_T_2_20PER.15719.15719.3.2.dta	0000_XuPing_MC115_R_2_33PER.18757.18757.3.0.dta	AAAGHANYPGLSVLR	RAAAGHANYPGLSVL
0000_XuPing_MC115_T_2_20PER.15719.15719.3.2.dta	0000_XuPing_MC115_R_2_33PER.18311.18311.3.2.dta	AAAGHANYPGLSVLR	RAAAGHANYPGLSVL
0000_XuPing_MC115_T_1_20PER.15636.15636.3.0.dta	0000_XuPing_MC115_R_2_33PER.18615.18615.2.0.dta	AAAGHANYPGLSVLR	RAAAGHANYPGLSVL
0000_XuPing_MC115_T_1_20PER.15636.15636.3.0.dta	0000_XuPing_MC115_R_2_33PER.18700.18700.2.0.dta	AAAGHANYPGLSVLR	RAAAGHANYPGLSVL
0000_XuPing_MC115_T_1_20PER.15636.15636.3.0.dta	0000_XuPing_MC115_R_2_33PER.18684.18684.2.1.dta	AAAGHANYPGLSVLR	RAAAGHANYPGLSVL
0000_XuPing_MC115_T_1_20PER.15636.15636.3.0.dta	0000_XuPing_MC115_R_2_33PER.18453.18453.3.0.dta	AAAGHANYPGLSVLR	RAAAGHANYPGLSVL
0000_XuPing_MC115_T_1_20PER.15636.15636.3.0.dta	0000_XuPing_MC115_R_2_33PER.18397.18397.3.0.dta	AAAGHANYPGLSVLR	RAAAGHANYPGLSVL
0000_XuPing_MC115_T_1_20PER.15636.15636.3.0.dta	0000_XuPing_MC115_R_2_33PER.18346.18346.2.0.dta	AAAGHANYPGLSVLR	RAAAGHANYPGLSVL
0000_XuPing_MC115_T_1_20PER.15636.15636.3.0.dta	0000_XuPing_MC115_R_2_33PER.18270.18270.2.0.dta	AAAGHANYPGLSVLR	RAAAGHANYPGLSVL
0000_XuPing_MC115_T_1_20PER.15636.15636.3.0.dta	0000_XuPing_MC115_R_2_33PER.18757.18757.3.0.dta	AAAGHANYPGLSVLR	RAAAGHANYPGLSVL
0000_XuPing_MC115_T_1_20PER.15636.15636.3.0.dta	0000_XuPing_MC115_R_2_33PER.18311.18311.3.2.dta	AAAGHANYPGLSVLR	RAAAGHANYPGLSVL
0000_XuPing_MC115_T_1_20PER.15723.15723.3.0.dta	0000_XuPing_MC115_R_2_33PER.18615.18615.2.0.dta	AAAGHANYPGLSVLR	RAAAGHANYPGLSVL
0000_XuPing_MC115_T_1_20PER.15723.15723.3.0.dta	0000_XuPing_MC115_R_2_33PER.18700.18700.2.0.dta	AAAGHANYPGLSVLR	RAAAGHANYPGLSVL
0000_XuPing_MC115_T_1_20PER.15723.15723.3.0.dta	0000_XuPing_MC115_R_2_33PER.18684.18684.2.1.dta	AAAGHANYPGLSVLR	RAAAGHANYPGLSVL
0000_XuPing_MC115_T_1_20PER.15723.15723.3.0.dta	0000_XuPing_MC115_R_2_33PER.18453.18453.3.0.dta	AAAGHANYPGLSVLR	RAAAGHANYPGLSVL
0000_XuPing_MC115_T_1_20PER.15723.15723.3.0.dta	0000_XuPing_MC115_R_2_33PER.18397.18397.3.0.dta	AAAGHANYPGLSVLR	RAAAGHANYPGLSVL
0000_XuPing_MC115_T_1_20PER.15723.15723.3.0.dta	0000_XuPing_MC115_R_2_33PER.18346.18346.2.0.dta	AAAGHANYPGLSVLR	RAAAGHANYPGLSVL
0000_XuPing_MC115_T_1_20PER.15723.15723.3.0.dta	0000_XuPing_MC115_R_2_33PER.18270.18270.2.0.dta	AAAGHANYPGLSVLR	RAAAGHANYPGLSVL
0000_XuPing_MC115_T_1_20PER.15723.15723.3.0.dta	0000_XuPing_MC115_R_2_33PER.18757.18757.3.0.dta	AAAGHANYPGLSVLR	RAAAGHANYPGLSVL
0000_XuPing_MC115_T_1_20PER.15723.15723.3.0.dta	0000_XuPing_MC115_R_2_33PER.18311.18311.3.2.dta	AAAGHANYPGLSVLR	RAAAGHANYPGLSVL
0000_XuPing_MC115_T_2_20PER.15665.15665.3.0.dta	0000_XuPing_MC115_R_2_33PER.18615.18615.2.0.dta	AAAGHANYPGLSVLR	RAAAGHANYPGLSVL
0000_XuPing_MC115_T_2_20PER.15665.15665.3.0.dta	0000_XuPing_MC115_R_2_33PER.18700.18700.2.0.dta	AAAGHANYPGLSVLR	RAAAGHANYPGLSVL
0000_XuPing_MC115_T_2_20PER.15665.15665.3.0.dta	0000_XuPing_MC115_R_2_33PER.18684.18684.2.1.dta	AAAGHANYPGLSVLR	RAAAGHANYPGLSVL
0000_XuPing_MC115_T_2_20PER.15665.15665.3.0.dta	0000_XuPing_MC115_R_2_33PER.18453.18453.3.0.dta	AAAGHANYPGLSVLR	RAAAGHANYPGLSVL
0000_XuPing_MC115_T_2_20PER.15665.15665.3.0.dta	0000_XuPing_MC115_R_2_33PER.18397.18397.3.0.dta	AAAGHANYPGLSVLR	RAAAGHANYPGLSVL
0000_XuPing_MC115_T_2_20PER.15665.15665.3.0.dta	0000_XuPing_MC115_R_2_33PER.18346.18346.2.0.dta	AAAGHANYPGLSVLR	RAAAGHANYPGLSVL
0000_XuPing_MC115_T_2_20PER.15665.15665.3.0.dta	0000_XuPing_MC115_R_2_33PER.18270.18270.2.0.dta	AAAGHANYPGLSVLR	RAAAGHANYPGLSVL
0000_XuPing_MC115_T_2_20PER.15665.15665.3.0.dta	0000_XuPing_MC115_R_2_33PER.18757.18757.3.0.dta	AAAGHANYPGLSVLR	RAAAGHANYPGLSVL
0000_XuPing_MC115_T_2_20PER.15665.15665.3.0.dta	0000_XuPing_MC115_R_2_33PER.18311.18311.3.2.dta	AAAGHANYPGLSVLR	RAAAGHANYPGLSVL
0000_XuPing_MC115_T_1_20PER.15692.15692.3.0.dta	0000_XuPing_MC115_R_2_33PER.18615.18615.2.0.dta	AAAGHANYPGLSVLR	RAAAGHANYPGLSVL
0000_XuPing_MC115_T_1_20PER.15692.15692.3.0.dta	0000_XuPing_MC115_R_2_33PER.18700.18700.2.0.dta	AAAGHANYPGLSVLR	RAAAGHANYPGLSVL
0000_XuPing_MC115_T_1_20PER.15692.15692.3.0.dta	0000_XuPing_MC115_R_2_33PER.18684.18684.2.1.dta	AAAGHANYPGLSVLR	RAAAGHANYPGLSVL
0000_XuPing_MC115_T_1_20PER.15692.15692.3.0.dta	0000_XuPing_MC115_R_2_33PER.18453.18453.3.0.dta	AAAGHANYPGLSVLR	RAAAGHANYPGLSVL
0000_XuPing_MC115_T_1_20PER.15692.15692.3.0.dta	0000_XuPing_MC115_R_2_33PER.18397.18397.3.0.dta	AAAGHANYPGLSVLR	RAAAGHANYPGLSVL
0000_XuPing_MC115_T_1_20PER.15692.15692.3.0.dta	0000_XuPing_MC115_R_2_33PER.18346.18346.2.0.dta	AAAGHANYPGLSVLR	RAAAGHANYPGLSVL
0000_XuPing_MC115_T_1_20PER.15692.15692.3.0.dta	0000_XuPing_MC115_R_2_33PER.18270.18270.2.0.dta	AAAGHANYPGLSVLR	RAAAGHANYPGLSVL
0000_XuPing_MC115_T_1_20PER.15692.15692.3.0.dta	0000_XuPing_MC115_R_2_33PER.18757.18757.3.0.dta	AAAGHANYPGLSVLR	RAAAGHANYPGLSVL
0000_XuPing_MC115_T_1_20PER.15692.15692.3.0.dta	0000_XuPing_MC115_R_2_33PER.18311.18311.3.2.dta	AAAGHANYPGLSVLR	RAAAGHANYPGLSVL
0000_XuPing_MC115_T_2_20PER.16761.16761.3.2.dta	0000_XuPing_MC115_R_2_33PER.18615.18615.2.0.dta	AAAGHANYPGLSVLR	RAAAGHANYPGLSVL
0000_XuPing_MC115_T_2_20PER.16761.16761.3.2.dta	0000_XuPing_MC115_R_2_33PER.18700.18700.2.0.dta	AAAGHANYPGLSVLR	RAAAGHANYPGLSVL
0000_XuPing_MC115_T_2_20PER.16761.16761.3.2.dta	0000_XuPing_MC115_R_2_33PER.18684.18684.2.1.dta	AAAGHANYPGLSVLR	RAAAGHANYPGLSVL
0000_XuPing_MC115_T_2_20PER.16761.16761.3.2.dta	0000_XuPing_MC115_R_2_33PER.18453.18453.3.0.dta	AAAGHANYPGLSVLR	RAAAGHANYPGLSVL
0000_XuPing_MC115_T_2_20PER.16761.16761.3.2.dta	0000_XuPing_MC115_R_2_33PER.18397.18397.3.0.dta	AAAGHANYPGLSVLR	RAAAGHANYPGLSVL
0000_XuPing_MC115_T_2_20PER.16761.16761.3.2.dta	0000_XuPing_MC115_R_2_33PER.18346.18346.2.0.dta	AAAGHANYPGLSVLR	RAAAGHANYPGLSVL
0000_XuPing_MC115_T_2_20PER.16761.16761.3.2.dta	0000_XuPing_MC115_R_2_33PER.18270.18270.2.0.dta	AAAGHANYPGLSVLR	RAAAGHANYPGLSVL
0000_XuPing_MC115_T_2_20PER.16761.16761.3.2.dta	0000_XuPing_MC115_R_2_33PER.18757.18757.3.0.dta	AAAGHANYPGLSVLR	RAAAGHANYPGLSVL
0000_XuPing_MC115_T_2_20PER.16761.16761.3.2.dta	0000_XuPing_MC115_R_2_33PER.18311.18311.3.2.dta	AAAGHANYPGLSVLR	RAAAGHANYPGLSVL
0000_XuPing_MC115_T_2_20PER.16673.16673.3.0.dta	0000_XuPing_MC115_R_2_33PER.18615.18615.2.0.dta	AAAGHANYPGLSVLR	RAAAGHANYPGLSVL
0000_XuPing_MC115_T_2_20PER.16673.16673.3.0.dta	0000_XuPing_MC115_R_2_33PER.18700.18700.2.0.dta	AAAGHANYPGLSVLR	RAAAGHANYPGLSVL
0000_XuPing_MC115_T_2_20PER.16673.16673.3.0.dta	0000_XuPing_MC115_R_2_33PER.18684.18684.2.1.dta	AAAGHANYPGLSVLR	RAAAGHANYPGLSVL
0000_XuPing_MC115_T_2_20PER.16673.16673.3.0.dta	0000_XuPing_MC115_R_2_33PER.18453.18453.3.0.dta	AAAGHANYPGLSVLR	RAAAGHANYPGLSVL
0000_XuPing_MC115_T_2_20PER.16673.16673.3.0.dta	0000_XuPing_MC115_R_2_33PER.18397.18397.3.0.dta	AAAGHANYPGLSVLR	RAAAGHANYPGLSVL
0000_XuPing_MC115_T_2_20PER.16673.16673.3.0.dta	0000_XuPing_MC115_R_2_33PER.18346.18346.2.0.dta	AAAGHANYPGLSVLR	RAAAGHANYPGLSVL
0000_XuPing_MC115_T_2_20PER.16673.16673.3.0.dta	0000_XuPing_MC115_R_2_33PER.18270.18270.2.0.dta	AAAGHANYPGLSVLR	RAAAGHANYPGLSVL
0000_XuPing_MC115_T_2_20PER.16673.16673.3.0.dta	0000_XuPing_MC115_R_2_33PER.18757.18757.3.0.dta	AAAGHANYPGLSVLR	RAAAGHANYPGLSVL
0000_XuPing_MC115_T_2_20PER.16673.16673.3.0.dta	0000_XuPing_MC115_R_2_33PER.18311.18311.3.2.dta	AAAGHANYPGLSVLR	RAAAGHANYPGLSVL
0000_XuPing_MC115_T_2_20PER.15722.15722.2.0.dta	0000_XuPing_MC115_R_2_33PER.18615.18615.2.0.dta	AAAGHANYPGLSVLR	RAAAGHANYPGLSVL
0000_XuPing_MC115_T_2_20PER.15722.15722.2.0.dta	0000_XuPing_MC115_R_2_33PER.18700.18700.2.0.dta	AAAGHANYPGLSVLR	RAAAGHANYPGLSVL
0000_XuPing_MC115_T_2_20PER.15722.15722.2.0.dta	0000_XuPing_MC115_R_2_33PER.18684.18684.2.1.dta	AAAGHANYPGLSVLR	RAAAGHANYPGLSVL
0000_XuPing_MC115_T_2_20PER.15722.15722.2.0.dta	0000_XuPing_MC115_R_2_33PER.18453.18453.3.0.dta	AAAGHANYPGLSVLR	RAAAGHANYPGLSVL
0000_XuPing_MC115_T_2_20PER.15722.15722.2.0.dta	0000_XuPing_MC115_R_2_33PER.18397.18397.3.0.dta	AAAGHANYPGLSVLR	RAAAGHANYPGLSVL
0000_XuPing_MC115_T_2_20PER.15722.15722.2.0.dta	0000_XuPing_MC115_R_2_33PER.18346.18346.2.0.dta	AAAGHANYPGLSVLR	RAAAGHANYPGLSVL
0000_XuPing_MC115_T_2_20PER.15722.15722.2.0.dta	0000_XuPing_MC115_R_2_33PER.18270.18270.2.0.dta	AAAGHANYPGLSVLR	RAAAGHANYPGLSVL
0000_XuPing_MC115_T_2_20PER.15722.15722.2.0.dta	0000_XuPing_MC115_R_2_33PER.18757.18757.3.0.dta	AAAGHANYPGLSVLR	RAAAGHANYPGLSVL
0000_XuPing_MC115_T_2_20PER.15722.15722.2.0.dta	0000_XuPing_MC115_R_2_33PER.18311.18311.3.2.dta	AAAGHANYPGLSVLR	RAAAGHANYPGLSVL
0000_XuPing_MC115_T_2_20PER.16440.16440.3.0.dta	0000_XuPing_MC115_R_2_33PER.18615.18615.2.0.dta	AAAGHANYPGLSVLR	RAAAGHANYPGLSVL
0000_XuPing_MC115_T_2_20PER.16440.16440.3.0.dta	0000_XuPing_MC115_R_2_33PER.18700.18700.2.0.dta	AAAGHANYPGLSVLR	RAAAGHANYPGLSVL
0000_XuPing_MC115_T_2_20PER.16440.16440.3.0.dta	0000_XuPing_MC115_R_2_33PER.18684.18684.2.1.dta	AAAGHANYPGLSVLR	RAAAGHANYPGLSVL
0000_XuPing_MC115_T_2_20PER.16440.16440.3.0.dta	0000_XuPing_MC115_R_2_33PER.18453.18453.3.0.dta	AAAGHANYPGLSVLR	RAAAGHANYPGLSVL
0000_XuPing_MC115_T_2_20PER.16440.16440.3.0.dta	0000_XuPing_MC115_R_2_33PER.18397.18397.3.0.dta	AAAGHANYPGLSVLR	RAAAGHANYPGLSVL
0000_XuPing_MC115_T_2_20PER.16440.16440.3.0.dta	0000_XuPing_MC115_R_2_33PER.18346.18346.2.0.dta	AAAGHANYPGLSVLR	RAAAGHANYPGLSVL
0000_XuPing_MC115_T_2_20PER.16440.16440.3.0.dta	0000_XuPing_MC115_R_2_33PER.18270.18270.2.0.dta	AAAGHANYPGLSVLR	RAAAGHANYPGLSVL
0000_XuPing_MC115_T_2_20PER.16440.16440.3.0.dta	0000_XuPing_MC115_R_2_33PER.18757.18757.3.0.dta	AAAGHANYPGLSVLR	RAAAGHANYPGLSVL
0000_XuPing_MC115_T_2_20PER.16440.16440.3.0.dta	0000_XuPing_MC115_R_2_33PER.18311.18311.3.2.dta	AAAGHANYPGLSVLR	RAAAGHANYPGLSVL
0000_XuPing_MC115_T_2_20PER.16621.16621.3.0.dta	0000_XuPing_MC115_R_2_33PER.18615.18615.2.0.dta	AAAGHANYPGLSVLR	RAAAGHANYPGLSVL
0000_XuPing_MC115_T_2_20PER.16621.16621.3.0.dta	0000_XuPing_MC115_R_2_33PER.18700.18700.2.0.dta	AAAGHANYPGLSVLR	RAAAGHANYPGLSVL
0000_XuPing_MC115_T_2_20PER.16621.16621.3.0.dta	0000_XuPing_MC115_R_2_33PER.18684.18684.2.1.dta	AAAGHANYPGLSVLR	RAAAGHANYPGLSVL
0000_XuPing_MC115_T_2_20PER.16621.16621.3.0.dta	0000_XuPing_MC115_R_2_33PER.18453.18453.3.0.dta	AAAGHANYPGLSVLR	RAAAGHANYPGLSVL
0000_XuPing_MC115_T_2_20PER.16621.16621.3.0.dta	0000_XuPing_MC115_R_2_33PER.18397.18397.3.0.dta	AAAGHANYPGLSVLR	RAAAGHANYPGLSVL
0000_XuPing_MC115_T_2_20PER.16621.16621.3.0.dta	0000_XuPing_MC115_R_2_33PER.18346.18346.2.0.dta	AAAGHANYPGLSVLR	RAAAGHANYPGLSVL
0000_XuPing_MC115_T_2_20PER.16621.16621.3.0.dta	0000_XuPing_MC115_R_2_33PER.18270.18270.2.0.dta	AAAGHANYPGLSVLR	RAAAGHANYPGLSVL
0000_XuPing_MC115_T_2_20PER.16621.16621.3.0.dta	0000_XuPing_MC115_R_2_33PER.18757.18757.3.0.dta	AAAGHANYPGLSVLR	RAAAGHANYPGLSVL
0000_XuPing_MC115_T_2_20PER.16621.16621.3.0.dta	0000_XuPing_MC115_R_2_33PER.18311.18311.3.2.dta	AAAGHANYPGLSVLR	RAAAGHANYPGLSVL
0000_XuPing_MC115_T_3_20PER.17365.17365.3.2.dta	0000_XuPing_MC115_R_2_33PER.18615.18615.2.0.dta	AAAGHANYPGLSVLR	RAAAGHANYPGLSVL
0000_XuPing_MC115_T_3_20PER.17365.17365.3.2.dta	0000_XuPing_MC115_R_2_33PER.18700.18700.2.0.dta	AAAGHANYPGLSVLR	RAAAGHANYPGLSVL
0000_XuPing_MC115_T_3_20PER.17365.17365.3.2.dta	0000_XuPing_MC115_R_2_33PER.18684.18684.2.1.dta	AAAGHANYPGLSVLR	RAAAGHANYPGLSVL
0000_XuPing_MC115_T_3_20PER.17365.17365.3.2.dta	0000_XuPing_MC115_R_2_33PER.18453.18453.3.0.dta	AAAGHANYPGLSVLR	RAAAGHANYPGLSVL
0000_XuPing_MC115_T_3_20PER.17365.17365.3.2.dta	0000_XuPing_MC115_R_2_33PER.18397.18397.3.0.dta	AAAGHANYPGLSVLR	RAAAGHANYPGLSVL
0000_XuPing_MC115_T_3_20PER.17365.17365.3.2.dta	0000_XuPing_MC115_R_2_33PER.18346.18346.2.0.dta	AAAGHANYPGLSVLR	RAAAGHANYPGLSVL
0000_XuPing_MC115_T_3_20PER.17365.17365.3.2.dta	0000_XuPing_MC115_R_2_33PER.18270.18270.2.0.dta	AAAGHANYPGLSVLR	RAAAGHANYPGLSVL
0000_XuPing_MC115_T_3_20PER.17365.17365.3.2.dta	0000_XuPing_MC115_R_2_33PER.18757.18757.3.0.dta	AAAGHANYPGLSVLR	RAAAGHANYPGLSVL
0000_XuPing_MC115_T_3_20PER.17365.17365.3.2.dta	0000_XuPing_MC115_R_2_33PER.18311.18311.3.2.dta	AAAGHANYPGLSVLR	RAAAGHANYPGLSVL
0000_XuPing_MC115_T_1_20PER.15350.15350.3.0.dta	0000_XuPing_MC115_R_2_33PER.18615.18615.2.0.dta	AAAGHANYPGLSVLR	RAAAGHANYPGLSVL
0000_XuPing_MC115_T_1_20PER.15350.15350.3.0.dta	0000_XuPing_MC115_R_2_33PER.18700.18700.2.0.dta	AAAGHANYPGLSVLR	RAAAGHANYPGLSVL
0000_XuPing_MC115_T_1_20PER.15350.15350.3.0.dta	0000_XuPing_MC115_R_2_33PER.18684.18684.2.1.dta	AAAGHANYPGLSVLR	RAAAGHANYPGLSVL
0000_XuPing_MC115_T_1_20PER.15350.15350.3.0.dta	0000_XuPing_MC115_R_2_33PER.18453.18453.3.0.dta	AAAGHANYPGLSVLR	RAAAGHANYPGLSVL
0000_XuPing_MC115_T_1_20PER.15350.15350.3.0.dta	0000_XuPing_MC115_R_2_33PER.18397.18397.3.0.dta	AAAGHANYPGLSVLR	RAAAGHANYPGLSVL
0000_XuPing_MC115_T_1_20PER.15350.15350.3.0.dta	0000_XuPing_MC115_R_2_33PER.18346.18346.2.0.dta	AAAGHANYPGLSVLR	RAAAGHANYPGLSVL
0000_XuPing_MC115_T_1_20PER.15350.15350.3.0.dta	0000_XuPing_MC115_R_2_33PER.18270.18270.2.0.dta	AAAGHANYPGLSVLR	RAAAGHANYPGLSVL
0000_XuPing_MC115_T_1_20PER.15350.15350.3.0.dta	0000_XuPing_MC115_R_2_33PER.18757.18757.3.0.dta	AAAGHANYPGLSVLR	RAAAGHANYPGLSVL
0000_XuPing_MC115_T_1_20PER.15350.15350.3.0.dta	0000_XuPing_MC115_R_2_33PER.18311.18311.3.2.dta	AAAGHANYPGLSVLR	RAAAGHANYPGLSVL
0000_XuPing_MC115_T_1_20PER.15376.15376.3.0.dta	0000_XuPing_MC115_R_2_33PER.18615.18615.2.0.dta	AAAGHANYPGLSVLR	RAAAGHANYPGLSVL
0000_XuPing_MC115_T_1_20PER.15376.15376.3.0.dta	0000_XuPing_MC115_R_2_33PER.18700.18700.2.0.dta	AAAGHANYPGLSVLR	RAAAGHANYPGLSVL
0000_XuPing_MC115_T_1_20PER.15376.15376.3.0.dta	0000_XuPing_MC115_R_2_33PER.18684.18684.2.1.dta	AAAGHANYPGLSVLR	RAAAGHANYPGLSVL
0000_XuPing_MC115_T_1_20PER.15376.15376.3.0.dta	0000_XuPing_MC115_R_2_33PER.18453.18453.3.0.dta	AAAGHANYPGLSVLR	RAAAGHANYPGLSVL
0000_XuPing_MC115_T_1_20PER.15376.15376.3.0.dta	0000_XuPing_MC115_R_2_33PER.18397.18397.3.0.dta	AAAGHANYPGLSVLR	RAAAGHANYPGLSVL
0000_XuPing_MC115_T_1_20PER.15376.15376.3.0.dta	0000_XuPing_MC115_R_2_33PER.18346.18346.2.0.dta	AAAGHANYPGLSVLR	RAAAGHANYPGLSVL
0000_XuPing_MC115_T_1_20PER.15376.15376.3.0.dta	0000_XuPing_MC115_R_2_33PER.18270.18270.2.0.dta	AAAGHANYPGLSVLR	RAAAGHANYPGLSVL
0000_XuPing_MC115_T_1_20PER.15376.15376.3.0.dta	0000_XuPing_MC115_R_2_33PER.18757.18757.3.0.dta	AAAGHANYPGLSVLR	RAAAGHANYPGLSVL
0000_XuPing_MC115_T_1_20PER.15376.15376.3.0.dta	0000_XuPing_MC115_R_2_33PER.18311.18311.3.2.dta	AAAGHANYPGLSVLR	RAAAGHANYPGLSVL
0000_XuPing_MC115_T_1_20PER.15542.15542.2.0.dta	0000_XuPing_MC115_R_2_33PER.18615.18615.2.0.dta	AAAGHANYPGLSVLR	RAAAGHANYPGLSVL
0000_XuPing_MC115_T_1_20PER.15542.15542.2.0.dta	0000_XuPing_MC115_R_2_33PER.18700.18700.2.0.dta	AAAGHANYPGLSVLR	RAAAGHANYPGLSVL
0000_XuPing_MC115_T_1_20PER.15542.15542.2.0.dta	0000_XuPing_MC115_R_2_33PER.18684.18684.2.1.dta	AAAGHANYPGLSVLR	RAAAGHANYPGLSVL
0000_XuPing_MC115_T_1_20PER.15542.15542.2.0.dta	0000_XuPing_MC115_R_2_33PER.18453.18453.3.0.dta	AAAGHANYPGLSVLR	RAAAGHANYPGLSVL
0000_XuPing_MC115_T_1_20PER.15542.15542.2.0.dta	0000_XuPing_MC115_R_2_33PER.18397.18397.3.0.dta	AAAGHANYPGLSVLR	RAAAGHANYPGLSVL
0000_XuPing_MC115_T_1_20PER.15542.15542.2.0.dta	0000_XuPing_MC115_R_2_33PER.18346.18346.2.0.dta	AAAGHANYPGLSVLR	RAAAGHANYPGLSVL
0000_XuPing_MC115_T_1_20PER.15542.15542.2.0.dta	0000_XuPing_MC115_R_2_33PER.18270.18270.2.0.dta	AAAGHANYPGLSVLR	RAAAGHANYPGLSVL
0000_XuPing_MC115_T_1_20PER.15542.15542.2.0.dta	0000_XuPing_MC115_R_2_33PER.18757.18757.3.0.dta	AAAGHANYPGLSVLR	RAAAGHANYPGLSVL
0000_XuPing_MC115_T_1_20PER.15542.15542.2.0.dta	0000_XuPing_MC115_R_2_33PER.18311.18311.3.2.dta	AAAGHANYPGLSVLR	RAAAGHANYPGLSVL
0000_XuPing_MC115_T_3_20PER.17387.17387.3.0.dta	0000_XuPing_MC115_R_2_33PER.18615.18615.2.0.dta	AAAGHANYPGLSVLR	RAAAGHANYPGLSVL
0000_XuPing_MC115_T_3_20PER.17387.17387.3.0.dta	0000_XuPing_MC115_R_2_33PER.18700.18700.2.0.dta	AAAGHANYPGLSVLR	RAAAGHANYPGLSVL
0000_XuPing_MC115_T_3_20PER.17387.17387.3.0.dta	0000_XuPing_MC115_R_2_33PER.18684.18684.2.1.dta	AAAGHANYPGLSVLR	RAAAGHANYPGLSVL
0000_XuPing_MC115_T_3_20PER.17387.17387.3.0.dta	0000_XuPing_MC115_R_2_33PER.18453.18453.3.0.dta	AAAGHANYPGLSVLR	RAAAGHANYPGLSVL
0000_XuPing_MC115_T_3_20PER.17387.17387.3.0.dta	0000_XuPing_MC115_R_2_33PER.18397.18397.3.0.dta	AAAGHANYPGLSVLR	RAAAGHANYPGLSVL
0000_XuPing_MC115_T_3_20PER.17387.17387.3.0.dta	0000_XuPing_MC115_R_2_33PER.18346.18346.2.0.dta	AAAGHANYPGLSVLR	RAAAGHANYPGLSVL
0000_XuPing_MC115_T_3_20PER.17387.17387.3.0.dta	0000_XuPing_MC115_R_2_33PER.18270.18270.2.0.dta	AAAGHANYPGLSVLR	RAAAGHANYPGLSVL
0000_XuPing_MC115_T_3_20PER.17387.17387.3.0.dta	0000_XuPing_MC115_R_2_33PER.18757.18757.3.0.dta	AAAGHANYPGLSVLR	RAAAGHANYPGLSVL
0000_XuPing_MC115_T_3_20PER.17387.17387.3.0.dta	0000_XuPing_MC115_R_2_33PER.18311.18311.3.2.dta	AAAGHANYPGLSVLR	RAAAGHANYPGLSVL
0000_XuPing_MC115_T_3_20PER.17352.17352.3.0.dta	0000_XuPing_MC115_R_2_33PER.18615.18615.2.0.dta	AAAGHANYPGLSVLR	RAAAGHANYPGLSVL
0000_XuPing_MC115_T_3_20PER.17352.17352.3.0.dta	0000_XuPing_MC115_R_2_33PER.18700.18700.2.0.dta	AAAGHANYPGLSVLR	RAAAGHANYPGLSVL
0000_XuPing_MC115_T_3_20PER.17352.17352.3.0.dta	0000_XuPing_MC115_R_2_33PER.18684.18684.2.1.dta	AAAGHANYPGLSVLR	RAAAGHANYPGLSVL
0000_XuPing_MC115_T_3_20PER.17352.17352.3.0.dta	0000_XuPing_MC115_R_2_33PER.18453.18453.3.0.dta	AAAGHANYPGLSVLR	RAAAGHANYPGLSVL
0000_XuPing_MC115_T_3_20PER.17352.17352.3.0.dta	0000_XuPing_MC115_R_2_33PER.18397.18397.3.0.dta	AAAGHANYPGLSVLR	RAAAGHANYPGLSVL
0000_XuPing_MC115_T_3_20PER.17352.17352.3.0.dta	0000_XuPing_MC115_R_2_33PER.18346.18346.2.0.dta	AAAGHANYPGLSVLR	RAAAGHANYPGLSVL
0000_XuPing_MC115_T_3_20PER.17352.17352.3.0.dta	0000_XuPing_MC115_R_2_33PER.18270.18270.2.0.dta	AAAGHANYPGLSVLR	RAAAGHANYPGLSVL
0000_XuPing_MC115_T_3_20PER.17352.17352.3.0.dta	0000_XuPing_MC115_R_2_33PER.18757.18757.3.0.dta	AAAGHANYPGLSVLR	RAAAGHANYPGLSVL
0000_XuPing_MC115_T_3_20PER.17352.17352.3.0.dta	0000_XuPing_MC115_R_2_33PER.18311.18311.3.2.dta	AAAGHANYPGLSVLR	RAAAGHANYPGLSVL
0000_XuPing_MC115_T_11_20PER.14285.14285.2.0.dta	0000_XuPing_MC115_R_11_33PER.15338.15338.2.0.dta	AAAGPEAPELVK	RAAAGPEAPELV
0000_XuPing_MC115_T_11_20PER.14285.14285.2.0.dta	0000_XuPing_MC115_R_11_33PER.15303.15303.2.0.dta	AAAGPEAPELVK	RAAAGPEAPELV
0000_XuPing_MC115_T_11_20PER.14285.14285.2.0.dta	0000_XuPing_MC115_R_11_33PER.15264.15264.2.1.dta	AAAGPEAPELVK	RAAAGPEAPELV
0000_XuPing_MC115_T_11_20PER.14288.14288.2.0.dta	0000_XuPing_MC115_R_11_33PER.15338.15338.2.0.dta	AAAGPEAPELVK	RAAAGPEAPELV
0000_XuPing_MC115_T_11_20PER.14288.14288.2.0.dta	0000_XuPing_MC115_R_11_33PER.15303.15303.2.0.dta	AAAGPEAPELVK	RAAAGPEAPELV
0000_XuPing_MC115_T_11_20PER.14288.14288.2.0.dta	0000_XuPing_MC115_R_11_33PER.15264.15264.2.1.dta	AAAGPEAPELVK	RAAAGPEAPELV
0000_XuPing_MC115_T_11_20PER.14375.14375.2.2.dta	0000_XuPing_MC115_R_11_33PER.15338.15338.2.0.dta	AAAGPEAPELVK	RAAAGPEAPELV
0000_XuPing_MC115_T_11_20PER.14375.14375.2.2.dta	0000_XuPing_MC115_R_11_33PER.15303.15303.2.0.dta	AAAGPEAPELVK	RAAAGPEAPELV
0000_XuPing_MC115_T_11_20PER.14375.14375.2.2.dta	0000_XuPing_MC115_R_11_33PER.15264.15264.2.1.dta	AAAGPEAPELVK	RAAAGPEAPELV
0000_XuPing_MC115_T_13_20PER.5951.5951.2.1.dta	0000_XuPing_MC115_R_13_33PER.3716.3716.2.2.dta	AAAGVYDDR	RAAAGVYDD
0000_XuPing_MC115_T_13_20PER.5951.5951.2.1.dta	0000_XuPing_MC115_R_13_33PER.3739.3739.2.1.dta	AAAGVYDDR	RAAAGVYDD
0000_XuPing_MC115_T_13_20PER.5963.5963.2.0.dta	0000_XuPing_MC115_R_13_33PER.3716.3716.2.2.dta	AAAGVYDDR	RAAAGVYDD
0000_XuPing_MC115_T_13_20PER.5963.5963.2.0.dta	0000_XuPing_MC115_R_13_33PER.3739.3739.2.1.dta	AAAGVYDDR	RAAAGVYDD
0000_XuPing_MC115_T_13_20PER.5995.5995.2.3.dta	0000_XuPing_MC115_R_13_33PER.3716.3716.2.2.dta	AAAGVYDDR	RAAAGVYDD
0000_XuPing_MC115_T_13_20PER.5995.5995.2.3.dta	0000_XuPing_MC115_R_13_33PER.3739.3739.2.1.dta	AAAGVYDDR	RAAAGVYDD
0000_XuPing_MC115_T_12_33PER.15498.15498.2.0.dta	0000_XuPing_MC115_R_12_33PER.11957.11957.2.0.dta	AAAIATTSEEVYDR	RAAAIATTSEEVYD
0000_XuPing_MC115_T_12_33PER.15480.15480.2.0.dta	0000_XuPing_MC115_R_12_33PER.11957.11957.2.0.dta	AAAIATTSEEVYDR	RAAAIATTSEEVYD
0000_XuPing_MC115_T_11_20PER.14005.14005.2.1.dta	0000_XuPing_MC115_R_11_33PER.13830.13830.2.0.dta	AAAIEEAIR	RAAAIEEAI
0000_XuPing_MC115_T_11_20PER.14005.14005.2.1.dta	0000_XuPing_MC115_R_11_33PER.13813.13813.2.0.dta	AAAIEEAIR	RAAAIEEAI
0000_XuPing_MC115_T_11_20PER.14005.14005.2.1.dta	0000_XuPing_MC115_R_11_33PER.13911.13911.2.2.dta	AAAIEEAIR	RAAAIEEAI
0000_XuPing_MC115_T_11_20PER.13877.13877.2.6.dta	0000_XuPing_MC115_R_11_33PER.13830.13830.2.0.dta	AAAIEEAIR	RAAAIEEAI
0000_XuPing_MC115_T_11_20PER.13877.13877.2.6.dta	0000_XuPing_MC115_R_11_33PER.13813.13813.2.0.dta	AAAIEEAIR	RAAAIEEAI
0000_XuPing_MC115_T_11_20PER.13877.13877.2.6.dta	0000_XuPing_MC115_R_11_33PER.13911.13911.2.2.dta	AAAIEEAIR	RAAAIEEAI
0000_XuPing_MC115_T_8_20PER.6362.6362.2.1.dta	0000_XuPing_MC115_R_11_33PER.13830.13830.2.0.dta	AAAIEEAIR	RAAAIEEAI
0000_XuPing_MC115_T_8_20PER.6362.6362.2.1.dta	0000_XuPing_MC115_R_11_33PER.13813.13813.2.0.dta	AAAIEEAIR	RAAAIEEAI
0000_XuPing_MC115_T_8_20PER.6362.6362.2.1.dta	0000_XuPing_MC115_R_11_33PER.13911.13911.2.2.dta	AAAIEEAIR	RAAAIEEAI
0000_XuPing_MC115_T_2_20PER.8972.8972.2.0.dta	0000_XuPing_MC115_R_11_33PER.13830.13830.2.0.dta	AAAIEEAIR	RAAAIEEAI
0000_XuPing_MC115_T_2_20PER.8972.8972.2.0.dta	0000_XuPing_MC115_R_11_33PER.13813.13813.2.0.dta	AAAIEEAIR	RAAAIEEAI
0000_XuPing_MC115_T_2_20PER.8972.8972.2.0.dta	0000_XuPing_MC115_R_11_33PER.13911.13911.2.2.dta	AAAIEEAIR	RAAAIEEAI
0000_XuPing_MC115_T_8_20PER.43106.43106.2.0.dta	0000_XuPing_MC115_R_9_33PER.40284.40284.3.0.dta	AAAIELALEALYLAK	RAAAIELALEALYLAK
0000_XuPing_MC115_T_12_33PER.8881.8881.2.0.dta	0000_XuPing_MC115_R_12_33PER.7751.7751.2.0.dta	AAAIVVGSR	RAAAIVVGS
0000_XuPing_MC115_T_12_33PER.8881.8881.2.0.dta	0000_XuPing_MC115_R_12_33PER.7745.7745.2.0.dta	AAAIVVGSR	RAAAIVVGS
0000_XuPing_MC115_T_12_33PER.8905.8905.2.0.dta	0000_XuPing_MC115_R_12_33PER.7751.7751.2.0.dta	AAAIVVGSR	RAAAIVVGS
0000_XuPing_MC115_T_12_33PER.8905.8905.2.0.dta	0000_XuPing_MC115_R_12_33PER.7745.7745.2.0.dta	AAAIVVGSR	RAAAIVVGS
0000_XuPing_MC115_T_12_33PER.8989.8989.2.2.dta	0000_XuPing_MC115_R_12_33PER.7751.7751.2.0.dta	AAAIVVGSR	RAAAIVVGS
0000_XuPing_MC115_T_12_33PER.8989.8989.2.2.dta	0000_XuPing_MC115_R_12_33PER.7745.7745.2.0.dta	AAAIVVGSR	RAAAIVVGS
0000_XuPing_MC115_T_10_20PER.25567.25567.2.0.dta	0000_XuPing_MC115_R_10_33PER.20707.20707.2.0.dta	AAALDLELAR	RAAALDLELA
0000_XuPing_MC115_T_9_20PER.20036.20036.2.0.dta	0000_XuPing_MC115_R_10_33PER.20707.20707.2.0.dta	AAALDLELAR	RAAALDLELA
0000_XuPing_MC115_T_9_20PER.20065.20065.2.0.dta	0000_XuPing_MC115_R_10_33PER.20707.20707.2.0.dta	AAALDLELAR	RAAALDLELA
0000_XuPing_MC115_T_10_20PER.40921.40921.3.4.dta	0000_XuPing_MC115_R_10_33PER.34617.34617.3.0.dta	AAALEAVVDLHTFDPADLER	RAAALEAVVDLHTFDPADLE
0000_XuPing_MC115_T_10_20PER.40813.40813.3.3.dta	0000_XuPing_MC115_R_10_33PER.34617.34617.3.0.dta	AAALEAVVDLHTFDPADLER	RAAALEAVVDLHTFDPADLE
0000_XuPing_MC115_T_10_20PER.40859.40859.3.0.dta	0000_XuPing_MC115_R_10_33PER.34617.34617.3.0.dta	AAALEAVVDLHTFDPADLER	RAAALEAVVDLHTFDPADLE
0000_XuPing_MC115_T_7_20PER.27818.27818.3.0.dta	0000_XuPing_MC115_R_7_33PER.30378.30378.3.0.dta	AAALGAGAIAQVAGGVPAMCDGITQGR	KAAALGAGAIAQVAGGVPAMCDGITQG
0000_XuPing_MC115_T_7_20PER.27818.27818.3.0.dta	0000_XuPing_MC115_R_7_33PER.30343.30343.3.1.dta	AAALGAGAIAQVAGGVPAMCDGITQGR	KAAALGAGAIAQVAGGVPAMCDGITQG
0000_XuPing_MC115_T_7_20PER.27818.27818.3.0.dta	0000_XuPing_MC115_R_6_33PER.26106.26106.3.0.dta	AAALGAGAIAQVAGGVPAMCDGITQGR	KAAALGAGAIAQVAGGVPAMCDGITQG
0000_XuPing_MC115_T_7_20PER.27818.27818.3.0.dta	0000_XuPing_MC115_R_6_33PER.26114.26114.3.0.dta	AAALGAGAIAQVAGGVPAMCDGITQGR	KAAALGAGAIAQVAGGVPAMCDGITQG
0000_XuPing_MC115_T_7_20PER.27818.27818.3.0.dta	0000_XuPing_MC115_R_7_33PER.30448.30448.3.0.dta	AAALGAGAIAQVAGGVPAMCDGITQGR	KAAALGAGAIAQVAGGVPAMCDGITQG
0000_XuPing_MC115_T_7_20PER.27818.27818.3.0.dta	0000_XuPing_MC115_R_6_33PER.26095.26095.3.0.dta	AAALGAGAIAQVAGGVPAMCDGITQGR	KAAALGAGAIAQVAGGVPAMCDGITQG
0000_XuPing_MC115_T_7_20PER.27863.27863.3.0.dta	0000_XuPing_MC115_R_7_33PER.30378.30378.3.0.dta	AAALGAGAIAQVAGGVPAMCDGITQGR	KAAALGAGAIAQVAGGVPAMCDGITQG
0000_XuPing_MC115_T_7_20PER.27863.27863.3.0.dta	0000_XuPing_MC115_R_7_33PER.30343.30343.3.1.dta	AAALGAGAIAQVAGGVPAMCDGITQGR	KAAALGAGAIAQVAGGVPAMCDGITQG
0000_XuPing_MC115_T_7_20PER.27863.27863.3.0.dta	0000_XuPing_MC115_R_6_33PER.26106.26106.3.0.dta	AAALGAGAIAQVAGGVPAMCDGITQGR	KAAALGAGAIAQVAGGVPAMCDGITQG
0000_XuPing_MC115_T_7_20PER.27863.27863.3.0.dta	0000_XuPing_MC115_R_6_33PER.26114.26114.3.0.dta	AAALGAGAIAQVAGGVPAMCDGITQGR	KAAALGAGAIAQVAGGVPAMCDGITQG
0000_XuPing_MC115_T_7_20PER.27863.27863.3.0.dta	0000_XuPing_MC115_R_7_33PER.30448.30448.3.0.dta	AAALGAGAIAQVAGGVPAMCDGITQGR	KAAALGAGAIAQVAGGVPAMCDGITQG
0000_XuPing_MC115_T_7_20PER.27863.27863.3.0.dta	0000_XuPing_MC115_R_6_33PER.26095.26095.3.0.dta	AAALGAGAIAQVAGGVPAMCDGITQGR	KAAALGAGAIAQVAGGVPAMCDGITQG
0000_XuPing_MC115_T_7_20PER.32818.32818.3.0.dta	0000_XuPing_MC115_R_7_33PER.30378.30378.3.0.dta	AAALGAGAIAQVAGGVPAMCDGITQGR	KAAALGAGAIAQVAGGVPAMCDGITQG
0000_XuPing_MC115_T_7_20PER.32818.32818.3.0.dta	0000_XuPing_MC115_R_7_33PER.30343.30343.3.1.dta	AAALGAGAIAQVAGGVPAMCDGITQGR	KAAALGAGAIAQVAGGVPAMCDGITQG
0000_XuPing_MC115_T_7_20PER.32818.32818.3.0.dta	0000_XuPing_MC115_R_6_33PER.26106.26106.3.0.dta	AAALGAGAIAQVAGGVPAMCDGITQGR	KAAALGAGAIAQVAGGVPAMCDGITQG
0000_XuPing_MC115_T_7_20PER.32818.32818.3.0.dta	0000_XuPing_MC115_R_6_33PER.26114.26114.3.0.dta	AAALGAGAIAQVAGGVPAMCDGITQGR	KAAALGAGAIAQVAGGVPAMCDGITQG
0000_XuPing_MC115_T_7_20PER.32818.32818.3.0.dta	0000_XuPing_MC115_R_7_33PER.30448.30448.3.0.dta	AAALGAGAIAQVAGGVPAMCDGITQGR	KAAALGAGAIAQVAGGVPAMCDGITQG
0000_XuPing_MC115_T_7_20PER.32818.32818.3.0.dta	0000_XuPing_MC115_R_6_33PER.26095.26095.3.0.dta	AAALGAGAIAQVAGGVPAMCDGITQGR	KAAALGAGAIAQVAGGVPAMCDGITQG
0000_XuPing_MC115_T_7_20PER.32753.32753.3.0.dta	0000_XuPing_MC115_R_7_33PER.30378.30378.3.0.dta	AAALGAGAIAQVAGGVPAMCDGITQGR	KAAALGAGAIAQVAGGVPAMCDGITQG
0000_XuPing_MC115_T_7_20PER.32753.32753.3.0.dta	0000_XuPing_MC115_R_7_33PER.30343.30343.3.1.dta	AAALGAGAIAQVAGGVPAMCDGITQGR	KAAALGAGAIAQVAGGVPAMCDGITQG
0000_XuPing_MC115_T_7_20PER.32753.32753.3.0.dta	0000_XuPing_MC115_R_6_33PER.26106.26106.3.0.dta	AAALGAGAIAQVAGGVPAMCDGITQGR	KAAALGAGAIAQVAGGVPAMCDGITQG
0000_XuPing_MC115_T_7_20PER.32753.32753.3.0.dta	0000_XuPing_MC115_R_6_33PER.26114.26114.3.0.dta	AAALGAGAIAQVAGGVPAMCDGITQGR	KAAALGAGAIAQVAGGVPAMCDGITQG
0000_XuPing_MC115_T_7_20PER.32753.32753.3.0.dta	0000_XuPing_MC115_R_7_33PER.30448.30448.3.0.dta	AAALGAGAIAQVAGGVPAMCDGITQGR	KAAALGAGAIAQVAGGVPAMCDGITQG
0000_XuPing_MC115_T_7_20PER.32753.32753.3.0.dta	0000_XuPing_MC115_R_6_33PER.26095.26095.3.0.dta	AAALGAGAIAQVAGGVPAMCDGITQGR	KAAALGAGAIAQVAGGVPAMCDGITQG
0000_XuPing_MC115_T_6_20PER.27712.27712.3.0.dta	0000_XuPing_MC115_R_7_33PER.30378.30378.3.0.dta	AAALGAGAIAQVAGGVPAMCDGITQGR	KAAALGAGAIAQVAGGVPAMCDGITQG
0000_XuPing_MC115_T_6_20PER.27712.27712.3.0.dta	0000_XuPing_MC115_R_7_33PER.30343.30343.3.1.dta	AAALGAGAIAQVAGGVPAMCDGITQGR	KAAALGAGAIAQVAGGVPAMCDGITQG
0000_XuPing_MC115_T_6_20PER.27712.27712.3.0.dta	0000_XuPing_MC115_R_6_33PER.26106.26106.3.0.dta	AAALGAGAIAQVAGGVPAMCDGITQGR	KAAALGAGAIAQVAGGVPAMCDGITQG
0000_XuPing_MC115_T_6_20PER.27712.27712.3.0.dta	0000_XuPing_MC115_R_6_33PER.26114.26114.3.0.dta	AAALGAGAIAQVAGGVPAMCDGITQGR	KAAALGAGAIAQVAGGVPAMCDGITQG
0000_XuPing_MC115_T_6_20PER.27712.27712.3.0.dta	0000_XuPing_MC115_R_7_33PER.30448.30448.3.0.dta	AAALGAGAIAQVAGGVPAMCDGITQGR	KAAALGAGAIAQVAGGVPAMCDGITQG
0000_XuPing_MC115_T_6_20PER.27712.27712.3.0.dta	0000_XuPing_MC115_R_6_33PER.26095.26095.3.0.dta	AAALGAGAIAQVAGGVPAMCDGITQGR	KAAALGAGAIAQVAGGVPAMCDGITQG
0000_XuPing_MC115_T_6_20PER.27757.27757.3.0.dta	0000_XuPing_MC115_R_7_33PER.30378.30378.3.0.dta	AAALGAGAIAQVAGGVPAMCDGITQGR	KAAALGAGAIAQVAGGVPAMCDGITQG
0000_XuPing_MC115_T_6_20PER.27757.27757.3.0.dta	0000_XuPing_MC115_R_7_33PER.30343.30343.3.1.dta	AAALGAGAIAQVAGGVPAMCDGITQGR	KAAALGAGAIAQVAGGVPAMCDGITQG
0000_XuPing_MC115_T_6_20PER.27757.27757.3.0.dta	0000_XuPing_MC115_R_6_33PER.26106.26106.3.0.dta	AAALGAGAIAQVAGGVPAMCDGITQGR	KAAALGAGAIAQVAGGVPAMCDGITQG
0000_XuPing_MC115_T_6_20PER.27757.27757.3.0.dta	0000_XuPing_MC115_R_6_33PER.26114.26114.3.0.dta	AAALGAGAIAQVAGGVPAMCDGITQGR	KAAALGAGAIAQVAGGVPAMCDGITQG
0000_XuPing_MC115_T_6_20PER.27757.27757.3.0.dta	0000_XuPing_MC115_R_7_33PER.30448.30448.3.0.dta	AAALGAGAIAQVAGGVPAMCDGITQGR	KAAALGAGAIAQVAGGVPAMCDGITQG
0000_XuPing_MC115_T_6_20PER.27757.27757.3.0.dta	0000_XuPing_MC115_R_6_33PER.26095.26095.3.0.dta	AAALGAGAIAQVAGGVPAMCDGITQGR	KAAALGAGAIAQVAGGVPAMCDGITQG
0000_XuPing_MC115_T_7_20PER.27819.27819.3.4.dta	0000_XuPing_MC115_R_7_33PER.30378.30378.3.0.dta	AAALGAGAIAQVAGGVPAMCDGITQGR	KAAALGAGAIAQVAGGVPAMCDGITQG
0000_XuPing_MC115_T_7_20PER.27819.27819.3.4.dta	0000_XuPing_MC115_R_7_33PER.30343.30343.3.1.dta	AAALGAGAIAQVAGGVPAMCDGITQGR	KAAALGAGAIAQVAGGVPAMCDGITQG
0000_XuPing_MC115_T_7_20PER.27819.27819.3.4.dta	0000_XuPing_MC115_R_6_33PER.26106.26106.3.0.dta	AAALGAGAIAQVAGGVPAMCDGITQGR	KAAALGAGAIAQVAGGVPAMCDGITQG
0000_XuPing_MC115_T_7_20PER.27819.27819.3.4.dta	0000_XuPing_MC115_R_6_33PER.26114.26114.3.0.dta	AAALGAGAIAQVAGGVPAMCDGITQGR	KAAALGAGAIAQVAGGVPAMCDGITQG
0000_XuPing_MC115_T_7_20PER.27819.27819.3.4.dta	0000_XuPing_MC115_R_7_33PER.30448.30448.3.0.dta	AAALGAGAIAQVAGGVPAMCDGITQGR	KAAALGAGAIAQVAGGVPAMCDGITQG
0000_XuPing_MC115_T_7_20PER.27819.27819.3.4.dta	0000_XuPing_MC115_R_6_33PER.26095.26095.3.0.dta	AAALGAGAIAQVAGGVPAMCDGITQGR	KAAALGAGAIAQVAGGVPAMCDGITQG
0000_XuPing_MC115_T_6_20PER.23337.23337.3.0.dta	0000_XuPing_MC115_R_7_33PER.30378.30378.3.0.dta	AAALGAGAIAQVAGGVPAMCDGITQGR	KAAALGAGAIAQVAGGVPAMCDGITQG
0000_XuPing_MC115_T_6_20PER.23337.23337.3.0.dta	0000_XuPing_MC115_R_7_33PER.30343.30343.3.1.dta	AAALGAGAIAQVAGGVPAMCDGITQGR	KAAALGAGAIAQVAGGVPAMCDGITQG
0000_XuPing_MC115_T_6_20PER.23337.23337.3.0.dta	0000_XuPing_MC115_R_6_33PER.26106.26106.3.0.dta	AAALGAGAIAQVAGGVPAMCDGITQGR	KAAALGAGAIAQVAGGVPAMCDGITQG
0000_XuPing_MC115_T_6_20PER.23337.23337.3.0.dta	0000_XuPing_MC115_R_6_33PER.26114.26114.3.0.dta	AAALGAGAIAQVAGGVPAMCDGITQGR	KAAALGAGAIAQVAGGVPAMCDGITQG
0000_XuPing_MC115_T_6_20PER.23337.23337.3.0.dta	0000_XuPing_MC115_R_7_33PER.30448.30448.3.0.dta	AAALGAGAIAQVAGGVPAMCDGITQGR	KAAALGAGAIAQVAGGVPAMCDGITQG
0000_XuPing_MC115_T_6_20PER.23337.23337.3.0.dta	0000_XuPing_MC115_R_6_33PER.26095.26095.3.0.dta	AAALGAGAIAQVAGGVPAMCDGITQGR	KAAALGAGAIAQVAGGVPAMCDGITQG
0000_XuPing_MC115_T_7_20PER.32935.32935.4.0.dta	0000_XuPing_MC115_R_7_33PER.30378.30378.3.0.dta	AAALGAGAIAQVAGGVPAMCDGITQGR	KAAALGAGAIAQVAGGVPAMCDGITQG
0000_XuPing_MC115_T_7_20PER.32935.32935.4.0.dta	0000_XuPing_MC115_R_7_33PER.30343.30343.3.1.dta	AAALGAGAIAQVAGGVPAMCDGITQGR	KAAALGAGAIAQVAGGVPAMCDGITQG
0000_XuPing_MC115_T_7_20PER.32935.32935.4.0.dta	0000_XuPing_MC115_R_6_33PER.26106.26106.3.0.dta	AAALGAGAIAQVAGGVPAMCDGITQGR	KAAALGAGAIAQVAGGVPAMCDGITQG
0000_XuPing_MC115_T_7_20PER.32935.32935.4.0.dta	0000_XuPing_MC115_R_6_33PER.26114.26114.3.0.dta	AAALGAGAIAQVAGGVPAMCDGITQGR	KAAALGAGAIAQVAGGVPAMCDGITQG
0000_XuPing_MC115_T_7_20PER.32935.32935.4.0.dta	0000_XuPing_MC115_R_7_33PER.30448.30448.3.0.dta	AAALGAGAIAQVAGGVPAMCDGITQGR	KAAALGAGAIAQVAGGVPAMCDGITQG
0000_XuPing_MC115_T_7_20PER.32935.32935.4.0.dta	0000_XuPing_MC115_R_6_33PER.26095.26095.3.0.dta	AAALGAGAIAQVAGGVPAMCDGITQGR	KAAALGAGAIAQVAGGVPAMCDGITQG
0000_XuPing_MC115_T_6_20PER.23296.23296.3.0.dta	0000_XuPing_MC115_R_7_33PER.30378.30378.3.0.dta	AAALGAGAIAQVAGGVPAMCDGITQGR	KAAALGAGAIAQVAGGVPAMCDGITQG
0000_XuPing_MC115_T_6_20PER.23296.23296.3.0.dta	0000_XuPing_MC115_R_7_33PER.30343.30343.3.1.dta	AAALGAGAIAQVAGGVPAMCDGITQGR	KAAALGAGAIAQVAGGVPAMCDGITQG
0000_XuPing_MC115_T_6_20PER.23296.23296.3.0.dta	0000_XuPing_MC115_R_6_33PER.26106.26106.3.0.dta	AAALGAGAIAQVAGGVPAMCDGITQGR	KAAALGAGAIAQVAGGVPAMCDGITQG
0000_XuPing_MC115_T_6_20PER.23296.23296.3.0.dta	0000_XuPing_MC115_R_6_33PER.26114.26114.3.0.dta	AAALGAGAIAQVAGGVPAMCDGITQGR	KAAALGAGAIAQVAGGVPAMCDGITQG
0000_XuPing_MC115_T_6_20PER.23296.23296.3.0.dta	0000_XuPing_MC115_R_7_33PER.30448.30448.3.0.dta	AAALGAGAIAQVAGGVPAMCDGITQGR	KAAALGAGAIAQVAGGVPAMCDGITQG
0000_XuPing_MC115_T_6_20PER.23296.23296.3.0.dta	0000_XuPing_MC115_R_6_33PER.26095.26095.3.0.dta	AAALGAGAIAQVAGGVPAMCDGITQGR	KAAALGAGAIAQVAGGVPAMCDGITQG
0000_XuPing_MC115_T_1_20PER.27346.27346.3.1.dta	0000_XuPing_MC115_R_7_33PER.30378.30378.3.0.dta	AAALGAGAIAQVAGGVPAMCDGITQGR	KAAALGAGAIAQVAGGVPAMCDGITQG
0000_XuPing_MC115_T_1_20PER.27346.27346.3.1.dta	0000_XuPing_MC115_R_7_33PER.30343.30343.3.1.dta	AAALGAGAIAQVAGGVPAMCDGITQGR	KAAALGAGAIAQVAGGVPAMCDGITQG
0000_XuPing_MC115_T_1_20PER.27346.27346.3.1.dta	0000_XuPing_MC115_R_6_33PER.26106.26106.3.0.dta	AAALGAGAIAQVAGGVPAMCDGITQGR	KAAALGAGAIAQVAGGVPAMCDGITQG
0000_XuPing_MC115_T_1_20PER.27346.27346.3.1.dta	0000_XuPing_MC115_R_6_33PER.26114.26114.3.0.dta	AAALGAGAIAQVAGGVPAMCDGITQGR	KAAALGAGAIAQVAGGVPAMCDGITQG
0000_XuPing_MC115_T_1_20PER.27346.27346.3.1.dta	0000_XuPing_MC115_R_7_33PER.30448.30448.3.0.dta	AAALGAGAIAQVAGGVPAMCDGITQGR	KAAALGAGAIAQVAGGVPAMCDGITQG
0000_XuPing_MC115_T_1_20PER.27346.27346.3.1.dta	0000_XuPing_MC115_R_6_33PER.26095.26095.3.0.dta	AAALGAGAIAQVAGGVPAMCDGITQGR	KAAALGAGAIAQVAGGVPAMCDGITQG
0000_XuPing_MC115_T_7_20PER.33367.33367.3.0.dta	0000_XuPing_MC115_R_7_33PER.33697.33697.2.0.dta	AAALGQIELDNVTVPLSAR	RAAALGQIELDNVTVPLSA
0000_XuPing_MC115_T_7_20PER.33367.33367.3.0.dta	0000_XuPing_MC115_R_7_33PER.33701.33701.2.0.dta	AAALGQIELDNVTVPLSAR	RAAALGQIELDNVTVPLSA
0000_XuPing_MC115_T_7_20PER.33367.33367.3.0.dta	0000_XuPing_MC115_R_8_33PER.33350.33350.2.0.dta	AAALGQIELDNVTVPLSAR	RAAALGQIELDNVTVPLSA
0000_XuPing_MC115_T_7_20PER.33367.33367.3.0.dta	0000_XuPing_MC115_R_7_33PER.33787.33787.3.0.dta	AAALGQIELDNVTVPLSAR	RAAALGQIELDNVTVPLSA
0000_XuPing_MC115_T_7_20PER.33367.33367.3.0.dta	0000_XuPing_MC115_R_8_33PER.33351.33351.2.0.dta	AAALGQIELDNVTVPLSAR	RAAALGQIELDNVTVPLSA
0000_XuPing_MC115_T_7_20PER.33367.33367.3.0.dta	0000_XuPing_MC115_R_7_33PER.33833.33833.3.1.dta	AAALGQIELDNVTVPLSAR	RAAALGQIELDNVTVPLSA
0000_XuPing_MC115_T_7_20PER.33367.33367.3.0.dta	0000_XuPing_MC115_R_7_33PER.33752.33752.3.3.dta	AAALGQIELDNVTVPLSAR	RAAALGQIELDNVTVPLSA
0000_XuPing_MC115_T_7_20PER.33308.33308.2.0.dta	0000_XuPing_MC115_R_7_33PER.33697.33697.2.0.dta	AAALGQIELDNVTVPLSAR	RAAALGQIELDNVTVPLSA
0000_XuPing_MC115_T_7_20PER.33308.33308.2.0.dta	0000_XuPing_MC115_R_7_33PER.33701.33701.2.0.dta	AAALGQIELDNVTVPLSAR	RAAALGQIELDNVTVPLSA
0000_XuPing_MC115_T_7_20PER.33308.33308.2.0.dta	0000_XuPing_MC115_R_8_33PER.33350.33350.2.0.dta	AAALGQIELDNVTVPLSAR	RAAALGQIELDNVTVPLSA
0000_XuPing_MC115_T_7_20PER.33308.33308.2.0.dta	0000_XuPing_MC115_R_7_33PER.33787.33787.3.0.dta	AAALGQIELDNVTVPLSAR	RAAALGQIELDNVTVPLSA
0000_XuPing_MC115_T_7_20PER.33308.33308.2.0.dta	0000_XuPing_MC115_R_8_33PER.33351.33351.2.0.dta	AAALGQIELDNVTVPLSAR	RAAALGQIELDNVTVPLSA
0000_XuPing_MC115_T_7_20PER.33308.33308.2.0.dta	0000_XuPing_MC115_R_7_33PER.33833.33833.3.1.dta	AAALGQIELDNVTVPLSAR	RAAALGQIELDNVTVPLSA
0000_XuPing_MC115_T_7_20PER.33308.33308.2.0.dta	0000_XuPing_MC115_R_7_33PER.33752.33752.3.3.dta	AAALGQIELDNVTVPLSAR	RAAALGQIELDNVTVPLSA
0000_XuPing_MC115_T_7_20PER.33322.33322.2.0.dta	0000_XuPing_MC115_R_7_33PER.33697.33697.2.0.dta	AAALGQIELDNVTVPLSAR	RAAALGQIELDNVTVPLSA
0000_XuPing_MC115_T_7_20PER.33322.33322.2.0.dta	0000_XuPing_MC115_R_7_33PER.33701.33701.2.0.dta	AAALGQIELDNVTVPLSAR	RAAALGQIELDNVTVPLSA
0000_XuPing_MC115_T_7_20PER.33322.33322.2.0.dta	0000_XuPing_MC115_R_8_33PER.33350.33350.2.0.dta	AAALGQIELDNVTVPLSAR	RAAALGQIELDNVTVPLSA
0000_XuPing_MC115_T_7_20PER.33322.33322.2.0.dta	0000_XuPing_MC115_R_7_33PER.33787.33787.3.0.dta	AAALGQIELDNVTVPLSAR	RAAALGQIELDNVTVPLSA
0000_XuPing_MC115_T_7_20PER.33322.33322.2.0.dta	0000_XuPing_MC115_R_8_33PER.33351.33351.2.0.dta	AAALGQIELDNVTVPLSAR	RAAALGQIELDNVTVPLSA
0000_XuPing_MC115_T_7_20PER.33322.33322.2.0.dta	0000_XuPing_MC115_R_7_33PER.33833.33833.3.1.dta	AAALGQIELDNVTVPLSAR	RAAALGQIELDNVTVPLSA
0000_XuPing_MC115_T_7_20PER.33322.33322.2.0.dta	0000_XuPing_MC115_R_7_33PER.33752.33752.3.3.dta	AAALGQIELDNVTVPLSAR	RAAALGQIELDNVTVPLSA
0000_XuPing_MC115_T_7_20PER.33403.33403.3.1.dta	0000_XuPing_MC115_R_7_33PER.33697.33697.2.0.dta	AAALGQIELDNVTVPLSAR	RAAALGQIELDNVTVPLSA
0000_XuPing_MC115_T_7_20PER.33403.33403.3.1.dta	0000_XuPing_MC115_R_7_33PER.33701.33701.2.0.dta	AAALGQIELDNVTVPLSAR	RAAALGQIELDNVTVPLSA
0000_XuPing_MC115_T_7_20PER.33403.33403.3.1.dta	0000_XuPing_MC115_R_8_33PER.33350.33350.2.0.dta	AAALGQIELDNVTVPLSAR	RAAALGQIELDNVTVPLSA
0000_XuPing_MC115_T_7_20PER.33403.33403.3.1.dta	0000_XuPing_MC115_R_7_33PER.33787.33787.3.0.dta	AAALGQIELDNVTVPLSAR	RAAALGQIELDNVTVPLSA
0000_XuPing_MC115_T_7_20PER.33403.33403.3.1.dta	0000_XuPing_MC115_R_8_33PER.33351.33351.2.0.dta	AAALGQIELDNVTVPLSAR	RAAALGQIELDNVTVPLSA
0000_XuPing_MC115_T_7_20PER.33403.33403.3.1.dta	0000_XuPing_MC115_R_7_33PER.33833.33833.3.1.dta	AAALGQIELDNVTVPLSAR	RAAALGQIELDNVTVPLSA
0000_XuPing_MC115_T_7_20PER.33403.33403.3.1.dta	0000_XuPing_MC115_R_7_33PER.33752.33752.3.3.dta	AAALGQIELDNVTVPLSAR	RAAALGQIELDNVTVPLSA
0000_XuPing_MC115_T_8_20PER.33111.33111.3.3.dta	0000_XuPing_MC115_R_7_33PER.33697.33697.2.0.dta	AAALGQIELDNVTVPLSAR	RAAALGQIELDNVTVPLSA
0000_XuPing_MC115_T_8_20PER.33111.33111.3.3.dta	0000_XuPing_MC115_R_7_33PER.33701.33701.2.0.dta	AAALGQIELDNVTVPLSAR	RAAALGQIELDNVTVPLSA
0000_XuPing_MC115_T_8_20PER.33111.33111.3.3.dta	0000_XuPing_MC115_R_8_33PER.33350.33350.2.0.dta	AAALGQIELDNVTVPLSAR	RAAALGQIELDNVTVPLSA
0000_XuPing_MC115_T_8_20PER.33111.33111.3.3.dta	0000_XuPing_MC115_R_7_33PER.33787.33787.3.0.dta	AAALGQIELDNVTVPLSAR	RAAALGQIELDNVTVPLSA
0000_XuPing_MC115_T_8_20PER.33111.33111.3.3.dta	0000_XuPing_MC115_R_8_33PER.33351.33351.2.0.dta	AAALGQIELDNVTVPLSAR	RAAALGQIELDNVTVPLSA
0000_XuPing_MC115_T_8_20PER.33111.33111.3.3.dta	0000_XuPing_MC115_R_7_33PER.33833.33833.3.1.dta	AAALGQIELDNVTVPLSAR	RAAALGQIELDNVTVPLSA
0000_XuPing_MC115_T_8_20PER.33111.33111.3.3.dta	0000_XuPing_MC115_R_7_33PER.33752.33752.3.3.dta	AAALGQIELDNVTVPLSAR	RAAALGQIELDNVTVPLSA
0000_XuPing_MC115_T_8_20PER.33057.33057.2.0.dta	0000_XuPing_MC115_R_7_33PER.33697.33697.2.0.dta	AAALGQIELDNVTVPLSAR	RAAALGQIELDNVTVPLSA
0000_XuPing_MC115_T_8_20PER.33057.33057.2.0.dta	0000_XuPing_MC115_R_7_33PER.33701.33701.2.0.dta	AAALGQIELDNVTVPLSAR	RAAALGQIELDNVTVPLSA
0000_XuPing_MC115_T_8_20PER.33057.33057.2.0.dta	0000_XuPing_MC115_R_8_33PER.33350.33350.2.0.dta	AAALGQIELDNVTVPLSAR	RAAALGQIELDNVTVPLSA
0000_XuPing_MC115_T_8_20PER.33057.33057.2.0.dta	0000_XuPing_MC115_R_7_33PER.33787.33787.3.0.dta	AAALGQIELDNVTVPLSAR	RAAALGQIELDNVTVPLSA
0000_XuPing_MC115_T_8_20PER.33057.33057.2.0.dta	0000_XuPing_MC115_R_8_33PER.33351.33351.2.0.dta	AAALGQIELDNVTVPLSAR	RAAALGQIELDNVTVPLSA
0000_XuPing_MC115_T_8_20PER.33057.33057.2.0.dta	0000_XuPing_MC115_R_7_33PER.33833.33833.3.1.dta	AAALGQIELDNVTVPLSAR	RAAALGQIELDNVTVPLSA
0000_XuPing_MC115_T_8_20PER.33057.33057.2.0.dta	0000_XuPing_MC115_R_7_33PER.33752.33752.3.3.dta	AAALGQIELDNVTVPLSAR	RAAALGQIELDNVTVPLSA
0000_XuPing_MC115_T_8_20PER.33002.33002.2.0.dta	0000_XuPing_MC115_R_7_33PER.33697.33697.2.0.dta	AAALGQIELDNVTVPLSAR	RAAALGQIELDNVTVPLSA
0000_XuPing_MC115_T_8_20PER.33002.33002.2.0.dta	0000_XuPing_MC115_R_7_33PER.33701.33701.2.0.dta	AAALGQIELDNVTVPLSAR	RAAALGQIELDNVTVPLSA
0000_XuPing_MC115_T_8_20PER.33002.33002.2.0.dta	0000_XuPing_MC115_R_8_33PER.33350.33350.2.0.dta	AAALGQIELDNVTVPLSAR	RAAALGQIELDNVTVPLSA
0000_XuPing_MC115_T_8_20PER.33002.33002.2.0.dta	0000_XuPing_MC115_R_7_33PER.33787.33787.3.0.dta	AAALGQIELDNVTVPLSAR	RAAALGQIELDNVTVPLSA
0000_XuPing_MC115_T_8_20PER.33002.33002.2.0.dta	0000_XuPing_MC115_R_8_33PER.33351.33351.2.0.dta	AAALGQIELDNVTVPLSAR	RAAALGQIELDNVTVPLSA
0000_XuPing_MC115_T_8_20PER.33002.33002.2.0.dta	0000_XuPing_MC115_R_7_33PER.33833.33833.3.1.dta	AAALGQIELDNVTVPLSAR	RAAALGQIELDNVTVPLSA
0000_XuPing_MC115_T_8_20PER.33002.33002.2.0.dta	0000_XuPing_MC115_R_7_33PER.33752.33752.3.3.dta	AAALGQIELDNVTVPLSAR	RAAALGQIELDNVTVPLSA
0000_XuPing_MC115_T_8_20PER.33164.33164.3.3.dta	0000_XuPing_MC115_R_7_33PER.33697.33697.2.0.dta	AAALGQIELDNVTVPLSAR	RAAALGQIELDNVTVPLSA
0000_XuPing_MC115_T_8_20PER.33164.33164.3.3.dta	0000_XuPing_MC115_R_7_33PER.33701.33701.2.0.dta	AAALGQIELDNVTVPLSAR	RAAALGQIELDNVTVPLSA
0000_XuPing_MC115_T_8_20PER.33164.33164.3.3.dta	0000_XuPing_MC115_R_8_33PER.33350.33350.2.0.dta	AAALGQIELDNVTVPLSAR	RAAALGQIELDNVTVPLSA
0000_XuPing_MC115_T_8_20PER.33164.33164.3.3.dta	0000_XuPing_MC115_R_7_33PER.33787.33787.3.0.dta	AAALGQIELDNVTVPLSAR	RAAALGQIELDNVTVPLSA
0000_XuPing_MC115_T_8_20PER.33164.33164.3.3.dta	0000_XuPing_MC115_R_8_33PER.33351.33351.2.0.dta	AAALGQIELDNVTVPLSAR	RAAALGQIELDNVTVPLSA
0000_XuPing_MC115_T_8_20PER.33164.33164.3.3.dta	0000_XuPing_MC115_R_7_33PER.33833.33833.3.1.dta	AAALGQIELDNVTVPLSAR	RAAALGQIELDNVTVPLSA
0000_XuPing_MC115_T_8_20PER.33164.33164.3.3.dta	0000_XuPing_MC115_R_7_33PER.33752.33752.3.3.dta	AAALGQIELDNVTVPLSAR	RAAALGQIELDNVTVPLSA
0000_XuPing_MC115_T_8_20PER.33137.33137.3.0.dta	0000_XuPing_MC115_R_7_33PER.33697.33697.2.0.dta	AAALGQIELDNVTVPLSAR	RAAALGQIELDNVTVPLSA
0000_XuPing_MC115_T_8_20PER.33137.33137.3.0.dta	0000_XuPing_MC115_R_7_33PER.33701.33701.2.0.dta	AAALGQIELDNVTVPLSAR	RAAALGQIELDNVTVPLSA
0000_XuPing_MC115_T_8_20PER.33137.33137.3.0.dta	0000_XuPing_MC115_R_8_33PER.33350.33350.2.0.dta	AAALGQIELDNVTVPLSAR	RAAALGQIELDNVTVPLSA
0000_XuPing_MC115_T_8_20PER.33137.33137.3.0.dta	0000_XuPing_MC115_R_7_33PER.33787.33787.3.0.dta	AAALGQIELDNVTVPLSAR	RAAALGQIELDNVTVPLSA
0000_XuPing_MC115_T_8_20PER.33137.33137.3.0.dta	0000_XuPing_MC115_R_8_33PER.33351.33351.2.0.dta	AAALGQIELDNVTVPLSAR	RAAALGQIELDNVTVPLSA
0000_XuPing_MC115_T_8_20PER.33137.33137.3.0.dta	0000_XuPing_MC115_R_7_33PER.33833.33833.3.1.dta	AAALGQIELDNVTVPLSAR	RAAALGQIELDNVTVPLSA
0000_XuPing_MC115_T_8_20PER.33137.33137.3.0.dta	0000_XuPing_MC115_R_7_33PER.33752.33752.3.3.dta	AAALGQIELDNVTVPLSAR	RAAALGQIELDNVTVPLSA
0000_XuPing_MC115_T_7_20PER.33497.33497.2.1.dta	0000_XuPing_MC115_R_7_33PER.33697.33697.2.0.dta	AAALGQIELDNVTVPLSAR	RAAALGQIELDNVTVPLSA
0000_XuPing_MC115_T_7_20PER.33497.33497.2.1.dta	0000_XuPing_MC115_R_7_33PER.33701.33701.2.0.dta	AAALGQIELDNVTVPLSAR	RAAALGQIELDNVTVPLSA
0000_XuPing_MC115_T_7_20PER.33497.33497.2.1.dta	0000_XuPing_MC115_R_8_33PER.33350.33350.2.0.dta	AAALGQIELDNVTVPLSAR	RAAALGQIELDNVTVPLSA
0000_XuPing_MC115_T_7_20PER.33497.33497.2.1.dta	0000_XuPing_MC115_R_7_33PER.33787.33787.3.0.dta	AAALGQIELDNVTVPLSAR	RAAALGQIELDNVTVPLSA
0000_XuPing_MC115_T_7_20PER.33497.33497.2.1.dta	0000_XuPing_MC115_R_8_33PER.33351.33351.2.0.dta	AAALGQIELDNVTVPLSAR	RAAALGQIELDNVTVPLSA
0000_XuPing_MC115_T_7_20PER.33497.33497.2.1.dta	0000_XuPing_MC115_R_7_33PER.33833.33833.3.1.dta	AAALGQIELDNVTVPLSAR	RAAALGQIELDNVTVPLSA
0000_XuPing_MC115_T_7_20PER.33497.33497.2.1.dta	0000_XuPing_MC115_R_7_33PER.33752.33752.3.3.dta	AAALGQIELDNVTVPLSAR	RAAALGQIELDNVTVPLSA
0000_XuPing_MC115_T_7_20PER.33553.33553.3.0.dta	0000_XuPing_MC115_R_7_33PER.33697.33697.2.0.dta	AAALGQIELDNVTVPLSAR	RAAALGQIELDNVTVPLSA
0000_XuPing_MC115_T_7_20PER.33553.33553.3.0.dta	0000_XuPing_MC115_R_7_33PER.33701.33701.2.0.dta	AAALGQIELDNVTVPLSAR	RAAALGQIELDNVTVPLSA
0000_XuPing_MC115_T_7_20PER.33553.33553.3.0.dta	0000_XuPing_MC115_R_8_33PER.33350.33350.2.0.dta	AAALGQIELDNVTVPLSAR	RAAALGQIELDNVTVPLSA
0000_XuPing_MC115_T_7_20PER.33553.33553.3.0.dta	0000_XuPing_MC115_R_7_33PER.33787.33787.3.0.dta	AAALGQIELDNVTVPLSAR	RAAALGQIELDNVTVPLSA
0000_XuPing_MC115_T_7_20PER.33553.33553.3.0.dta	0000_XuPing_MC115_R_8_33PER.33351.33351.2.0.dta	AAALGQIELDNVTVPLSAR	RAAALGQIELDNVTVPLSA
0000_XuPing_MC115_T_7_20PER.33553.33553.3.0.dta	0000_XuPing_MC115_R_7_33PER.33833.33833.3.1.dta	AAALGQIELDNVTVPLSAR	RAAALGQIELDNVTVPLSA
0000_XuPing_MC115_T_7_20PER.33553.33553.3.0.dta	0000_XuPing_MC115_R_7_33PER.33752.33752.3.3.dta	AAALGQIELDNVTVPLSAR	RAAALGQIELDNVTVPLSA
0000_XuPing_MC115_T_7_20PER.33318.33318.3.1.dta	0000_XuPing_MC115_R_7_33PER.33697.33697.2.0.dta	AAALGQIELDNVTVPLSAR	RAAALGQIELDNVTVPLSA
0000_XuPing_MC115_T_7_20PER.33318.33318.3.1.dta	0000_XuPing_MC115_R_7_33PER.33701.33701.2.0.dta	AAALGQIELDNVTVPLSAR	RAAALGQIELDNVTVPLSA
0000_XuPing_MC115_T_7_20PER.33318.33318.3.1.dta	0000_XuPing_MC115_R_8_33PER.33350.33350.2.0.dta	AAALGQIELDNVTVPLSAR	RAAALGQIELDNVTVPLSA
0000_XuPing_MC115_T_7_20PER.33318.33318.3.1.dta	0000_XuPing_MC115_R_7_33PER.33787.33787.3.0.dta	AAALGQIELDNVTVPLSAR	RAAALGQIELDNVTVPLSA
0000_XuPing_MC115_T_7_20PER.33318.33318.3.1.dta	0000_XuPing_MC115_R_8_33PER.33351.33351.2.0.dta	AAALGQIELDNVTVPLSAR	RAAALGQIELDNVTVPLSA
0000_XuPing_MC115_T_7_20PER.33318.33318.3.1.dta	0000_XuPing_MC115_R_7_33PER.33833.33833.3.1.dta	AAALGQIELDNVTVPLSAR	RAAALGQIELDNVTVPLSA
0000_XuPing_MC115_T_7_20PER.33318.33318.3.1.dta	0000_XuPing_MC115_R_7_33PER.33752.33752.3.3.dta	AAALGQIELDNVTVPLSAR	RAAALGQIELDNVTVPLSA
0000_XuPing_MC115_T_8_20PER.33148.33148.3.4.dta	0000_XuPing_MC115_R_7_33PER.33697.33697.2.0.dta	AAALGQIELDNVTVPLSAR	RAAALGQIELDNVTVPLSA
0000_XuPing_MC115_T_8_20PER.33148.33148.3.4.dta	0000_XuPing_MC115_R_7_33PER.33701.33701.2.0.dta	AAALGQIELDNVTVPLSAR	RAAALGQIELDNVTVPLSA
0000_XuPing_MC115_T_8_20PER.33148.33148.3.4.dta	0000_XuPing_MC115_R_8_33PER.33350.33350.2.0.dta	AAALGQIELDNVTVPLSAR	RAAALGQIELDNVTVPLSA
0000_XuPing_MC115_T_8_20PER.33148.33148.3.4.dta	0000_XuPing_MC115_R_7_33PER.33787.33787.3.0.dta	AAALGQIELDNVTVPLSAR	RAAALGQIELDNVTVPLSA
0000_XuPing_MC115_T_8_20PER.33148.33148.3.4.dta	0000_XuPing_MC115_R_8_33PER.33351.33351.2.0.dta	AAALGQIELDNVTVPLSAR	RAAALGQIELDNVTVPLSA
0000_XuPing_MC115_T_8_20PER.33148.33148.3.4.dta	0000_XuPing_MC115_R_7_33PER.33833.33833.3.1.dta	AAALGQIELDNVTVPLSAR	RAAALGQIELDNVTVPLSA
0000_XuPing_MC115_T_8_20PER.33148.33148.3.4.dta	0000_XuPing_MC115_R_7_33PER.33752.33752.3.3.dta	AAALGQIELDNVTVPLSAR	RAAALGQIELDNVTVPLSA
0000_XuPing_MC115_T_10_20PER.20217.20217.2.0.dta	0000_XuPing_MC115_R_11_33PER.18330.18330.2.0.dta	AAALNIVPTSTGAAK	RAAALNIVPTSTGAA
0000_XuPing_MC115_T_10_20PER.20217.20217.2.0.dta	0000_XuPing_MC115_R_10_33PER.14386.14386.2.0.dta	AAALNIVPTSTGAAK	RAAALNIVPTSTGAA
0000_XuPing_MC115_T_10_20PER.20217.20217.2.0.dta	0000_XuPing_MC115_R_11_33PER.18347.18347.2.0.dta	AAALNIVPTSTGAAK	RAAALNIVPTSTGAA
0000_XuPing_MC115_T_10_20PER.20217.20217.2.0.dta	0000_XuPing_MC115_R_12_33PER.17545.17545.2.0.dta	AAALNIVPTSTGAAK	RAAALNIVPTSTGAA
0000_XuPing_MC115_T_10_20PER.20217.20217.2.0.dta	0000_XuPing_MC115_R_10_33PER.14374.14374.2.0.dta	AAALNIVPTSTGAAK	RAAALNIVPTSTGAA
0000_XuPing_MC115_T_10_20PER.20217.20217.2.0.dta	0000_XuPing_MC115_R_10_33PER.14392.14392.2.0.dta	AAALNIVPTSTGAAK	RAAALNIVPTSTGAA
0000_XuPing_MC115_T_10_20PER.20217.20217.2.0.dta	0000_XuPing_MC115_R_10_33PER.14621.14621.3.0.dta	AAALNIVPTSTGAAK	RAAALNIVPTSTGAA
0000_XuPing_MC115_T_10_20PER.20217.20217.2.0.dta	0000_XuPing_MC115_R_12_33PER.17499.17499.2.0.dta	AAALNIVPTSTGAAK	RAAALNIVPTSTGAA
0000_XuPing_MC115_T_10_20PER.20217.20217.2.0.dta	0000_XuPing_MC115_R_10_33PER.14851.14851.2.0.dta	AAALNIVPTSTGAAK	RAAALNIVPTSTGAA
0000_XuPing_MC115_T_10_20PER.20232.20232.2.0.dta	0000_XuPing_MC115_R_11_33PER.18330.18330.2.0.dta	AAALNIVPTSTGAAK	RAAALNIVPTSTGAA
0000_XuPing_MC115_T_10_20PER.20232.20232.2.0.dta	0000_XuPing_MC115_R_10_33PER.14386.14386.2.0.dta	AAALNIVPTSTGAAK	RAAALNIVPTSTGAA
0000_XuPing_MC115_T_10_20PER.20232.20232.2.0.dta	0000_XuPing_MC115_R_11_33PER.18347.18347.2.0.dta	AAALNIVPTSTGAAK	RAAALNIVPTSTGAA
0000_XuPing_MC115_T_10_20PER.20232.20232.2.0.dta	0000_XuPing_MC115_R_12_33PER.17545.17545.2.0.dta	AAALNIVPTSTGAAK	RAAALNIVPTSTGAA
0000_XuPing_MC115_T_10_20PER.20232.20232.2.0.dta	0000_XuPing_MC115_R_10_33PER.14374.14374.2.0.dta	AAALNIVPTSTGAAK	RAAALNIVPTSTGAA
0000_XuPing_MC115_T_10_20PER.20232.20232.2.0.dta	0000_XuPing_MC115_R_10_33PER.14392.14392.2.0.dta	AAALNIVPTSTGAAK	RAAALNIVPTSTGAA
0000_XuPing_MC115_T_10_20PER.20232.20232.2.0.dta	0000_XuPing_MC115_R_10_33PER.14621.14621.3.0.dta	AAALNIVPTSTGAAK	RAAALNIVPTSTGAA
0000_XuPing_MC115_T_10_20PER.20232.20232.2.0.dta	0000_XuPing_MC115_R_12_33PER.17499.17499.2.0.dta	AAALNIVPTSTGAAK	RAAALNIVPTSTGAA
0000_XuPing_MC115_T_10_20PER.20232.20232.2.0.dta	0000_XuPing_MC115_R_10_33PER.14851.14851.2.0.dta	AAALNIVPTSTGAAK	RAAALNIVPTSTGAA
0000_XuPing_MC115_T_10_20PER.19841.19841.2.0.dta	0000_XuPing_MC115_R_11_33PER.18330.18330.2.0.dta	AAALNIVPTSTGAAK	RAAALNIVPTSTGAA
0000_XuPing_MC115_T_10_20PER.19841.19841.2.0.dta	0000_XuPing_MC115_R_10_33PER.14386.14386.2.0.dta	AAALNIVPTSTGAAK	RAAALNIVPTSTGAA
0000_XuPing_MC115_T_10_20PER.19841.19841.2.0.dta	0000_XuPing_MC115_R_11_33PER.18347.18347.2.0.dta	AAALNIVPTSTGAAK	RAAALNIVPTSTGAA
0000_XuPing_MC115_T_10_20PER.19841.19841.2.0.dta	0000_XuPing_MC115_R_12_33PER.17545.17545.2.0.dta	AAALNIVPTSTGAAK	RAAALNIVPTSTGAA
0000_XuPing_MC115_T_10_20PER.19841.19841.2.0.dta	0000_XuPing_MC115_R_10_33PER.14374.14374.2.0.dta	AAALNIVPTSTGAAK	RAAALNIVPTSTGAA
0000_XuPing_MC115_T_10_20PER.19841.19841.2.0.dta	0000_XuPing_MC115_R_10_33PER.14392.14392.2.0.dta	AAALNIVPTSTGAAK	RAAALNIVPTSTGAA
0000_XuPing_MC115_T_10_20PER.19841.19841.2.0.dta	0000_XuPing_MC115_R_10_33PER.14621.14621.3.0.dta	AAALNIVPTSTGAAK	RAAALNIVPTSTGAA
0000_XuPing_MC115_T_10_20PER.19841.19841.2.0.dta	0000_XuPing_MC115_R_12_33PER.17499.17499.2.0.dta	AAALNIVPTSTGAAK	RAAALNIVPTSTGAA
0000_XuPing_MC115_T_10_20PER.19841.19841.2.0.dta	0000_XuPing_MC115_R_10_33PER.14851.14851.2.0.dta	AAALNIVPTSTGAAK	RAAALNIVPTSTGAA
0000_XuPing_MC115_T_11_20PER.19329.19329.2.0.dta	0000_XuPing_MC115_R_11_33PER.18330.18330.2.0.dta	AAALNIVPTSTGAAK	RAAALNIVPTSTGAA
0000_XuPing_MC115_T_11_20PER.19329.19329.2.0.dta	0000_XuPing_MC115_R_10_33PER.14386.14386.2.0.dta	AAALNIVPTSTGAAK	RAAALNIVPTSTGAA
0000_XuPing_MC115_T_11_20PER.19329.19329.2.0.dta	0000_XuPing_MC115_R_11_33PER.18347.18347.2.0.dta	AAALNIVPTSTGAAK	RAAALNIVPTSTGAA
0000_XuPing_MC115_T_11_20PER.19329.19329.2.0.dta	0000_XuPing_MC115_R_12_33PER.17545.17545.2.0.dta	AAALNIVPTSTGAAK	RAAALNIVPTSTGAA
0000_XuPing_MC115_T_11_20PER.19329.19329.2.0.dta	0000_XuPing_MC115_R_10_33PER.14374.14374.2.0.dta	AAALNIVPTSTGAAK	RAAALNIVPTSTGAA
0000_XuPing_MC115_T_11_20PER.19329.19329.2.0.dta	0000_XuPing_MC115_R_10_33PER.14392.14392.2.0.dta	AAALNIVPTSTGAAK	RAAALNIVPTSTGAA
0000_XuPing_MC115_T_11_20PER.19329.19329.2.0.dta	0000_XuPing_MC115_R_10_33PER.14621.14621.3.0.dta	AAALNIVPTSTGAAK	RAAALNIVPTSTGAA
0000_XuPing_MC115_T_11_20PER.19329.19329.2.0.dta	0000_XuPing_MC115_R_12_33PER.17499.17499.2.0.dta	AAALNIVPTSTGAAK	RAAALNIVPTSTGAA
0000_XuPing_MC115_T_11_20PER.19329.19329.2.0.dta	0000_XuPing_MC115_R_10_33PER.14851.14851.2.0.dta	AAALNIVPTSTGAAK	RAAALNIVPTSTGAA
0000_XuPing_MC115_T_2_20PER.14550.14550.2.0.dta	0000_XuPing_MC115_R_11_33PER.18330.18330.2.0.dta	AAALNIVPTSTGAAK	RAAALNIVPTSTGAA
0000_XuPing_MC115_T_2_20PER.14550.14550.2.0.dta	0000_XuPing_MC115_R_10_33PER.14386.14386.2.0.dta	AAALNIVPTSTGAAK	RAAALNIVPTSTGAA
0000_XuPing_MC115_T_2_20PER.14550.14550.2.0.dta	0000_XuPing_MC115_R_11_33PER.18347.18347.2.0.dta	AAALNIVPTSTGAAK	RAAALNIVPTSTGAA
0000_XuPing_MC115_T_2_20PER.14550.14550.2.0.dta	0000_XuPing_MC115_R_12_33PER.17545.17545.2.0.dta	AAALNIVPTSTGAAK	RAAALNIVPTSTGAA
0000_XuPing_MC115_T_2_20PER.14550.14550.2.0.dta	0000_XuPing_MC115_R_10_33PER.14374.14374.2.0.dta	AAALNIVPTSTGAAK	RAAALNIVPTSTGAA
0000_XuPing_MC115_T_2_20PER.14550.14550.2.0.dta	0000_XuPing_MC115_R_10_33PER.14392.14392.2.0.dta	AAALNIVPTSTGAAK	RAAALNIVPTSTGAA
0000_XuPing_MC115_T_2_20PER.14550.14550.2.0.dta	0000_XuPing_MC115_R_10_33PER.14621.14621.3.0.dta	AAALNIVPTSTGAAK	RAAALNIVPTSTGAA
0000_XuPing_MC115_T_2_20PER.14550.14550.2.0.dta	0000_XuPing_MC115_R_12_33PER.17499.17499.2.0.dta	AAALNIVPTSTGAAK	RAAALNIVPTSTGAA
0000_XuPing_MC115_T_2_20PER.14550.14550.2.0.dta	0000_XuPing_MC115_R_10_33PER.14851.14851.2.0.dta	AAALNIVPTSTGAAK	RAAALNIVPTSTGAA
0000_XuPing_MC115_T_10_20PER.19821.19821.2.0.dta	0000_XuPing_MC115_R_11_33PER.18330.18330.2.0.dta	AAALNIVPTSTGAAK	RAAALNIVPTSTGAA
0000_XuPing_MC115_T_10_20PER.19821.19821.2.0.dta	0000_XuPing_MC115_R_10_33PER.14386.14386.2.0.dta	AAALNIVPTSTGAAK	RAAALNIVPTSTGAA
0000_XuPing_MC115_T_10_20PER.19821.19821.2.0.dta	0000_XuPing_MC115_R_11_33PER.18347.18347.2.0.dta	AAALNIVPTSTGAAK	RAAALNIVPTSTGAA
0000_XuPing_MC115_T_10_20PER.19821.19821.2.0.dta	0000_XuPing_MC115_R_12_33PER.17545.17545.2.0.dta	AAALNIVPTSTGAAK	RAAALNIVPTSTGAA
0000_XuPing_MC115_T_10_20PER.19821.19821.2.0.dta	0000_XuPing_MC115_R_10_33PER.14374.14374.2.0.dta	AAALNIVPTSTGAAK	RAAALNIVPTSTGAA
0000_XuPing_MC115_T_10_20PER.19821.19821.2.0.dta	0000_XuPing_MC115_R_10_33PER.14392.14392.2.0.dta	AAALNIVPTSTGAAK	RAAALNIVPTSTGAA
0000_XuPing_MC115_T_10_20PER.19821.19821.2.0.dta	0000_XuPing_MC115_R_10_33PER.14621.14621.3.0.dta	AAALNIVPTSTGAAK	RAAALNIVPTSTGAA
0000_XuPing_MC115_T_10_20PER.19821.19821.2.0.dta	0000_XuPing_MC115_R_12_33PER.17499.17499.2.0.dta	AAALNIVPTSTGAAK	RAAALNIVPTSTGAA
0000_XuPing_MC115_T_10_20PER.19821.19821.2.0.dta	0000_XuPing_MC115_R_10_33PER.14851.14851.2.0.dta	AAALNIVPTSTGAAK	RAAALNIVPTSTGAA
0000_XuPing_MC115_T_4_20PER.17528.17528.2.0.dta	0000_XuPing_MC115_R_11_33PER.18330.18330.2.0.dta	AAALNIVPTSTGAAK	RAAALNIVPTSTGAA
0000_XuPing_MC115_T_4_20PER.17528.17528.2.0.dta	0000_XuPing_MC115_R_10_33PER.14386.14386.2.0.dta	AAALNIVPTSTGAAK	RAAALNIVPTSTGAA
0000_XuPing_MC115_T_4_20PER.17528.17528.2.0.dta	0000_XuPing_MC115_R_11_33PER.18347.18347.2.0.dta	AAALNIVPTSTGAAK	RAAALNIVPTSTGAA
0000_XuPing_MC115_T_4_20PER.17528.17528.2.0.dta	0000_XuPing_MC115_R_12_33PER.17545.17545.2.0.dta	AAALNIVPTSTGAAK	RAAALNIVPTSTGAA
0000_XuPing_MC115_T_4_20PER.17528.17528.2.0.dta	0000_XuPing_MC115_R_10_33PER.14374.14374.2.0.dta	AAALNIVPTSTGAAK	RAAALNIVPTSTGAA
0000_XuPing_MC115_T_4_20PER.17528.17528.2.0.dta	0000_XuPing_MC115_R_10_33PER.14392.14392.2.0.dta	AAALNIVPTSTGAAK	RAAALNIVPTSTGAA
0000_XuPing_MC115_T_4_20PER.17528.17528.2.0.dta	0000_XuPing_MC115_R_10_33PER.14621.14621.3.0.dta	AAALNIVPTSTGAAK	RAAALNIVPTSTGAA
0000_XuPing_MC115_T_4_20PER.17528.17528.2.0.dta	0000_XuPing_MC115_R_12_33PER.17499.17499.2.0.dta	AAALNIVPTSTGAAK	RAAALNIVPTSTGAA
0000_XuPing_MC115_T_4_20PER.17528.17528.2.0.dta	0000_XuPing_MC115_R_10_33PER.14851.14851.2.0.dta	AAALNIVPTSTGAAK	RAAALNIVPTSTGAA
0000_XuPing_MC115_T_3_20PER.16060.16060.2.0.dta	0000_XuPing_MC115_R_11_33PER.18330.18330.2.0.dta	AAALNIVPTSTGAAK	RAAALNIVPTSTGAA
0000_XuPing_MC115_T_3_20PER.16060.16060.2.0.dta	0000_XuPing_MC115_R_10_33PER.14386.14386.2.0.dta	AAALNIVPTSTGAAK	RAAALNIVPTSTGAA
0000_XuPing_MC115_T_3_20PER.16060.16060.2.0.dta	0000_XuPing_MC115_R_11_33PER.18347.18347.2.0.dta	AAALNIVPTSTGAAK	RAAALNIVPTSTGAA
0000_XuPing_MC115_T_3_20PER.16060.16060.2.0.dta	0000_XuPing_MC115_R_12_33PER.17545.17545.2.0.dta	AAALNIVPTSTGAAK	RAAALNIVPTSTGAA
0000_XuPing_MC115_T_3_20PER.16060.16060.2.0.dta	0000_XuPing_MC115_R_10_33PER.14374.14374.2.0.dta	AAALNIVPTSTGAAK	RAAALNIVPTSTGAA
0000_XuPing_MC115_T_3_20PER.16060.16060.2.0.dta	0000_XuPing_MC115_R_10_33PER.14392.14392.2.0.dta	AAALNIVPTSTGAAK	RAAALNIVPTSTGAA
0000_XuPing_MC115_T_3_20PER.16060.16060.2.0.dta	0000_XuPing_MC115_R_10_33PER.14621.14621.3.0.dta	AAALNIVPTSTGAAK	RAAALNIVPTSTGAA
0000_XuPing_MC115_T_3_20PER.16060.16060.2.0.dta	0000_XuPing_MC115_R_12_33PER.17499.17499.2.0.dta	AAALNIVPTSTGAAK	RAAALNIVPTSTGAA
0000_XuPing_MC115_T_3_20PER.16060.16060.2.0.dta	0000_XuPing_MC115_R_10_33PER.14851.14851.2.0.dta	AAALNIVPTSTGAAK	RAAALNIVPTSTGAA
0000_XuPing_MC115_T_4_20PER.17621.17621.2.0.dta	0000_XuPing_MC115_R_11_33PER.18330.18330.2.0.dta	AAALNIVPTSTGAAK	RAAALNIVPTSTGAA
0000_XuPing_MC115_T_4_20PER.17621.17621.2.0.dta	0000_XuPing_MC115_R_10_33PER.14386.14386.2.0.dta	AAALNIVPTSTGAAK	RAAALNIVPTSTGAA
0000_XuPing_MC115_T_4_20PER.17621.17621.2.0.dta	0000_XuPing_MC115_R_11_33PER.18347.18347.2.0.dta	AAALNIVPTSTGAAK	RAAALNIVPTSTGAA
0000_XuPing_MC115_T_4_20PER.17621.17621.2.0.dta	0000_XuPing_MC115_R_12_33PER.17545.17545.2.0.dta	AAALNIVPTSTGAAK	RAAALNIVPTSTGAA
0000_XuPing_MC115_T_4_20PER.17621.17621.2.0.dta	0000_XuPing_MC115_R_10_33PER.14374.14374.2.0.dta	AAALNIVPTSTGAAK	RAAALNIVPTSTGAA
0000_XuPing_MC115_T_4_20PER.17621.17621.2.0.dta	0000_XuPing_MC115_R_10_33PER.14392.14392.2.0.dta	AAALNIVPTSTGAAK	RAAALNIVPTSTGAA
0000_XuPing_MC115_T_4_20PER.17621.17621.2.0.dta	0000_XuPing_MC115_R_10_33PER.14621.14621.3.0.dta	AAALNIVPTSTGAAK	RAAALNIVPTSTGAA
0000_XuPing_MC115_T_4_20PER.17621.17621.2.0.dta	0000_XuPing_MC115_R_12_33PER.17499.17499.2.0.dta	AAALNIVPTSTGAAK	RAAALNIVPTSTGAA
0000_XuPing_MC115_T_4_20PER.17621.17621.2.0.dta	0000_XuPing_MC115_R_10_33PER.14851.14851.2.0.dta	AAALNIVPTSTGAAK	RAAALNIVPTSTGAA
0000_XuPing_MC115_T_8_20PER.17553.17553.2.0.dta	0000_XuPing_MC115_R_11_33PER.18330.18330.2.0.dta	AAALNIVPTSTGAAK	RAAALNIVPTSTGAA
0000_XuPing_MC115_T_8_20PER.17553.17553.2.0.dta	0000_XuPing_MC115_R_10_33PER.14386.14386.2.0.dta	AAALNIVPTSTGAAK	RAAALNIVPTSTGAA
0000_XuPing_MC115_T_8_20PER.17553.17553.2.0.dta	0000_XuPing_MC115_R_11_33PER.18347.18347.2.0.dta	AAALNIVPTSTGAAK	RAAALNIVPTSTGAA
0000_XuPing_MC115_T_8_20PER.17553.17553.2.0.dta	0000_XuPing_MC115_R_12_33PER.17545.17545.2.0.dta	AAALNIVPTSTGAAK	RAAALNIVPTSTGAA
0000_XuPing_MC115_T_8_20PER.17553.17553.2.0.dta	0000_XuPing_MC115_R_10_33PER.14374.14374.2.0.dta	AAALNIVPTSTGAAK	RAAALNIVPTSTGAA
0000_XuPing_MC115_T_8_20PER.17553.17553.2.0.dta	0000_XuPing_MC115_R_10_33PER.14392.14392.2.0.dta	AAALNIVPTSTGAAK	RAAALNIVPTSTGAA
0000_XuPing_MC115_T_8_20PER.17553.17553.2.0.dta	0000_XuPing_MC115_R_10_33PER.14621.14621.3.0.dta	AAALNIVPTSTGAAK	RAAALNIVPTSTGAA
0000_XuPing_MC115_T_8_20PER.17553.17553.2.0.dta	0000_XuPing_MC115_R_12_33PER.17499.17499.2.0.dta	AAALNIVPTSTGAAK	RAAALNIVPTSTGAA
0000_XuPing_MC115_T_8_20PER.17553.17553.2.0.dta	0000_XuPing_MC115_R_10_33PER.14851.14851.2.0.dta	AAALNIVPTSTGAAK	RAAALNIVPTSTGAA
0000_XuPing_MC115_T_10_20PER.20605.20605.2.0.dta	0000_XuPing_MC115_R_11_33PER.18330.18330.2.0.dta	AAALNIVPTSTGAAK	RAAALNIVPTSTGAA
0000_XuPing_MC115_T_10_20PER.20605.20605.2.0.dta	0000_XuPing_MC115_R_10_33PER.14386.14386.2.0.dta	AAALNIVPTSTGAAK	RAAALNIVPTSTGAA
0000_XuPing_MC115_T_10_20PER.20605.20605.2.0.dta	0000_XuPing_MC115_R_11_33PER.18347.18347.2.0.dta	AAALNIVPTSTGAAK	RAAALNIVPTSTGAA
0000_XuPing_MC115_T_10_20PER.20605.20605.2.0.dta	0000_XuPing_MC115_R_12_33PER.17545.17545.2.0.dta	AAALNIVPTSTGAAK	RAAALNIVPTSTGAA
0000_XuPing_MC115_T_10_20PER.20605.20605.2.0.dta	0000_XuPing_MC115_R_10_33PER.14374.14374.2.0.dta	AAALNIVPTSTGAAK	RAAALNIVPTSTGAA
0000_XuPing_MC115_T_10_20PER.20605.20605.2.0.dta	0000_XuPing_MC115_R_10_33PER.14392.14392.2.0.dta	AAALNIVPTSTGAAK	RAAALNIVPTSTGAA
0000_XuPing_MC115_T_10_20PER.20605.20605.2.0.dta	0000_XuPing_MC115_R_10_33PER.14621.14621.3.0.dta	AAALNIVPTSTGAAK	RAAALNIVPTSTGAA
0000_XuPing_MC115_T_10_20PER.20605.20605.2.0.dta	0000_XuPing_MC115_R_12_33PER.17499.17499.2.0.dta	AAALNIVPTSTGAAK	RAAALNIVPTSTGAA
0000_XuPing_MC115_T_10_20PER.20605.20605.2.0.dta	0000_XuPing_MC115_R_10_33PER.14851.14851.2.0.dta	AAALNIVPTSTGAAK	RAAALNIVPTSTGAA
0000_XuPing_MC115_T_10_20PER.20003.20003.3.0.dta	0000_XuPing_MC115_R_11_33PER.18330.18330.2.0.dta	AAALNIVPTSTGAAK	RAAALNIVPTSTGAA
0000_XuPing_MC115_T_10_20PER.20003.20003.3.0.dta	0000_XuPing_MC115_R_10_33PER.14386.14386.2.0.dta	AAALNIVPTSTGAAK	RAAALNIVPTSTGAA
0000_XuPing_MC115_T_10_20PER.20003.20003.3.0.dta	0000_XuPing_MC115_R_11_33PER.18347.18347.2.0.dta	AAALNIVPTSTGAAK	RAAALNIVPTSTGAA
0000_XuPing_MC115_T_10_20PER.20003.20003.3.0.dta	0000_XuPing_MC115_R_12_33PER.17545.17545.2.0.dta	AAALNIVPTSTGAAK	RAAALNIVPTSTGAA
0000_XuPing_MC115_T_10_20PER.20003.20003.3.0.dta	0000_XuPing_MC115_R_10_33PER.14374.14374.2.0.dta	AAALNIVPTSTGAAK	RAAALNIVPTSTGAA
0000_XuPing_MC115_T_10_20PER.20003.20003.3.0.dta	0000_XuPing_MC115_R_10_33PER.14392.14392.2.0.dta	AAALNIVPTSTGAAK	RAAALNIVPTSTGAA
0000_XuPing_MC115_T_10_20PER.20003.20003.3.0.dta	0000_XuPing_MC115_R_10_33PER.14621.14621.3.0.dta	AAALNIVPTSTGAAK	RAAALNIVPTSTGAA
0000_XuPing_MC115_T_10_20PER.20003.20003.3.0.dta	0000_XuPing_MC115_R_12_33PER.17499.17499.2.0.dta	AAALNIVPTSTGAAK	RAAALNIVPTSTGAA
0000_XuPing_MC115_T_10_20PER.20003.20003.3.0.dta	0000_XuPing_MC115_R_10_33PER.14851.14851.2.0.dta	AAALNIVPTSTGAAK	RAAALNIVPTSTGAA
0000_XuPing_MC115_T_3_20PER.16094.16094.2.0.dta	0000_XuPing_MC115_R_11_33PER.18330.18330.2.0.dta	AAALNIVPTSTGAAK	RAAALNIVPTSTGAA
0000_XuPing_MC115_T_3_20PER.16094.16094.2.0.dta	0000_XuPing_MC115_R_10_33PER.14386.14386.2.0.dta	AAALNIVPTSTGAAK	RAAALNIVPTSTGAA
0000_XuPing_MC115_T_3_20PER.16094.16094.2.0.dta	0000_XuPing_MC115_R_11_33PER.18347.18347.2.0.dta	AAALNIVPTSTGAAK	RAAALNIVPTSTGAA
0000_XuPing_MC115_T_3_20PER.16094.16094.2.0.dta	0000_XuPing_MC115_R_12_33PER.17545.17545.2.0.dta	AAALNIVPTSTGAAK	RAAALNIVPTSTGAA
0000_XuPing_MC115_T_3_20PER.16094.16094.2.0.dta	0000_XuPing_MC115_R_10_33PER.14374.14374.2.0.dta	AAALNIVPTSTGAAK	RAAALNIVPTSTGAA
0000_XuPing_MC115_T_3_20PER.16094.16094.2.0.dta	0000_XuPing_MC115_R_10_33PER.14392.14392.2.0.dta	AAALNIVPTSTGAAK	RAAALNIVPTSTGAA
0000_XuPing_MC115_T_3_20PER.16094.16094.2.0.dta	0000_XuPing_MC115_R_10_33PER.14621.14621.3.0.dta	AAALNIVPTSTGAAK	RAAALNIVPTSTGAA
0000_XuPing_MC115_T_3_20PER.16094.16094.2.0.dta	0000_XuPing_MC115_R_12_33PER.17499.17499.2.0.dta	AAALNIVPTSTGAAK	RAAALNIVPTSTGAA
0000_XuPing_MC115_T_3_20PER.16094.16094.2.0.dta	0000_XuPing_MC115_R_10_33PER.14851.14851.2.0.dta	AAALNIVPTSTGAAK	RAAALNIVPTSTGAA
0000_XuPing_MC115_T_10_20PER.20122.20122.3.1.dta	0000_XuPing_MC115_R_11_33PER.18330.18330.2.0.dta	AAALNIVPTSTGAAK	RAAALNIVPTSTGAA
0000_XuPing_MC115_T_10_20PER.20122.20122.3.1.dta	0000_XuPing_MC115_R_10_33PER.14386.14386.2.0.dta	AAALNIVPTSTGAAK	RAAALNIVPTSTGAA
0000_XuPing_MC115_T_10_20PER.20122.20122.3.1.dta	0000_XuPing_MC115_R_11_33PER.18347.18347.2.0.dta	AAALNIVPTSTGAAK	RAAALNIVPTSTGAA
0000_XuPing_MC115_T_10_20PER.20122.20122.3.1.dta	0000_XuPing_MC115_R_12_33PER.17545.17545.2.0.dta	AAALNIVPTSTGAAK	RAAALNIVPTSTGAA
0000_XuPing_MC115_T_10_20PER.20122.20122.3.1.dta	0000_XuPing_MC115_R_10_33PER.14374.14374.2.0.dta	AAALNIVPTSTGAAK	RAAALNIVPTSTGAA
0000_XuPing_MC115_T_10_20PER.20122.20122.3.1.dta	0000_XuPing_MC115_R_10_33PER.14392.14392.2.0.dta	AAALNIVPTSTGAAK	RAAALNIVPTSTGAA
0000_XuPing_MC115_T_10_20PER.20122.20122.3.1.dta	0000_XuPing_MC115_R_10_33PER.14621.14621.3.0.dta	AAALNIVPTSTGAAK	RAAALNIVPTSTGAA
0000_XuPing_MC115_T_10_20PER.20122.20122.3.1.dta	0000_XuPing_MC115_R_12_33PER.17499.17499.2.0.dta	AAALNIVPTSTGAAK	RAAALNIVPTSTGAA
0000_XuPing_MC115_T_10_20PER.20122.20122.3.1.dta	0000_XuPing_MC115_R_10_33PER.14851.14851.2.0.dta	AAALNIVPTSTGAAK	RAAALNIVPTSTGAA
0000_XuPing_MC115_T_11_20PER.19041.19041.2.0.dta	0000_XuPing_MC115_R_11_33PER.18330.18330.2.0.dta	AAALNIVPTSTGAAK	RAAALNIVPTSTGAA
0000_XuPing_MC115_T_11_20PER.19041.19041.2.0.dta	0000_XuPing_MC115_R_10_33PER.14386.14386.2.0.dta	AAALNIVPTSTGAAK	RAAALNIVPTSTGAA
0000_XuPing_MC115_T_11_20PER.19041.19041.2.0.dta	0000_XuPing_MC115_R_11_33PER.18347.18347.2.0.dta	AAALNIVPTSTGAAK	RAAALNIVPTSTGAA
0000_XuPing_MC115_T_11_20PER.19041.19041.2.0.dta	0000_XuPing_MC115_R_12_33PER.17545.17545.2.0.dta	AAALNIVPTSTGAAK	RAAALNIVPTSTGAA
0000_XuPing_MC115_T_11_20PER.19041.19041.2.0.dta	0000_XuPing_MC115_R_10_33PER.14374.14374.2.0.dta	AAALNIVPTSTGAAK	RAAALNIVPTSTGAA
0000_XuPing_MC115_T_11_20PER.19041.19041.2.0.dta	0000_XuPing_MC115_R_10_33PER.14392.14392.2.0.dta	AAALNIVPTSTGAAK	RAAALNIVPTSTGAA
0000_XuPing_MC115_T_11_20PER.19041.19041.2.0.dta	0000_XuPing_MC115_R_10_33PER.14621.14621.3.0.dta	AAALNIVPTSTGAAK	RAAALNIVPTSTGAA
0000_XuPing_MC115_T_11_20PER.19041.19041.2.0.dta	0000_XuPing_MC115_R_12_33PER.17499.17499.2.0.dta	AAALNIVPTSTGAAK	RAAALNIVPTSTGAA
0000_XuPing_MC115_T_11_20PER.19041.19041.2.0.dta	0000_XuPing_MC115_R_10_33PER.14851.14851.2.0.dta	AAALNIVPTSTGAAK	RAAALNIVPTSTGAA
0000_XuPing_MC115_T_10_20PER.20650.20650.2.0.dta	0000_XuPing_MC115_R_11_33PER.18330.18330.2.0.dta	AAALNIVPTSTGAAK	RAAALNIVPTSTGAA
0000_XuPing_MC115_T_10_20PER.20650.20650.2.0.dta	0000_XuPing_MC115_R_10_33PER.14386.14386.2.0.dta	AAALNIVPTSTGAAK	RAAALNIVPTSTGAA
0000_XuPing_MC115_T_10_20PER.20650.20650.2.0.dta	0000_XuPing_MC115_R_11_33PER.18347.18347.2.0.dta	AAALNIVPTSTGAAK	RAAALNIVPTSTGAA
0000_XuPing_MC115_T_10_20PER.20650.20650.2.0.dta	0000_XuPing_MC115_R_12_33PER.17545.17545.2.0.dta	AAALNIVPTSTGAAK	RAAALNIVPTSTGAA
0000_XuPing_MC115_T_10_20PER.20650.20650.2.0.dta	0000_XuPing_MC115_R_10_33PER.14374.14374.2.0.dta	AAALNIVPTSTGAAK	RAAALNIVPTSTGAA
0000_XuPing_MC115_T_10_20PER.20650.20650.2.0.dta	0000_XuPing_MC115_R_10_33PER.14392.14392.2.0.dta	AAALNIVPTSTGAAK	RAAALNIVPTSTGAA
0000_XuPing_MC115_T_10_20PER.20650.20650.2.0.dta	0000_XuPing_MC115_R_10_33PER.14621.14621.3.0.dta	AAALNIVPTSTGAAK	RAAALNIVPTSTGAA
0000_XuPing_MC115_T_10_20PER.20650.20650.2.0.dta	0000_XuPing_MC115_R_12_33PER.17499.17499.2.0.dta	AAALNIVPTSTGAAK	RAAALNIVPTSTGAA
0000_XuPing_MC115_T_10_20PER.20650.20650.2.0.dta	0000_XuPing_MC115_R_10_33PER.14851.14851.2.0.dta	AAALNIVPTSTGAAK	RAAALNIVPTSTGAA
0000_XuPing_MC115_T_3_20PER.16044.16044.2.0.dta	0000_XuPing_MC115_R_11_33PER.18330.18330.2.0.dta	AAALNIVPTSTGAAK	RAAALNIVPTSTGAA
0000_XuPing_MC115_T_3_20PER.16044.16044.2.0.dta	0000_XuPing_MC115_R_10_33PER.14386.14386.2.0.dta	AAALNIVPTSTGAAK	RAAALNIVPTSTGAA
0000_XuPing_MC115_T_3_20PER.16044.16044.2.0.dta	0000_XuPing_MC115_R_11_33PER.18347.18347.2.0.dta	AAALNIVPTSTGAAK	RAAALNIVPTSTGAA
0000_XuPing_MC115_T_3_20PER.16044.16044.2.0.dta	0000_XuPing_MC115_R_12_33PER.17545.17545.2.0.dta	AAALNIVPTSTGAAK	RAAALNIVPTSTGAA
0000_XuPing_MC115_T_3_20PER.16044.16044.2.0.dta	0000_XuPing_MC115_R_10_33PER.14374.14374.2.0.dta	AAALNIVPTSTGAAK	RAAALNIVPTSTGAA
0000_XuPing_MC115_T_3_20PER.16044.16044.2.0.dta	0000_XuPing_MC115_R_10_33PER.14392.14392.2.0.dta	AAALNIVPTSTGAAK	RAAALNIVPTSTGAA
0000_XuPing_MC115_T_3_20PER.16044.16044.2.0.dta	0000_XuPing_MC115_R_10_33PER.14621.14621.3.0.dta	AAALNIVPTSTGAAK	RAAALNIVPTSTGAA
0000_XuPing_MC115_T_3_20PER.16044.16044.2.0.dta	0000_XuPing_MC115_R_12_33PER.17499.17499.2.0.dta	AAALNIVPTSTGAAK	RAAALNIVPTSTGAA
0000_XuPing_MC115_T_3_20PER.16044.16044.2.0.dta	0000_XuPing_MC115_R_10_33PER.14851.14851.2.0.dta	AAALNIVPTSTGAAK	RAAALNIVPTSTGAA
0000_XuPing_MC115_T_10_20PER.20009.20009.3.0.dta	0000_XuPing_MC115_R_11_33PER.18330.18330.2.0.dta	AAALNIVPTSTGAAK	RAAALNIVPTSTGAA
0000_XuPing_MC115_T_10_20PER.20009.20009.3.0.dta	0000_XuPing_MC115_R_10_33PER.14386.14386.2.0.dta	AAALNIVPTSTGAAK	RAAALNIVPTSTGAA
0000_XuPing_MC115_T_10_20PER.20009.20009.3.0.dta	0000_XuPing_MC115_R_11_33PER.18347.18347.2.0.dta	AAALNIVPTSTGAAK	RAAALNIVPTSTGAA
0000_XuPing_MC115_T_10_20PER.20009.20009.3.0.dta	0000_XuPing_MC115_R_12_33PER.17545.17545.2.0.dta	AAALNIVPTSTGAAK	RAAALNIVPTSTGAA
0000_XuPing_MC115_T_10_20PER.20009.20009.3.0.dta	0000_XuPing_MC115_R_10_33PER.14374.14374.2.0.dta	AAALNIVPTSTGAAK	RAAALNIVPTSTGAA
0000_XuPing_MC115_T_10_20PER.20009.20009.3.0.dta	0000_XuPing_MC115_R_10_33PER.14392.14392.2.0.dta	AAALNIVPTSTGAAK	RAAALNIVPTSTGAA
0000_XuPing_MC115_T_10_20PER.20009.20009.3.0.dta	0000_XuPing_MC115_R_10_33PER.14621.14621.3.0.dta	AAALNIVPTSTGAAK	RAAALNIVPTSTGAA
0000_XuPing_MC115_T_10_20PER.20009.20009.3.0.dta	0000_XuPing_MC115_R_12_33PER.17499.17499.2.0.dta	AAALNIVPTSTGAAK	RAAALNIVPTSTGAA
0000_XuPing_MC115_T_10_20PER.20009.20009.3.0.dta	0000_XuPing_MC115_R_10_33PER.14851.14851.2.0.dta	AAALNIVPTSTGAAK	RAAALNIVPTSTGAA
0000_XuPing_MC115_T_11_20PER.19042.19042.2.0.dta	0000_XuPing_MC115_R_11_33PER.18330.18330.2.0.dta	AAALNIVPTSTGAAK	RAAALNIVPTSTGAA
0000_XuPing_MC115_T_11_20PER.19042.19042.2.0.dta	0000_XuPing_MC115_R_10_33PER.14386.14386.2.0.dta	AAALNIVPTSTGAAK	RAAALNIVPTSTGAA
0000_XuPing_MC115_T_11_20PER.19042.19042.2.0.dta	0000_XuPing_MC115_R_11_33PER.18347.18347.2.0.dta	AAALNIVPTSTGAAK	RAAALNIVPTSTGAA
0000_XuPing_MC115_T_11_20PER.19042.19042.2.0.dta	0000_XuPing_MC115_R_12_33PER.17545.17545.2.0.dta	AAALNIVPTSTGAAK	RAAALNIVPTSTGAA
0000_XuPing_MC115_T_11_20PER.19042.19042.2.0.dta	0000_XuPing_MC115_R_10_33PER.14374.14374.2.0.dta	AAALNIVPTSTGAAK	RAAALNIVPTSTGAA
0000_XuPing_MC115_T_11_20PER.19042.19042.2.0.dta	0000_XuPing_MC115_R_10_33PER.14392.14392.2.0.dta	AAALNIVPTSTGAAK	RAAALNIVPTSTGAA
0000_XuPing_MC115_T_11_20PER.19042.19042.2.0.dta	0000_XuPing_MC115_R_10_33PER.14621.14621.3.0.dta	AAALNIVPTSTGAAK	RAAALNIVPTSTGAA
0000_XuPing_MC115_T_11_20PER.19042.19042.2.0.dta	0000_XuPing_MC115_R_12_33PER.17499.17499.2.0.dta	AAALNIVPTSTGAAK	RAAALNIVPTSTGAA
0000_XuPing_MC115_T_11_20PER.19042.19042.2.0.dta	0000_XuPing_MC115_R_10_33PER.14851.14851.2.0.dta	AAALNIVPTSTGAAK	RAAALNIVPTSTGAA
0000_XuPing_MC115_T_5_20PER.17936.17936.2.0.dta	0000_XuPing_MC115_R_11_33PER.18330.18330.2.0.dta	AAALNIVPTSTGAAK	RAAALNIVPTSTGAA
0000_XuPing_MC115_T_5_20PER.17936.17936.2.0.dta	0000_XuPing_MC115_R_10_33PER.14386.14386.2.0.dta	AAALNIVPTSTGAAK	RAAALNIVPTSTGAA
0000_XuPing_MC115_T_5_20PER.17936.17936.2.0.dta	0000_XuPing_MC115_R_11_33PER.18347.18347.2.0.dta	AAALNIVPTSTGAAK	RAAALNIVPTSTGAA
0000_XuPing_MC115_T_5_20PER.17936.17936.2.0.dta	0000_XuPing_MC115_R_12_33PER.17545.17545.2.0.dta	AAALNIVPTSTGAAK	RAAALNIVPTSTGAA
0000_XuPing_MC115_T_5_20PER.17936.17936.2.0.dta	0000_XuPing_MC115_R_10_33PER.14374.14374.2.0.dta	AAALNIVPTSTGAAK	RAAALNIVPTSTGAA
0000_XuPing_MC115_T_5_20PER.17936.17936.2.0.dta	0000_XuPing_MC115_R_10_33PER.14392.14392.2.0.dta	AAALNIVPTSTGAAK	RAAALNIVPTSTGAA
0000_XuPing_MC115_T_5_20PER.17936.17936.2.0.dta	0000_XuPing_MC115_R_10_33PER.14621.14621.3.0.dta	AAALNIVPTSTGAAK	RAAALNIVPTSTGAA
0000_XuPing_MC115_T_5_20PER.17936.17936.2.0.dta	0000_XuPing_MC115_R_12_33PER.17499.17499.2.0.dta	AAALNIVPTSTGAAK	RAAALNIVPTSTGAA
0000_XuPing_MC115_T_5_20PER.17936.17936.2.0.dta	0000_XuPing_MC115_R_10_33PER.14851.14851.2.0.dta	AAALNIVPTSTGAAK	RAAALNIVPTSTGAA
0000_XuPing_MC115_T_4_20PER.17518.17518.2.0.dta	0000_XuPing_MC115_R_11_33PER.18330.18330.2.0.dta	AAALNIVPTSTGAAK	RAAALNIVPTSTGAA
0000_XuPing_MC115_T_4_20PER.17518.17518.2.0.dta	0000_XuPing_MC115_R_10_33PER.14386.14386.2.0.dta	AAALNIVPTSTGAAK	RAAALNIVPTSTGAA
0000_XuPing_MC115_T_4_20PER.17518.17518.2.0.dta	0000_XuPing_MC115_R_11_33PER.18347.18347.2.0.dta	AAALNIVPTSTGAAK	RAAALNIVPTSTGAA
0000_XuPing_MC115_T_4_20PER.17518.17518.2.0.dta	0000_XuPing_MC115_R_12_33PER.17545.17545.2.0.dta	AAALNIVPTSTGAAK	RAAALNIVPTSTGAA
0000_XuPing_MC115_T_4_20PER.17518.17518.2.0.dta	0000_XuPing_MC115_R_10_33PER.14374.14374.2.0.dta	AAALNIVPTSTGAAK	RAAALNIVPTSTGAA
0000_XuPing_MC115_T_4_20PER.17518.17518.2.0.dta	0000_XuPing_MC115_R_10_33PER.14392.14392.2.0.dta	AAALNIVPTSTGAAK	RAAALNIVPTSTGAA
0000_XuPing_MC115_T_4_20PER.17518.17518.2.0.dta	0000_XuPing_MC115_R_10_33PER.14621.14621.3.0.dta	AAALNIVPTSTGAAK	RAAALNIVPTSTGAA
0000_XuPing_MC115_T_4_20PER.17518.17518.2.0.dta	0000_XuPing_MC115_R_12_33PER.17499.17499.2.0.dta	AAALNIVPTSTGAAK	RAAALNIVPTSTGAA
0000_XuPing_MC115_T_4_20PER.17518.17518.2.0.dta	0000_XuPing_MC115_R_10_33PER.14851.14851.2.0.dta	AAALNIVPTSTGAAK	RAAALNIVPTSTGAA
0000_XuPing_MC115_T_2_20PER.14494.14494.2.0.dta	0000_XuPing_MC115_R_11_33PER.18330.18330.2.0.dta	AAALNIVPTSTGAAK	RAAALNIVPTSTGAA
0000_XuPing_MC115_T_2_20PER.14494.14494.2.0.dta	0000_XuPing_MC115_R_10_33PER.14386.14386.2.0.dta	AAALNIVPTSTGAAK	RAAALNIVPTSTGAA
0000_XuPing_MC115_T_2_20PER.14494.14494.2.0.dta	0000_XuPing_MC115_R_11_33PER.18347.18347.2.0.dta	AAALNIVPTSTGAAK	RAAALNIVPTSTGAA
0000_XuPing_MC115_T_2_20PER.14494.14494.2.0.dta	0000_XuPing_MC115_R_12_33PER.17545.17545.2.0.dta	AAALNIVPTSTGAAK	RAAALNIVPTSTGAA
0000_XuPing_MC115_T_2_20PER.14494.14494.2.0.dta	0000_XuPing_MC115_R_10_33PER.14374.14374.2.0.dta	AAALNIVPTSTGAAK	RAAALNIVPTSTGAA
0000_XuPing_MC115_T_2_20PER.14494.14494.2.0.dta	0000_XuPing_MC115_R_10_33PER.14392.14392.2.0.dta	AAALNIVPTSTGAAK	RAAALNIVPTSTGAA
0000_XuPing_MC115_T_2_20PER.14494.14494.2.0.dta	0000_XuPing_MC115_R_10_33PER.14621.14621.3.0.dta	AAALNIVPTSTGAAK	RAAALNIVPTSTGAA
0000_XuPing_MC115_T_2_20PER.14494.14494.2.0.dta	0000_XuPing_MC115_R_12_33PER.17499.17499.2.0.dta	AAALNIVPTSTGAAK	RAAALNIVPTSTGAA
0000_XuPing_MC115_T_2_20PER.14494.14494.2.0.dta	0000_XuPing_MC115_R_10_33PER.14851.14851.2.0.dta	AAALNIVPTSTGAAK	RAAALNIVPTSTGAA
0000_XuPing_MC115_T_1_20PER.14062.14062.2.0.dta	0000_XuPing_MC115_R_11_33PER.18330.18330.2.0.dta	AAALNIVPTSTGAAK	RAAALNIVPTSTGAA
0000_XuPing_MC115_T_1_20PER.14062.14062.2.0.dta	0000_XuPing_MC115_R_10_33PER.14386.14386.2.0.dta	AAALNIVPTSTGAAK	RAAALNIVPTSTGAA
0000_XuPing_MC115_T_1_20PER.14062.14062.2.0.dta	0000_XuPing_MC115_R_11_33PER.18347.18347.2.0.dta	AAALNIVPTSTGAAK	RAAALNIVPTSTGAA
0000_XuPing_MC115_T_1_20PER.14062.14062.2.0.dta	0000_XuPing_MC115_R_12_33PER.17545.17545.2.0.dta	AAALNIVPTSTGAAK	RAAALNIVPTSTGAA
0000_XuPing_MC115_T_1_20PER.14062.14062.2.0.dta	0000_XuPing_MC115_R_10_33PER.14374.14374.2.0.dta	AAALNIVPTSTGAAK	RAAALNIVPTSTGAA
0000_XuPing_MC115_T_1_20PER.14062.14062.2.0.dta	0000_XuPing_MC115_R_10_33PER.14392.14392.2.0.dta	AAALNIVPTSTGAAK	RAAALNIVPTSTGAA
0000_XuPing_MC115_T_1_20PER.14062.14062.2.0.dta	0000_XuPing_MC115_R_10_33PER.14621.14621.3.0.dta	AAALNIVPTSTGAAK	RAAALNIVPTSTGAA
0000_XuPing_MC115_T_1_20PER.14062.14062.2.0.dta	0000_XuPing_MC115_R_12_33PER.17499.17499.2.0.dta	AAALNIVPTSTGAAK	RAAALNIVPTSTGAA
0000_XuPing_MC115_T_1_20PER.14062.14062.2.0.dta	0000_XuPing_MC115_R_10_33PER.14851.14851.2.0.dta	AAALNIVPTSTGAAK	RAAALNIVPTSTGAA
0000_XuPing_MC115_T_3_20PER.15999.15999.2.2.dta	0000_XuPing_MC115_R_11_33PER.18330.18330.2.0.dta	AAALNIVPTSTGAAK	RAAALNIVPTSTGAA
0000_XuPing_MC115_T_3_20PER.15999.15999.2.2.dta	0000_XuPing_MC115_R_10_33PER.14386.14386.2.0.dta	AAALNIVPTSTGAAK	RAAALNIVPTSTGAA
0000_XuPing_MC115_T_3_20PER.15999.15999.2.2.dta	0000_XuPing_MC115_R_11_33PER.18347.18347.2.0.dta	AAALNIVPTSTGAAK	RAAALNIVPTSTGAA
0000_XuPing_MC115_T_3_20PER.15999.15999.2.2.dta	0000_XuPing_MC115_R_12_33PER.17545.17545.2.0.dta	AAALNIVPTSTGAAK	RAAALNIVPTSTGAA
0000_XuPing_MC115_T_3_20PER.15999.15999.2.2.dta	0000_XuPing_MC115_R_10_33PER.14374.14374.2.0.dta	AAALNIVPTSTGAAK	RAAALNIVPTSTGAA
0000_XuPing_MC115_T_3_20PER.15999.15999.2.2.dta	0000_XuPing_MC115_R_10_33PER.14392.14392.2.0.dta	AAALNIVPTSTGAAK	RAAALNIVPTSTGAA
0000_XuPing_MC115_T_3_20PER.15999.15999.2.2.dta	0000_XuPing_MC115_R_10_33PER.14621.14621.3.0.dta	AAALNIVPTSTGAAK	RAAALNIVPTSTGAA
0000_XuPing_MC115_T_3_20PER.15999.15999.2.2.dta	0000_XuPing_MC115_R_12_33PER.17499.17499.2.0.dta	AAALNIVPTSTGAAK	RAAALNIVPTSTGAA
0000_XuPing_MC115_T_3_20PER.15999.15999.2.2.dta	0000_XuPing_MC115_R_10_33PER.14851.14851.2.0.dta	AAALNIVPTSTGAAK	RAAALNIVPTSTGAA
0000_XuPing_MC115_T_10_20PER.21644.21644.2.1.dta	0000_XuPing_MC115_R_11_33PER.18330.18330.2.0.dta	AAALNIVPTSTGAAK	RAAALNIVPTSTGAA
0000_XuPing_MC115_T_10_20PER.21644.21644.2.1.dta	0000_XuPing_MC115_R_10_33PER.14386.14386.2.0.dta	AAALNIVPTSTGAAK	RAAALNIVPTSTGAA
0000_XuPing_MC115_T_10_20PER.21644.21644.2.1.dta	0000_XuPing_MC115_R_11_33PER.18347.18347.2.0.dta	AAALNIVPTSTGAAK	RAAALNIVPTSTGAA
0000_XuPing_MC115_T_10_20PER.21644.21644.2.1.dta	0000_XuPing_MC115_R_12_33PER.17545.17545.2.0.dta	AAALNIVPTSTGAAK	RAAALNIVPTSTGAA
0000_XuPing_MC115_T_10_20PER.21644.21644.2.1.dta	0000_XuPing_MC115_R_10_33PER.14374.14374.2.0.dta	AAALNIVPTSTGAAK	RAAALNIVPTSTGAA
0000_XuPing_MC115_T_10_20PER.21644.21644.2.1.dta	0000_XuPing_MC115_R_10_33PER.14392.14392.2.0.dta	AAALNIVPTSTGAAK	RAAALNIVPTSTGAA
0000_XuPing_MC115_T_10_20PER.21644.21644.2.1.dta	0000_XuPing_MC115_R_10_33PER.14621.14621.3.0.dta	AAALNIVPTSTGAAK	RAAALNIVPTSTGAA
0000_XuPing_MC115_T_10_20PER.21644.21644.2.1.dta	0000_XuPing_MC115_R_12_33PER.17499.17499.2.0.dta	AAALNIVPTSTGAAK	RAAALNIVPTSTGAA
0000_XuPing_MC115_T_10_20PER.21644.21644.2.1.dta	0000_XuPing_MC115_R_10_33PER.14851.14851.2.0.dta	AAALNIVPTSTGAAK	RAAALNIVPTSTGAA
0000_XuPing_MC115_T_10_20PER.21771.21771.2.6.dta	0000_XuPing_MC115_R_11_33PER.18330.18330.2.0.dta	AAALNIVPTSTGAAK	RAAALNIVPTSTGAA
0000_XuPing_MC115_T_10_20PER.21771.21771.2.6.dta	0000_XuPing_MC115_R_10_33PER.14386.14386.2.0.dta	AAALNIVPTSTGAAK	RAAALNIVPTSTGAA
0000_XuPing_MC115_T_10_20PER.21771.21771.2.6.dta	0000_XuPing_MC115_R_11_33PER.18347.18347.2.0.dta	AAALNIVPTSTGAAK	RAAALNIVPTSTGAA
0000_XuPing_MC115_T_10_20PER.21771.21771.2.6.dta	0000_XuPing_MC115_R_12_33PER.17545.17545.2.0.dta	AAALNIVPTSTGAAK	RAAALNIVPTSTGAA
0000_XuPing_MC115_T_10_20PER.21771.21771.2.6.dta	0000_XuPing_MC115_R_10_33PER.14374.14374.2.0.dta	AAALNIVPTSTGAAK	RAAALNIVPTSTGAA
0000_XuPing_MC115_T_10_20PER.21771.21771.2.6.dta	0000_XuPing_MC115_R_10_33PER.14392.14392.2.0.dta	AAALNIVPTSTGAAK	RAAALNIVPTSTGAA
0000_XuPing_MC115_T_10_20PER.21771.21771.2.6.dta	0000_XuPing_MC115_R_10_33PER.14621.14621.3.0.dta	AAALNIVPTSTGAAK	RAAALNIVPTSTGAA
0000_XuPing_MC115_T_10_20PER.21771.21771.2.6.dta	0000_XuPing_MC115_R_12_33PER.17499.17499.2.0.dta	AAALNIVPTSTGAAK	RAAALNIVPTSTGAA
0000_XuPing_MC115_T_10_20PER.21771.21771.2.6.dta	0000_XuPing_MC115_R_10_33PER.14851.14851.2.0.dta	AAALNIVPTSTGAAK	RAAALNIVPTSTGAA
0000_XuPing_MC115_T_7_20PER.33188.33188.2.0.dta	0000_XuPing_MC115_R_7_33PER.31243.31243.2.0.dta	AAALPVIVVGDIDR	RAAALPVIVVGDID
0000_XuPing_MC115_T_7_20PER.33188.33188.2.0.dta	0000_XuPing_MC115_R_7_33PER.31283.31283.2.0.dta	AAALPVIVVGDIDR	RAAALPVIVVGDID
0000_XuPing_MC115_T_7_20PER.33155.33155.2.0.dta	0000_XuPing_MC115_R_7_33PER.31243.31243.2.0.dta	AAALPVIVVGDIDR	RAAALPVIVVGDID
0000_XuPing_MC115_T_7_20PER.33155.33155.2.0.dta	0000_XuPing_MC115_R_7_33PER.31283.31283.2.0.dta	AAALPVIVVGDIDR	RAAALPVIVVGDID
0000_XuPing_MC115_T_13_20PER.23591.23591.3.0.dta	0000_XuPing_MC115_R_13_33PER.17670.17670.3.0.dta	AAALTAPLLVVHGDKDR	RAAALTAPLLVVHGDKD
0000_XuPing_MC115_T_13_20PER.23591.23591.3.0.dta	0000_XuPing_MC115_R_13_33PER.17744.17744.3.0.dta	AAALTAPLLVVHGDKDR	RAAALTAPLLVVHGDKD
0000_XuPing_MC115_T_13_20PER.23592.23592.3.0.dta	0000_XuPing_MC115_R_13_33PER.17670.17670.3.0.dta	AAALTAPLLVVHGDKDR	RAAALTAPLLVVHGDKD
0000_XuPing_MC115_T_13_20PER.23592.23592.3.0.dta	0000_XuPing_MC115_R_13_33PER.17744.17744.3.0.dta	AAALTAPLLVVHGDKDR	RAAALTAPLLVVHGDKD
0000_XuPing_MC115_T_13_20PER.23572.23572.4.0.dta	0000_XuPing_MC115_R_13_33PER.17670.17670.3.0.dta	AAALTAPLLVVHGDKDR	RAAALTAPLLVVHGDKD
0000_XuPing_MC115_T_13_20PER.23572.23572.4.0.dta	0000_XuPing_MC115_R_13_33PER.17744.17744.3.0.dta	AAALTAPLLVVHGDKDR	RAAALTAPLLVVHGDKD
0000_XuPing_MC115_T_13_20PER.23555.23555.4.0.dta	0000_XuPing_MC115_R_13_33PER.17670.17670.3.0.dta	AAALTAPLLVVHGDKDR	RAAALTAPLLVVHGDKD
0000_XuPing_MC115_T_13_20PER.23555.23555.4.0.dta	0000_XuPing_MC115_R_13_33PER.17744.17744.3.0.dta	AAALTAPLLVVHGDKDR	RAAALTAPLLVVHGDKD
0000_XuPing_MC115_T_13_20PER.23468.23468.4.1.dta	0000_XuPing_MC115_R_13_33PER.17670.17670.3.0.dta	AAALTAPLLVVHGDKDR	RAAALTAPLLVVHGDKD
0000_XuPing_MC115_T_13_20PER.23468.23468.4.1.dta	0000_XuPing_MC115_R_13_33PER.17744.17744.3.0.dta	AAALTAPLLVVHGDKDR	RAAALTAPLLVVHGDKD
0000_XuPing_MC115_T_13_20PER.23544.23544.2.0.dta	0000_XuPing_MC115_R_13_33PER.17670.17670.3.0.dta	AAALTAPLLVVHGDKDR	RAAALTAPLLVVHGDKD
0000_XuPing_MC115_T_13_20PER.23544.23544.2.0.dta	0000_XuPing_MC115_R_13_33PER.17744.17744.3.0.dta	AAALTAPLLVVHGDKDR	RAAALTAPLLVVHGDKD
0000_XuPing_MC115_T_13_20PER.23521.23521.2.0.dta	0000_XuPing_MC115_R_13_33PER.17670.17670.3.0.dta	AAALTAPLLVVHGDKDR	RAAALTAPLLVVHGDKD
0000_XuPing_MC115_T_13_20PER.23521.23521.2.0.dta	0000_XuPing_MC115_R_13_33PER.17744.17744.3.0.dta	AAALTAPLLVVHGDKDR	RAAALTAPLLVVHGDKD
0000_XuPing_MC115_T_13_20PER.23678.23678.2.1.dta	0000_XuPing_MC115_R_13_33PER.17670.17670.3.0.dta	AAALTAPLLVVHGDKDR	RAAALTAPLLVVHGDKD
0000_XuPing_MC115_T_13_20PER.23678.23678.2.1.dta	0000_XuPing_MC115_R_13_33PER.17744.17744.3.0.dta	AAALTAPLLVVHGDKDR	RAAALTAPLLVVHGDKD
0000_XuPing_MC115_T_13_20PER.23688.23688.4.0.dta	0000_XuPing_MC115_R_13_33PER.17670.17670.3.0.dta	AAALTAPLLVVHGDKDR	RAAALTAPLLVVHGDKD
0000_XuPing_MC115_T_13_20PER.23688.23688.4.0.dta	0000_XuPing_MC115_R_13_33PER.17744.17744.3.0.dta	AAALTAPLLVVHGDKDR	RAAALTAPLLVVHGDKD
0000_XuPing_MC115_T_13_20PER.23446.23446.4.3.dta	0000_XuPing_MC115_R_13_33PER.17670.17670.3.0.dta	AAALTAPLLVVHGDKDR	RAAALTAPLLVVHGDKD
0000_XuPing_MC115_T_13_20PER.23446.23446.4.3.dta	0000_XuPing_MC115_R_13_33PER.17744.17744.3.0.dta	AAALTAPLLVVHGDKDR	RAAALTAPLLVVHGDKD
0000_XuPing_MC115_T_13_20PER.21590.21590.2.4.dta	0000_XuPing_MC115_R_13_33PER.16752.16752.2.0.dta	AAALVDLAGR	KAAALVDLAG
0000_XuPing_MC115_T_13_20PER.21590.21590.2.4.dta	0000_XuPing_MC115_R_13_33PER.16769.16769.2.0.dta	AAALVDLAGR	KAAALVDLAG
0000_XuPing_MC115_T_13_20PER.21531.21531.2.0.dta	0000_XuPing_MC115_R_13_33PER.16752.16752.2.0.dta	AAALVDLAGR	KAAALVDLAG
0000_XuPing_MC115_T_13_20PER.21531.21531.2.0.dta	0000_XuPing_MC115_R_13_33PER.16769.16769.2.0.dta	AAALVDLAGR	KAAALVDLAG
0000_XuPing_MC115_T_13_20PER.21589.21589.2.2.dta	0000_XuPing_MC115_R_13_33PER.16752.16752.2.0.dta	AAALVDLAGR	KAAALVDLAG
0000_XuPing_MC115_T_13_20PER.21589.21589.2.2.dta	0000_XuPing_MC115_R_13_33PER.16769.16769.2.0.dta	AAALVDLAGR	KAAALVDLAG
0000_XuPing_MC115_T_13_20PER.21473.21473.2.2.dta	0000_XuPing_MC115_R_13_33PER.16752.16752.2.0.dta	AAALVDLAGR	KAAALVDLAG
0000_XuPing_MC115_T_13_20PER.21473.21473.2.2.dta	0000_XuPing_MC115_R_13_33PER.16769.16769.2.0.dta	AAALVDLAGR	KAAALVDLAG
0000_XuPing_MC115_T_11_20PER.2585.2585.2.0.dta	0000_XuPing_MC115_R_11_33PER.6572.6572.2.2.dta	AAAMAGAQVR	RAAAMAGAQV
0000_XuPing_MC115_T_11_20PER.2585.2585.2.0.dta	0000_XuPing_MC115_R_11_33PER.2477.2477.2.2.dta	AAAMAGAQVR	RAAAMAGAQV
0000_XuPing_MC115_T_11_20PER.2584.2584.2.0.dta	0000_XuPing_MC115_R_11_33PER.6572.6572.2.2.dta	AAAMAGAQVR	RAAAMAGAQV
0000_XuPing_MC115_T_11_20PER.2584.2584.2.0.dta	0000_XuPing_MC115_R_11_33PER.2477.2477.2.2.dta	AAAMAGAQVR	RAAAMAGAQV
0000_XuPing_MC115_T_11_20PER.2569.2569.2.2.dta	0000_XuPing_MC115_R_11_33PER.6572.6572.2.2.dta	AAAMAGAQVR	RAAAMAGAQV
0000_XuPing_MC115_T_11_20PER.2569.2569.2.2.dta	0000_XuPing_MC115_R_11_33PER.2477.2477.2.2.dta	AAAMAGAQVR	RAAAMAGAQV
0000_XuPing_MC115_T_11_20PER.6073.6073.2.0.dta	0000_XuPing_MC115_R_11_33PER.6572.6572.2.2.dta	AAAMAGAQVR	RAAAMAGAQV
0000_XuPing_MC115_T_11_20PER.6073.6073.2.0.dta	0000_XuPing_MC115_R_11_33PER.2477.2477.2.2.dta	AAAMAGAQVR	RAAAMAGAQV
0000_XuPing_MC115_T_11_20PER.6072.6072.2.0.dta	0000_XuPing_MC115_R_11_33PER.6572.6572.2.2.dta	AAAMAGAQVR	RAAAMAGAQV
0000_XuPing_MC115_T_11_20PER.6072.6072.2.0.dta	0000_XuPing_MC115_R_11_33PER.2477.2477.2.2.dta	AAAMAGAQVR	RAAAMAGAQV
0000_XuPing_MC115_T_11_20PER.2641.2641.2.2.dta	0000_XuPing_MC115_R_11_33PER.6572.6572.2.2.dta	AAAMAGAQVR	RAAAMAGAQV
0000_XuPing_MC115_T_11_20PER.2641.2641.2.2.dta	0000_XuPing_MC115_R_11_33PER.2477.2477.2.2.dta	AAAMAGAQVR	RAAAMAGAQV
0000_XuPing_MC115_T_11_20PER.6161.6161.2.1.dta	0000_XuPing_MC115_R_11_33PER.6572.6572.2.2.dta	AAAMAGAQVR	RAAAMAGAQV
0000_XuPing_MC115_T_11_20PER.6161.6161.2.1.dta	0000_XuPing_MC115_R_11_33PER.2477.2477.2.2.dta	AAAMAGAQVR	RAAAMAGAQV
0000_XuPing_MC115_T_11_20PER.6177.6177.2.1.dta	0000_XuPing_MC115_R_11_33PER.6572.6572.2.2.dta	AAAMAGAQVR	RAAAMAGAQV
0000_XuPing_MC115_T_11_20PER.6177.6177.2.1.dta	0000_XuPing_MC115_R_11_33PER.2477.2477.2.2.dta	AAAMAGAQVR	RAAAMAGAQV
0000_XuPing_MC115_T_11_20PER.36403.36403.2.0.dta	0000_XuPing_MC115_R_11_33PER.36644.36644.2.0.dta	AAAMPASAEYLAILR	RAAAMPASAEYLAIL
0000_XuPing_MC115_T_11_20PER.36349.36349.2.0.dta	0000_XuPing_MC115_R_11_33PER.36644.36644.2.0.dta	AAAMPASAEYLAILR	RAAAMPASAEYLAIL
0000_XuPing_MC115_T_11_20PER.36426.36426.3.0.dta	0000_XuPing_MC115_R_11_33PER.36644.36644.2.0.dta	AAAMPASAEYLAILR	RAAAMPASAEYLAIL
0000_XuPing_MC115_T_10_20PER.14856.14856.2.0.dta	0000_XuPing_MC115_R_9_33PER.10158.10158.2.0.dta	AAANELISAER	RAAANELISAE
0000_XuPing_MC115_T_10_20PER.14856.14856.2.0.dta	0000_XuPing_MC115_R_10_33PER.9613.9613.2.0.dta	AAANELISAER	RAAANELISAE
0000_XuPing_MC115_T_10_20PER.14856.14856.2.0.dta	0000_XuPing_MC115_R_10_33PER.9571.9571.2.0.dta	AAANELISAER	RAAANELISAE
0000_XuPing_MC115_T_10_20PER.14856.14856.2.0.dta	0000_XuPing_MC115_R_9_33PER.10199.10199.2.0.dta	AAANELISAER	RAAANELISAE
0000_XuPing_MC115_T_9_20PER.11287.11287.2.0.dta	0000_XuPing_MC115_R_9_33PER.10158.10158.2.0.dta	AAANELISAER	RAAANELISAE
0000_XuPing_MC115_T_9_20PER.11287.11287.2.0.dta	0000_XuPing_MC115_R_10_33PER.9613.9613.2.0.dta	AAANELISAER	RAAANELISAE
0000_XuPing_MC115_T_9_20PER.11287.11287.2.0.dta	0000_XuPing_MC115_R_10_33PER.9571.9571.2.0.dta	AAANELISAER	RAAANELISAE
0000_XuPing_MC115_T_9_20PER.11287.11287.2.0.dta	0000_XuPing_MC115_R_9_33PER.10199.10199.2.0.dta	AAANELISAER	RAAANELISAE
0000_XuPing_MC115_T_11_20PER.14163.14163.2.0.dta	0000_XuPing_MC115_R_9_33PER.10158.10158.2.0.dta	AAANELISAER	RAAANELISAE
0000_XuPing_MC115_T_11_20PER.14163.14163.2.0.dta	0000_XuPing_MC115_R_10_33PER.9613.9613.2.0.dta	AAANELISAER	RAAANELISAE
0000_XuPing_MC115_T_11_20PER.14163.14163.2.0.dta	0000_XuPing_MC115_R_10_33PER.9571.9571.2.0.dta	AAANELISAER	RAAANELISAE
0000_XuPing_MC115_T_11_20PER.14163.14163.2.0.dta	0000_XuPing_MC115_R_9_33PER.10199.10199.2.0.dta	AAANELISAER	RAAANELISAE
0000_XuPing_MC115_T_11_20PER.14128.14128.2.0.dta	0000_XuPing_MC115_R_9_33PER.10158.10158.2.0.dta	AAANELISAER	RAAANELISAE
0000_XuPing_MC115_T_11_20PER.14128.14128.2.0.dta	0000_XuPing_MC115_R_10_33PER.9613.9613.2.0.dta	AAANELISAER	RAAANELISAE
0000_XuPing_MC115_T_11_20PER.14128.14128.2.0.dta	0000_XuPing_MC115_R_10_33PER.9571.9571.2.0.dta	AAANELISAER	RAAANELISAE
0000_XuPing_MC115_T_11_20PER.14128.14128.2.0.dta	0000_XuPing_MC115_R_9_33PER.10199.10199.2.0.dta	AAANELISAER	RAAANELISAE
0000_XuPing_MC115_T_9_20PER.11300.11300.2.1.dta	0000_XuPing_MC115_R_9_33PER.10158.10158.2.0.dta	AAANELISAER	RAAANELISAE
0000_XuPing_MC115_T_9_20PER.11300.11300.2.1.dta	0000_XuPing_MC115_R_10_33PER.9613.9613.2.0.dta	AAANELISAER	RAAANELISAE
0000_XuPing_MC115_T_9_20PER.11300.11300.2.1.dta	0000_XuPing_MC115_R_10_33PER.9571.9571.2.0.dta	AAANELISAER	RAAANELISAE
0000_XuPing_MC115_T_9_20PER.11300.11300.2.1.dta	0000_XuPing_MC115_R_9_33PER.10199.10199.2.0.dta	AAANELISAER	RAAANELISAE
0000_XuPing_MC115_T_10_20PER.14905.14905.2.1.dta	0000_XuPing_MC115_R_9_33PER.10158.10158.2.0.dta	AAANELISAER	RAAANELISAE
0000_XuPing_MC115_T_10_20PER.14905.14905.2.1.dta	0000_XuPing_MC115_R_10_33PER.9613.9613.2.0.dta	AAANELISAER	RAAANELISAE
0000_XuPing_MC115_T_10_20PER.14905.14905.2.1.dta	0000_XuPing_MC115_R_10_33PER.9571.9571.2.0.dta	AAANELISAER	RAAANELISAE
0000_XuPing_MC115_T_10_20PER.14905.14905.2.1.dta	0000_XuPing_MC115_R_9_33PER.10199.10199.2.0.dta	AAANELISAER	RAAANELISAE
0000_XuPing_MC115_T_11_20PER.14112.14112.2.1.dta	0000_XuPing_MC115_R_9_33PER.10158.10158.2.0.dta	AAANELISAER	RAAANELISAE
0000_XuPing_MC115_T_11_20PER.14112.14112.2.1.dta	0000_XuPing_MC115_R_10_33PER.9613.9613.2.0.dta	AAANELISAER	RAAANELISAE
0000_XuPing_MC115_T_11_20PER.14112.14112.2.1.dta	0000_XuPing_MC115_R_10_33PER.9571.9571.2.0.dta	AAANELISAER	RAAANELISAE
0000_XuPing_MC115_T_11_20PER.14112.14112.2.1.dta	0000_XuPing_MC115_R_9_33PER.10199.10199.2.0.dta	AAANELISAER	RAAANELISAE
0000_XuPing_MC115_T_10_20PER.36713.36713.2.0.dta	0000_XuPing_MC115_R_10_33PER.30667.30667.2.0.dta	AAANGLLNDPLFAAR	RAAANGLLNDPLFAA
0000_XuPing_MC115_T_10_20PER.36713.36713.2.0.dta	0000_XuPing_MC115_R_10_33PER.30671.30671.2.0.dta	AAANGLLNDPLFAAR	RAAANGLLNDPLFAA
0000_XuPing_MC115_T_10_20PER.36277.36277.3.0.dta	0000_XuPing_MC115_R_10_33PER.30667.30667.2.0.dta	AAANGLLNDPLFAAR	RAAANGLLNDPLFAA
0000_XuPing_MC115_T_10_20PER.36277.36277.3.0.dta	0000_XuPing_MC115_R_10_33PER.30671.30671.2.0.dta	AAANGLLNDPLFAAR	RAAANGLLNDPLFAA
0000_XuPing_MC115_T_10_20PER.36323.36323.2.0.dta	0000_XuPing_MC115_R_10_33PER.30667.30667.2.0.dta	AAANGLLNDPLFAAR	RAAANGLLNDPLFAA
0000_XuPing_MC115_T_10_20PER.36323.36323.2.0.dta	0000_XuPing_MC115_R_10_33PER.30671.30671.2.0.dta	AAANGLLNDPLFAAR	RAAANGLLNDPLFAA
0000_XuPing_MC115_T_10_20PER.36853.36853.2.6.dta	0000_XuPing_MC115_R_10_33PER.30667.30667.2.0.dta	AAANGLLNDPLFAAR	RAAANGLLNDPLFAA
0000_XuPing_MC115_T_10_20PER.36853.36853.2.6.dta	0000_XuPing_MC115_R_10_33PER.30671.30671.2.0.dta	AAANGLLNDPLFAAR	RAAANGLLNDPLFAA
0000_XuPing_MC115_T_2_20PER.15207.15207.2.0.dta	0000_XuPing_MC115_R_2_33PER.16304.16304.2.0.dta	AAANLGINLSR	RAAANLGINLS
0000_XuPing_MC115_T_2_20PER.15207.15207.2.0.dta	0000_XuPing_MC115_R_2_33PER.16315.16315.2.0.dta	AAANLGINLSR	RAAANLGINLS
0000_XuPing_MC115_T_2_20PER.15207.15207.2.0.dta	0000_XuPing_MC115_R_1_33PER.16890.16890.2.0.dta	AAANLGINLSR	RAAANLGINLS
0000_XuPing_MC115_T_2_20PER.15207.15207.2.0.dta	0000_XuPing_MC115_R_2_33PER.16982.16982.2.0.dta	AAANLGINLSR	RAAANLGINLS
0000_XuPing_MC115_T_2_20PER.15678.15678.2.0.dta	0000_XuPing_MC115_R_2_33PER.16304.16304.2.0.dta	AAANLGINLSR	RAAANLGINLS
0000_XuPing_MC115_T_2_20PER.15678.15678.2.0.dta	0000_XuPing_MC115_R_2_33PER.16315.16315.2.0.dta	AAANLGINLSR	RAAANLGINLS
0000_XuPing_MC115_T_2_20PER.15678.15678.2.0.dta	0000_XuPing_MC115_R_1_33PER.16890.16890.2.0.dta	AAANLGINLSR	RAAANLGINLS
0000_XuPing_MC115_T_2_20PER.15678.15678.2.0.dta	0000_XuPing_MC115_R_2_33PER.16982.16982.2.0.dta	AAANLGINLSR	RAAANLGINLS
0000_XuPing_MC115_T_1_20PER.14748.14748.2.0.dta	0000_XuPing_MC115_R_2_33PER.16304.16304.2.0.dta	AAANLGINLSR	RAAANLGINLS
0000_XuPing_MC115_T_1_20PER.14748.14748.2.0.dta	0000_XuPing_MC115_R_2_33PER.16315.16315.2.0.dta	AAANLGINLSR	RAAANLGINLS
0000_XuPing_MC115_T_1_20PER.14748.14748.2.0.dta	0000_XuPing_MC115_R_1_33PER.16890.16890.2.0.dta	AAANLGINLSR	RAAANLGINLS
0000_XuPing_MC115_T_1_20PER.14748.14748.2.0.dta	0000_XuPing_MC115_R_2_33PER.16982.16982.2.0.dta	AAANLGINLSR	RAAANLGINLS
0000_XuPing_MC115_T_2_20PER.15204.15204.2.0.dta	0000_XuPing_MC115_R_2_33PER.16304.16304.2.0.dta	AAANLGINLSR	RAAANLGINLS
0000_XuPing_MC115_T_2_20PER.15204.15204.2.0.dta	0000_XuPing_MC115_R_2_33PER.16315.16315.2.0.dta	AAANLGINLSR	RAAANLGINLS
0000_XuPing_MC115_T_2_20PER.15204.15204.2.0.dta	0000_XuPing_MC115_R_1_33PER.16890.16890.2.0.dta	AAANLGINLSR	RAAANLGINLS
0000_XuPing_MC115_T_2_20PER.15204.15204.2.0.dta	0000_XuPing_MC115_R_2_33PER.16982.16982.2.0.dta	AAANLGINLSR	RAAANLGINLS
0000_XuPing_MC115_T_1_20PER.14736.14736.2.1.dta	0000_XuPing_MC115_R_2_33PER.16304.16304.2.0.dta	AAANLGINLSR	RAAANLGINLS
0000_XuPing_MC115_T_1_20PER.14736.14736.2.1.dta	0000_XuPing_MC115_R_2_33PER.16315.16315.2.0.dta	AAANLGINLSR	RAAANLGINLS
0000_XuPing_MC115_T_1_20PER.14736.14736.2.1.dta	0000_XuPing_MC115_R_1_33PER.16890.16890.2.0.dta	AAANLGINLSR	RAAANLGINLS
0000_XuPing_MC115_T_1_20PER.14736.14736.2.1.dta	0000_XuPing_MC115_R_2_33PER.16982.16982.2.0.dta	AAANLGINLSR	RAAANLGINLS
0000_XuPing_MC115_T_2_20PER.15302.15302.3.0.dta	0000_XuPing_MC115_R_2_33PER.16304.16304.2.0.dta	AAANLGINLSR	RAAANLGINLS
0000_XuPing_MC115_T_2_20PER.15302.15302.3.0.dta	0000_XuPing_MC115_R_2_33PER.16315.16315.2.0.dta	AAANLGINLSR	RAAANLGINLS
0000_XuPing_MC115_T_2_20PER.15302.15302.3.0.dta	0000_XuPing_MC115_R_1_33PER.16890.16890.2.0.dta	AAANLGINLSR	RAAANLGINLS
0000_XuPing_MC115_T_2_20PER.15302.15302.3.0.dta	0000_XuPing_MC115_R_2_33PER.16982.16982.2.0.dta	AAANLGINLSR	RAAANLGINLS
0000_XuPing_MC115_T_2_20PER.15550.15550.2.1.dta	0000_XuPing_MC115_R_2_33PER.16304.16304.2.0.dta	AAANLGINLSR	RAAANLGINLS
0000_XuPing_MC115_T_2_20PER.15550.15550.2.1.dta	0000_XuPing_MC115_R_2_33PER.16315.16315.2.0.dta	AAANLGINLSR	RAAANLGINLS
0000_XuPing_MC115_T_2_20PER.15550.15550.2.1.dta	0000_XuPing_MC115_R_1_33PER.16890.16890.2.0.dta	AAANLGINLSR	RAAANLGINLS
0000_XuPing_MC115_T_2_20PER.15550.15550.2.1.dta	0000_XuPing_MC115_R_2_33PER.16982.16982.2.0.dta	AAANLGINLSR	RAAANLGINLS
0000_XuPing_MC115_T_1_20PER.14728.14728.2.1.dta	0000_XuPing_MC115_R_2_33PER.16304.16304.2.0.dta	AAANLGINLSR	RAAANLGINLS
0000_XuPing_MC115_T_1_20PER.14728.14728.2.1.dta	0000_XuPing_MC115_R_2_33PER.16315.16315.2.0.dta	AAANLGINLSR	RAAANLGINLS
0000_XuPing_MC115_T_1_20PER.14728.14728.2.1.dta	0000_XuPing_MC115_R_1_33PER.16890.16890.2.0.dta	AAANLGINLSR	RAAANLGINLS
0000_XuPing_MC115_T_1_20PER.14728.14728.2.1.dta	0000_XuPing_MC115_R_2_33PER.16982.16982.2.0.dta	AAANLGINLSR	RAAANLGINLS
0000_XuPing_MC115_T_2_20PER.8005.8005.3.0.dta	0000_XuPing_MC115_R_2_33PER.11139.11139.2.0.dta	KAAAPAAEAPAAPASDAPPVK	KAAAPAAEAPAAPASDAPPV
0000_XuPing_MC115_T_2_20PER.8005.8005.3.0.dta	0000_XuPing_MC115_R_2_33PER.11093.11093.2.0.dta	KAAAPAAEAPAAPASDAPPVK	KAAAPAAEAPAAPASDAPPV
0000_XuPing_MC115_T_2_20PER.9558.9558.2.0.dta	0000_XuPing_MC115_R_2_33PER.11139.11139.2.0.dta	AAAPAAEAPAAPASDAPPVK	KAAAPAAEAPAAPASDAPPV
0000_XuPing_MC115_T_2_20PER.9558.9558.2.0.dta	0000_XuPing_MC115_R_2_33PER.11093.11093.2.0.dta	AAAPAAEAPAAPASDAPPVK	KAAAPAAEAPAAPASDAPPV
0000_XuPing_MC115_T_2_20PER.9559.9559.2.0.dta	0000_XuPing_MC115_R_2_33PER.11139.11139.2.0.dta	AAAPAAEAPAAPASDAPPVK	KAAAPAAEAPAAPASDAPPV
0000_XuPing_MC115_T_2_20PER.9559.9559.2.0.dta	0000_XuPing_MC115_R_2_33PER.11093.11093.2.0.dta	AAAPAAEAPAAPASDAPPVK	KAAAPAAEAPAAPASDAPPV
0000_XuPing_MC115_T_2_20PER.7989.7989.3.0.dta	0000_XuPing_MC115_R_2_33PER.11139.11139.2.0.dta	KAAAPAAEAPAAPASDAPPVK	KAAAPAAEAPAAPASDAPPV
0000_XuPing_MC115_T_2_20PER.7989.7989.3.0.dta	0000_XuPing_MC115_R_2_33PER.11093.11093.2.0.dta	KAAAPAAEAPAAPASDAPPVK	KAAAPAAEAPAAPASDAPPV
0000_XuPing_MC115_T_2_20PER.8002.8002.3.0.dta	0000_XuPing_MC115_R_2_33PER.11139.11139.2.0.dta	KAAAPAAEAPAAPASDAPPVK	KAAAPAAEAPAAPASDAPPV
0000_XuPing_MC115_T_2_20PER.8002.8002.3.0.dta	0000_XuPing_MC115_R_2_33PER.11093.11093.2.0.dta	KAAAPAAEAPAAPASDAPPVK	KAAAPAAEAPAAPASDAPPV
0000_XuPing_MC115_T_7_20PER.15417.15417.2.0.dta	0000_XuPing_MC115_R_7_33PER.9829.9829.2.0.dta	AAAPAGDPTGGMGGMDF	KAAAPAGDPTGGMGGMDF
0000_XuPing_MC115_T_7_20PER.15417.15417.2.0.dta	0000_XuPing_MC115_R_7_33PER.15369.15369.2.0.dta	AAAPAGDPTGGMGGMDF	KAAAPAGDPTGGMGGMDF
0000_XuPing_MC115_T_7_20PER.15417.15417.2.0.dta	0000_XuPing_MC115_R_6_33PER.13716.13716.2.0.dta	AAAPAGDPTGGMGGMDF	KAAAPAGDPTGGMGGMDF
0000_XuPing_MC115_T_7_20PER.15417.15417.2.0.dta	0000_XuPing_MC115_R_6_33PER.14519.14519.2.0.dta	AAAPAGDPTGGMGGMDF	KAAAPAGDPTGGMGGMDF
0000_XuPing_MC115_T_7_20PER.15417.15417.2.0.dta	0000_XuPing_MC115_R_7_33PER.9838.9838.2.0.dta	AAAPAGDPTGGMGGMDF	KAAAPAGDPTGGMGGMDF
0000_XuPing_MC115_T_7_20PER.15417.15417.2.0.dta	0000_XuPing_MC115_R_6_33PER.14501.14501.2.0.dta	AAAPAGDPTGGMGGMDF	KAAAPAGDPTGGMGGMDF
0000_XuPing_MC115_T_7_20PER.15417.15417.2.0.dta	0000_XuPing_MC115_R_6_33PER.19867.19867.2.0.dta	AAAPAGDPTGGMGGMDF	KAAAPAGDPTGGMGGMDF
0000_XuPing_MC115_T_7_20PER.15417.15417.2.0.dta	0000_XuPing_MC115_R_7_33PER.14523.14523.2.0.dta	AAAPAGDPTGGMGGMDF	KAAAPAGDPTGGMGGMDF
0000_XuPing_MC115_T_7_20PER.15417.15417.2.0.dta	0000_XuPing_MC115_R_6_33PER.20179.20179.2.0.dta	AAAPAGDPTGGMGGMDF	KAAAPAGDPTGGMGGMDF
0000_XuPing_MC115_T_7_20PER.15417.15417.2.0.dta	0000_XuPing_MC115_R_6_33PER.20191.20191.2.0.dta	AAAPAGDPTGGMGGMDF	KAAAPAGDPTGGMGGMDF
0000_XuPing_MC115_T_7_20PER.15417.15417.2.0.dta	0000_XuPing_MC115_R_7_33PER.15391.15391.2.0.dta	AAAPAGDPTGGMGGMDF	KAAAPAGDPTGGMGGMDF
0000_XuPing_MC115_T_7_20PER.15417.15417.2.0.dta	0000_XuPing_MC115_R_7_33PER.14521.14521.2.0.dta	AAAPAGDPTGGMGGMDF	KAAAPAGDPTGGMGGMDF
0000_XuPing_MC115_T_7_20PER.15417.15417.2.0.dta	0000_XuPing_MC115_R_6_33PER.19875.19875.2.0.dta	AAAPAGDPTGGMGGMDF	KAAAPAGDPTGGMGGMDF
0000_XuPing_MC115_T_7_20PER.15417.15417.2.0.dta	0000_XuPing_MC115_R_6_33PER.13704.13704.2.0.dta	AAAPAGDPTGGMGGMDF	KAAAPAGDPTGGMGGMDF
0000_XuPing_MC115_T_7_20PER.15417.15417.2.0.dta	0000_XuPing_MC115_R_6_33PER.9063.9063.2.0.dta	AAAPAGDPTGGMGGMDF	KAAAPAGDPTGGMGGMDF
0000_XuPing_MC115_T_7_20PER.15417.15417.2.0.dta	0000_XuPing_MC115_R_7_33PER.21898.21898.2.0.dta	AAAPAGDPTGGMGGMDF	KAAAPAGDPTGGMGGMDF
0000_XuPing_MC115_T_7_20PER.15417.15417.2.0.dta	0000_XuPing_MC115_R_6_33PER.9129.9129.3.0.dta	AAAPAGDPTGGMGGMDF	KAAAPAGDPTGGMGGMDF
0000_XuPing_MC115_T_7_20PER.15417.15417.2.0.dta	0000_XuPing_MC115_R_6_33PER.9119.9119.3.0.dta	AAAPAGDPTGGMGGMDF	KAAAPAGDPTGGMGGMDF
0000_XuPing_MC115_T_7_20PER.15417.15417.2.0.dta	0000_XuPing_MC115_R_6_33PER.14044.14044.2.0.dta	AAAPAGDPTGGMGGMDF	KAAAPAGDPTGGMGGMDF
0000_XuPing_MC115_T_7_20PER.15417.15417.2.0.dta	0000_XuPing_MC115_R_1_33PER.20970.20970.2.0.dta	AAAPAGDPTGGMGGMDF	KAAAPAGDPTGGMGGMDF
0000_XuPing_MC115_T_7_20PER.15417.15417.2.0.dta	0000_XuPing_MC115_R_7_33PER.21903.21903.2.0.dta	AAAPAGDPTGGMGGMDF	KAAAPAGDPTGGMGGMDF
0000_XuPing_MC115_T_7_20PER.15417.15417.2.0.dta	0000_XuPing_MC115_R_6_33PER.20543.20543.2.0.dta	AAAPAGDPTGGMGGMDF	KAAAPAGDPTGGMGGMDF
0000_XuPing_MC115_T_7_20PER.15417.15417.2.0.dta	0000_XuPing_MC115_R_6_33PER.9046.9046.2.0.dta	AAAPAGDPTGGMGGMDF	KAAAPAGDPTGGMGGMDF
0000_XuPing_MC115_T_7_20PER.15417.15417.2.0.dta	0000_XuPing_MC115_R_7_33PER.22330.22330.2.0.dta	AAAPAGDPTGGMGGMDF	KAAAPAGDPTGGMGGMDF
0000_XuPing_MC115_T_7_20PER.15417.15417.2.0.dta	0000_XuPing_MC115_R_1_33PER.20937.20937.2.0.dta	AAAPAGDPTGGMGGMDF	KAAAPAGDPTGGMGGMDF
0000_XuPing_MC115_T_7_20PER.15417.15417.2.0.dta	0000_XuPing_MC115_R_2_33PER.20502.20502.2.0.dta	AAAPAGDPTGGMGGMDF	KAAAPAGDPTGGMGGMDF
0000_XuPing_MC115_T_7_20PER.15417.15417.2.0.dta	0000_XuPing_MC115_R_7_33PER.22311.22311.2.0.dta	AAAPAGDPTGGMGGMDF	KAAAPAGDPTGGMGGMDF
0000_XuPing_MC115_T_7_20PER.15417.15417.2.0.dta	0000_XuPing_MC115_R_6_33PER.20406.20406.2.0.dta	AAAPAGDPTGGMGGMDF	KAAAPAGDPTGGMGGMDF
0000_XuPing_MC115_T_7_20PER.15417.15417.2.0.dta	0000_XuPing_MC115_R_5_33PER.22300.22300.2.0.dta	AAAPAGDPTGGMGGMDF	KAAAPAGDPTGGMGGMDF
0000_XuPing_MC115_T_7_20PER.15417.15417.2.0.dta	0000_XuPing_MC115_R_6_33PER.20536.20536.2.0.dta	AAAPAGDPTGGMGGMDF	KAAAPAGDPTGGMGGMDF
0000_XuPing_MC115_T_7_20PER.15417.15417.2.0.dta	0000_XuPing_MC115_R_6_33PER.19916.19916.2.0.dta	AAAPAGDPTGGMGGMDF	KAAAPAGDPTGGMGGMDF
0000_XuPing_MC115_T_7_20PER.15417.15417.2.0.dta	0000_XuPing_MC115_R_2_33PER.20561.20561.2.0.dta	AAAPAGDPTGGMGGMDF	KAAAPAGDPTGGMGGMDF
0000_XuPing_MC115_T_7_20PER.15417.15417.2.0.dta	0000_XuPing_MC115_R_8_33PER.21925.21925.2.0.dta	AAAPAGDPTGGMGGMDF	KAAAPAGDPTGGMGGMDF
0000_XuPing_MC115_T_7_20PER.15417.15417.2.0.dta	0000_XuPing_MC115_R_7_33PER.21995.21995.3.0.dta	AAAPAGDPTGGMGGMDF	KAAAPAGDPTGGMGGMDF
0000_XuPing_MC115_T_7_20PER.15417.15417.2.0.dta	0000_XuPing_MC115_R_8_33PER.21923.21923.2.0.dta	AAAPAGDPTGGMGGMDF	KAAAPAGDPTGGMGGMDF
0000_XuPing_MC115_T_7_20PER.15417.15417.2.0.dta	0000_XuPing_MC115_R_6_33PER.20988.20988.2.0.dta	AAAPAGDPTGGMGGMDF	KAAAPAGDPTGGMGGMDF
0000_XuPing_MC115_T_7_20PER.15417.15417.2.0.dta	0000_XuPing_MC115_R_6_33PER.9082.9082.3.1.dta	AAAPAGDPTGGMGGMDF	KAAAPAGDPTGGMGGMDF
0000_XuPing_MC115_T_7_20PER.15417.15417.2.0.dta	0000_XuPing_MC115_R_4_33PER.22672.22672.2.0.dta	AAAPAGDPTGGMGGMDF	KAAAPAGDPTGGMGGMDF
0000_XuPing_MC115_T_7_20PER.15417.15417.2.0.dta	0000_XuPing_MC115_R_6_33PER.14621.14621.3.0.dta	AAAPAGDPTGGMGGMDF	KAAAPAGDPTGGMGGMDF
0000_XuPing_MC115_T_7_20PER.15417.15417.2.0.dta	0000_XuPing_MC115_R_6_33PER.14168.14168.2.0.dta	AAAPAGDPTGGMGGMDF	KAAAPAGDPTGGMGGMDF
0000_XuPing_MC115_T_7_20PER.15417.15417.2.0.dta	0000_XuPing_MC115_R_5_33PER.16354.16354.2.0.dta	AAAPAGDPTGGMGGMDF	KAAAPAGDPTGGMGGMDF
0000_XuPing_MC115_T_7_20PER.15417.15417.2.0.dta	0000_XuPing_MC115_R_7_33PER.9898.9898.3.2.dta	AAAPAGDPTGGMGGMDF	KAAAPAGDPTGGMGGMDF
0000_XuPing_MC115_T_7_20PER.15417.15417.2.0.dta	0000_XuPing_MC115_R_7_33PER.22659.22659.2.1.dta	AAAPAGDPTGGMGGMDF	KAAAPAGDPTGGMGGMDF
0000_XuPing_MC115_T_7_20PER.15417.15417.2.0.dta	0000_XuPing_MC115_R_6_33PER.21467.21467.2.0.dta	AAAPAGDPTGGMGGMDF	KAAAPAGDPTGGMGGMDF
0000_XuPing_MC115_T_7_20PER.15417.15417.2.0.dta	0000_XuPing_MC115_R_6_33PER.19297.19297.2.0.dta	AAAPAGDPTGGMGGMDF	KAAAPAGDPTGGMGGMDF
0000_XuPing_MC115_T_7_20PER.15417.15417.2.0.dta	0000_XuPing_MC115_R_6_33PER.19330.19330.2.0.dta	AAAPAGDPTGGMGGMDF	KAAAPAGDPTGGMGGMDF
0000_XuPing_MC115_T_7_20PER.15417.15417.2.0.dta	0000_XuPing_MC115_R_6_33PER.20035.20035.3.0.dta	AAAPAGDPTGGMGGMDF	KAAAPAGDPTGGMGGMDF
0000_XuPing_MC115_T_7_20PER.15417.15417.2.0.dta	0000_XuPing_MC115_R_6_33PER.20112.20112.2.0.dta	AAAPAGDPTGGMGGMDF	KAAAPAGDPTGGMGGMDF
0000_XuPing_MC115_T_7_20PER.15417.15417.2.0.dta	0000_XuPing_MC115_R_6_33PER.14929.14929.2.0.dta	AAAPAGDPTGGMGGMDF	KAAAPAGDPTGGMGGMDF
0000_XuPing_MC115_T_7_20PER.15417.15417.2.0.dta	0000_XuPing_MC115_R_6_33PER.18318.18318.2.0.dta	AAAPAGDPTGGMGGMDF	KAAAPAGDPTGGMGGMDF
0000_XuPing_MC115_T_7_20PER.15417.15417.2.0.dta	0000_XuPing_MC115_R_6_33PER.15631.15631.2.0.dta	AAAPAGDPTGGMGGMDF	KAAAPAGDPTGGMGGMDF
0000_XuPing_MC115_T_7_20PER.15417.15417.2.0.dta	0000_XuPing_MC115_R_7_33PER.15643.15643.2.0.dta	AAAPAGDPTGGMGGMDF	KAAAPAGDPTGGMGGMDF
0000_XuPing_MC115_T_7_20PER.15417.15417.2.0.dta	0000_XuPing_MC115_R_6_33PER.19767.19767.2.0.dta	AAAPAGDPTGGMGGMDF	KAAAPAGDPTGGMGGMDF
0000_XuPing_MC115_T_7_20PER.15417.15417.2.0.dta	0000_XuPing_MC115_R_6_33PER.21084.21084.2.1.dta	AAAPAGDPTGGMGGMDF	KAAAPAGDPTGGMGGMDF
0000_XuPing_MC115_T_7_20PER.15417.15417.2.0.dta	0000_XuPing_MC115_R_6_33PER.15591.15591.2.0.dta	AAAPAGDPTGGMGGMDF	KAAAPAGDPTGGMGGMDF
0000_XuPing_MC115_T_7_20PER.15417.15417.2.0.dta	0000_XuPing_MC115_R_6_33PER.19311.19311.2.0.dta	AAAPAGDPTGGMGGMDF	KAAAPAGDPTGGMGGMDF
0000_XuPing_MC115_T_7_20PER.15417.15417.2.0.dta	0000_XuPing_MC115_R_6_33PER.19241.19241.2.0.dta	AAAPAGDPTGGMGGMDF	KAAAPAGDPTGGMGGMDF
0000_XuPing_MC115_T_7_20PER.15417.15417.2.0.dta	0000_XuPing_MC115_R_5_33PER.15600.15600.2.1.dta	AAAPAGDPTGGMGGMDF	KAAAPAGDPTGGMGGMDF
0000_XuPing_MC115_T_7_20PER.15417.15417.2.0.dta	0000_XuPing_MC115_R_6_33PER.20657.20657.2.0.dta	AAAPAGDPTGGMGGMDF	KAAAPAGDPTGGMGGMDF
0000_XuPing_MC115_T_7_20PER.15417.15417.2.0.dta	0000_XuPing_MC115_R_6_33PER.14851.14851.2.0.dta	AAAPAGDPTGGMGGMDF	KAAAPAGDPTGGMGGMDF
0000_XuPing_MC115_T_7_20PER.15417.15417.2.0.dta	0000_XuPing_MC115_R_5_33PER.16378.16378.2.0.dta	AAAPAGDPTGGMGGMDF	KAAAPAGDPTGGMGGMDF
0000_XuPing_MC115_T_7_20PER.15417.15417.2.0.dta	0000_XuPing_MC115_R_6_33PER.9319.9319.2.0.dta	AAAPAGDPTGGMGGMDF	KAAAPAGDPTGGMGGMDF
0000_XuPing_MC115_T_7_20PER.15417.15417.2.0.dta	0000_XuPing_MC115_R_6_33PER.19743.19743.2.0.dta	AAAPAGDPTGGMGGMDF	KAAAPAGDPTGGMGGMDF
0000_XuPing_MC115_T_7_20PER.15417.15417.2.0.dta	0000_XuPing_MC115_R_6_33PER.14611.14611.3.0.dta	AAAPAGDPTGGMGGMDF	KAAAPAGDPTGGMGGMDF
0000_XuPing_MC115_T_6_20PER.17086.17086.2.0.dta	0000_XuPing_MC115_R_7_33PER.9829.9829.2.0.dta	AAAPAGDPTGGMGGMDF	KAAAPAGDPTGGMGGMDF
0000_XuPing_MC115_T_6_20PER.17086.17086.2.0.dta	0000_XuPing_MC115_R_7_33PER.15369.15369.2.0.dta	AAAPAGDPTGGMGGMDF	KAAAPAGDPTGGMGGMDF
0000_XuPing_MC115_T_6_20PER.17086.17086.2.0.dta	0000_XuPing_MC115_R_6_33PER.13716.13716.2.0.dta	AAAPAGDPTGGMGGMDF	KAAAPAGDPTGGMGGMDF
0000_XuPing_MC115_T_6_20PER.17086.17086.2.0.dta	0000_XuPing_MC115_R_6_33PER.14519.14519.2.0.dta	AAAPAGDPTGGMGGMDF	KAAAPAGDPTGGMGGMDF
0000_XuPing_MC115_T_6_20PER.17086.17086.2.0.dta	0000_XuPing_MC115_R_7_33PER.9838.9838.2.0.dta	AAAPAGDPTGGMGGMDF	KAAAPAGDPTGGMGGMDF
0000_XuPing_MC115_T_6_20PER.17086.17086.2.0.dta	0000_XuPing_MC115_R_6_33PER.14501.14501.2.0.dta	AAAPAGDPTGGMGGMDF	KAAAPAGDPTGGMGGMDF
0000_XuPing_MC115_T_6_20PER.17086.17086.2.0.dta	0000_XuPing_MC115_R_6_33PER.19867.19867.2.0.dta	AAAPAGDPTGGMGGMDF	KAAAPAGDPTGGMGGMDF
0000_XuPing_MC115_T_6_20PER.17086.17086.2.0.dta	0000_XuPing_MC115_R_7_33PER.14523.14523.2.0.dta	AAAPAGDPTGGMGGMDF	KAAAPAGDPTGGMGGMDF
0000_XuPing_MC115_T_6_20PER.17086.17086.2.0.dta	0000_XuPing_MC115_R_6_33PER.20179.20179.2.0.dta	AAAPAGDPTGGMGGMDF	KAAAPAGDPTGGMGGMDF
0000_XuPing_MC115_T_6_20PER.17086.17086.2.0.dta	0000_XuPing_MC115_R_6_33PER.20191.20191.2.0.dta	AAAPAGDPTGGMGGMDF	KAAAPAGDPTGGMGGMDF
0000_XuPing_MC115_T_6_20PER.17086.17086.2.0.dta	0000_XuPing_MC115_R_7_33PER.15391.15391.2.0.dta	AAAPAGDPTGGMGGMDF	KAAAPAGDPTGGMGGMDF
0000_XuPing_MC115_T_6_20PER.17086.17086.2.0.dta	0000_XuPing_MC115_R_7_33PER.14521.14521.2.0.dta	AAAPAGDPTGGMGGMDF	KAAAPAGDPTGGMGGMDF
0000_XuPing_MC115_T_6_20PER.17086.17086.2.0.dta	0000_XuPing_MC115_R_6_33PER.19875.19875.2.0.dta	AAAPAGDPTGGMGGMDF	KAAAPAGDPTGGMGGMDF
0000_XuPing_MC115_T_6_20PER.17086.17086.2.0.dta	0000_XuPing_MC115_R_6_33PER.13704.13704.2.0.dta	AAAPAGDPTGGMGGMDF	KAAAPAGDPTGGMGGMDF
0000_XuPing_MC115_T_6_20PER.17086.17086.2.0.dta	0000_XuPing_MC115_R_6_33PER.9063.9063.2.0.dta	AAAPAGDPTGGMGGMDF	KAAAPAGDPTGGMGGMDF
0000_XuPing_MC115_T_6_20PER.17086.17086.2.0.dta	0000_XuPing_MC115_R_7_33PER.21898.21898.2.0.dta	AAAPAGDPTGGMGGMDF	KAAAPAGDPTGGMGGMDF
0000_XuPing_MC115_T_6_20PER.17086.17086.2.0.dta	0000_XuPing_MC115_R_6_33PER.9129.9129.3.0.dta	AAAPAGDPTGGMGGMDF	KAAAPAGDPTGGMGGMDF
0000_XuPing_MC115_T_6_20PER.17086.17086.2.0.dta	0000_XuPing_MC115_R_6_33PER.9119.9119.3.0.dta	AAAPAGDPTGGMGGMDF	KAAAPAGDPTGGMGGMDF
0000_XuPing_MC115_T_6_20PER.17086.17086.2.0.dta	0000_XuPing_MC115_R_6_33PER.14044.14044.2.0.dta	AAAPAGDPTGGMGGMDF	KAAAPAGDPTGGMGGMDF
0000_XuPing_MC115_T_6_20PER.17086.17086.2.0.dta	0000_XuPing_MC115_R_1_33PER.20970.20970.2.0.dta	AAAPAGDPTGGMGGMDF	KAAAPAGDPTGGMGGMDF
0000_XuPing_MC115_T_6_20PER.17086.17086.2.0.dta	0000_XuPing_MC115_R_7_33PER.21903.21903.2.0.dta	AAAPAGDPTGGMGGMDF	KAAAPAGDPTGGMGGMDF
0000_XuPing_MC115_T_6_20PER.17086.17086.2.0.dta	0000_XuPing_MC115_R_6_33PER.20543.20543.2.0.dta	AAAPAGDPTGGMGGMDF	KAAAPAGDPTGGMGGMDF
0000_XuPing_MC115_T_6_20PER.17086.17086.2.0.dta	0000_XuPing_MC115_R_6_33PER.9046.9046.2.0.dta	AAAPAGDPTGGMGGMDF	KAAAPAGDPTGGMGGMDF
0000_XuPing_MC115_T_6_20PER.17086.17086.2.0.dta	0000_XuPing_MC115_R_7_33PER.22330.22330.2.0.dta	AAAPAGDPTGGMGGMDF	KAAAPAGDPTGGMGGMDF
0000_XuPing_MC115_T_6_20PER.17086.17086.2.0.dta	0000_XuPing_MC115_R_1_33PER.20937.20937.2.0.dta	AAAPAGDPTGGMGGMDF	KAAAPAGDPTGGMGGMDF
0000_XuPing_MC115_T_6_20PER.17086.17086.2.0.dta	0000_XuPing_MC115_R_2_33PER.20502.20502.2.0.dta	AAAPAGDPTGGMGGMDF	KAAAPAGDPTGGMGGMDF
0000_XuPing_MC115_T_6_20PER.17086.17086.2.0.dta	0000_XuPing_MC115_R_7_33PER.22311.22311.2.0.dta	AAAPAGDPTGGMGGMDF	KAAAPAGDPTGGMGGMDF
0000_XuPing_MC115_T_6_20PER.17086.17086.2.0.dta	0000_XuPing_MC115_R_6_33PER.20406.20406.2.0.dta	AAAPAGDPTGGMGGMDF	KAAAPAGDPTGGMGGMDF
0000_XuPing_MC115_T_6_20PER.17086.17086.2.0.dta	0000_XuPing_MC115_R_5_33PER.22300.22300.2.0.dta	AAAPAGDPTGGMGGMDF	KAAAPAGDPTGGMGGMDF
0000_XuPing_MC115_T_6_20PER.17086.17086.2.0.dta	0000_XuPing_MC115_R_6_33PER.20536.20536.2.0.dta	AAAPAGDPTGGMGGMDF	KAAAPAGDPTGGMGGMDF
0000_XuPing_MC115_T_6_20PER.17086.17086.2.0.dta	0000_XuPing_MC115_R_6_33PER.19916.19916.2.0.dta	AAAPAGDPTGGMGGMDF	KAAAPAGDPTGGMGGMDF
0000_XuPing_MC115_T_6_20PER.17086.17086.2.0.dta	0000_XuPing_MC115_R_2_33PER.20561.20561.2.0.dta	AAAPAGDPTGGMGGMDF	KAAAPAGDPTGGMGGMDF
0000_XuPing_MC115_T_6_20PER.17086.17086.2.0.dta	0000_XuPing_MC115_R_8_33PER.21925.21925.2.0.dta	AAAPAGDPTGGMGGMDF	KAAAPAGDPTGGMGGMDF
0000_XuPing_MC115_T_6_20PER.17086.17086.2.0.dta	0000_XuPing_MC115_R_7_33PER.21995.21995.3.0.dta	AAAPAGDPTGGMGGMDF	KAAAPAGDPTGGMGGMDF
0000_XuPing_MC115_T_6_20PER.17086.17086.2.0.dta	0000_XuPing_MC115_R_8_33PER.21923.21923.2.0.dta	AAAPAGDPTGGMGGMDF	KAAAPAGDPTGGMGGMDF
0000_XuPing_MC115_T_6_20PER.17086.17086.2.0.dta	0000_XuPing_MC115_R_6_33PER.20988.20988.2.0.dta	AAAPAGDPTGGMGGMDF	KAAAPAGDPTGGMGGMDF
0000_XuPing_MC115_T_6_20PER.17086.17086.2.0.dta	0000_XuPing_MC115_R_6_33PER.9082.9082.3.1.dta	AAAPAGDPTGGMGGMDF	KAAAPAGDPTGGMGGMDF
0000_XuPing_MC115_T_6_20PER.17086.17086.2.0.dta	0000_XuPing_MC115_R_4_33PER.22672.22672.2.0.dta	AAAPAGDPTGGMGGMDF	KAAAPAGDPTGGMGGMDF
0000_XuPing_MC115_T_6_20PER.17086.17086.2.0.dta	0000_XuPing_MC115_R_6_33PER.14621.14621.3.0.dta	AAAPAGDPTGGMGGMDF	KAAAPAGDPTGGMGGMDF
0000_XuPing_MC115_T_6_20PER.17086.17086.2.0.dta	0000_XuPing_MC115_R_6_33PER.14168.14168.2.0.dta	AAAPAGDPTGGMGGMDF	KAAAPAGDPTGGMGGMDF
0000_XuPing_MC115_T_6_20PER.17086.17086.2.0.dta	0000_XuPing_MC115_R_5_33PER.16354.16354.2.0.dta	AAAPAGDPTGGMGGMDF	KAAAPAGDPTGGMGGMDF
0000_XuPing_MC115_T_6_20PER.17086.17086.2.0.dta	0000_XuPing_MC115_R_7_33PER.9898.9898.3.2.dta	AAAPAGDPTGGMGGMDF	KAAAPAGDPTGGMGGMDF
0000_XuPing_MC115_T_6_20PER.17086.17086.2.0.dta	0000_XuPing_MC115_R_7_33PER.22659.22659.2.1.dta	AAAPAGDPTGGMGGMDF	KAAAPAGDPTGGMGGMDF
0000_XuPing_MC115_T_6_20PER.17086.17086.2.0.dta	0000_XuPing_MC115_R_6_33PER.21467.21467.2.0.dta	AAAPAGDPTGGMGGMDF	KAAAPAGDPTGGMGGMDF
0000_XuPing_MC115_T_6_20PER.17086.17086.2.0.dta	0000_XuPing_MC115_R_6_33PER.19297.19297.2.0.dta	AAAPAGDPTGGMGGMDF	KAAAPAGDPTGGMGGMDF
0000_XuPing_MC115_T_6_20PER.17086.17086.2.0.dta	0000_XuPing_MC115_R_6_33PER.19330.19330.2.0.dta	AAAPAGDPTGGMGGMDF	KAAAPAGDPTGGMGGMDF
0000_XuPing_MC115_T_6_20PER.17086.17086.2.0.dta	0000_XuPing_MC115_R_6_33PER.20035.20035.3.0.dta	AAAPAGDPTGGMGGMDF	KAAAPAGDPTGGMGGMDF
0000_XuPing_MC115_T_6_20PER.17086.17086.2.0.dta	0000_XuPing_MC115_R_6_33PER.20112.20112.2.0.dta	AAAPAGDPTGGMGGMDF	KAAAPAGDPTGGMGGMDF
0000_XuPing_MC115_T_6_20PER.17086.17086.2.0.dta	0000_XuPing_MC115_R_6_33PER.14929.14929.2.0.dta	AAAPAGDPTGGMGGMDF	KAAAPAGDPTGGMGGMDF
0000_XuPing_MC115_T_6_20PER.17086.17086.2.0.dta	0000_XuPing_MC115_R_6_33PER.18318.18318.2.0.dta	AAAPAGDPTGGMGGMDF	KAAAPAGDPTGGMGGMDF
0000_XuPing_MC115_T_6_20PER.17086.17086.2.0.dta	0000_XuPing_MC115_R_6_33PER.15631.15631.2.0.dta	AAAPAGDPTGGMGGMDF	KAAAPAGDPTGGMGGMDF
0000_XuPing_MC115_T_6_20PER.17086.17086.2.0.dta	0000_XuPing_MC115_R_7_33PER.15643.15643.2.0.dta	AAAPAGDPTGGMGGMDF	KAAAPAGDPTGGMGGMDF
0000_XuPing_MC115_T_6_20PER.17086.17086.2.0.dta	0000_XuPing_MC115_R_6_33PER.19767.19767.2.0.dta	AAAPAGDPTGGMGGMDF	KAAAPAGDPTGGMGGMDF
0000_XuPing_MC115_T_6_20PER.17086.17086.2.0.dta	0000_XuPing_MC115_R_6_33PER.21084.21084.2.1.dta	AAAPAGDPTGGMGGMDF	KAAAPAGDPTGGMGGMDF
0000_XuPing_MC115_T_6_20PER.17086.17086.2.0.dta	0000_XuPing_MC115_R_6_33PER.15591.15591.2.0.dta	AAAPAGDPTGGMGGMDF	KAAAPAGDPTGGMGGMDF
0000_XuPing_MC115_T_6_20PER.17086.17086.2.0.dta	0000_XuPing_MC115_R_6_33PER.19311.19311.2.0.dta	AAAPAGDPTGGMGGMDF	KAAAPAGDPTGGMGGMDF
0000_XuPing_MC115_T_6_20PER.17086.17086.2.0.dta	0000_XuPing_MC115_R_6_33PER.19241.19241.2.0.dta	AAAPAGDPTGGMGGMDF	KAAAPAGDPTGGMGGMDF
0000_XuPing_MC115_T_6_20PER.17086.17086.2.0.dta	0000_XuPing_MC115_R_5_33PER.15600.15600.2.1.dta	AAAPAGDPTGGMGGMDF	KAAAPAGDPTGGMGGMDF
0000_XuPing_MC115_T_6_20PER.17086.17086.2.0.dta	0000_XuPing_MC115_R_6_33PER.20657.20657.2.0.dta	AAAPAGDPTGGMGGMDF	KAAAPAGDPTGGMGGMDF
0000_XuPing_MC115_T_6_20PER.17086.17086.2.0.dta	0000_XuPing_MC115_R_6_33PER.14851.14851.2.0.dta	AAAPAGDPTGGMGGMDF	KAAAPAGDPTGGMGGMDF
0000_XuPing_MC115_T_6_20PER.17086.17086.2.0.dta	0000_XuPing_MC115_R_5_33PER.16378.16378.2.0.dta	AAAPAGDPTGGMGGMDF	KAAAPAGDPTGGMGGMDF
0000_XuPing_MC115_T_6_20PER.17086.17086.2.0.dta	0000_XuPing_MC115_R_6_33PER.9319.9319.2.0.dta	AAAPAGDPTGGMGGMDF	KAAAPAGDPTGGMGGMDF
0000_XuPing_MC115_T_6_20PER.17086.17086.2.0.dta	0000_XuPing_MC115_R_6_33PER.19743.19743.2.0.dta	AAAPAGDPTGGMGGMDF	KAAAPAGDPTGGMGGMDF
0000_XuPing_MC115_T_6_20PER.17086.17086.2.0.dta	0000_XuPing_MC115_R_6_33PER.14611.14611.3.0.dta	AAAPAGDPTGGMGGMDF	KAAAPAGDPTGGMGGMDF
0000_XuPing_MC115_T_6_20PER.16770.16770.2.0.dta	0000_XuPing_MC115_R_7_33PER.9829.9829.2.0.dta	AAAPAGDPTGGMGGMDF	KAAAPAGDPTGGMGGMDF
0000_XuPing_MC115_T_6_20PER.16770.16770.2.0.dta	0000_XuPing_MC115_R_7_33PER.15369.15369.2.0.dta	AAAPAGDPTGGMGGMDF	KAAAPAGDPTGGMGGMDF
0000_XuPing_MC115_T_6_20PER.16770.16770.2.0.dta	0000_XuPing_MC115_R_6_33PER.13716.13716.2.0.dta	AAAPAGDPTGGMGGMDF	KAAAPAGDPTGGMGGMDF
0000_XuPing_MC115_T_6_20PER.16770.16770.2.0.dta	0000_XuPing_MC115_R_6_33PER.14519.14519.2.0.dta	AAAPAGDPTGGMGGMDF	KAAAPAGDPTGGMGGMDF
0000_XuPing_MC115_T_6_20PER.16770.16770.2.0.dta	0000_XuPing_MC115_R_7_33PER.9838.9838.2.0.dta	AAAPAGDPTGGMGGMDF	KAAAPAGDPTGGMGGMDF
0000_XuPing_MC115_T_6_20PER.16770.16770.2.0.dta	0000_XuPing_MC115_R_6_33PER.14501.14501.2.0.dta	AAAPAGDPTGGMGGMDF	KAAAPAGDPTGGMGGMDF
0000_XuPing_MC115_T_6_20PER.16770.16770.2.0.dta	0000_XuPing_MC115_R_6_33PER.19867.19867.2.0.dta	AAAPAGDPTGGMGGMDF	KAAAPAGDPTGGMGGMDF
0000_XuPing_MC115_T_6_20PER.16770.16770.2.0.dta	0000_XuPing_MC115_R_7_33PER.14523.14523.2.0.dta	AAAPAGDPTGGMGGMDF	KAAAPAGDPTGGMGGMDF
0000_XuPing_MC115_T_6_20PER.16770.16770.2.0.dta	0000_XuPing_MC115_R_6_33PER.20179.20179.2.0.dta	AAAPAGDPTGGMGGMDF	KAAAPAGDPTGGMGGMDF
0000_XuPing_MC115_T_6_20PER.16770.16770.2.0.dta	0000_XuPing_MC115_R_6_33PER.20191.20191.2.0.dta	AAAPAGDPTGGMGGMDF	KAAAPAGDPTGGMGGMDF
0000_XuPing_MC115_T_6_20PER.16770.16770.2.0.dta	0000_XuPing_MC115_R_7_33PER.15391.15391.2.0.dta	AAAPAGDPTGGMGGMDF	KAAAPAGDPTGGMGGMDF
0000_XuPing_MC115_T_6_20PER.16770.16770.2.0.dta	0000_XuPing_MC115_R_7_33PER.14521.14521.2.0.dta	AAAPAGDPTGGMGGMDF	KAAAPAGDPTGGMGGMDF
0000_XuPing_MC115_T_6_20PER.16770.16770.2.0.dta	0000_XuPing_MC115_R_6_33PER.19875.19875.2.0.dta	AAAPAGDPTGGMGGMDF	KAAAPAGDPTGGMGGMDF
0000_XuPing_MC115_T_6_20PER.16770.16770.2.0.dta	0000_XuPing_MC115_R_6_33PER.13704.13704.2.0.dta	AAAPAGDPTGGMGGMDF	KAAAPAGDPTGGMGGMDF
0000_XuPing_MC115_T_6_20PER.16770.16770.2.0.dta	0000_XuPing_MC115_R_6_33PER.9063.9063.2.0.dta	AAAPAGDPTGGMGGMDF	KAAAPAGDPTGGMGGMDF
0000_XuPing_MC115_T_6_20PER.16770.16770.2.0.dta	0000_XuPing_MC115_R_7_33PER.21898.21898.2.0.dta	AAAPAGDPTGGMGGMDF	KAAAPAGDPTGGMGGMDF
0000_XuPing_MC115_T_6_20PER.16770.16770.2.0.dta	0000_XuPing_MC115_R_6_33PER.9129.9129.3.0.dta	AAAPAGDPTGGMGGMDF	KAAAPAGDPTGGMGGMDF
0000_XuPing_MC115_T_6_20PER.16770.16770.2.0.dta	0000_XuPing_MC115_R_6_33PER.9119.9119.3.0.dta	AAAPAGDPTGGMGGMDF	KAAAPAGDPTGGMGGMDF
0000_XuPing_MC115_T_6_20PER.16770.16770.2.0.dta	0000_XuPing_MC115_R_6_33PER.14044.14044.2.0.dta	AAAPAGDPTGGMGGMDF	KAAAPAGDPTGGMGGMDF
0000_XuPing_MC115_T_6_20PER.16770.16770.2.0.dta	0000_XuPing_MC115_R_1_33PER.20970.20970.2.0.dta	AAAPAGDPTGGMGGMDF	KAAAPAGDPTGGMGGMDF
0000_XuPing_MC115_T_6_20PER.16770.16770.2.0.dta	0000_XuPing_MC115_R_7_33PER.21903.21903.2.0.dta	AAAPAGDPTGGMGGMDF	KAAAPAGDPTGGMGGMDF
0000_XuPing_MC115_T_6_20PER.16770.16770.2.0.dta	0000_XuPing_MC115_R_6_33PER.20543.20543.2.0.dta	AAAPAGDPTGGMGGMDF	KAAAPAGDPTGGMGGMDF
0000_XuPing_MC115_T_6_20PER.16770.16770.2.0.dta	0000_XuPing_MC115_R_6_33PER.9046.9046.2.0.dta	AAAPAGDPTGGMGGMDF	KAAAPAGDPTGGMGGMDF
0000_XuPing_MC115_T_6_20PER.16770.16770.2.0.dta	0000_XuPing_MC115_R_7_33PER.22330.22330.2.0.dta	AAAPAGDPTGGMGGMDF	KAAAPAGDPTGGMGGMDF
0000_XuPing_MC115_T_6_20PER.16770.16770.2.0.dta	0000_XuPing_MC115_R_1_33PER.20937.20937.2.0.dta	AAAPAGDPTGGMGGMDF	KAAAPAGDPTGGMGGMDF
0000_XuPing_MC115_T_6_20PER.16770.16770.2.0.dta	0000_XuPing_MC115_R_2_33PER.20502.20502.2.0.dta	AAAPAGDPTGGMGGMDF	KAAAPAGDPTGGMGGMDF
0000_XuPing_MC115_T_6_20PER.16770.16770.2.0.dta	0000_XuPing_MC115_R_7_33PER.22311.22311.2.0.dta	AAAPAGDPTGGMGGMDF	KAAAPAGDPTGGMGGMDF
0000_XuPing_MC115_T_6_20PER.16770.16770.2.0.dta	0000_XuPing_MC115_R_6_33PER.20406.20406.2.0.dta	AAAPAGDPTGGMGGMDF	KAAAPAGDPTGGMGGMDF
0000_XuPing_MC115_T_6_20PER.16770.16770.2.0.dta	0000_XuPing_MC115_R_5_33PER.22300.22300.2.0.dta	AAAPAGDPTGGMGGMDF	KAAAPAGDPTGGMGGMDF
0000_XuPing_MC115_T_6_20PER.16770.16770.2.0.dta	0000_XuPing_MC115_R_6_33PER.20536.20536.2.0.dta	AAAPAGDPTGGMGGMDF	KAAAPAGDPTGGMGGMDF
0000_XuPing_MC115_T_6_20PER.16770.16770.2.0.dta	0000_XuPing_MC115_R_6_33PER.19916.19916.2.0.dta	AAAPAGDPTGGMGGMDF	KAAAPAGDPTGGMGGMDF
0000_XuPing_MC115_T_6_20PER.16770.16770.2.0.dta	0000_XuPing_MC115_R_2_33PER.20561.20561.2.0.dta	AAAPAGDPTGGMGGMDF	KAAAPAGDPTGGMGGMDF
0000_XuPing_MC115_T_6_20PER.16770.16770.2.0.dta	0000_XuPing_MC115_R_8_33PER.21925.21925.2.0.dta	AAAPAGDPTGGMGGMDF	KAAAPAGDPTGGMGGMDF
0000_XuPing_MC115_T_6_20PER.16770.16770.2.0.dta	0000_XuPing_MC115_R_7_33PER.21995.21995.3.0.dta	AAAPAGDPTGGMGGMDF	KAAAPAGDPTGGMGGMDF
0000_XuPing_MC115_T_6_20PER.16770.16770.2.0.dta	0000_XuPing_MC115_R_8_33PER.21923.21923.2.0.dta	AAAPAGDPTGGMGGMDF	KAAAPAGDPTGGMGGMDF
0000_XuPing_MC115_T_6_20PER.16770.16770.2.0.dta	0000_XuPing_MC115_R_6_33PER.20988.20988.2.0.dta	AAAPAGDPTGGMGGMDF	KAAAPAGDPTGGMGGMDF
0000_XuPing_MC115_T_6_20PER.16770.16770.2.0.dta	0000_XuPing_MC115_R_6_33PER.9082.9082.3.1.dta	AAAPAGDPTGGMGGMDF	KAAAPAGDPTGGMGGMDF
0000_XuPing_MC115_T_6_20PER.16770.16770.2.0.dta	0000_XuPing_MC115_R_4_33PER.22672.22672.2.0.dta	AAAPAGDPTGGMGGMDF	KAAAPAGDPTGGMGGMDF
0000_XuPing_MC115_T_6_20PER.16770.16770.2.0.dta	0000_XuPing_MC115_R_6_33PER.14621.14621.3.0.dta	AAAPAGDPTGGMGGMDF	KAAAPAGDPTGGMGGMDF
0000_XuPing_MC115_T_6_20PER.16770.16770.2.0.dta	0000_XuPing_MC115_R_6_33PER.14168.14168.2.0.dta	AAAPAGDPTGGMGGMDF	KAAAPAGDPTGGMGGMDF
0000_XuPing_MC115_T_6_20PER.16770.16770.2.0.dta	0000_XuPing_MC115_R_5_33PER.16354.16354.2.0.dta	AAAPAGDPTGGMGGMDF	KAAAPAGDPTGGMGGMDF
0000_XuPing_MC115_T_6_20PER.16770.16770.2.0.dta	0000_XuPing_MC115_R_7_33PER.9898.9898.3.2.dta	AAAPAGDPTGGMGGMDF	KAAAPAGDPTGGMGGMDF
0000_XuPing_MC115_T_6_20PER.16770.16770.2.0.dta	0000_XuPing_MC115_R_7_33PER.22659.22659.2.1.dta	AAAPAGDPTGGMGGMDF	KAAAPAGDPTGGMGGMDF
0000_XuPing_MC115_T_6_20PER.16770.16770.2.0.dta	0000_XuPing_MC115_R_6_33PER.21467.21467.2.0.dta	AAAPAGDPTGGMGGMDF	KAAAPAGDPTGGMGGMDF
0000_XuPing_MC115_T_6_20PER.16770.16770.2.0.dta	0000_XuPing_MC115_R_6_33PER.19297.19297.2.0.dta	AAAPAGDPTGGMGGMDF	KAAAPAGDPTGGMGGMDF
0000_XuPing_MC115_T_6_20PER.16770.16770.2.0.dta	0000_XuPing_MC115_R_6_33PER.19330.19330.2.0.dta	AAAPAGDPTGGMGGMDF	KAAAPAGDPTGGMGGMDF
0000_XuPing_MC115_T_6_20PER.16770.16770.2.0.dta	0000_XuPing_MC115_R_6_33PER.20035.20035.3.0.dta	AAAPAGDPTGGMGGMDF	KAAAPAGDPTGGMGGMDF
0000_XuPing_MC115_T_6_20PER.16770.16770.2.0.dta	0000_XuPing_MC115_R_6_33PER.20112.20112.2.0.dta	AAAPAGDPTGGMGGMDF	KAAAPAGDPTGGMGGMDF
0000_XuPing_MC115_T_6_20PER.16770.16770.2.0.dta	0000_XuPing_MC115_R_6_33PER.14929.14929.2.0.dta	AAAPAGDPTGGMGGMDF	KAAAPAGDPTGGMGGMDF
0000_XuPing_MC115_T_6_20PER.16770.16770.2.0.dta	0000_XuPing_MC115_R_6_33PER.18318.18318.2.0.dta	AAAPAGDPTGGMGGMDF	KAAAPAGDPTGGMGGMDF
0000_XuPing_MC115_T_6_20PER.16770.16770.2.0.dta	0000_XuPing_MC115_R_6_33PER.15631.15631.2.0.dta	AAAPAGDPTGGMGGMDF	KAAAPAGDPTGGMGGMDF
0000_XuPing_MC115_T_6_20PER.16770.16770.2.0.dta	0000_XuPing_MC115_R_7_33PER.15643.15643.2.0.dta	AAAPAGDPTGGMGGMDF	KAAAPAGDPTGGMGGMDF
0000_XuPing_MC115_T_6_20PER.16770.16770.2.0.dta	0000_XuPing_MC115_R_6_33PER.19767.19767.2.0.dta	AAAPAGDPTGGMGGMDF	KAAAPAGDPTGGMGGMDF
0000_XuPing_MC115_T_6_20PER.16770.16770.2.0.dta	0000_XuPing_MC115_R_6_33PER.21084.21084.2.1.dta	AAAPAGDPTGGMGGMDF	KAAAPAGDPTGGMGGMDF
0000_XuPing_MC115_T_6_20PER.16770.16770.2.0.dta	0000_XuPing_MC115_R_6_33PER.15591.15591.2.0.dta	AAAPAGDPTGGMGGMDF	KAAAPAGDPTGGMGGMDF
0000_XuPing_MC115_T_6_20PER.16770.16770.2.0.dta	0000_XuPing_MC115_R_6_33PER.19311.19311.2.0.dta	AAAPAGDPTGGMGGMDF	KAAAPAGDPTGGMGGMDF
0000_XuPing_MC115_T_6_20PER.16770.16770.2.0.dta	0000_XuPing_MC115_R_6_33PER.19241.19241.2.0.dta	AAAPAGDPTGGMGGMDF	KAAAPAGDPTGGMGGMDF
0000_XuPing_MC115_T_6_20PER.16770.16770.2.0.dta	0000_XuPing_MC115_R_5_33PER.15600.15600.2.1.dta	AAAPAGDPTGGMGGMDF	KAAAPAGDPTGGMGGMDF
0000_XuPing_MC115_T_6_20PER.16770.16770.2.0.dta	0000_XuPing_MC115_R_6_33PER.20657.20657.2.0.dta	AAAPAGDPTGGMGGMDF	KAAAPAGDPTGGMGGMDF
0000_XuPing_MC115_T_6_20PER.16770.16770.2.0.dta	0000_XuPing_MC115_R_6_33PER.14851.14851.2.0.dta	AAAPAGDPTGGMGGMDF	KAAAPAGDPTGGMGGMDF
0000_XuPing_MC115_T_6_20PER.16770.16770.2.0.dta	0000_XuPing_MC115_R_5_33PER.16378.16378.2.0.dta	AAAPAGDPTGGMGGMDF	KAAAPAGDPTGGMGGMDF
0000_XuPing_MC115_T_6_20PER.16770.16770.2.0.dta	0000_XuPing_MC115_R_6_33PER.9319.9319.2.0.dta	AAAPAGDPTGGMGGMDF	KAAAPAGDPTGGMGGMDF
0000_XuPing_MC115_T_6_20PER.16770.16770.2.0.dta	0000_XuPing_MC115_R_6_33PER.19743.19743.2.0.dta	AAAPAGDPTGGMGGMDF	KAAAPAGDPTGGMGGMDF
0000_XuPing_MC115_T_6_20PER.16770.16770.2.0.dta	0000_XuPing_MC115_R_6_33PER.14611.14611.3.0.dta	AAAPAGDPTGGMGGMDF	KAAAPAGDPTGGMGGMDF
0000_XuPing_MC115_T_6_20PER.17091.17091.2.0.dta	0000_XuPing_MC115_R_7_33PER.9829.9829.2.0.dta	AAAPAGDPTGGMGGMDF	KAAAPAGDPTGGMGGMDF
0000_XuPing_MC115_T_6_20PER.17091.17091.2.0.dta	0000_XuPing_MC115_R_7_33PER.15369.15369.2.0.dta	AAAPAGDPTGGMGGMDF	KAAAPAGDPTGGMGGMDF
0000_XuPing_MC115_T_6_20PER.17091.17091.2.0.dta	0000_XuPing_MC115_R_6_33PER.13716.13716.2.0.dta	AAAPAGDPTGGMGGMDF	KAAAPAGDPTGGMGGMDF
0000_XuPing_MC115_T_6_20PER.17091.17091.2.0.dta	0000_XuPing_MC115_R_6_33PER.14519.14519.2.0.dta	AAAPAGDPTGGMGGMDF	KAAAPAGDPTGGMGGMDF
0000_XuPing_MC115_T_6_20PER.17091.17091.2.0.dta	0000_XuPing_MC115_R_7_33PER.9838.9838.2.0.dta	AAAPAGDPTGGMGGMDF	KAAAPAGDPTGGMGGMDF
0000_XuPing_MC115_T_6_20PER.17091.17091.2.0.dta	0000_XuPing_MC115_R_6_33PER.14501.14501.2.0.dta	AAAPAGDPTGGMGGMDF	KAAAPAGDPTGGMGGMDF
0000_XuPing_MC115_T_6_20PER.17091.17091.2.0.dta	0000_XuPing_MC115_R_6_33PER.19867.19867.2.0.dta	AAAPAGDPTGGMGGMDF	KAAAPAGDPTGGMGGMDF
0000_XuPing_MC115_T_6_20PER.17091.17091.2.0.dta	0000_XuPing_MC115_R_7_33PER.14523.14523.2.0.dta	AAAPAGDPTGGMGGMDF	KAAAPAGDPTGGMGGMDF
0000_XuPing_MC115_T_6_20PER.17091.17091.2.0.dta	0000_XuPing_MC115_R_6_33PER.20179.20179.2.0.dta	AAAPAGDPTGGMGGMDF	KAAAPAGDPTGGMGGMDF
0000_XuPing_MC115_T_6_20PER.17091.17091.2.0.dta	0000_XuPing_MC115_R_6_33PER.20191.20191.2.0.dta	AAAPAGDPTGGMGGMDF	KAAAPAGDPTGGMGGMDF
0000_XuPing_MC115_T_6_20PER.17091.17091.2.0.dta	0000_XuPing_MC115_R_7_33PER.15391.15391.2.0.dta	AAAPAGDPTGGMGGMDF	KAAAPAGDPTGGMGGMDF
0000_XuPing_MC115_T_6_20PER.17091.17091.2.0.dta	0000_XuPing_MC115_R_7_33PER.14521.14521.2.0.dta	AAAPAGDPTGGMGGMDF	KAAAPAGDPTGGMGGMDF
0000_XuPing_MC115_T_6_20PER.17091.17091.2.0.dta	0000_XuPing_MC115_R_6_33PER.19875.19875.2.0.dta	AAAPAGDPTGGMGGMDF	KAAAPAGDPTGGMGGMDF
0000_XuPing_MC115_T_6_20PER.17091.17091.2.0.dta	0000_XuPing_MC115_R_6_33PER.13704.13704.2.0.dta	AAAPAGDPTGGMGGMDF	KAAAPAGDPTGGMGGMDF
0000_XuPing_MC115_T_6_20PER.17091.17091.2.0.dta	0000_XuPing_MC115_R_6_33PER.9063.9063.2.0.dta	AAAPAGDPTGGMGGMDF	KAAAPAGDPTGGMGGMDF
0000_XuPing_MC115_T_6_20PER.17091.17091.2.0.dta	0000_XuPing_MC115_R_7_33PER.21898.21898.2.0.dta	AAAPAGDPTGGMGGMDF	KAAAPAGDPTGGMGGMDF
0000_XuPing_MC115_T_6_20PER.17091.17091.2.0.dta	0000_XuPing_MC115_R_6_33PER.9129.9129.3.0.dta	AAAPAGDPTGGMGGMDF	KAAAPAGDPTGGMGGMDF
0000_XuPing_MC115_T_6_20PER.17091.17091.2.0.dta	0000_XuPing_MC115_R_6_33PER.9119.9119.3.0.dta	AAAPAGDPTGGMGGMDF	KAAAPAGDPTGGMGGMDF
0000_XuPing_MC115_T_6_20PER.17091.17091.2.0.dta	0000_XuPing_MC115_R_6_33PER.14044.14044.2.0.dta	AAAPAGDPTGGMGGMDF	KAAAPAGDPTGGMGGMDF
0000_XuPing_MC115_T_6_20PER.17091.17091.2.0.dta	0000_XuPing_MC115_R_1_33PER.20970.20970.2.0.dta	AAAPAGDPTGGMGGMDF	KAAAPAGDPTGGMGGMDF
0000_XuPing_MC115_T_6_20PER.17091.17091.2.0.dta	0000_XuPing_MC115_R_7_33PER.21903.21903.2.0.dta	AAAPAGDPTGGMGGMDF	KAAAPAGDPTGGMGGMDF
0000_XuPing_MC115_T_6_20PER.17091.17091.2.0.dta	0000_XuPing_MC115_R_6_33PER.20543.20543.2.0.dta	AAAPAGDPTGGMGGMDF	KAAAPAGDPTGGMGGMDF
0000_XuPing_MC115_T_6_20PER.17091.17091.2.0.dta	0000_XuPing_MC115_R_6_33PER.9046.9046.2.0.dta	AAAPAGDPTGGMGGMDF	KAAAPAGDPTGGMGGMDF
0000_XuPing_MC115_T_6_20PER.17091.17091.2.0.dta	0000_XuPing_MC115_R_7_33PER.22330.22330.2.0.dta	AAAPAGDPTGGMGGMDF	KAAAPAGDPTGGMGGMDF
0000_XuPing_MC115_T_6_20PER.17091.17091.2.0.dta	0000_XuPing_MC115_R_1_33PER.20937.20937.2.0.dta	AAAPAGDPTGGMGGMDF	KAAAPAGDPTGGMGGMDF
0000_XuPing_MC115_T_6_20PER.17091.17091.2.0.dta	0000_XuPing_MC115_R_2_33PER.20502.20502.2.0.dta	AAAPAGDPTGGMGGMDF	KAAAPAGDPTGGMGGMDF
0000_XuPing_MC115_T_6_20PER.17091.17091.2.0.dta	0000_XuPing_MC115_R_7_33PER.22311.22311.2.0.dta	AAAPAGDPTGGMGGMDF	KAAAPAGDPTGGMGGMDF
0000_XuPing_MC115_T_6_20PER.17091.17091.2.0.dta	0000_XuPing_MC115_R_6_33PER.20406.20406.2.0.dta	AAAPAGDPTGGMGGMDF	KAAAPAGDPTGGMGGMDF
0000_XuPing_MC115_T_6_20PER.17091.17091.2.0.dta	0000_XuPing_MC115_R_5_33PER.22300.22300.2.0.dta	AAAPAGDPTGGMGGMDF	KAAAPAGDPTGGMGGMDF
0000_XuPing_MC115_T_6_20PER.17091.17091.2.0.dta	0000_XuPing_MC115_R_6_33PER.20536.20536.2.0.dta	AAAPAGDPTGGMGGMDF	KAAAPAGDPTGGMGGMDF
0000_XuPing_MC115_T_6_20PER.17091.17091.2.0.dta	0000_XuPing_MC115_R_6_33PER.19916.19916.2.0.dta	AAAPAGDPTGGMGGMDF	KAAAPAGDPTGGMGGMDF
0000_XuPing_MC115_T_6_20PER.17091.17091.2.0.dta	0000_XuPing_MC115_R_2_33PER.20561.20561.2.0.dta	AAAPAGDPTGGMGGMDF	KAAAPAGDPTGGMGGMDF
0000_XuPing_MC115_T_6_20PER.17091.17091.2.0.dta	0000_XuPing_MC115_R_8_33PER.21925.21925.2.0.dta	AAAPAGDPTGGMGGMDF	KAAAPAGDPTGGMGGMDF
0000_XuPing_MC115_T_6_20PER.17091.17091.2.0.dta	0000_XuPing_MC115_R_7_33PER.21995.21995.3.0.dta	AAAPAGDPTGGMGGMDF	KAAAPAGDPTGGMGGMDF
0000_XuPing_MC115_T_6_20PER.17091.17091.2.0.dta	0000_XuPing_MC115_R_8_33PER.21923.21923.2.0.dta	AAAPAGDPTGGMGGMDF	KAAAPAGDPTGGMGGMDF
0000_XuPing_MC115_T_6_20PER.17091.17091.2.0.dta	0000_XuPing_MC115_R_6_33PER.20988.20988.2.0.dta	AAAPAGDPTGGMGGMDF	KAAAPAGDPTGGMGGMDF
0000_XuPing_MC115_T_6_20PER.17091.17091.2.0.dta	0000_XuPing_MC115_R_6_33PER.9082.9082.3.1.dta	AAAPAGDPTGGMGGMDF	KAAAPAGDPTGGMGGMDF
0000_XuPing_MC115_T_6_20PER.17091.17091.2.0.dta	0000_XuPing_MC115_R_4_33PER.22672.22672.2.0.dta	AAAPAGDPTGGMGGMDF	KAAAPAGDPTGGMGGMDF
0000_XuPing_MC115_T_6_20PER.17091.17091.2.0.dta	0000_XuPing_MC115_R_6_33PER.14621.14621.3.0.dta	AAAPAGDPTGGMGGMDF	KAAAPAGDPTGGMGGMDF
0000_XuPing_MC115_T_6_20PER.17091.17091.2.0.dta	0000_XuPing_MC115_R_6_33PER.14168.14168.2.0.dta	AAAPAGDPTGGMGGMDF	KAAAPAGDPTGGMGGMDF
0000_XuPing_MC115_T_6_20PER.17091.17091.2.0.dta	0000_XuPing_MC115_R_5_33PER.16354.16354.2.0.dta	AAAPAGDPTGGMGGMDF	KAAAPAGDPTGGMGGMDF
0000_XuPing_MC115_T_6_20PER.17091.17091.2.0.dta	0000_XuPing_MC115_R_7_33PER.9898.9898.3.2.dta	AAAPAGDPTGGMGGMDF	KAAAPAGDPTGGMGGMDF
0000_XuPing_MC115_T_6_20PER.17091.17091.2.0.dta	0000_XuPing_MC115_R_7_33PER.22659.22659.2.1.dta	AAAPAGDPTGGMGGMDF	KAAAPAGDPTGGMGGMDF
0000_XuPing_MC115_T_6_20PER.17091.17091.2.0.dta	0000_XuPing_MC115_R_6_33PER.21467.21467.2.0.dta	AAAPAGDPTGGMGGMDF	KAAAPAGDPTGGMGGMDF
0000_XuPing_MC115_T_6_20PER.17091.17091.2.0.dta	0000_XuPing_MC115_R_6_33PER.19297.19297.2.0.dta	AAAPAGDPTGGMGGMDF	KAAAPAGDPTGGMGGMDF
0000_XuPing_MC115_T_6_20PER.17091.17091.2.0.dta	0000_XuPing_MC115_R_6_33PER.19330.19330.2.0.dta	AAAPAGDPTGGMGGMDF	KAAAPAGDPTGGMGGMDF
0000_XuPing_MC115_T_6_20PER.17091.17091.2.0.dta	0000_XuPing_MC115_R_6_33PER.20035.20035.3.0.dta	AAAPAGDPTGGMGGMDF	KAAAPAGDPTGGMGGMDF
0000_XuPing_MC115_T_6_20PER.17091.17091.2.0.dta	0000_XuPing_MC115_R_6_33PER.20112.20112.2.0.dta	AAAPAGDPTGGMGGMDF	KAAAPAGDPTGGMGGMDF
0000_XuPing_MC115_T_6_20PER.17091.17091.2.0.dta	0000_XuPing_MC115_R_6_33PER.14929.14929.2.0.dta	AAAPAGDPTGGMGGMDF	KAAAPAGDPTGGMGGMDF
0000_XuPing_MC115_T_6_20PER.17091.17091.2.0.dta	0000_XuPing_MC115_R_6_33PER.18318.18318.2.0.dta	AAAPAGDPTGGMGGMDF	KAAAPAGDPTGGMGGMDF
0000_XuPing_MC115_T_6_20PER.17091.17091.2.0.dta	0000_XuPing_MC115_R_6_33PER.15631.15631.2.0.dta	AAAPAGDPTGGMGGMDF	KAAAPAGDPTGGMGGMDF
0000_XuPing_MC115_T_6_20PER.17091.17091.2.0.dta	0000_XuPing_MC115_R_7_33PER.15643.15643.2.0.dta	AAAPAGDPTGGMGGMDF	KAAAPAGDPTGGMGGMDF
0000_XuPing_MC115_T_6_20PER.17091.17091.2.0.dta	0000_XuPing_MC115_R_6_33PER.19767.19767.2.0.dta	AAAPAGDPTGGMGGMDF	KAAAPAGDPTGGMGGMDF
0000_XuPing_MC115_T_6_20PER.17091.17091.2.0.dta	0000_XuPing_MC115_R_6_33PER.21084.21084.2.1.dta	AAAPAGDPTGGMGGMDF	KAAAPAGDPTGGMGGMDF
0000_XuPing_MC115_T_6_20PER.17091.17091.2.0.dta	0000_XuPing_MC115_R_6_33PER.15591.15591.2.0.dta	AAAPAGDPTGGMGGMDF	KAAAPAGDPTGGMGGMDF
0000_XuPing_MC115_T_6_20PER.17091.17091.2.0.dta	0000_XuPing_MC115_R_6_33PER.19311.19311.2.0.dta	AAAPAGDPTGGMGGMDF	KAAAPAGDPTGGMGGMDF
0000_XuPing_MC115_T_6_20PER.17091.17091.2.0.dta	0000_XuPing_MC115_R_6_33PER.19241.19241.2.0.dta	AAAPAGDPTGGMGGMDF	KAAAPAGDPTGGMGGMDF
0000_XuPing_MC115_T_6_20PER.17091.17091.2.0.dta	0000_XuPing_MC115_R_5_33PER.15600.15600.2.1.dta	AAAPAGDPTGGMGGMDF	KAAAPAGDPTGGMGGMDF
0000_XuPing_MC115_T_6_20PER.17091.17091.2.0.dta	0000_XuPing_MC115_R_6_33PER.20657.20657.2.0.dta	AAAPAGDPTGGMGGMDF	KAAAPAGDPTGGMGGMDF
0000_XuPing_MC115_T_6_20PER.17091.17091.2.0.dta	0000_XuPing_MC115_R_6_33PER.14851.14851.2.0.dta	AAAPAGDPTGGMGGMDF	KAAAPAGDPTGGMGGMDF
0000_XuPing_MC115_T_6_20PER.17091.17091.2.0.dta	0000_XuPing_MC115_R_5_33PER.16378.16378.2.0.dta	AAAPAGDPTGGMGGMDF	KAAAPAGDPTGGMGGMDF
0000_XuPing_MC115_T_6_20PER.17091.17091.2.0.dta	0000_XuPing_MC115_R_6_33PER.9319.9319.2.0.dta	AAAPAGDPTGGMGGMDF	KAAAPAGDPTGGMGGMDF
0000_XuPing_MC115_T_6_20PER.17091.17091.2.0.dta	0000_XuPing_MC115_R_6_33PER.19743.19743.2.0.dta	AAAPAGDPTGGMGGMDF	KAAAPAGDPTGGMGGMDF
0000_XuPing_MC115_T_6_20PER.17091.17091.2.0.dta	0000_XuPing_MC115_R_6_33PER.14611.14611.3.0.dta	AAAPAGDPTGGMGGMDF	KAAAPAGDPTGGMGGMDF
0000_XuPing_MC115_T_7_20PER.22163.22163.2.1.dta	0000_XuPing_MC115_R_7_33PER.9829.9829.2.0.dta	AAAPAGDPTGGMGGMDF	KAAAPAGDPTGGMGGMDF
0000_XuPing_MC115_T_7_20PER.22163.22163.2.1.dta	0000_XuPing_MC115_R_7_33PER.15369.15369.2.0.dta	AAAPAGDPTGGMGGMDF	KAAAPAGDPTGGMGGMDF
0000_XuPing_MC115_T_7_20PER.22163.22163.2.1.dta	0000_XuPing_MC115_R_6_33PER.13716.13716.2.0.dta	AAAPAGDPTGGMGGMDF	KAAAPAGDPTGGMGGMDF
0000_XuPing_MC115_T_7_20PER.22163.22163.2.1.dta	0000_XuPing_MC115_R_6_33PER.14519.14519.2.0.dta	AAAPAGDPTGGMGGMDF	KAAAPAGDPTGGMGGMDF
0000_XuPing_MC115_T_7_20PER.22163.22163.2.1.dta	0000_XuPing_MC115_R_7_33PER.9838.9838.2.0.dta	AAAPAGDPTGGMGGMDF	KAAAPAGDPTGGMGGMDF
0000_XuPing_MC115_T_7_20PER.22163.22163.2.1.dta	0000_XuPing_MC115_R_6_33PER.14501.14501.2.0.dta	AAAPAGDPTGGMGGMDF	KAAAPAGDPTGGMGGMDF
0000_XuPing_MC115_T_7_20PER.22163.22163.2.1.dta	0000_XuPing_MC115_R_6_33PER.19867.19867.2.0.dta	AAAPAGDPTGGMGGMDF	KAAAPAGDPTGGMGGMDF
0000_XuPing_MC115_T_7_20PER.22163.22163.2.1.dta	0000_XuPing_MC115_R_7_33PER.14523.14523.2.0.dta	AAAPAGDPTGGMGGMDF	KAAAPAGDPTGGMGGMDF
0000_XuPing_MC115_T_7_20PER.22163.22163.2.1.dta	0000_XuPing_MC115_R_6_33PER.20179.20179.2.0.dta	AAAPAGDPTGGMGGMDF	KAAAPAGDPTGGMGGMDF
0000_XuPing_MC115_T_7_20PER.22163.22163.2.1.dta	0000_XuPing_MC115_R_6_33PER.20191.20191.2.0.dta	AAAPAGDPTGGMGGMDF	KAAAPAGDPTGGMGGMDF
0000_XuPing_MC115_T_7_20PER.22163.22163.2.1.dta	0000_XuPing_MC115_R_7_33PER.15391.15391.2.0.dta	AAAPAGDPTGGMGGMDF	KAAAPAGDPTGGMGGMDF
0000_XuPing_MC115_T_7_20PER.22163.22163.2.1.dta	0000_XuPing_MC115_R_7_33PER.14521.14521.2.0.dta	AAAPAGDPTGGMGGMDF	KAAAPAGDPTGGMGGMDF
0000_XuPing_MC115_T_7_20PER.22163.22163.2.1.dta	0000_XuPing_MC115_R_6_33PER.19875.19875.2.0.dta	AAAPAGDPTGGMGGMDF	KAAAPAGDPTGGMGGMDF
0000_XuPing_MC115_T_7_20PER.22163.22163.2.1.dta	0000_XuPing_MC115_R_6_33PER.13704.13704.2.0.dta	AAAPAGDPTGGMGGMDF	KAAAPAGDPTGGMGGMDF
0000_XuPing_MC115_T_7_20PER.22163.22163.2.1.dta	0000_XuPing_MC115_R_6_33PER.9063.9063.2.0.dta	AAAPAGDPTGGMGGMDF	KAAAPAGDPTGGMGGMDF
0000_XuPing_MC115_T_7_20PER.22163.22163.2.1.dta	0000_XuPing_MC115_R_7_33PER.21898.21898.2.0.dta	AAAPAGDPTGGMGGMDF	KAAAPAGDPTGGMGGMDF
0000_XuPing_MC115_T_7_20PER.22163.22163.2.1.dta	0000_XuPing_MC115_R_6_33PER.9129.9129.3.0.dta	AAAPAGDPTGGMGGMDF	KAAAPAGDPTGGMGGMDF
0000_XuPing_MC115_T_7_20PER.22163.22163.2.1.dta	0000_XuPing_MC115_R_6_33PER.9119.9119.3.0.dta	AAAPAGDPTGGMGGMDF	KAAAPAGDPTGGMGGMDF
0000_XuPing_MC115_T_7_20PER.22163.22163.2.1.dta	0000_XuPing_MC115_R_6_33PER.14044.14044.2.0.dta	AAAPAGDPTGGMGGMDF	KAAAPAGDPTGGMGGMDF
0000_XuPing_MC115_T_7_20PER.22163.22163.2.1.dta	0000_XuPing_MC115_R_1_33PER.20970.20970.2.0.dta	AAAPAGDPTGGMGGMDF	KAAAPAGDPTGGMGGMDF
0000_XuPing_MC115_T_7_20PER.22163.22163.2.1.dta	0000_XuPing_MC115_R_7_33PER.21903.21903.2.0.dta	AAAPAGDPTGGMGGMDF	KAAAPAGDPTGGMGGMDF
0000_XuPing_MC115_T_7_20PER.22163.22163.2.1.dta	0000_XuPing_MC115_R_6_33PER.20543.20543.2.0.dta	AAAPAGDPTGGMGGMDF	KAAAPAGDPTGGMGGMDF
0000_XuPing_MC115_T_7_20PER.22163.22163.2.1.dta	0000_XuPing_MC115_R_6_33PER.9046.9046.2.0.dta	AAAPAGDPTGGMGGMDF	KAAAPAGDPTGGMGGMDF
0000_XuPing_MC115_T_7_20PER.22163.22163.2.1.dta	0000_XuPing_MC115_R_7_33PER.22330.22330.2.0.dta	AAAPAGDPTGGMGGMDF	KAAAPAGDPTGGMGGMDF
0000_XuPing_MC115_T_7_20PER.22163.22163.2.1.dta	0000_XuPing_MC115_R_1_33PER.20937.20937.2.0.dta	AAAPAGDPTGGMGGMDF	KAAAPAGDPTGGMGGMDF
0000_XuPing_MC115_T_7_20PER.22163.22163.2.1.dta	0000_XuPing_MC115_R_2_33PER.20502.20502.2.0.dta	AAAPAGDPTGGMGGMDF	KAAAPAGDPTGGMGGMDF
0000_XuPing_MC115_T_7_20PER.22163.22163.2.1.dta	0000_XuPing_MC115_R_7_33PER.22311.22311.2.0.dta	AAAPAGDPTGGMGGMDF	KAAAPAGDPTGGMGGMDF
0000_XuPing_MC115_T_7_20PER.22163.22163.2.1.dta	0000_XuPing_MC115_R_6_33PER.20406.20406.2.0.dta	AAAPAGDPTGGMGGMDF	KAAAPAGDPTGGMGGMDF
0000_XuPing_MC115_T_7_20PER.22163.22163.2.1.dta	0000_XuPing_MC115_R_5_33PER.22300.22300.2.0.dta	AAAPAGDPTGGMGGMDF	KAAAPAGDPTGGMGGMDF
0000_XuPing_MC115_T_7_20PER.22163.22163.2.1.dta	0000_XuPing_MC115_R_6_33PER.20536.20536.2.0.dta	AAAPAGDPTGGMGGMDF	KAAAPAGDPTGGMGGMDF
0000_XuPing_MC115_T_7_20PER.22163.22163.2.1.dta	0000_XuPing_MC115_R_6_33PER.19916.19916.2.0.dta	AAAPAGDPTGGMGGMDF	KAAAPAGDPTGGMGGMDF
0000_XuPing_MC115_T_7_20PER.22163.22163.2.1.dta	0000_XuPing_MC115_R_2_33PER.20561.20561.2.0.dta	AAAPAGDPTGGMGGMDF	KAAAPAGDPTGGMGGMDF
0000_XuPing_MC115_T_7_20PER.22163.22163.2.1.dta	0000_XuPing_MC115_R_8_33PER.21925.21925.2.0.dta	AAAPAGDPTGGMGGMDF	KAAAPAGDPTGGMGGMDF
0000_XuPing_MC115_T_7_20PER.22163.22163.2.1.dta	0000_XuPing_MC115_R_7_33PER.21995.21995.3.0.dta	AAAPAGDPTGGMGGMDF	KAAAPAGDPTGGMGGMDF
0000_XuPing_MC115_T_7_20PER.22163.22163.2.1.dta	0000_XuPing_MC115_R_8_33PER.21923.21923.2.0.dta	AAAPAGDPTGGMGGMDF	KAAAPAGDPTGGMGGMDF
0000_XuPing_MC115_T_7_20PER.22163.22163.2.1.dta	0000_XuPing_MC115_R_6_33PER.20988.20988.2.0.dta	AAAPAGDPTGGMGGMDF	KAAAPAGDPTGGMGGMDF
0000_XuPing_MC115_T_7_20PER.22163.22163.2.1.dta	0000_XuPing_MC115_R_6_33PER.9082.9082.3.1.dta	AAAPAGDPTGGMGGMDF	KAAAPAGDPTGGMGGMDF
0000_XuPing_MC115_T_7_20PER.22163.22163.2.1.dta	0000_XuPing_MC115_R_4_33PER.22672.22672.2.0.dta	AAAPAGDPTGGMGGMDF	KAAAPAGDPTGGMGGMDF
0000_XuPing_MC115_T_7_20PER.22163.22163.2.1.dta	0000_XuPing_MC115_R_6_33PER.14621.14621.3.0.dta	AAAPAGDPTGGMGGMDF	KAAAPAGDPTGGMGGMDF
0000_XuPing_MC115_T_7_20PER.22163.22163.2.1.dta	0000_XuPing_MC115_R_6_33PER.14168.14168.2.0.dta	AAAPAGDPTGGMGGMDF	KAAAPAGDPTGGMGGMDF
0000_XuPing_MC115_T_7_20PER.22163.22163.2.1.dta	0000_XuPing_MC115_R_5_33PER.16354.16354.2.0.dta	AAAPAGDPTGGMGGMDF	KAAAPAGDPTGGMGGMDF
0000_XuPing_MC115_T_7_20PER.22163.22163.2.1.dta	0000_XuPing_MC115_R_7_33PER.9898.9898.3.2.dta	AAAPAGDPTGGMGGMDF	KAAAPAGDPTGGMGGMDF
0000_XuPing_MC115_T_7_20PER.22163.22163.2.1.dta	0000_XuPing_MC115_R_7_33PER.22659.22659.2.1.dta	AAAPAGDPTGGMGGMDF	KAAAPAGDPTGGMGGMDF
0000_XuPing_MC115_T_7_20PER.22163.22163.2.1.dta	0000_XuPing_MC115_R_6_33PER.21467.21467.2.0.dta	AAAPAGDPTGGMGGMDF	KAAAPAGDPTGGMGGMDF
0000_XuPing_MC115_T_7_20PER.22163.22163.2.1.dta	0000_XuPing_MC115_R_6_33PER.19297.19297.2.0.dta	AAAPAGDPTGGMGGMDF	KAAAPAGDPTGGMGGMDF
0000_XuPing_MC115_T_7_20PER.22163.22163.2.1.dta	0000_XuPing_MC115_R_6_33PER.19330.19330.2.0.dta	AAAPAGDPTGGMGGMDF	KAAAPAGDPTGGMGGMDF
0000_XuPing_MC115_T_7_20PER.22163.22163.2.1.dta	0000_XuPing_MC115_R_6_33PER.20035.20035.3.0.dta	AAAPAGDPTGGMGGMDF	KAAAPAGDPTGGMGGMDF
0000_XuPing_MC115_T_7_20PER.22163.22163.2.1.dta	0000_XuPing_MC115_R_6_33PER.20112.20112.2.0.dta	AAAPAGDPTGGMGGMDF	KAAAPAGDPTGGMGGMDF
0000_XuPing_MC115_T_7_20PER.22163.22163.2.1.dta	0000_XuPing_MC115_R_6_33PER.14929.14929.2.0.dta	AAAPAGDPTGGMGGMDF	KAAAPAGDPTGGMGGMDF
0000_XuPing_MC115_T_7_20PER.22163.22163.2.1.dta	0000_XuPing_MC115_R_6_33PER.18318.18318.2.0.dta	AAAPAGDPTGGMGGMDF	KAAAPAGDPTGGMGGMDF
0000_XuPing_MC115_T_7_20PER.22163.22163.2.1.dta	0000_XuPing_MC115_R_6_33PER.15631.15631.2.0.dta	AAAPAGDPTGGMGGMDF	KAAAPAGDPTGGMGGMDF
0000_XuPing_MC115_T_7_20PER.22163.22163.2.1.dta	0000_XuPing_MC115_R_7_33PER.15643.15643.2.0.dta	AAAPAGDPTGGMGGMDF	KAAAPAGDPTGGMGGMDF
0000_XuPing_MC115_T_7_20PER.22163.22163.2.1.dta	0000_XuPing_MC115_R_6_33PER.19767.19767.2.0.dta	AAAPAGDPTGGMGGMDF	KAAAPAGDPTGGMGGMDF
0000_XuPing_MC115_T_7_20PER.22163.22163.2.1.dta	0000_XuPing_MC115_R_6_33PER.21084.21084.2.1.dta	AAAPAGDPTGGMGGMDF	KAAAPAGDPTGGMGGMDF
0000_XuPing_MC115_T_7_20PER.22163.22163.2.1.dta	0000_XuPing_MC115_R_6_33PER.15591.15591.2.0.dta	AAAPAGDPTGGMGGMDF	KAAAPAGDPTGGMGGMDF
0000_XuPing_MC115_T_7_20PER.22163.22163.2.1.dta	0000_XuPing_MC115_R_6_33PER.19311.19311.2.0.dta	AAAPAGDPTGGMGGMDF	KAAAPAGDPTGGMGGMDF
0000_XuPing_MC115_T_7_20PER.22163.22163.2.1.dta	0000_XuPing_MC115_R_6_33PER.19241.19241.2.0.dta	AAAPAGDPTGGMGGMDF	KAAAPAGDPTGGMGGMDF
0000_XuPing_MC115_T_7_20PER.22163.22163.2.1.dta	0000_XuPing_MC115_R_5_33PER.15600.15600.2.1.dta	AAAPAGDPTGGMGGMDF	KAAAPAGDPTGGMGGMDF
0000_XuPing_MC115_T_7_20PER.22163.22163.2.1.dta	0000_XuPing_MC115_R_6_33PER.20657.20657.2.0.dta	AAAPAGDPTGGMGGMDF	KAAAPAGDPTGGMGGMDF
0000_XuPing_MC115_T_7_20PER.22163.22163.2.1.dta	0000_XuPing_MC115_R_6_33PER.14851.14851.2.0.dta	AAAPAGDPTGGMGGMDF	KAAAPAGDPTGGMGGMDF
0000_XuPing_MC115_T_7_20PER.22163.22163.2.1.dta	0000_XuPing_MC115_R_5_33PER.16378.16378.2.0.dta	AAAPAGDPTGGMGGMDF	KAAAPAGDPTGGMGGMDF
0000_XuPing_MC115_T_7_20PER.22163.22163.2.1.dta	0000_XuPing_MC115_R_6_33PER.9319.9319.2.0.dta	AAAPAGDPTGGMGGMDF	KAAAPAGDPTGGMGGMDF
0000_XuPing_MC115_T_7_20PER.22163.22163.2.1.dta	0000_XuPing_MC115_R_6_33PER.19743.19743.2.0.dta	AAAPAGDPTGGMGGMDF	KAAAPAGDPTGGMGGMDF
0000_XuPing_MC115_T_7_20PER.22163.22163.2.1.dta	0000_XuPing_MC115_R_6_33PER.14611.14611.3.0.dta	AAAPAGDPTGGMGGMDF	KAAAPAGDPTGGMGGMDF
0000_XuPing_MC115_T_7_20PER.22153.22153.2.0.dta	0000_XuPing_MC115_R_7_33PER.9829.9829.2.0.dta	AAAPAGDPTGGMGGMDF	KAAAPAGDPTGGMGGMDF
0000_XuPing_MC115_T_7_20PER.22153.22153.2.0.dta	0000_XuPing_MC115_R_7_33PER.15369.15369.2.0.dta	AAAPAGDPTGGMGGMDF	KAAAPAGDPTGGMGGMDF
0000_XuPing_MC115_T_7_20PER.22153.22153.2.0.dta	0000_XuPing_MC115_R_6_33PER.13716.13716.2.0.dta	AAAPAGDPTGGMGGMDF	KAAAPAGDPTGGMGGMDF
0000_XuPing_MC115_T_7_20PER.22153.22153.2.0.dta	0000_XuPing_MC115_R_6_33PER.14519.14519.2.0.dta	AAAPAGDPTGGMGGMDF	KAAAPAGDPTGGMGGMDF
0000_XuPing_MC115_T_7_20PER.22153.22153.2.0.dta	0000_XuPing_MC115_R_7_33PER.9838.9838.2.0.dta	AAAPAGDPTGGMGGMDF	KAAAPAGDPTGGMGGMDF
0000_XuPing_MC115_T_7_20PER.22153.22153.2.0.dta	0000_XuPing_MC115_R_6_33PER.14501.14501.2.0.dta	AAAPAGDPTGGMGGMDF	KAAAPAGDPTGGMGGMDF
0000_XuPing_MC115_T_7_20PER.22153.22153.2.0.dta	0000_XuPing_MC115_R_6_33PER.19867.19867.2.0.dta	AAAPAGDPTGGMGGMDF	KAAAPAGDPTGGMGGMDF
0000_XuPing_MC115_T_7_20PER.22153.22153.2.0.dta	0000_XuPing_MC115_R_7_33PER.14523.14523.2.0.dta	AAAPAGDPTGGMGGMDF	KAAAPAGDPTGGMGGMDF
0000_XuPing_MC115_T_7_20PER.22153.22153.2.0.dta	0000_XuPing_MC115_R_6_33PER.20179.20179.2.0.dta	AAAPAGDPTGGMGGMDF	KAAAPAGDPTGGMGGMDF
0000_XuPing_MC115_T_7_20PER.22153.22153.2.0.dta	0000_XuPing_MC115_R_6_33PER.20191.20191.2.0.dta	AAAPAGDPTGGMGGMDF	KAAAPAGDPTGGMGGMDF
0000_XuPing_MC115_T_7_20PER.22153.22153.2.0.dta	0000_XuPing_MC115_R_7_33PER.15391.15391.2.0.dta	AAAPAGDPTGGMGGMDF	KAAAPAGDPTGGMGGMDF
0000_XuPing_MC115_T_7_20PER.22153.22153.2.0.dta	0000_XuPing_MC115_R_7_33PER.14521.14521.2.0.dta	AAAPAGDPTGGMGGMDF	KAAAPAGDPTGGMGGMDF
0000_XuPing_MC115_T_7_20PER.22153.22153.2.0.dta	0000_XuPing_MC115_R_6_33PER.19875.19875.2.0.dta	AAAPAGDPTGGMGGMDF	KAAAPAGDPTGGMGGMDF
0000_XuPing_MC115_T_7_20PER.22153.22153.2.0.dta	0000_XuPing_MC115_R_6_33PER.13704.13704.2.0.dta	AAAPAGDPTGGMGGMDF	KAAAPAGDPTGGMGGMDF
0000_XuPing_MC115_T_7_20PER.22153.22153.2.0.dta	0000_XuPing_MC115_R_6_33PER.9063.9063.2.0.dta	AAAPAGDPTGGMGGMDF	KAAAPAGDPTGGMGGMDF
0000_XuPing_MC115_T_7_20PER.22153.22153.2.0.dta	0000_XuPing_MC115_R_7_33PER.21898.21898.2.0.dta	AAAPAGDPTGGMGGMDF	KAAAPAGDPTGGMGGMDF
0000_XuPing_MC115_T_7_20PER.22153.22153.2.0.dta	0000_XuPing_MC115_R_6_33PER.9129.9129.3.0.dta	AAAPAGDPTGGMGGMDF	KAAAPAGDPTGGMGGMDF
0000_XuPing_MC115_T_7_20PER.22153.22153.2.0.dta	0000_XuPing_MC115_R_6_33PER.9119.9119.3.0.dta	AAAPAGDPTGGMGGMDF	KAAAPAGDPTGGMGGMDF
0000_XuPing_MC115_T_7_20PER.22153.22153.2.0.dta	0000_XuPing_MC115_R_6_33PER.14044.14044.2.0.dta	AAAPAGDPTGGMGGMDF	KAAAPAGDPTGGMGGMDF
0000_XuPing_MC115_T_7_20PER.22153.22153.2.0.dta	0000_XuPing_MC115_R_1_33PER.20970.20970.2.0.dta	AAAPAGDPTGGMGGMDF	KAAAPAGDPTGGMGGMDF
0000_XuPing_MC115_T_7_20PER.22153.22153.2.0.dta	0000_XuPing_MC115_R_7_33PER.21903.21903.2.0.dta	AAAPAGDPTGGMGGMDF	KAAAPAGDPTGGMGGMDF
0000_XuPing_MC115_T_7_20PER.22153.22153.2.0.dta	0000_XuPing_MC115_R_6_33PER.20543.20543.2.0.dta	AAAPAGDPTGGMGGMDF	KAAAPAGDPTGGMGGMDF
0000_XuPing_MC115_T_7_20PER.22153.22153.2.0.dta	0000_XuPing_MC115_R_6_33PER.9046.9046.2.0.dta	AAAPAGDPTGGMGGMDF	KAAAPAGDPTGGMGGMDF
0000_XuPing_MC115_T_7_20PER.22153.22153.2.0.dta	0000_XuPing_MC115_R_7_33PER.22330.22330.2.0.dta	AAAPAGDPTGGMGGMDF	KAAAPAGDPTGGMGGMDF
0000_XuPing_MC115_T_7_20PER.22153.22153.2.0.dta	0000_XuPing_MC115_R_1_33PER.20937.20937.2.0.dta	AAAPAGDPTGGMGGMDF	KAAAPAGDPTGGMGGMDF
0000_XuPing_MC115_T_7_20PER.22153.22153.2.0.dta	0000_XuPing_MC115_R_2_33PER.20502.20502.2.0.dta	AAAPAGDPTGGMGGMDF	KAAAPAGDPTGGMGGMDF
0000_XuPing_MC115_T_7_20PER.22153.22153.2.0.dta	0000_XuPing_MC115_R_7_33PER.22311.22311.2.0.dta	AAAPAGDPTGGMGGMDF	KAAAPAGDPTGGMGGMDF
0000_XuPing_MC115_T_7_20PER.22153.22153.2.0.dta	0000_XuPing_MC115_R_6_33PER.20406.20406.2.0.dta	AAAPAGDPTGGMGGMDF	KAAAPAGDPTGGMGGMDF
0000_XuPing_MC115_T_7_20PER.22153.22153.2.0.dta	0000_XuPing_MC115_R_5_33PER.22300.22300.2.0.dta	AAAPAGDPTGGMGGMDF	KAAAPAGDPTGGMGGMDF
0000_XuPing_MC115_T_7_20PER.22153.22153.2.0.dta	0000_XuPing_MC115_R_6_33PER.20536.20536.2.0.dta	AAAPAGDPTGGMGGMDF	KAAAPAGDPTGGMGGMDF
0000_XuPing_MC115_T_7_20PER.22153.22153.2.0.dta	0000_XuPing_MC115_R_6_33PER.19916.19916.2.0.dta	AAAPAGDPTGGMGGMDF	KAAAPAGDPTGGMGGMDF
0000_XuPing_MC115_T_7_20PER.22153.22153.2.0.dta	0000_XuPing_MC115_R_2_33PER.20561.20561.2.0.dta	AAAPAGDPTGGMGGMDF	KAAAPAGDPTGGMGGMDF
0000_XuPing_MC115_T_7_20PER.22153.22153.2.0.dta	0000_XuPing_MC115_R_8_33PER.21925.21925.2.0.dta	AAAPAGDPTGGMGGMDF	KAAAPAGDPTGGMGGMDF
0000_XuPing_MC115_T_7_20PER.22153.22153.2.0.dta	0000_XuPing_MC115_R_7_33PER.21995.21995.3.0.dta	AAAPAGDPTGGMGGMDF	KAAAPAGDPTGGMGGMDF
0000_XuPing_MC115_T_7_20PER.22153.22153.2.0.dta	0000_XuPing_MC115_R_8_33PER.21923.21923.2.0.dta	AAAPAGDPTGGMGGMDF	KAAAPAGDPTGGMGGMDF
0000_XuPing_MC115_T_7_20PER.22153.22153.2.0.dta	0000_XuPing_MC115_R_6_33PER.20988.20988.2.0.dta	AAAPAGDPTGGMGGMDF	KAAAPAGDPTGGMGGMDF
0000_XuPing_MC115_T_7_20PER.22153.22153.2.0.dta	0000_XuPing_MC115_R_6_33PER.9082.9082.3.1.dta	AAAPAGDPTGGMGGMDF	KAAAPAGDPTGGMGGMDF
0000_XuPing_MC115_T_7_20PER.22153.22153.2.0.dta	0000_XuPing_MC115_R_4_33PER.22672.22672.2.0.dta	AAAPAGDPTGGMGGMDF	KAAAPAGDPTGGMGGMDF
0000_XuPing_MC115_T_7_20PER.22153.22153.2.0.dta	0000_XuPing_MC115_R_6_33PER.14621.14621.3.0.dta	AAAPAGDPTGGMGGMDF	KAAAPAGDPTGGMGGMDF
0000_XuPing_MC115_T_7_20PER.22153.22153.2.0.dta	0000_XuPing_MC115_R_6_33PER.14168.14168.2.0.dta	AAAPAGDPTGGMGGMDF	KAAAPAGDPTGGMGGMDF
0000_XuPing_MC115_T_7_20PER.22153.22153.2.0.dta	0000_XuPing_MC115_R_5_33PER.16354.16354.2.0.dta	AAAPAGDPTGGMGGMDF	KAAAPAGDPTGGMGGMDF
0000_XuPing_MC115_T_7_20PER.22153.22153.2.0.dta	0000_XuPing_MC115_R_7_33PER.9898.9898.3.2.dta	AAAPAGDPTGGMGGMDF	KAAAPAGDPTGGMGGMDF
0000_XuPing_MC115_T_7_20PER.22153.22153.2.0.dta	0000_XuPing_MC115_R_7_33PER.22659.22659.2.1.dta	AAAPAGDPTGGMGGMDF	KAAAPAGDPTGGMGGMDF
0000_XuPing_MC115_T_7_20PER.22153.22153.2.0.dta	0000_XuPing_MC115_R_6_33PER.21467.21467.2.0.dta	AAAPAGDPTGGMGGMDF	KAAAPAGDPTGGMGGMDF
0000_XuPing_MC115_T_7_20PER.22153.22153.2.0.dta	0000_XuPing_MC115_R_6_33PER.19297.19297.2.0.dta	AAAPAGDPTGGMGGMDF	KAAAPAGDPTGGMGGMDF
0000_XuPing_MC115_T_7_20PER.22153.22153.2.0.dta	0000_XuPing_MC115_R_6_33PER.19330.19330.2.0.dta	AAAPAGDPTGGMGGMDF	KAAAPAGDPTGGMGGMDF
0000_XuPing_MC115_T_7_20PER.22153.22153.2.0.dta	0000_XuPing_MC115_R_6_33PER.20035.20035.3.0.dta	AAAPAGDPTGGMGGMDF	KAAAPAGDPTGGMGGMDF
0000_XuPing_MC115_T_7_20PER.22153.22153.2.0.dta	0000_XuPing_MC115_R_6_33PER.20112.20112.2.0.dta	AAAPAGDPTGGMGGMDF	KAAAPAGDPTGGMGGMDF
0000_XuPing_MC115_T_7_20PER.22153.22153.2.0.dta	0000_XuPing_MC115_R_6_33PER.14929.14929.2.0.dta	AAAPAGDPTGGMGGMDF	KAAAPAGDPTGGMGGMDF
0000_XuPing_MC115_T_7_20PER.22153.22153.2.0.dta	0000_XuPing_MC115_R_6_33PER.18318.18318.2.0.dta	AAAPAGDPTGGMGGMDF	KAAAPAGDPTGGMGGMDF
0000_XuPing_MC115_T_7_20PER.22153.22153.2.0.dta	0000_XuPing_MC115_R_6_33PER.15631.15631.2.0.dta	AAAPAGDPTGGMGGMDF	KAAAPAGDPTGGMGGMDF
0000_XuPing_MC115_T_7_20PER.22153.22153.2.0.dta	0000_XuPing_MC115_R_7_33PER.15643.15643.2.0.dta	AAAPAGDPTGGMGGMDF	KAAAPAGDPTGGMGGMDF
[truncated: 1,009,605+ more rows]
