# Supplementary material for: Mirror proteases of Ac-Trypsin and Ac-LysargiNase precisely improve novel event identifications in Mycolicibacterium smegmatis MC2 155 by proteogenomic analysis
Source: Front Microbiol. 2022 Oct 12;13:1015140. doi: 10.3389/fmicb.2022.1015140 (PMC9597629; doi:10.3389/fmicb.2022.1015140)
Supplement: Supplementary file 5 [file Table_4.XLSX]

## Sheet: Supplementary Table 4
Supplementary Table 4 | Identification of filtered spectra in proteomic analysis of M. smegmatis MC2 155 based on the 6-frame protein database by Ac-Trypsin.
File name	Scan number	Charge state	Q-value	Sequence	Raw score	Final score	Modification	Specificity	Protein group	Positions	Label	Target/Decoy	No. of missed cleavage sites
0000_XuPing_MC115_T_7_20PER.38071.38071.3.0.dta	38071	3	0	IGTLLGGANVNILAAQLSQDASGDHATVMLR	44.4035	3.06426e-13	29,Oxidation[M];	3	orf|0|+|2460441-2462034|/	472,K,V/	1|0|	target	0
0000_XuPing_MC115_T_10_20PER.46989.46989.3.0.dta	46989	3	0	YPGGELDLEIVHATEGADGIALGSLLAK	38.2491	6.02975e-13		3	orf|0|-|5763429-5764881|/	65,K,T/	1|	target	0
0000_XuPing_MC115_T_13_20PER.45380.45380.3.0.dta	45380	3	0	IDTGHDHGAGDTLAAAAACALAHGMDMPDAVAFAK	40.0024	2.84232e-12	19,Carbamidomethyl[C];	3	orf|0|-|910495-911602|/	304,R,G/	1|0|	target	0
0000_XuPing_MC115_T_10_20PER.45236.45236.3.0.dta	45236	3	0	YGDATLVDHLAYDGLHDVFTDQPMGALTEQR	36.0532	1.47276e-11		3	orf|0|-|5015427-5016678|/	158,K,N/	1|	target	0
0000_XuPing_MC115_T_10_20PER.42705.42705.3.0.dta	42705	3	0	YGDATLVDHLAYDGLHDVFTDQPMGALTEQR	41.7487	1.74811e-11	24,Oxidation[M];	3	orf|0|-|5015427-5016678|/	158,K,N/	1|0|	target	0
0000_XuPing_MC115_T_2_20PER.39613.39613.3.1.dta	39613	3	0	IVVAADADKAALEAAALADEKVQAFLAGATPK	43.2887	2.48565e-11		3	orf|0|-|6959135-6962090|/	939,K,K/	2|	target	2
0000_XuPing_MC115_T_13_20PER.49465.49465.4.0.dta	49465	4	0	NLGVHTHLEDDHAVAAGNLLADETVISQLLNGYTTSSAETFEDR	31.7159	3.5411e-11		3	orf|0|-|1773494-1774532|/	221,K,L/	1|	target	0
0000_XuPing_MC115_T_7_20PER.39196.39196.3.0.dta	39196	3	0	IGTLLGGANVNILAAQLSQDASGDHATVMLR	30.2468	3.85834e-11		3	orf|0|+|2460441-2462034|/	472,K,V/	1|	target	0
0000_XuPing_MC115_T_13_20PER.26715.26715.3.0.dta	26715	3	0	GVNVAVHYNSASTEADADKTVAAVQDAGVK	32.9581	3.94455e-11		3	orf|0|-|4417471-4418311|/	60,R,A/	1|	target	1
0000_XuPing_MC115_T_13_20PER.33539.33539.3.0.dta	33539	3	0	AVLSETEHSQFVVAEVHAAVTASDR	32.6624	4.6933e-11		3	orf|0|+|2009673-2010513|/	190,R,Q/	1|	target	0
0000_XuPing_MC115_T_13_20PER.50097.50097.3.0.dta	50097	3	0	EIDGTAVVADVTDDESVNALAAQLDRVDVLVNNAGGAK	29.6903	4.98302e-11		3	orf|0|-|1011502-1012249|/	50,K,G/	2|	target	1
0000_XuPing_MC115_T_10_20PER.10987.10987.3.0.dta	10987	3	0	GSYGSGGSSYGSGGGSYGSGGGGGGHGSYGSGSSSGGYR	30.0482	5.49938e-11		3	CON_IPI00220327.3/	549,R,G/	1|	target	0
0000_XuPing_MC115_T_12_33PER.39930.39930.3.0.dta	39930	3	0	MVEGGVATIEDVDKAVVAGLSHPMGPLR	38.0934	5.57413e-11	24,Oxidation[M];	3	orf|0|+|996597-997485|/	216,R,L/	1|0|	target	1
0000_XuPing_MC115_T_8_20PER.42294.42294.5.0.dta	42294	5	0	LPSGAILGPGAGDNAAAALGLGAGPGDCIVSLGTSGVVSAVGDAAPHDPEGIVAGFADASGR	34.6699	8.02319e-11	28,Carbamidomethyl[C];	3	orf|0|+|3337953-3339387|/	227,R,Q/	1|0|	target	0
0000_XuPing_MC115_T_5_20PER.28714.28714.4.2.dta	28714	4	0	ALTAVSDQTHITSVPSIEQGNNDSHAIGLGQMNLHGYLAR	35.0434	9.28162e-11		3	orf|0|+|1087250-1089980|/orf|0|+|2380540-2383270|/	636,R,E/636,R,E/	2|	target	0
0000_XuPing_MC115_T_13_20PER.47640.47640.3.0.dta	47640	3	0	TVTGCNVENVSYGLGLCAECAVVCALHSGGGGR	28.6631	1.05385e-10	5,Carbamidomethyl[C];17,Carbamidomethyl[C];20,Carbamidomethyl[C];24,Carbamidomethyl[C];	3	orf|0|+|1766738-1767209|/	65,R,L/	1|0|0|0|0|	target	0
0000_XuPing_MC115_T_13_20PER.45354.45354.3.0.dta	45354	3	0	IDTGHDHGAGDTLAAAAACALAHGMDMPDAVAFAK	42.4984	1.06775e-10	19,Carbamidomethyl[C];	3	orf|0|-|910495-911602|/	304,R,G/	2|0|	target	0
0000_XuPing_MC115_T_10_20PER.23953.23953.4.0.dta	23953	4	0	ILAEANHPLVIQAETMDAGADKAAELANK	33.1015	1.09052e-10	16,Oxidation[M];	3	orf|0|-|5614903-5616190|/	400,R,-/	1|0|	target	1
0000_XuPing_MC115_T_10_20PER.25426.25426.3.0.dta	25426	3	0	AIELAGLKPTDIDHVNAHATGTNVGDVAESK	39.4322	1.09971e-10		3	orf|0|+|4414530-4415898|/	332,R,A/	1|	target	1
0000_XuPing_MC115_T_13_20PER.51262.51262.3.0.dta	51262	3	0	PALASALVTAIDHVGIAVPDLDAAAK	29.6252	1.13094e-10		3	orf|0|+|5016442-5017192|/	102,R,W/	1|	target	0
0000_XuPing_MC115_T_13_20PER.36804.36804.3.0.dta	36804	3	0	STIAQAEQAAMSSQAFHMGEASAAFQAAHAR	26.7261	1.14345e-10		3	orf|0|+|701195-701522|/	38,R,F/	1|	target	0
0000_XuPing_MC115_T_10_20PER.48294.48294.4.0.dta	48294	4	0	TWAAPMFFAPIGVIALCAQDGHGDAASAQASAR	27.5908	1.28409e-10	17,Carbamidomethyl[C];	3	orf|0|-|4031715-4032996|/	121,K,T/	1|0|	target	0
0000_XuPing_MC115_T_10_20PER.39441.39441.3.0.dta	39441	3	0	TALFADGSGEITIFDPHELADGKPEVTTLSSPK	25.5403	1.34575e-10		3	orf|0|-|6116403-6117627|/	135,R,P/	1|	target	1
0000_XuPing_MC115_T_11_20PER.39818.39818.3.0.dta	39818	3	0	GVPCLIAIDQDPKGEGQALALSYAAAIGGAR	25.1282	1.46719e-10	4,Carbamidomethyl[C];	3	orf|0|+|2456688-2457741|/	160,K,A/	1|0|	target	1
0000_XuPing_MC115_T_13_20PER.36811.36811.4.0.dta	36811	4	0	STIAQAEQAAMSSQAFHMGEASAAFQAAHAR	26.0582	1.5587e-10		3	orf|0|+|701195-701522|/	38,R,F/	1|	target	0
0000_XuPing_MC115_T_13_20PER.46821.46821.4.0.dta	46821	4	0	AAVVAAAHPSASVAWATLAEQALDDDKAVTAYAYAR	32.7156	1.83703e-10		3	orf|0|+|840168-841218|/	242,K,T/	1|	target	1
0000_XuPing_MC115_T_7_20PER.38047.38047.3.2.dta	38047	3	0	IGTLLGGANVNILAAQLSQDASGDHATVMLR	38.9957	2.03857e-10	29,Oxidation[M];	3	orf|0|+|2460441-2462034|/	472,K,V/	2|0|	target	0
0000_XuPing_MC115_T_13_20PER.45658.45658.3.0.dta	45658	3	0	QTLIALVDGTGLDEHESPGEATLQVIEGR	27.6194	2.13518e-10		3	orf|0|-|5792854-5793310|/	76,R,V/	1|	target	0
0000_XuPing_MC115_T_13_20PER.45402.45402.3.0.dta	45402	3	0	IDTGHDHGAGDTLAAAAACALAHGMDMPDAVAFAK	40.5692	2.30701e-10	19,Carbamidomethyl[C];	3	orf|0|-|910495-911602|/	304,R,G/	2|0|	target	0
0000_XuPing_MC115_T_5_20PER.29879.29879.4.0.dta	29879	4	0	ALTAVSDQTHITSVPSIEQGNNDSHAIGLGQMNLHGYLAR	32.8306	2.32926e-10		3	orf|0|+|1087250-1089980|/orf|0|+|2380540-2383270|/	636,R,E/636,R,E/	2|	target	0
0000_XuPing_MC115_T_13_20PER.33093.33093.4.0.dta	33093	4	0	VPLIGSTITHPVQGEAAAGVVMLRPASPGTGVIAGGAAR	34.6885	2.405e-10	22,Oxidation[M];	3	orf|0|+|1564855-1565530|/	109,R,A/	1|0|	target	1
0000_XuPing_MC115_T_10_20PER.46969.46969.3.0.dta	46969	3	0	YPGGELDLEIVHATEGADGIALGSLLAK	35.0615	2.48644e-10		3	orf|0|-|5763429-5764881|/	65,K,T/	2|	target	0
0000_XuPing_MC115_T_12_33PER.40437.40437.4.0.dta	40437	4	0	VIDEWPVPTAAAAVIGPSGVLATHGDDAKPFALASVTK	27.5639	2.5387e-10		3	orf|0|-|4424909-4425935|/	73,K,L/	1|	target	1
0000_XuPing_MC115_T_7_20PER.23096.23096.4.0.dta	23096	4	0	ALDDGLDTVVGEHGHELTAAQAQHVAMAR	28.1507	2.58558e-10		3	orf|0|+|15893-19016|/	922,R,L/	1|	target	0
0000_XuPing_MC115_T_13_20PER.34207.34207.3.0.dta	34207	3	0	LIDENAQHLTDLDAAIGDADHGINMQR	30.9589	2.88623e-10		3	orf|0|-|2200243-2200954|/	42,R,G/	2|	target	0
0000_XuPing_MC115_T_11_20PER.26919.26919.3.0.dta	26919	3	0	DGTFVHVDVVPETHKEDPTGIGDAFR	29.047	2.96611e-10		3	orf|0|-|4354445-4355441|/	241,R,A/	1|	target	1
0000_XuPing_MC115_T_13_20PER.49462.49462.4.2.dta	49462	4	0	NLGVHTHLEDDHAVAAGNLLADETVISQLLNGYTTSSAETFEDR	32.0398	3.27053e-10		3	orf|0|-|1773494-1774532|/	221,K,L/	2|	target	0
0000_XuPing_MC115_T_11_20PER.23438.23438.3.0.dta	23438	3	0	VVATDVDVAAADETASSLSGSGHESAR	27.03	3.44027e-10		3	orf|0|-|3187051-3188674|/	315,R,L/	1|	target	0
0000_XuPing_MC115_T_11_20PER.35729.35729.3.0.dta	35729	3	0	LYGVEESAYSNEDEMFDLIHQMR	39.3658	3.94738e-10	22,Oxidation[M];	3	orf|0|+|3570103-3571024|/	42,R,S/	2|0|	target	0
0000_XuPing_MC115_T_10_20PER.11605.11605.3.0.dta	11605	3	0	TAADDASEEADGGDTVTASSTPAAAKPAPGAR	27.8604	4.05176e-10		3	orf|0|+|3024964-3026308|/	396,K,P/	1|	target	1
0000_XuPing_MC115_T_13_20PER.28767.28767.4.0.dta	28767	4	0	VTIEHDAPVALGDKLEIISHTHPPGTTDK	30.3528	4.17641e-10		3	orf|0|+|994044-994959|/	246,R,F/	1|	target	1
0000_XuPing_MC115_T_12_33PER.41222.41222.3.0.dta	41222	3	0	MVEGGVATIEDVDKAVVAGLSHPMGPLR	30.8702	4.2188e-10	1,Oxidation[M];	3	orf|0|+|996597-997485|/	216,R,L/	1|0|	target	1
0000_XuPing_MC115_T_13_20PER.41766.41766.4.0.dta	41766	4	0	ILMHQPLGGVTGSAADIAIQAEQFAVIKK	35.1922	4.96568e-10	3,Oxidation[M];	3	orf|0|-|4762156-4762819|/	134,R,E/	2|0|	target	1
0000_XuPing_MC115_T_10_20PER.21503.21503.3.0.dta	21503	3	0	ILAEANHPLVIQAETMDAGADK	31.8739	5.14925e-10	16,Oxidation[M];	3	orf|0|-|5614903-5616190|/	400,R,A/	1|0|	target	0
0000_XuPing_MC115_T_11_20PER.41285.41285.4.1.dta	41285	4	0	ATDGPGGPDGVVITHGTDSLEETALWLELTHTGDTPVVITGAQR	34.7944	5.22707e-10		3	orf|0|-|3248642-3249659|/	93,K,S/	2|	target	0
0000_XuPing_MC115_T_7_20PER.38074.38074.4.0.dta	38074	4	0	IGTLLGGANVNILAAQLSQDASGDHATVMLR	33.4292	5.40352e-10	29,Oxidation[M];	3	orf|0|+|2460441-2462034|/	472,K,V/	1|0|	target	0
0000_XuPing_MC115_T_12_33PER.39006.39006.4.0.dta	39006	4	0	MVEGGVATIEDVDKAVVAGLSHPMGPLR	34.0156	5.44311e-10	1,Oxidation[M];24,Oxidation[M];	3	orf|0|+|996597-997485|/	216,R,L/	1|0|0|	target	1
0000_XuPing_MC115_T_11_20PER.32533.32533.3.0.dta	32533	3	0	LYGVEESAYSNEDEMFDLIHQMR	31.4941	5.93728e-10	15,Oxidation[M];	3	orf|0|+|3570103-3571024|/	42,R,S/	1|0|	target	0
0000_XuPing_MC115_T_11_20PER.38095.38095.3.0.dta	38095	3	0	DIENQYETQITQIEHEVSSSGQEVQSSAK	22.8076	6.15184e-10		3	CON_IPI00019359.3/	339,K,E/	1|	target	0
0000_XuPing_MC115_T_11_20PER.33358.33358.4.2.dta	33358	4	0	ELAADGKPTLDLGVVSDKFATEHPDVVDTWR	33.6955	8.27924e-10		3	orf|0|+|137810-138842|/	210,R,E/	2|	target	2
0000_XuPing_MC115_T_10_20PER.48030.48030.3.0.dta	48030	3	0	VQLNPLEEASAYQQLLDEFGVTHDELAAR	26.4687	8.43467e-10		3	orf|0|-|6980695-6981790|/	196,R,I/	1|	target	0
0000_XuPing_MC115_T_5_20PER.36318.36318.3.0.dta	36318	3	0	ATSGDNHLGGDDWDDRIVTWLVDK	33.0705	8.43552e-10		3	orf|0|+|796702-798640|/	215,R,F/	2|	target	1
0000_XuPing_MC115_T_13_20PER.23675.23675.4.0.dta	23675	4	0	AIDYEDAVSAAHQAAEHGGHAHVHDHGGGGGFEITR	25.8837	8.86181e-10		3	orf|0|-|6151759-6152587|/	42,R,T/	1|	target	0
0000_XuPing_MC115_T_5_20PER.35725.35725.3.2.dta	35725	3	0	VPFFDAGSVISTDGVDGIHFTEANNR	30.0361	9.19676e-10		3	orf|0|+|6382848-6383508|/	180,K,D/	2|	target	0
0000_XuPing_MC115_T_13_20PER.34189.34189.2.0.dta	34189	2	0	GPPSGSAQADQEGVAEAIAFAR	29.4323	9.19952e-10		3	orf|0|-|909858-910575|/	96,K,G/	1|	target	0
0000_XuPing_MC115_T_8_20PER.37422.37422.3.0.dta	37422	3	0	AEASDVANAVLDGADAVMLSGETSVGKYPLEAVR	33.682	9.2124e-10	18,Oxidation[M];	3	orf|0|+|3308823-3310266|/	299,R,T/	1|0|	target	1
0000_XuPing_MC115_T_8_20PER.41538.41538.3.0.dta	41538	3	0	YKDLQDIIAILGIDELSEEDKQLVNR	33.0044	1.01194e-09		3	orf|0|-|5032675-5034229|/	421,R,A/	1|	target	2
0000_XuPing_MC115_T_13_20PER.33753.33753.2.0.dta	33753	2	0	AVSALHEAFGLGGDDEAVVYAGTGR	30.8067	1.01731e-09		3	orf|0|-|6321558-6323085|/	484,K,-/	2|	target	0
0000_XuPing_MC115_T_12_33PER.39929.39929.3.1.dta	39929	3	0	MVEGGVATIEDVDKAVVAGLSHPMGPLR	37.6689	1.01976e-09	24,Oxidation[M];	3	orf|0|+|996597-997485|/	216,R,L/	2|0|	target	1
0000_XuPing_MC115_T_13_20PER.49468.49468.5.0.dta	49468	5	0	NLGVHTHLEDDHAVAAGNLLADETVISQLLNGYTTSSAETFEDR	27.0778	1.04903e-09		3	orf|0|-|1773494-1774532|/	221,K,L/	1|	target	0
0000_XuPing_MC115_T_10_20PER.18721.18721.2.0.dta	18721	2	0	VNVNGGAIAIGHPIGMSGAR	33.6534	1.06201e-09	16,Oxidation[M];	3	orf|0|-|5015427-5016678|/	362,K,I/	1|0|	target	0
0000_XuPing_MC115_T_8_20PER.36294.36294.3.0.dta	36294	3	0	TVEEAIGEADIVITATGNKDIITLDHMK	31.6167	1.09742e-09	27,Oxidation[M];	3	orf|0|+|1917163-1918768|/	363,R,A/	1|0|	target	1
0000_XuPing_MC115_T_13_20PER.43710.43710.3.0.dta	43710	3	0	EGNADYAVIALLQNPEDVDTYVDHPAHVELSR	27.1052	1.11613e-09		3	orf|0|-|2089689-2090028|/	56,R,Q/	1|	target	0
0000_XuPing_MC115_T_13_20PER.34218.34218.4.0.dta	34218	4	0	LIDENAQHLTDLDAAIGDADHGINMQR	23.6303	1.22356e-09		3	orf|0|-|2200243-2200954|/	42,R,G/	1|	target	0
0000_XuPing_MC115_T_10_20PER.43752.43752.3.0.dta	43752	3	0	AKAEELGLTWLAEIGAHGVVAGPDSTLQSQPANAIK	36.1993	1.27311e-09		3	orf|0|-|5015427-5016678|/	287,K,K/	1|	target	1
0000_XuPing_MC115_T_13_20PER.26741.26741.4.1.dta	26741	4	0	GVNVAVHYNSASTEADADKTVAAVQDAGVK	29.0841	1.2899e-09		3	orf|0|-|4417471-4418311|/	60,R,A/	2|	target	1
0000_XuPing_MC115_T_5_20PER.38822.38822.5.0.dta	38822	5	0	LASLMDIDPIYVWTHDSIGLGEDGPTHQPIEHLAALR	31.7315	1.29831e-09	5,Oxidation[M];	3	orf|0|-|3177578-3179669|/	477,R,A/	2|0|	target	0
0000_XuPing_MC115_T_10_20PER.31186.31186.3.0.dta	31186	3	0	TYLAMCSVEGGMEIEEVAATKPER	31.4343	1.32229e-09	6,Carbamidomethyl[C];12,Oxidation[M];	3	orf|0|-|5614903-5616190|/	153,R,L/	1|0|0|	target	1
0000_XuPing_MC115_T_13_20PER.30928.30928.4.0.dta	30928	4	0	LRETHLGDWQGLTHLEVDAAAPGAR	31.5357	1.37076e-09		3	orf|0|-|4671001-4671934|/	166,R,L/	1|	target	1
0000_XuPing_MC115_T_8_20PER.41627.41627.3.0.dta	41627	3	0	TFDATGLAELVADKQVTAAELLEVAQAR	30.0366	1.43142e-09		3	orf|0|+|6725948-6727763|/	123,R,A/	1|	target	1
0000_XuPing_MC115_T_7_20PER.28191.28191.3.0.dta	28191	3	0	LDPCAATELGITGHDDDITDYSPDGVATR	25.9868	1.45654e-09	4,Carbamidomethyl[C];	3	orf|0|-|3065486-3067217|/	57,R,A/	1|0|	target	0
0000_XuPing_MC115_T_10_20PER.43524.43524.4.0.dta	43524	4	0	AEELGLTWLAEIGAHGVVAGPDSTLQSQPANAIKK	26.2883	1.45946e-09		3	orf|0|-|5015427-5016678|/	289,K,A/	1|	target	1
0000_XuPing_MC115_T_10_20PER.45513.45513.4.1.dta	45513	4	0	YPLPAAWCDDVDVALYLKDESTHITGSLK	26.0943	1.48092e-09	8,Carbamidomethyl[C];	3	orf|0|+|6270448-6272086|/	217,R,H/	1|0|	target	1
0000_XuPing_MC115_T_13_20PER.45444.45444.3.0.dta	45444	3	0	AMGIEYDAVGGLTMGADPLAHGVAMVTGK	25.4313	1.49073e-09		3	orf|0|+|6581265-6582045|/	134,K,A/	1|	target	0
0000_XuPing_MC115_T_11_20PER.33759.33759.3.0.dta	33759	3	0	LGAHLASGTTVMHEGFVNFNAGTLGTSMVEGR	32.451	1.50346e-09		3	orf|0|+|5205961-5206909|/	168,R,I/	1|	target	0
0000_XuPing_MC115_T_13_20PER.35823.35823.4.2.dta	35823	4	0	IDTGHDHGAGDTLAAAAACALAHGMDMPDAVAFAK	36.944	1.55467e-09	19,Carbamidomethyl[C];25,Oxidation[M];27,Oxidation[M];	3	orf|0|-|910495-911602|/	304,R,G/	1|0|0|0|	target	0
0000_XuPing_MC115_T_13_20PER.22801.22801.3.0.dta	22801	3	0	GASSGGIVTQEAPIHVSNVMVVDSDGKPTR	33.3833	1.55888e-09	20,Oxidation[M];	3	orf|0|+|1562331-1562646|/	52,R,V/	1|0|	target	1
0000_XuPing_MC115_T_13_20PER.46849.46849.3.0.dta	46849	3	0	AAVVAAAHPSASVAWATLAEQALDDDKAVTAYAYAR	32.2032	1.57643e-09		3	orf|0|+|840168-841218|/	242,K,T/	1|	target	1
0000_XuPing_MC115_T_5_20PER.36106.36106.3.0.dta	36106	3	0	SLQAVIVDPGTGEELGDGTVGEIWLHGNNIGR	21.1994	1.61747e-09		3	orf|0|-|3532166-3534032|/	410,R,G/	1|	target	0
0000_XuPing_MC115_T_10_20PER.42137.42137.3.0.dta	42137	3	0	LRDALDEGQIVLVAGFQGVSQDSKDVTTLGR	30.9174	1.64636e-09		3	orf|0|-|6321558-6323085|/	208,R,G/	1|	target	2
0000_XuPing_MC115_T_13_20PER.35571.35571.3.0.dta	35571	3	0	AVHVKDDGLHGSDLIQTAWTLAR	33.0025	1.65494e-09		3	orf|0|+|2432544-2433396|/	105,K,A/	2|	target	1
0000_XuPing_MC115_T_5_20PER.29857.29857.5.0.dta	29857	5	0	ALTAVSDQTHITSVPSIEQGNNDSHAIGLGQMNLHGYLAR	29.4446	1.66457e-09		3	orf|0|+|1087250-1089980|/orf|0|+|2380540-2383270|/	636,R,E/636,R,E/	2|	target	0
0000_XuPing_MC115_T_13_20PER.36628.36628.6.2.dta	36628	6	0	VSLIVTTHQHQDHWLALQAVTEATGAPTAAHALDAGALPVKPDR	28.1418	1.67576e-09		3	orf|0|+|3878568-3881685|/	885,K,I/	1|	target	1
0000_XuPing_MC115_T_11_20PER.2955.2955.3.0.dta	2955	3	0	SKGEAGTGDVSNATTHMR	36.4339	1.70176e-09	17,Oxidation[M];	3	orf|0|+|2999730-3000666|/	165,R,K/	1|0|	target	1
0000_XuPing_MC115_T_13_20PER.44124.44124.3.0.dta	44124	3	0	GIASGGTSVSFGDYGIQALEHAYITNR	24.6315	1.78776e-09		3	orf|0|+|1541553-1542087|/	58,R,Q/	1|	target	0
0000_XuPing_MC115_T_13_20PER.46563.46563.3.0.dta	46563	3	0	DLGVTEVVFGLPDKSEAEVAAYVER	26.5921	1.79367e-09		3	orf|0|+|5608646-5609663|/	305,R,L/	1|	target	1
0000_XuPing_MC115_T_13_20PER.35548.35548.2.0.dta	35548	2	0	AVHVKDDGLHGSDLIQTAWTLAR	28.2965	1.81315e-09		3	orf|0|+|2432544-2433396|/	105,K,A/	1|	target	1
0000_XuPing_MC115_T_13_20PER.36245.36245.3.0.dta	36245	3	0	LPKPAPLLELDVQNEEHLSTLADR	26.5263	1.87398e-09		3	orf|0|+|3225927-3227016|/	147,R,I/	1|	target	1
0000_XuPing_MC115_T_12_33PER.3074.3074.3.0.dta	3074	3	0	SKGEAGTGDVSNATTHMR	36.6702	1.90955e-09	17,Oxidation[M];	3	orf|0|+|2999730-3000666|/	165,R,K/	1|0|	target	1
0000_XuPing_MC115_T_11_20PER.38847.38847.3.0.dta	38847	3	0	HASLATTVYGLGTVDGINAAGLGVHALYLK	31.1087	1.92893e-09		3	orf|0|+|5538226-5539210|/	65,R,S/	1|	target	0
0000_XuPing_MC115_T_13_20PER.42977.42977.3.0.dta	42977	3	0	LMQAALAEVGDYPCHINAQTYLEDMYGK	25.6993	1.94793e-09	14,Carbamidomethyl[C];	3	orf|0|+|2694584-2695211|/	149,R,H/	1|0|	target	0
0000_XuPing_MC115_T_13_20PER.45079.45079.4.0.dta	45079	4	0	THDAVVALGVVIQGETPHFDYVCDAVTQGLTR	26.6607	1.98093e-09	23,Carbamidomethyl[C];	3	orf|0|+|3146793-3147297|/	80,R,V/	1|0|	target	0
0000_XuPing_MC115_T_12_33PER.38997.38997.3.0.dta	38997	3	0	MVEGGVATIEDVDKAVVAGLSHPMGPLR	36.783	2.03759e-09	1,Oxidation[M];24,Oxidation[M];	3	orf|0|+|996597-997485|/	216,R,L/	2|0|0|	target	1
0000_XuPing_MC115_T_12_33PER.41566.41566.5.0.dta	41566	5	0	EQLLETLDALDDTHPDMASILVTHHLEELPTSTTHAILIAEGR	29.641	2.048e-09		3	orf|0|-|3293392-3294202|/	183,R,T/	1|	target	0
0000_XuPing_MC115_T_10_20PER.45386.45386.4.0.dta	45386	4	0	TTHHLFQPLLYQVATGIISEGEIAPATR	29.2609	2.13628e-09		3	orf|0|+|3683937-3685407|/	75,R,V/	1|	target	0
0000_XuPing_MC115_T_11_20PER.38684.38684.3.0.dta	38684	3	0	EFDYGADAVIMHGATPDELEPIVAEYR	22.0804	2.13756e-09		3	orf|0|+|2329477-2330983|/	472,K,A/	1|	target	0
0000_XuPing_MC115_T_11_20PER.38587.38587.3.0.dta	38587	3	0	AMQEMMGVDEPDYGHLLDDMQVYEDQPVK	25.149	2.15797e-09		3	orf|0|-|5999207-6000005|/	72,K,S/	1|	target	0
0000_XuPing_MC115_T_10_20PER.33747.33747.3.0.dta	33747	3	0	ALGMDEDKLNVSGGAIALGHPFGMTGAR	25.2428	2.16293e-09		3	orf|0|+|5364649-5365873|/	343,R,I/	1|	target	1
0000_XuPing_MC115_T_10_20PER.47710.47710.4.0.dta	47710	4	0	LLDEYADVIHLPVDIVVADKFAADAEAETVAADRIPDGK	39.2016	2.28157e-09		3	orf|0|+|3158338-3159577|/	268,R,M/	1|	target	2
0000_XuPing_MC115_T_13_20PER.48619.48619.3.0.dta	48619	3	0	IASNFDVFDFELSGQDITSIASLETGKR	26.9605	2.30935e-09		3	orf|0|-|2489692-2490553|/	247,R,L/	1|	target	1
0000_XuPing_MC115_T_12_33PER.29920.29920.2.0.dta	29920	2	0	YPGPLAISVAQVDEMSGGR	32.7665	2.45731e-09	15,Oxidation[M];	3	orf|0|-|790632-791697|/	124,R,V/	1|0|	target	0
0000_XuPing_MC115_T_5_20PER.37019.37019.3.0.dta	37019	3	0	TVSAAELTALEGVYEQGTNLHHALALASR	26.0821	2.47531e-09		3	orf|0|-|5596703-5598890|/	587,R,H/	1|	target	0
0000_XuPing_MC115_T_10_20PER.8962.8962.2.0.dta	8962	2	0	GGGGGGYGSGGSSYGSGGGSYGSGGGGGGGR	25.772	2.517e-09		3	CON_IPI00220327.3/	518,R,G/	1|	target	0
0000_XuPing_MC115_T_13_20PER.47978.47978.2.0.dta	47978	2	0	TVGDVVAYIQKLEEENPEAAAALR	28.8807	2.5175e-09		3	orf|0|+|4412924-4413368|/	117,R,E/	1|	target	1
0000_XuPing_MC115_T_13_20PER.48638.48638.3.2.dta	48638	3	0	IASNFDVFDFELSGQDITSIASLETGKR	27.6988	2.52683e-09		3	orf|0|-|2489692-2490553|/	247,R,L/	2|	target	1
0000_XuPing_MC115_T_13_20PER.41826.41826.3.0.dta	41826	3	0	LPLLILHSPTDNTVGIENASHIFQTAR	29.0976	2.58691e-09		3	orf|0|+|6653597-6654365|/	190,R,H/	2|	target	0
0000_XuPing_MC115_T_11_20PER.25339.25339.4.0.dta	25339	4	0	GIIANPNCTTMAAMPVLKPLHEEAGLQR	29.1939	2.62207e-09	8,Carbamidomethyl[C];14,Oxidation[M];	3	orf|0|-|6320516-6321689|/	168,K,L/	1|0|0|	target	1
0000_XuPing_MC115_T_5_20PER.38321.38321.4.2.dta	38321	4	0	IVQAQIDEVVHNAIHGLDHDEEKFAEQLAEQGSSR	27.6282	2.65798e-09		3	orf|0|-|4762877-4764410|/	343,K,E/	2|	target	1
0000_XuPing_MC115_T_13_20PER.33777.33777.2.0.dta	33777	2	0	AVSALHEAFGLGGDDEAVVYAGTGR	28.8533	2.66516e-09		3	orf|0|-|6321558-6323085|/	484,K,-/	2|	target	0
0000_XuPing_MC115_T_12_33PER.34587.34587.4.0.dta	34587	4	0	AHQITDDVSDDISDEICDACWPETPAHGTAFDETISR	28.0134	2.70382e-09	17,Carbamidomethyl[C];20,Carbamidomethyl[C];	3	orf|0|-|1618520-1619609|/	325,R,G/	1|0|0|	target	0
0000_XuPing_MC115_T_11_20PER.43559.43559.3.0.dta	43559	3	0	AVLGLGTGWFELEHDQLGYEFGTFTQR	22.5307	2.71466e-09		3	orf|0|+|3682860-3683934|/	156,R,F/	1|	target	0
0000_XuPing_MC115_T_10_20PER.44268.44268.3.0.dta	44268	3	0	LFTSESVTEGHPDKICDAISDSVLDALLEQDPK	31.7593	2.72636e-09	16,Carbamidomethyl[C];	3	orf|0|+|3127764-3128991|/	15,R,S/	1|0|	target	1
0000_XuPing_MC115_T_13_20PER.45893.45893.3.0.dta	45893	3	0	LGDPDEYGALAQHIIENPMLNGEVIR	27.1262	2.72908e-09		3	orf|0|-|5282881-5283640|/	217,R,L/	1|	target	0
0000_XuPing_MC115_T_11_20PER.43972.43972.3.0.dta	43972	3	0	ELVELAVLAESAGMDSATVSDHFQPWR	25.194	2.79789e-09		3	orf|0|+|860558-861575|/	21,R,H/	1|	target	0
0000_XuPing_MC115_T_13_20PER.51464.51464.3.0.dta	51464	3	0	IASNFDVFDFELSGQDITSIASLETGKR	26.7562	2.8198e-09		3	orf|0|-|2489692-2490553|/	247,R,L/	1|	target	1
0000_XuPing_MC115_T_8_20PER.31599.31599.2.0.dta	31599	2	0	VLLVDAGEQSNLPAHGIGGLLGSDGR	28.8897	2.86843e-09		3	orf|0|-|4393186-4394884|/	78,R,A/	2|	target	0
0000_XuPing_MC115_T_13_20PER.24193.24193.3.0.dta	24193	3	0	HAGGDDSAEGASVIDFAQHDSQHEGGDGELTENAG	31.216	2.95786e-09		3	orf|0|+|1726745-1727393|/	181,R,-/	1|	target	0
0000_XuPing_MC115_T_8_20PER.30779.30779.2.0.dta	30779	2	0	VASDLPAGHALDLGCGEGGDAVWLAER	27.6801	3.02759e-09	15,Carbamidomethyl[C];	3	orf|0|-|4393186-4394884|/	389,K,G/	2|0|	target	0
0000_XuPing_MC115_T_12_33PER.37507.37507.3.0.dta	37507	3	0	AAELLGVAPAHAAVFEDALSGVAAGR	25.9667	3.04124e-09		3	orf|0|-|1697505-1698477|/	250,R,A/	1|	target	0
0000_XuPing_MC115_T_13_20PER.45679.45679.3.0.dta	45679	3	0	QTLIALVDGTGLDEHESPGEATLQVIEGR	25.8786	3.09834e-09		3	orf|0|-|5792854-5793310|/	76,R,V/	2|	target	0
0000_XuPing_MC115_T_5_20PER.10327.10327.2.0.dta	10327	2	0	MNTGGVHGSALGADEVAATKK	32.0566	3.23415e-09		3	orf|0|-|3177578-3179669|/	277,K,I/	2|	target	1
0000_XuPing_MC115_T_13_20PER.32173.32173.2.0.dta	32173	2	0	VDQFDIYAHLDGGGPSGQAGALR	27.0079	3.25329e-09		3	orf|0|+|1646593-1647211|/	133,R,L/	1|	target	0
0000_XuPing_MC115_T_13_20PER.34256.34256.3.0.dta	34256	3	0	LIDENAQHLTDLDAAIGDADHGINMQR	32.2767	3.26437e-09		3	orf|0|-|2200243-2200954|/	42,R,G/	1|	target	0
0000_XuPing_MC115_T_10_20PER.25858.25858.2.0.dta	25858	2	0	ILAEANHPLVIQAETMDAGADK	28.6684	3.27778e-09		3	orf|0|-|5614903-5616190|/	400,R,A/	1|	target	0
0000_XuPing_MC115_T_8_20PER.42110.42110.4.0.dta	42110	4	0	LIASENYASPAVLLTMGTWFSDKYAEGTIGHR	27.214	3.36681e-09		3	orf|0|-|5341335-5342931|/	100,K,F/	1|	target	1
0000_XuPing_MC115_T_12_33PER.39154.39154.4.0.dta	39154	4	0	LFGGLIAAQSLGAAGATVDDDKVPQSLHAYFVR	25.5468	3.38166e-09		3	orf|0|+|6274294-6275461|/	156,R,G/	1|	target	1
0000_XuPing_MC115_T_13_20PER.46202.46202.4.2.dta	46202	4	0	NLGVHTHLEDDHAVAAGNLLADETVISQLLNGYTTSSAETFEDR	30.9153	3.38301e-09		3	orf|0|-|1773494-1774532|/	221,K,L/	2|	target	0
0000_XuPing_MC115_T_11_20PER.36764.36764.3.0.dta	36764	3	0	LTGNFWLPEKVPVSNDIQSWHTLTDNEK	23.9258	3.40882e-09		3	orf|0|+|1100531-1101536|/orf|0|+|2393821-2394826|/	41,R,Q/41,R,Q/	1|	target	1
0000_XuPing_MC115_T_7_20PER.42250.42250.4.0.dta	42250	4	0	LIASENYASPAVLLTMGTWFSDKYAEGTIGHR	26.2831	3.4555e-09		3	orf|0|-|5341335-5342931|/	100,K,F/	1|	target	1
0000_XuPing_MC115_T_10_20PER.39403.39403.4.0.dta	39403	4	0	TALFADGSGEITIFDPHELADGKPEVTTLSSPK	23.3041	3.46935e-09		3	orf|0|-|6116403-6117627|/	135,R,P/	1|	target	1
0000_XuPing_MC115_T_13_20PER.36246.36246.4.1.dta	36246	4	0	FGGSEAHEHGIVDATAHEGAVTLAATSLLRPLGSK	32.8593	3.48221e-09		3	orf|0|+|6612661-6613594|/	253,R,D/	1|	target	1
0000_XuPing_MC115_T_10_20PER.25731.25731.3.0.dta	25731	3	0	GFDGASCGVNVAIGAQSPDIAQGVDTAHETRVEGK	26.5479	3.56465e-09	7,Carbamidomethyl[C];	3	orf|0|+|3127764-3128991|/	94,K,A/	1|0|	target	1
0000_XuPing_MC115_T_8_20PER.25802.25802.2.0.dta	25802	2	0	APADLYAAGHAELAAYPSVQVR	30.3962	3.66184e-09		3	orf|0|-|4393186-4394884|/	104,R,R/	1|	target	0
0000_XuPing_MC115_T_12_33PER.37226.37226.3.0.dta	37226	3	0	DIENQYETQITQIEHEVSSSGQEVQSSAK	25.2911	3.67431e-09		3	CON_IPI00019359.3/	339,K,E/	1|	target	0
0000_XuPing_MC115_T_8_20PER.32427.32427.3.0.dta	32427	3	0	NQAILGNIGHFDNEIDMAALER	33.9674	3.73208e-09	17,Oxidation[M];	3	orf|0|+|1917163-1918768|/	394,K,S/	1|0|	target	0
0000_XuPing_MC115_T_10_20PER.44631.44631.3.0.dta	44631	3	0	ELNADSEHIEIGPSPAEADHIASFALPIDDLDLTVR	29.8528	3.73731e-09		3	orf|0|+|1613718-1614795|/	232,R,S/	1|	target	0
0000_XuPing_MC115_T_10_20PER.39531.39531.3.0.dta	39531	3	0	VIASTGADAAAALSGAVGAMSGPLHGGAPAR	27.3112	3.75454e-09		3	orf|0|+|5767400-5768732|/	253,R,V/	2|	target	0
0000_XuPing_MC115_T_8_20PER.32413.32413.3.1.dta	32413	3	0	NQAILGNIGHFDNEIDMAALER	34.2713	3.81166e-09	17,Oxidation[M];	3	orf|0|+|1917163-1918768|/	394,K,S/	2|0|	target	0
0000_XuPing_MC115_T_11_20PER.39804.39804.3.0.dta	39804	3	0	VVELGGIGPGPHAAMMLSDLGADVVR	21.3799	3.83154e-09		3	orf|0|-|5817550-5820391|/	598,R,V/	1|	target	0
0000_XuPing_MC115_T_13_20PER.45019.45019.4.0.dta	45019	4	0	VVIITGAGSGIGQATAQVLLDAGHHVVLAGR	23.3113	4.02959e-09		3	orf|0|+|2096386-2097199|/	29,K,R/	1|	target	0
0000_XuPing_MC115_T_12_33PER.41210.41210.3.0.dta	41210	3	0	MVEGGVATIEDVDKAVVAGLSHPMGPLR	29.7353	4.03403e-09	1,Oxidation[M];	3	orf|0|+|996597-997485|/	216,R,L/	2|0|	target	1
0000_XuPing_MC115_T_13_20PER.48086.48086.4.0.dta	48086	4	0	DGLGVLDHVLEHALDQLGGHDHTR	24.9605	4.08273e-09		3	orf|0|-|5787572-5788076|/	144,K,-/	1|	target	0
0000_XuPing_MC115_T_10_20PER.12675.12675.3.0.dta	12675	3	0	IGGHLVDNIDDHMTR	33.1119	4.08722e-09	13,Oxidation[M];	3	orf|0|+|4413349-4414615|/	65,R,L/	1|0|	target	0
0000_XuPing_MC115_T_13_20PER.33950.33950.5.0.dta	33950	5	0	RFGGSEAHEHGIVDATAHEGAVTLAATSLLRPLGSK	33.4098	4.08845e-09		3	orf|0|+|6612661-6613594|/	252,R,D/	1|	target	2
0000_XuPing_MC115_T_8_20PER.42056.42056.3.0.dta	42056	3	0	AEASDVANAVLDGADAVMLSGETSVGKYPLEAVR	29.2413	4.2485e-09		3	orf|0|+|3308823-3310266|/	299,R,T/	1|	target	1
0000_XuPing_MC115_T_5_20PER.28782.28782.6.2.dta	28782	6	0	ALTAVSDQTHITSVPSIEQGNNDSHAIGLGQMNLHGYLAR	26.0595	4.26766e-09		3	orf|0|+|1087250-1089980|/orf|0|+|2380540-2383270|/	636,R,E/636,R,E/	1|	target	0
0000_XuPing_MC115_T_12_33PER.42183.42183.3.0.dta	42183	3	0	RGHSAAETIVAGHSVGEIAAYAIAGVISADDAVK	29.0894	4.2698e-09		3	orf|0|+|4411998-4412988|/	101,K,L/	1|	target	1
0000_XuPing_MC115_T_12_33PER.26322.26322.3.0.dta	26322	3	0	AAGAIAHLNADHADSLLAMAR	28.5539	4.31745e-09		3	orf|0|+|6580582-6581422|/	197,R,N/	1|	target	0
0000_XuPing_MC115_T_12_33PER.34983.34983.4.0.dta	34983	4	0	RLEDALSGASVEHTIEFYPAGHGFAVPDHLSVYDEAAAQR	36.2148	4.33823e-09		3	orf|0|-|2748790-2750614|/	552,K,H/	1|	target	1
0000_XuPing_MC115_T_13_20PER.47576.47576.3.0.dta	47576	3	0	TVTGCNVENVSYGLGLCAECAVVCALHSGGGGR	25.9574	4.47303e-09	5,Carbamidomethyl[C];17,Carbamidomethyl[C];20,Carbamidomethyl[C];24,Carbamidomethyl[C];	3	orf|0|+|1766738-1767209|/	65,R,L/	2|0|0|0|0|	target	0
0000_XuPing_MC115_T_11_20PER.31204.31204.3.0.dta	31204	3	0	MGLGDAALIKDNHVAAAGSVVAALK	29.4656	4.69861e-09		3	orf|0|+|3280022-3281138|/	249,R,A/	1|	target	1
0000_XuPing_MC115_T_10_20PER.33829.33829.4.0.dta	33829	4	0	FVGAATFEALSGNPVHTGVFTDVHEVQHVR	21.5073	4.75105e-09		3	orf|0|+|3126391-3127651|/	50,R,I/	1|	target	0
0000_XuPing_MC115_T_11_20PER.33351.33351.4.0.dta	33351	4	0	ELAADGKPTLDLGVVSDKFATEHPDVVDTWR	27.9921	4.76819e-09		3	orf|0|+|137810-138842|/	210,R,E/	1|	target	2
0000_XuPing_MC115_T_12_33PER.17327.17327.2.0.dta	17327	2	0	GVDLTVNSGETHALMGPNGSGK	31.81	4.78156e-09	15,Oxidation[M];	3	orf|0|+|3199895-3200690|/	34,K,S/	2|0|	target	0
0000_XuPing_MC115_T_13_20PER.47742.47742.4.0.dta	47742	4	0	LIEHVDDLTDGLTEEVSSYRPTPEANSIAWLLWHSAR	34.9375	4.78825e-09		3	orf|0|+|972100-973429|/	289,R,C/	1|	target	1
0000_XuPing_MC115_T_4_20PER.34903.34903.4.0.dta	34903	4	0	MLNHNYIGTEHILLGLIHEGEGVAAK	43.0884	4.82141e-09	1,Oxidation[M];	3	orf|0|-|6153015-6155565|/	23,R,S/	2|0|	target	0
0000_XuPing_MC115_T_10_20PER.36723.36723.3.0.dta	36723	3	0	LDTVVLSTQHADGIDLEGTLTPDIR	25.4666	4.87815e-09		3	orf|0|+|3127764-3128991|/	201,R,E/	1|	target	0
0000_XuPing_MC115_T_11_20PER.33738.33738.3.0.dta	33738	3	0	LGAHLASGTTVMHEGFVNFNAGTLGTSMVEGR	32.4902	4.97271e-09		3	orf|0|+|5205961-5206909|/	168,R,I/	1|	target	0
0000_XuPing_MC115_T_8_20PER.30790.30790.2.0.dta	30790	2	0	VASDLPAGHALDLGCGEGGDAVWLAER	27.1762	4.99065e-09	15,Carbamidomethyl[C];	3	orf|0|-|4393186-4394884|/	389,K,G/	1|0|	target	0
0000_XuPing_MC115_T_13_20PER.45363.45363.5.0.dta	45363	5	0	LTDLAADPDAPAMVLVTHHVEEIPVGFSHGLILSEGK	27.3739	5.00614e-09		3	orf|0|+|1114682-1115564|/orf|0|+|2407972-2408854|/	208,R,V/208,R,V/	2|	target	0
0000_XuPing_MC115_T_12_33PER.27494.27494.3.0.dta	27494	3	0	AAGFDRPILHGLCTYGIGCK	29.7052	5.02822e-09	13,Carbamidomethyl[C];19,Carbamidomethyl[C];	3	orf|0|+|6001702-6002623|/	222,K,A/	1|0|0|	target	1
0000_XuPing_MC115_T_8_20PER.24200.24200.4.0.dta	24200	4	0	AYQADIDKTDPDLVLAHEASLQAAQAK	25.8299	5.04434e-09		3	orf|0|+|4481960-4483682|/	479,R,I/	1|	target	1
0000_XuPing_MC115_T_13_20PER.41792.41792.4.0.dta	41792	4	0	ILMHQPLGGVTGSAADIAIQAEQFAVIKK	29.8048	5.06709e-09	3,Oxidation[M];	3	orf|0|-|4762156-4762819|/	134,R,E/	1|0|	target	1
0000_XuPing_MC115_T_13_20PER.30763.30763.3.1.dta	30763	3	0	ILVENAQFESEIDADAAKEDAASDDER	25.6105	5.06861e-09		3	orf|0|-|5032273-5032657|/	85,R,T/	2|	target	1
0000_XuPing_MC115_T_10_20PER.11620.11620.3.0.dta	11620	3	0	TAADDASEEADGGDTVTASSTPAAAKPAPGAR	29.1904	5.2481e-09		3	orf|0|+|3024964-3026308|/	396,K,P/	2|	target	1
0000_XuPing_MC115_T_11_20PER.40825.40825.4.0.dta	40825	4	0	GTGGEIQLTDAIALLIEEDHPVHVVVHR	23.4973	5.35037e-09		3	orf|0|-|5553592-5554516|/	237,R,G/	1|	target	0
0000_XuPing_MC115_T_10_20PER.29823.29823.3.0.dta	29823	3	0	TEMGYPLHGHELSLDISPLQAR	27.351	5.42363e-09	3,Oxidation[M];	3	orf|0|-|4361094-4362198|/	235,R,C/	1|0|	target	0
0000_XuPing_MC115_T_13_20PER.17506.17506.2.0.dta	17506	2	0	VLEQTVVAHGGTPSEADIAK	28.3153	5.47048e-09		3	orf|0|-|4491116-4491875|/	48,R,W/	1|	target	0
0000_XuPing_MC115_T_13_20PER.44525.44525.3.0.dta	44525	3	0	FFGGDLDQVPTHCLTQGLGTIMEAR	23.6652	5.66307e-09	13,Carbamidomethyl[C];	3	orf|0|+|2193093-2193897|/	174,R,H/	1|0|	target	0
0000_XuPing_MC115_T_7_20PER.38358.38358.5.0.dta	38358	5	0	FASSLPALLAGGGVDTGIDSVALHHYLTFHSVVPPPR	26.4751	5.79367e-09		3	orf|0|-|2675745-2677620|/	181,R,T/	1|	target	0
0000_XuPing_MC115_T_10_20PER.38943.38943.3.0.dta	38943	3	0	HVEAIDAYWVTAAEHGMNASTFTAR	25.4217	5.80179e-09		3	orf|0|+|5767400-5768732|/	228,R,V/	1|	target	0
0000_XuPing_MC115_T_13_20PER.50009.50009.4.1.dta	50009	4	0	ALAQQPTELLLDEPTNHLDIAHQLEILALIR	23.7266	5.84488e-09		3	orf|0|-|4650518-4651775|/	312,R,E/	1|	target	0
0000_XuPing_MC115_T_11_20PER.10465.10465.3.0.dta	10465	3	0	GSYGSGGSSYGSGGGSYGSGGGGGGHGSYGSGSSSGGYR	26.3857	5.89477e-09		3	CON_IPI00220327.3/	549,R,G/	1|	target	0
0000_XuPing_MC115_T_13_20PER.43541.43541.3.0.dta	43541	3	0	SIEKLEDLDLVSQDLLIAHAGELEK	29.8072	6.17597e-09		3	orf|0|-|6532903-6533509|/	141,K,F/	1|	target	1
0000_XuPing_MC115_T_11_20PER.41674.41674.3.0.dta	41674	3	0	AALTSGAADLVVGALPFDLTGPAALHAPASAR	25.1097	6.19576e-09		3	orf|0|-|2003490-2004765|/	93,R,V/	1|	target	0
0000_XuPing_MC115_T_12_33PER.39895.39895.4.0.dta	39895	4	0	MVEGGVATIEDVDKAVVAGLSHPMGPLR	29.4827	6.19886e-09	24,Oxidation[M];	3	orf|0|+|996597-997485|/	216,R,L/	1|0|	target	1
0000_XuPing_MC115_T_12_33PER.41188.41188.4.1.dta	41188	4	0	VEAARPYAAEITNMLTELAGASALDHPLLVER	33.4591	6.43895e-09	14,Oxidation[M];	3	orf|0|-|5034140-5035064|/	40,R,K/	2|0|	target	1
0000_XuPing_MC115_T_8_20PER.28691.28691.3.0.dta	28691	3	0	TPGGSSGGSGAAVAAGVVHVALGSDTGGSIR	30.1271	6.77653e-09		3	orf|0|+|1154451-1155963|/	180,R,I/	1|	target	0
0000_XuPing_MC115_T_12_33PER.33117.33117.3.0.dta	33117	3	0	AVHVKDDGLHGSDLIQTAWTLAR	31.3826	6.83438e-09		3	orf|0|+|2432544-2433396|/	105,K,A/	2|	target	1
0000_XuPing_MC115_T_10_20PER.43143.43143.3.0.dta	43143	3	0	TTVALHAVANAQAAGGIAAFIDAEHALDPEYAK	28.41	6.83506e-09		3	orf|0|+|2792305-2793445|/	105,K,K/	1|	target	0
0000_XuPing_MC115_T_10_20PER.30369.30369.3.0.dta	30369	3	0	TYLAMCSVEGGMEIEEVAATKPER	29.2651	7.04463e-09	5,Oxidation[M];6,Carbamidomethyl[C];	3	orf|0|-|5614903-5616190|/	153,R,L/	1|0|0|	target	1
0000_XuPing_MC115_T_13_20PER.49850.49850.4.1.dta	49850	4	0	MNIIGNPGVAKEDFELWSLAVSAINGCGHCLAAHEK	29.3026	7.04604e-09	27,Carbamidomethyl[C];30,Carbamidomethyl[C];	3	orf|0|-|4987121-4987655|/	104,R,T/	1|0|0|	target	1
0000_XuPing_MC115_T_13_20PER.23684.23684.5.0.dta	23684	5	0	AIDYEDAVSAAHQAAEHGGHAHVHDHGGGGGFEITR	22.6643	7.04815e-09		3	orf|0|-|6151759-6152587|/	42,R,T/	1|	target	0
0000_XuPing_MC115_T_12_33PER.40225.40225.4.0.dta	40225	4	0	IDTGHDHGAGDTLAAAAACALAHGMDMPDAVAFAK	31.0563	7.12184e-09	19,Carbamidomethyl[C];	3	orf|0|-|910495-911602|/	304,R,G/	1|0|	target	0
0000_XuPing_MC115_T_13_20PER.23710.23710.6.0.dta	23710	6	0	AIDYEDAVSAAHQAAEHGGHAHVHDHGGGGGFEITR	23.6554	7.33653e-09		3	orf|0|-|6151759-6152587|/	42,R,T/	1|	target	0
0000_XuPing_MC115_T_13_20PER.42953.42953.3.0.dta	42953	3	0	LMQAALAEVGDYPCHINAQTYLEDMYGK	27.5892	7.3402e-09	14,Carbamidomethyl[C];	3	orf|0|+|2694584-2695211|/	149,R,H/	2|0|	target	0
0000_XuPing_MC115_T_13_20PER.34141.34141.2.0.dta	34141	2	0	VNLFADATEDHQWIHVDPEK	27.0007	7.3888e-09		3	orf|0|+|2281373-2281844|/	37,R,A/	1|	target	0
0000_XuPing_MC115_T_5_20PER.35810.35810.4.0.dta	35810	4	0	LDPYLNVDPGTMNPFQHGEVFVTEDGAETDLDVGHYER	31.0274	7.44071e-09		3	orf|0|-|3809959-3811801|/	73,K,F/	1|	target	0
0000_XuPing_MC115_T_5_20PER.8522.8522.3.0.dta	8522	3	0	MNTGGVHGSALGADEVAATKK	31.2246	7.45486e-09	1,Oxidation[M];	3	orf|0|-|3177578-3179669|/	277,K,I/	1|0|	target	1
0000_XuPing_MC115_T_2_20PER.37593.37593.3.1.dta	37593	3	0	KLQQLSPGVVLTGLGGATETAIHATLFEAK	35.6524	7.49522e-09		3	orf|0|-|4600280-4603805|/	831,R,E/	2|	target	1
0000_XuPing_MC115_T_13_20PER.30104.30104.4.1.dta	30104	4	0	WYHDHLGMIVLHEEINEEQGVR	28.903	7.57888e-09		3	orf|0|+|5016442-5017192|/	128,K,E/	1|	target	0
0000_XuPing_MC115_T_12_33PER.24520.24520.3.0.dta	24520	3	0	MIELSGTHADGAHPYLVLPEQTR	34.8906	7.62068e-09	1,Oxidation[M];	3	orf|0|+|827666-828575|/	159,K,T/	2|0|	target	0
0000_XuPing_MC115_T_1_20PER.32709.32709.2.0.dta	32709	2	0	VDLTGGLGDIKIDMAELAAK	31.5279	7.65276e-09		3	orf|0|-|4853048-4862321|/	2393,K,A/	1|	target	1
0000_XuPing_MC115_T_10_20PER.39516.39516.3.0.dta	39516	3	0	VIASTGADAAAALSGAVGAMSGPLHGGAPAR	24.7277	7.65888e-09		3	orf|0|+|5767400-5768732|/	253,R,V/	1|	target	0
0000_XuPing_MC115_T_13_20PER.50016.50016.4.0.dta	50016	4	0	NLGVHTHLEDDHAVAAGNLLADETVISQLLNGYTTSSAETFEDR	29.2125	7.65888e-09		3	orf|0|-|1773494-1774532|/	221,K,L/	2|	target	0
0000_XuPing_MC115_T_10_20PER.48243.48243.4.1.dta	48243	4	0	TWAAPMFFAPIGVIALCAQDGHGDAASAQASAR	28.072	7.72349e-09	17,Carbamidomethyl[C];	3	orf|0|-|4031715-4032996|/	121,K,T/	2|0|	target	0
0000_XuPing_MC115_T_7_20PER.27737.27737.3.0.dta	27737	3	0	SSEADIDKALDAAHAAAPAWGK	26.2314	7.76142e-09		3	orf|0|+|1633053-1634880|/	155,R,T/	1|	target	1
0000_XuPing_MC115_T_6_20PER.30741.30741.3.0.dta	30741	3	0	DIENQYETQITQIEHEVSSSGQEVQSSAK	22.7768	7.80111e-09		3	CON_IPI00019359.3/	339,K,E/	1|	target	0
0000_XuPing_MC115_T_7_20PER.42305.42305.3.0.dta	42305	3	0	GVLVVNAPTSNIHSAAEHAIALLLATAR	21.4515	7.81829e-09		3	orf|0|+|2460441-2462034|/	90,R,Q/	1|	target	0
0000_XuPing_MC115_T_12_33PER.29013.29013.3.0.dta	29013	3	0	DLGLAMAAVSSTGASAPLGSHAAEIYAK	24.1496	7.91663e-09	6,Oxidation[M];	3	orf|0|-|1587676-1589041|/	408,K,F/	1|0|	target	0
0000_XuPing_MC115_T_10_20PER.48025.48025.3.1.dta	48025	3	0	VQLNPLEEASAYQQLLDEFGVTHDELAAR	26.6354	7.97783e-09		3	orf|0|-|6980695-6981790|/	196,R,I/	2|	target	0
0000_XuPing_MC115_T_11_20PER.36500.36500.3.0.dta	36500	3	0	HLDDVTHEVDIKDVVGVIDEVR	31.3935	8.0122e-09		3	orf|0|-|2156594-2157680|/	324,R,A/	1|	target	1
0000_XuPing_MC115_T_10_20PER.18575.18575.3.0.dta	18575	3	0	GLMTTIHAYTQDQNLQDGPHK	27.9871	8.1398e-09	3,Oxidation[M];	3	orf|0|+|3157283-3158345|/	193,K,D/	1|0|	target	0
0000_XuPing_MC115_T_13_20PER.34183.34183.4.1.dta	34183	4	0	LIDENAQHLTDLDAAIGDADHGINMQR	23.1879	8.40953e-09		3	orf|0|-|2200243-2200954|/	42,R,G/	2|	target	0
0000_XuPing_MC115_T_12_33PER.40128.40128.4.2.dta	40128	4	0	VTDVSHVHALDLLLTQLEQTHGLPVGR	28.0707	8.41037e-09		3	orf|0|-|5164521-5165520|/	116,K,I/	2|	target	0
0000_XuPing_MC115_T_11_20PER.33606.33606.3.0.dta	33606	3	0	IAEDAPHHPFSIDDVADALVR	25.198	8.4348e-09		3	orf|0|-|5504108-5505215|/	196,R,K/	1|	target	0
0000_XuPing_MC115_T_13_20PER.49055.49055.4.0.dta	49055	4	0	TEHLPNITGPTVFTHGSSDPFGTIGEVTAAAALINGPTEVVAIDGAR	28.3442	8.43649e-09		3	orf|0|-|909858-910575|/	167,R,H/	1|	target	0
0000_XuPing_MC115_T_8_20PER.25794.25794.2.0.dta	25794	2	0	APADLYAAGHAELAAYPSVQVR	29.0919	8.63277e-09		3	orf|0|-|4393186-4394884|/	104,R,R/	2|	target	0
0000_XuPing_MC115_T_10_20PER.40223.40223.3.0.dta	40223	3	0	GVECSTGSACTAGVAQASHVLIAMGADAVK	21.2221	8.68473e-09	4,Carbamidomethyl[C];10,Carbamidomethyl[C];	3	orf|0|+|2437686-2439030|/	373,K,A/	1|0|0|	target	0
0000_XuPing_MC115_T_13_20PER.45531.45531.3.0.dta	45531	3	0	LLDAGAQVVVIDLKGEEVVAELGDR	24.9129	8.69602e-09		3	orf|0|-|5282881-5283640|/	24,R,A/	1|	target	1
0000_XuPing_MC115_T_10_20PER.39733.39733.4.0.dta	39733	4	0	VIASTGADAAAALSGAVGAMSGPLHGGAPAR	24.1346	8.70559e-09		3	orf|0|+|5767400-5768732|/	253,R,V/	1|	target	0
0000_XuPing_MC115_T_10_20PER.40391.40391.3.0.dta	40391	3	0	LGEEVISECMHIFGGSGYLVDETPLGK	29.7134	8.79924e-09	9,Carbamidomethyl[C];10,Oxidation[M];	3	orf|0|-|2205245-2206880|/	476,R,W/	1|0|0|	target	0
0000_XuPing_MC115_T_8_20PER.42672.42672.5.2.dta	42672	5	0	ILESLGHHVTPGPGPVIDPDAVADAIAVLHNVSNAQLHAFAASHLGR	35.3815	8.91082e-09		3	orf|0|+|3567058-3568588|/	314,R,E/	2|	target	0
0000_XuPing_MC115_T_13_20PER.44903.44903.3.0.dta	44903	3	0	IVTIDYIDDLDGVPIDEKDVDTVEFSYR	20.7263	8.93491e-09		3	orf|0|-|1127740-1128214|/	26,K,G/	1|	target	1
0000_XuPing_MC115_T_13_20PER.36629.36629.5.0.dta	36629	5	0	VSLIVTTHQHQDHWLALQAVTEATGAPTAAHALDAGALPVKPDR	29.801	9.0238e-09		3	orf|0|+|3878568-3881685|/	885,K,I/	1|	target	1
0000_XuPing_MC115_T_7_20PER.37808.37808.3.0.dta	37808	3	0	LREYFVTHGYDTTLDDAAFAEAAALVQTR	29.4292	9.03102e-09		3	orf|0|+|2466433-2467900|/	345,R,V/	1|	target	1
0000_XuPing_MC115_T_13_20PER.35580.35580.2.0.dta	35580	2	0	AVHVKDDGLHGSDLIQTAWTLAR	28.6882	9.03735e-09		3	orf|0|+|2432544-2433396|/	105,K,A/	2|	target	1
0000_XuPing_MC115_T_13_20PER.30943.30943.5.0.dta	30943	5	0	AVSRPHGFNVGLNLGSSAGGSLAEHLHMHVVPR	26.5543	9.15926e-09		3	orf|0|+|2995141-2995885|/	163,K,W/	1|	target	1
0000_XuPing_MC115_T_13_20PER.46491.46491.4.0.dta	46491	4	0	GHLYTFHQLIGHADALLDEVCDKLR	31.134	9.17668e-09	21,Carbamidomethyl[C];	3	orf|0|-|2458457-2459489|/	239,R,E/	1|0|	target	1
0000_XuPing_MC115_T_4_20PER.35466.35466.4.0.dta	35466	4	0	MLNHNYIGTEHILLGLIHEGEGVAAK	34.9279	9.20057e-09		3	orf|0|-|6153015-6155565|/	23,R,S/	1|	target	0
0000_XuPing_MC115_T_12_33PER.22254.22254.4.0.dta	22254	4	0	AAGAIAHLNADHADSLLAMAR	31.3974	9.23006e-09	19,Oxidation[M];	3	orf|0|+|6580582-6581422|/	197,R,N/	2|0|	target	0
0000_XuPing_MC115_T_7_20PER.39132.39132.3.1.dta	39132	3	0	IGTLLGGANVNILAAQLSQDASGDHATVMLR	29.3972	9.28282e-09		3	orf|0|+|2460441-2462034|/	472,K,V/	2|	target	0
0000_XuPing_MC115_T_12_33PER.29784.29784.4.1.dta	29784	4	0	VTDMGGPEVVEHPDLAQMYLAAHSSR	24.2139	9.30699e-09		3	orf|0|+|5588515-5589364|/	216,R,R/	1|	target	0
0000_XuPing_MC115_T_12_33PER.17322.17322.3.0.dta	17322	3	0	GVDLTVNSGETHALMGPNGSGK	27.4736	9.35458e-09	15,Oxidation[M];	3	orf|0|+|3199895-3200690|/	34,K,S/	1|0|	target	0
0000_XuPing_MC115_T_5_20PER.37016.37016.3.1.dta	37016	3	0	TQLLMDAVADKLEIQVSQNDLTER	28.1509	9.5302e-09		3	orf|0|-|4762877-4764410|/	394,K,L/	2|	target	1
0000_XuPing_MC115_T_12_33PER.27718.27718.4.3.dta	27718	4	0	LLFVHAHPDDETLTTGGTIAHYVAR	26.7046	9.68294e-09		3	orf|0|-|5230357-5231239|/	12,R,S/	2|	target	0
0000_XuPing_MC115_T_7_20PER.38327.38327.5.0.dta	38327	5	0	FASSLPALLAGGGVDTGIDSVALHHYLTFHSVVPPPR	27.8588	9.69554e-09		3	orf|0|-|2675745-2677620|/	181,R,T/	2|	target	0
0000_XuPing_MC115_T_10_20PER.17649.17649.2.0.dta	17649	2	0	LLEGEDAHLSSSQFSSGSQSSR	25.5061	9.73927e-09		3	CON_IPI00384444.5/CON_IPI00828528.1/	417,R,D/39,R,D/	1|	target	0
0000_XuPing_MC115_T_10_20PER.33634.33634.2.0.dta	33634	2	0	LGSAGIGVGVSLHDSAICVLR	26.0479	9.99281e-09	18,Carbamidomethyl[C];	3	orf|0|-|2205245-2206880|/	232,R,R/	1|0|	target	0
0000_XuPing_MC115_T_13_20PER.20268.20268.3.0.dta	20268	3	0	VNSDAADELHVHSNPEHNFPIEPR	31.3084	1.01296e-08		3	orf|0|+|6563961-6564408|/	92,R,S/	2|	target	0
0000_XuPing_MC115_T_13_20PER.43654.43654.3.0.dta	43654	3	0	EGNADYAVIALLQNPEDVDTYVDHPAHVELSR	25.6859	1.03105e-08		3	orf|0|-|2089689-2090028|/	56,R,Q/	2|	target	0
0000_XuPing_MC115_T_7_20PER.27735.27735.3.0.dta	27735	3	0	SSEADIDKALDAAHAAAPAWGK	33.7192	1.04194e-08		3	orf|0|+|1633053-1634880|/	155,R,T/	2|	target	1
0000_XuPing_MC115_T_8_20PER.34936.34936.2.0.dta	34936	2	0	NQAILGNIGHFDNEIDMAALER	28.265	1.04371e-08		3	orf|0|+|1917163-1918768|/	394,K,S/	1|	target	0
0000_XuPing_MC115_T_7_20PER.42249.42249.4.2.dta	42249	4	0	LIASENYASPAVLLTMGTWFSDKYAEGTIGHR	26.8792	1.0459e-08		3	orf|0|-|5341335-5342931|/	100,K,F/	2|	target	1
0000_XuPing_MC115_T_13_20PER.43565.43565.4.0.dta	43565	4	0	RHEVLDVIVDAEDRNAAIDNVANLLGTSR	27.9319	1.05589e-08		3	orf|0|-|6620468-6621263|/	66,R,T/	1|	target	2
0000_XuPing_MC115_T_5_20PER.28703.28703.5.1.dta	28703	5	0	ALTAVSDQTHITSVPSIEQGNNDSHAIGLGQMNLHGYLAR	26.3514	1.07099e-08		3	orf|0|+|1087250-1089980|/orf|0|+|2380540-2383270|/	636,R,E/636,R,E/	2|	target	0
0000_XuPing_MC115_T_12_33PER.35026.35026.4.0.dta	35026	4	0	DLLSALPEGVAAGDYTTSAQDKPALVATEATTR	25.7995	1.07614e-08		3	orf|0|-|5155121-5156024|/	123,R,A/	1|	target	1
0000_XuPing_MC115_T_10_20PER.48705.48705.3.0.dta	48705	3	0	VIEALDCPVMHDDQHGTAIVVLAALLGAVK	29.3344	1.08598e-08	7,Carbamidomethyl[C];10,Oxidation[M];	3	orf|0|-|5155972-5157166|/	163,R,V/	1|0|0|	target	0
0000_XuPing_MC115_T_13_20PER.30533.30533.3.0.dta	30533	3	0	GDVVDTKDIESADDAHAWFVDQR	24.8314	1.08696e-08		3	orf|0|-|5806752-5807022|/	38,K,A/	1|	target	1
0000_XuPing_MC115_T_12_33PER.42158.42158.3.0.dta	42158	3	0	DGAPVLLGHTLDDQAETVLLGLAR	26.992	1.09986e-08		3	orf|0|-|6173570-6174944|/	246,R,G/	1|	target	0
0000_XuPing_MC115_T_12_33PER.17768.17768.3.0.dta	17768	3	0	HLLAHTSGVAMNSADTVAQVGQR	28.2525	1.10151e-08		3	orf|0|-|4424909-4425935|/	141,R,R/	1|	target	0
0000_XuPing_MC115_T_8_20PER.39599.39599.4.0.dta	39599	4	0	TTHHLFQPLLYQVATGIISEGEIAPATR	28.1906	1.10393e-08		3	orf|0|+|3683937-3685407|/	75,R,V/	1|	target	0
0000_XuPing_MC115_T_13_20PER.37217.37217.4.1.dta	37217	4	0	LFLTHMIAHHEGAIDMAQEEVNEGRFEDAVQMAR	29.2334	1.1128e-08		3	orf|0|-|5113878-5114541|/	167,K,T/	1|	target	1
0000_XuPing_MC115_T_10_20PER.37690.37690.3.0.dta	37690	3	0	TGIAADQVEDVILGHCYPNSEAPAIGR	25.9657	1.11369e-08	16,Carbamidomethyl[C];	3	orf|0|+|2287130-2288447|/	74,R,V/	1|0|	target	0
0000_XuPing_MC115_T_8_20PER.21369.21369.4.1.dta	21369	4	0	VGSHCVIGPDTTLTHVTVGDGASVVR	30.0422	1.11782e-08	5,Carbamidomethyl[C];	3	orf|0|+|5509434-5511057|/	356,R,T/	2|0|	target	0
0000_XuPing_MC115_T_5_20PER.30878.30878.4.0.dta	30878	4	0	AKEMSAFDAFNAVQDHVLHAAQAHIDR	28.9083	1.12477e-08	4,Oxidation[M];	3	orf|0|+|4555009-4558642|/	1087,K,V/	1|0|	target	1
0000_XuPing_MC115_T_11_20PER.36463.36463.3.0.dta	36463	3	0	HLDDVTHEVDIKDVVGVIDEVR	31.2192	1.13676e-08		3	orf|0|-|2156594-2157680|/	324,R,A/	2|	target	1
0000_XuPing_MC115_T_13_20PER.48711.48711.4.0.dta	48711	4	0	EVDPLMDVLVHTQDICVPLGIEHPMPVDAAVAVAQR	27.1303	1.14486e-08	16,Carbamidomethyl[C];	3	orf|0|+|5433073-5433694|/	109,K,L/	1|0|	target	0
0000_XuPing_MC115_T_5_20PER.34766.34766.3.0.dta	34766	3	0	WVASDDCETEHGAAAALSDVHGVLIPGGFGIR	28.4796	1.14922e-08	7,Carbamidomethyl[C];	3	orf|0|-|3809959-3811801|/	365,R,G/	1|0|	target	0
0000_XuPing_MC115_T_8_20PER.28304.28304.3.0.dta	28304	3	0	RVLLVDAGEQSNLPAHGIGGLLGSDGR	32.3923	1.15371e-08		3	orf|0|-|4393186-4394884|/	77,R,A/	1|	target	1
0000_XuPing_MC115_T_11_20PER.32504.32504.3.0.dta	32504	3	0	LYGVEESAYSNEDEMFDLIHQMR	31.0757	1.15787e-08	15,Oxidation[M];	3	orf|0|+|3570103-3571024|/	42,R,S/	2|0|	target	0
0000_XuPing_MC115_T_13_20PER.33320.33320.5.0.dta	33320	5	0	LLPDVLGNPASHQQDSHSDGLLEGPSYTRPPSWR	22.4098	1.15868e-08		3	orf|0|+|2520524-2521769|/	344,R,G/	1|	target	1
0000_XuPing_MC115_T_7_20PER.10526.10526.3.0.dta	10526	3	0	GSYGSGGSSYGSGGGSYGSGGGGGGHGSYGSGSSSGGYR	26.3802	1.16077e-08		3	CON_IPI00220327.3/	549,R,G/	1|	target	0
0000_XuPing_MC115_T_11_20PER.32394.32394.3.0.dta	32394	3	0	TIEGKPSATYLWEDKGVVPLLK	24.9133	1.16088e-08		3	orf|0|+|3570103-3571024|/	91,R,I/	1|	target	2
0000_XuPing_MC115_T_13_20PER.46828.46828.3.0.dta	46828	3	0	AAVVAAAHPSASVAWATLAEQALDDDKAVTAYAYAR	33.3459	1.1646e-08		3	orf|0|+|840168-841218|/	242,K,T/	2|	target	1
0000_XuPing_MC115_T_10_20PER.36036.36036.3.0.dta	36036	3	0	GSPVSFVVDGVHAHDVGQVLDDDGVAVR	23.8828	1.17361e-08		3	orf|0|+|3200443-3201937|/	423,R,V/	1|	target	0
0000_XuPing_MC115_T_10_20PER.40736.40736.3.0.dta	40736	3	0	ALAALVEGPDGSPGVFVSDGFGVVHR	24.0264	1.18398e-08		3	orf|0|+|3158338-3159577|/	145,K,K/	1|	target	0
0000_XuPing_MC115_T_4_20PER.41479.41479.3.0.dta	41479	3	0	LAEELSVGEHQVAAAIHLLDEGSTVPFIAR	36.9514	1.19767e-08		3	orf|0|+|2898883-2901442|/	73,R,Y/	2|	target	0
0000_XuPing_MC115_T_4_20PER.28403.28403.5.0.dta	28403	5	0	ALTAVSDQTHITSVPSIEQGNNDSHAIGLGQMNLHGYLAR	26.5098	1.20476e-08		3	orf|0|+|1087250-1089980|/orf|0|+|2380540-2383270|/	636,R,E/636,R,E/	1|	target	0
0000_XuPing_MC115_T_8_20PER.42264.42264.5.1.dta	42264	5	0	LPSGAILGPGAGDNAAAALGLGAGPGDCIVSLGTSGVVSAVGDAAPHDPEGIVAGFADASGR	30.0633	1.21347e-08	28,Carbamidomethyl[C];	3	orf|0|+|3337953-3339387|/	227,R,Q/	2|0|	target	0
0000_XuPing_MC115_T_10_20PER.48645.48645.3.0.dta	48645	3	0	LTEQDIANAIEQSAAVVGHLR	25.9002	1.22542e-08		3	orf|0|+|1315711-1316794|/	263,K,L/	1|	target	0
0000_XuPing_MC115_T_5_20PER.38729.38729.4.0.dta	38729	4	0	HLGNFPQAFTHLALINAVVHVIR	30.0735	1.23242e-08		3	orf|0|+|4621760-4624109|/	742,R,A/	1|	target	0
0000_XuPing_MC115_T_10_20PER.36372.36372.4.0.dta	36372	4	0	GHDDSAVALGDFKVDPDAELERPNQFALIDTAGNR	29.1157	1.23885e-08		3	orf|0|-|6116403-6117627|/	257,K,L/	1|	target	2
0000_XuPing_MC115_T_13_20PER.48109.48109.5.0.dta	48109	5	0	DGLGVLDHVLEHALDQLGGHDHTR	22.9513	1.26009e-08		3	orf|0|-|5787572-5788076|/	144,K,-/	1|	target	0
0000_XuPing_MC115_T_12_33PER.33897.33897.3.0.dta	33897	3	0	DLGLAMAAVSSTGASAPLGSHAAEIYAK	22.9861	1.26526e-08		3	orf|0|-|1587676-1589041|/	408,K,F/	1|	target	0
0000_XuPing_MC115_T_13_20PER.39255.39255.2.0.dta	39255	2	0	SLGSDNAINVVHATVAALK	28.2622	1.26881e-08		3	orf|0|+|1564855-1565530|/	162,K,L/	1|	target	0
0000_XuPing_MC115_T_11_20PER.29674.29674.4.1.dta	29674	4	0	VLLECTMSGLATCPVTHVTELHTSR	23.2943	1.30184e-08	5,Carbamidomethyl[C];13,Carbamidomethyl[C];	3	orf|0|-|5337701-5338736|/	273,K,D/	1|0|0|	target	0
0000_XuPing_MC115_T_13_20PER.44421.44421.4.1.dta	44421	4	0	GFGFIAPEDGSADVFVHYTEIQGSGFR	25.5681	1.30706e-08		3	orf|0|-|6230013-6230322|/	49,K,T/	1|	target	0
0000_XuPing_MC115_T_7_20PER.34288.34288.4.0.dta	34288	4	0	FVLENSESVLVFAETDAHADKVEQLR	22.8277	1.31782e-08		3	orf|0|+|4335638-4337471|/	122,R,D/	1|	target	1
0000_XuPing_MC115_T_7_20PER.30914.30914.2.0.dta	30914	2	0	KTDDVAGDGTTTATVLAQALVR	28.1921	1.32284e-08		3	orf|0|+|965428-967165|/	116,K,E/	1|	target	1
0000_XuPing_MC115_T_5_20PER.30820.30820.4.1.dta	30820	4	0	AKEMSAFDAFNAVQDHVLHAAQAHIDR	31.7215	1.33373e-08	4,Oxidation[M];	3	orf|0|+|4555009-4558642|/	1087,K,V/	2|0|	target	1
0000_XuPing_MC115_T_12_33PER.33109.33109.2.0.dta	33109	2	0	AVHVKDDGLHGSDLIQTAWTLAR	26.5442	1.33467e-08		3	orf|0|+|2432544-2433396|/	105,K,A/	1|	target	1
0000_XuPing_MC115_T_13_20PER.48070.48070.4.0.dta	48070	4	0	DGLGVLDHVLEHALDQLGGHDHTR	26.3744	1.33988e-08		3	orf|0|-|5787572-5788076|/	144,K,-/	2|	target	0
0000_XuPing_MC115_T_13_20PER.51529.51529.4.0.dta	51529	4	0	LVGVSMGSFIAQELMVARPELVHSAALMATR	21.4739	1.34095e-08		3	orf|0|+|1171521-1172469|/	125,R,G/	1|	target	1
0000_XuPing_MC115_T_12_33PER.42304.42304.3.0.dta	42304	3	0	TCILTDDMIDTGGTIAGAVNLLREDGAK	22.9488	1.34997e-08	2,Carbamidomethyl[C];	3	orf|0|+|5511089-5512139|/	248,K,D/	1|0|	target	1
0000_XuPing_MC115_T_8_20PER.36242.36242.4.1.dta	36242	4	0	TVEEAIGEADIVITATGNKDIITLDHMK	29.5617	1.35809e-08	27,Oxidation[M];	3	orf|0|+|1917163-1918768|/	363,R,A/	2|0|	target	1
0000_XuPing_MC115_T_13_20PER.43663.43663.4.0.dta	43663	4	0	EGNADYAVIALLQNPEDVDTYVDHPAHVELSR	22.3964	1.37944e-08		3	orf|0|-|2089689-2090028|/	56,R,Q/	1|	target	0
0000_XuPing_MC115_T_13_20PER.44240.44240.2.0.dta	44240	2	0	ILTAEEAKEYGIIDTVLQYR	26.714	1.3947e-08		3	orf|0|-|4761503-4762472|/	296,K,K/	1|	target	1
0000_XuPing_MC115_T_8_20PER.24502.24502.5.0.dta	24502	5	0	LAAQGEVGPGGGPAGDLYVEVHEKPHDVFVR	26.6497	1.40015e-08		3	orf|0|-|4581100-4582285|/	242,R,D/	1|	target	1
0000_XuPing_MC115_T_5_20PER.26948.26948.3.0.dta	26948	3	0	LANLEATLAETDSNDGDGLGGSTGLGHTR	24.8862	1.40366e-08		3	orf|0|+|1657327-1659376|/	106,R,W/	1|	target	0
0000_XuPing_MC115_T_12_33PER.20082.20082.3.0.dta	20082	3	0	REPAVAGDRPELTEASVVVAGGR	27.806	1.41112e-08		3	orf|0|+|2433457-2434420|/	186,K,G/	1|	target	2
0000_XuPing_MC115_T_13_20PER.36464.36464.2.0.dta	36464	2	0	LAVDAGFAALTVGSHPVADSIGK	24.649	1.41507e-08		3	orf|0|+|496944-497778|/	61,R,S/	1|	target	0
0000_XuPing_MC115_T_11_20PER.43676.43676.4.0.dta	43676	4	0	ATEYNNAAEAFAAQLVTAEQSVEDLKGLHDQALQAAGQAK	28.5496	1.42402e-08		3	orf|0|+|2770669-2771548|/	108,K,K/	1|	target	1
0000_XuPing_MC115_T_10_20PER.23923.23923.4.0.dta	23923	4	0	ILAEANHPLVIQAETMDAGADKAAELANK	32.7046	1.42829e-08	16,Oxidation[M];	3	orf|0|-|5614903-5616190|/	400,R,-/	1|0|	target	1
0000_XuPing_MC115_T_13_20PER.48528.48528.3.0.dta	48528	3	0	VAGLDAGADDYLPKPFALEELLAR	22.4215	1.42987e-08		3	orf|0|-|5569547-5570246|/	92,R,M/	1|	target	1
0000_XuPing_MC115_T_4_20PER.35651.35651.4.0.dta	35651	4	0	DGTYLADHVIIDEAQDLHATHWALLR	27.2443	1.43173e-08		3	orf|0|+|1343147-1345358|/	478,R,A/	1|	target	0
0000_XuPing_MC115_T_12_33PER.25430.25430.4.1.dta	25430	4	0	FAEDGTKPSGFNDTGSELITDKPMPGLESK	26.3406	1.43502e-08		3	orf|0|-|6850976-6852026|/	309,K,D/	2|	target	2
0000_XuPing_MC115_T_10_20PER.22559.22559.3.0.dta	22559	3	0	SKEEAEALYHSKYEELQVTVGR	26.1645	1.44771e-08		3	CON_IPI00021304.1/	368,R,H/	1|	target	2
0000_XuPing_MC115_T_13_20PER.26494.26494.3.1.dta	26494	3	0	GASSGGIVTQEAPIHVSNVMVVDSDGKPTR	24.8661	1.45482e-08		3	orf|0|+|1562331-1562646|/	52,R,V/	2|	target	1
0000_XuPing_MC115_T_10_20PER.27581.27581.3.0.dta	27581	3	0	LMGAGITSDAFHMVAPAADGLR	34.9603	1.45642e-08	2,Oxidation[M];13,Oxidation[M];	3	orf|0|+|4413349-4414615|/	270,R,A/	2|0|0|	target	0
0000_XuPing_MC115_T_13_20PER.45370.45370.4.0.dta	45370	4	0	IDTGHDHGAGDTLAAAAACALAHGMDMPDAVAFAK	29.1526	1.46284e-08	19,Carbamidomethyl[C];	3	orf|0|-|910495-911602|/	304,R,G/	1|0|	target	0
0000_XuPing_MC115_T_10_20PER.24611.24611.3.0.dta	24611	3	0	GLMTTIHAYTQDQNLQDGPHK	27.136	1.46299e-08		3	orf|0|+|3157283-3158345|/	193,K,D/	1|	target	0
0000_XuPing_MC115_T_10_20PER.48237.48237.3.0.dta	48237	3	0	TWAAPMFFAPIGVIALCAQDGHGDAASAQASAR	23.4908	1.46636e-08	17,Carbamidomethyl[C];	3	orf|0|-|4031715-4032996|/	121,K,T/	2|0|	target	0
0000_XuPing_MC115_T_13_20PER.38334.38334.4.0.dta	38334	4	0	LASSGTTIVAATHDGDALDQFEHHLSLTGLSGHAATLGSGR	29.2829	1.47902e-08		3	orf|0|+|6120497-6121247|/	188,R,A/	1|	target	0
0000_XuPing_MC115_T_11_20PER.43800.43800.3.0.dta	43800	3	0	GHSAAETIVAGHSVGEIAAYAIAGVISADDAVK	30.0286	1.48154e-08		3	orf|0|+|4411998-4412988|/	102,R,L/	1|	target	0
0000_XuPing_MC115_T_13_20PER.36239.36239.3.0.dta	36239	3	0	LPKPAPLLELDVQNEEHLSTLADR	26.147	1.48406e-08		3	orf|0|+|3225927-3227016|/	147,R,I/	2|	target	1
0000_XuPing_MC115_T_10_20PER.31773.31773.4.0.dta	31773	4	0	AILTDAGVEISYDKPAHAQSAAAAEFLR	21.4119	1.4848e-08		3	orf|0|-|2157678-2159220|/	387,R,M/	1|	target	1
0000_XuPing_MC115_T_10_20PER.23791.23791.3.0.dta	23791	3	0	SKAEAESLYQSKYEELQITAGR	27.6824	1.50634e-08		3	CON_IPI00220327.3/	364,K,H/	1|	target	2
0000_XuPing_MC115_T_8_20PER.31587.31587.2.0.dta	31587	2	0	VLLVDAGEQSNLPAHGIGGLLGSDGR	25.7966	1.5086e-08		3	orf|0|-|4393186-4394884|/	78,R,A/	1|	target	0
0000_XuPing_MC115_T_8_20PER.37401.37401.3.0.dta	37401	3	0	AEASDVANAVLDGADAVMLSGETSVGKYPLEAVR	31.9986	1.53048e-08	18,Oxidation[M];	3	orf|0|+|3308823-3310266|/	299,R,T/	2|0|	target	1
0000_XuPing_MC115_T_10_20PER.43768.43768.3.0.dta	43768	3	0	AKAEELGLTWLAEIGAHGVVAGPDSTLQSQPANAIK	40.0573	1.53109e-08		3	orf|0|-|5015427-5016678|/	287,K,K/	2|	target	1
0000_XuPing_MC115_T_10_20PER.43399.43399.4.0.dta	43399	4	0	VGLISGGGSGHEPLHGGFVGAGMLDAACAGEVFTSPVPDQMLEATK	27.7967	1.536e-08	28,Carbamidomethyl[C];	3	orf|0|-|2200877-2201882|/	48,K,N/	1|0|	target	0
0000_XuPing_MC115_T_13_20PER.47722.47722.4.1.dta	47722	4	0	LIEHVDDLTDGLTEEVSSYRPTPEANSIAWLLWHSAR	38.0486	1.54818e-08		3	orf|0|+|972100-973429|/	289,R,C/	2|	target	1
0000_XuPing_MC115_T_12_33PER.34969.34969.6.0.dta	34969	6	0	RLEDALSGASVEHTIEFYPAGHGFAVPDHLSVYDEAAAQR	34.9896	1.56155e-08		3	orf|0|-|2748790-2750614|/	552,K,H/	1|	target	1
0000_XuPing_MC115_T_11_20PER.41416.41416.3.0.dta	41416	3	0	LWTVDDLGGWDAVDPSLFDKDNGTITK	23.1794	1.57473e-08		3	orf|0|-|4620410-4621517|/	335,K,I/	1|	target	1
0000_XuPing_MC115_T_10_20PER.47290.47290.4.0.dta	47290	4	0	ADPLDLQGAGDQGLMFGYAIGDTPELMPLPIALAHR	29.3609	1.58484e-08	27,Oxidation[M];	3	orf|0|+|3127764-3128991|/	129,K,L/	1|0|	target	0
0000_XuPing_MC115_T_10_20PER.17538.17538.3.0.dta	17538	3	0	VEDKNVHIGPSDHVAWLDDRK	28.6302	1.59198e-08		3	orf|0|+|6950234-6951377|/	277,K,W/	1|	target	2
0000_XuPing_MC115_T_11_20PER.34176.34176.4.0.dta	34176	4	0	GHDDSAVALGDFKVDPDAELERPNQFALIDTAGNR	25.11	1.6154e-08		3	orf|0|-|6116403-6117627|/	257,K,L/	1|	target	2
0000_XuPing_MC115_T_13_20PER.43489.43489.3.0.dta	43489	3	0	ASGALDLALVFNEGPDHNAAGVFTR	24.0046	1.65944e-08		3	orf|0|-|3842708-3844082|/	87,K,N/	1|	target	0
0000_XuPing_MC115_T_8_20PER.21396.21396.4.0.dta	21396	4	0	VGSHCVIGPDTTLTHVTVGDGASVVR	26.8867	1.66077e-08	5,Carbamidomethyl[C];	3	orf|0|+|5509434-5511057|/	356,R,T/	1|0|	target	0
0000_XuPing_MC115_T_13_20PER.47506.47506.3.0.dta	47506	3	0	EDFELWSLAVSAINGCGHCLAAHEK	23.5401	1.66276e-08	16,Carbamidomethyl[C];19,Carbamidomethyl[C];	3	orf|0|-|4987121-4987655|/	115,K,T/	1|0|0|	target	0
0000_XuPing_MC115_T_13_20PER.26198.26198.4.0.dta	26198	4	0	KIIEDTLVEHELNYHFHEGAK	26.2446	1.66376e-08		3	orf|0|+|1015008-1015578|/	29,R,G/	1|	target	1
0000_XuPing_MC115_T_13_20PER.30903.30903.5.0.dta	30903	5	0	AVSRPHGFNVGLNLGSSAGGSLAEHLHMHVVPR	31.1319	1.67244e-08		3	orf|0|+|2995141-2995885|/	163,K,W/	2|	target	1
0000_XuPing_MC115_T_13_20PER.34283.34283.2.0.dta	34283	2	0	LILTAEVEHLGAAGDTVEVK	27.8481	1.6731e-08		3	orf|0|-|6941651-6942122|/	8,K,D/	1|	target	0
0000_XuPing_MC115_T_8_20PER.31765.31765.3.0.dta	31765	3	0	VLLVDAGEQSNLPAHGIGGLLGSDGR	23.3518	1.69822e-08		3	orf|0|-|4393186-4394884|/	78,R,A/	2|	target	0
0000_XuPing_MC115_T_10_20PER.48921.48921.4.0.dta	48921	4	0	TLEAVADHGEITGNTIAGTAASSQETFDKLAAIGIDLPDVFR	29.9378	1.71357e-08		3	orf|0|-|3176428-3177556|/	304,K,V/	1|	target	1
0000_XuPing_MC115_T_12_33PER.40636.40636.4.0.dta	40636	4	0	GPIQQALDFGADAVAIPHIASADHAAQICGFAK	23.4186	1.71666e-08	29,Carbamidomethyl[C];	3	orf|0|+|3422556-3423354|/	82,R,F/	1|0|	target	0
0000_XuPing_MC115_T_7_20PER.18018.18018.2.0.dta	18018	2	0	KVVVTKDETTIVEGAGDAEAIQGR	31.5387	1.73028e-08		3	orf|0|+|965428-967165|/	357,R,V/	2|	target	2
0000_XuPing_MC115_T_12_33PER.30791.30791.3.0.dta	30791	3	0	LLTGYIGEHYADEDMVVVSPDSGR	24.5193	1.73582e-08		3	orf|0|+|5511089-5512139|/	181,K,V/	1|	target	0
0000_XuPing_MC115_T_12_33PER.26416.26416.4.0.dta	26416	4	0	EAGGTFTSIDGADGPHGGSALATNGVLHDAVVSR	23.511	1.73773e-08		3	orf|0|-|2160449-2161316|/	251,R,L/	1|	target	0
0000_XuPing_MC115_T_12_33PER.26335.26335.2.0.dta	26335	2	0	AAGAIAHLNADHADSLLAMAR	28.8259	1.75695e-08		3	orf|0|+|6580582-6581422|/	197,R,N/	1|	target	0
0000_XuPing_MC115_T_8_20PER.30926.30926.4.0.dta	30926	4	0	GENALTVVDAGSWTFDHGDHSHFYVEPAAVAGR	25.4277	1.76205e-08		3	orf|0|-|6118488-6120090|/	233,R,V/	1|	target	0
0000_XuPing_MC115_T_13_20PER.51465.51465.3.0.dta	51465	3	0	IASNFDVFDFELSGQDITSIASLETGKR	26.373	1.77674e-08		3	orf|0|-|2489692-2490553|/	247,R,L/	2|	target	1
0000_XuPing_MC115_T_10_20PER.17599.17599.3.0.dta	17599	3	0	LLEGEDAHLSSSQFSSGSQSSR	24.3251	1.77941e-08		3	CON_IPI00384444.5/CON_IPI00828528.1/	417,R,D/39,R,D/	1|	target	0
0000_XuPing_MC115_T_10_20PER.41424.41424.3.0.dta	41424	3	0	LYCTEMAGTVADLAVQIHGGTGYMR	22.8282	1.79855e-08	3,Carbamidomethyl[C];	3	orf|0|-|2285187-2286492|/	370,K,E/	1|0|	target	0
0000_XuPing_MC115_T_11_20PER.43949.43949.3.0.dta	43949	3	0	ELVELAVLAESAGMDSATVSDHFQPWR	26.2265	1.81772e-08		3	orf|0|+|860558-861575|/	21,R,H/	2|	target	0
0000_XuPing_MC115_T_13_20PER.47961.47961.3.0.dta	47961	3	0	TVGDVVAYIQKLEEENPEAAAALR	23.7341	1.82026e-08		3	orf|0|+|4412924-4413368|/	117,R,E/	1|	target	1
0000_XuPing_MC115_T_13_20PER.45656.45656.3.0.dta	45656	3	0	ADIQTVCLGQAASAAAVLLAAGTPGKR	26.2195	1.82811e-08	7,Carbamidomethyl[C];	3	orf|0|-|4761503-4762472|/	206,R,L/	1|0|	target	1
0000_XuPing_MC115_T_8_20PER.42991.42991.3.0.dta	42991	3	0	VGELLDALSGSGLDDNTWVVFMTDHGPALPR	28.4926	1.83232e-08		3	orf|0|-|712077-713532|/	227,K,A/	2|	target	0
0000_XuPing_MC115_T_5_20PER.34855.34855.3.0.dta	34855	3	0	IASAMAHDEGWLAEHMLILK	29.0278	1.83342e-08		3	orf|0|+|287768-289631|/	247,R,L/	1|	target	0
0000_XuPing_MC115_T_8_20PER.36046.36046.4.0.dta	36046	4	0	AFDGKPPVGVTVFVEGEEESGSPSLGALLAAHR	25.6	1.8336e-08		3	orf|0|-|4851234-4852689|/	175,R,D/	1|	target	1
0000_XuPing_MC115_T_6_20PER.26011.26011.2.0.dta	26011	2	0	KTDDVAGDGTTTATVLAQALVR	28.144	1.84095e-08		3	orf|0|+|965428-967165|/	116,K,E/	1|	target	1
0000_XuPing_MC115_T_7_20PER.30599.30599.4.0.dta	30599	4	0	ATAAAVLTEHDLDVAALPATVTVERPR	27.2686	1.84722e-08		3	orf|0|-|5056539-5058255|/	33,K,N/	1|	target	1
0000_XuPing_MC115_T_8_20PER.31781.31781.3.0.dta	31781	3	0	VLLVDAGEQSNLPAHGIGGLLGSDGR	22.1661	1.86001e-08		3	orf|0|-|4393186-4394884|/	78,R,A/	1|	target	0
0000_XuPing_MC115_T_8_20PER.34927.34927.2.0.dta	34927	2	0	NQAILGNIGHFDNEIDMAALER	28.3327	1.86224e-08		3	orf|0|+|1917163-1918768|/	394,K,S/	2|	target	0
0000_XuPing_MC115_T_8_20PER.30149.30149.4.1.dta	30149	4	0	ATAAAVLTEHDLDVAALPATVTVERPR	28.1791	1.86373e-08		3	orf|0|-|5056539-5058255|/	33,K,N/	2|	target	1
0000_XuPing_MC115_T_10_20PER.48283.48283.3.0.dta	48283	3	0	TWAAPMFFAPIGVIALCAQDGHGDAASAQASAR	23.0014	1.86765e-08	17,Carbamidomethyl[C];	3	orf|0|-|4031715-4032996|/	121,K,T/	1|0|	target	0
0000_XuPing_MC115_T_4_20PER.35278.35278.3.0.dta	35278	3	0	VHLDQETGQTVIGGMGELHLDILVDR	28.2423	1.87251e-08		3	orf|0|+|1499207-1501343|/	454,K,M/	1|	target	0
0000_XuPing_MC115_T_6_20PER.14488.14488.2.0.dta	14488	2	0	KVVVTKDETTIVEGAGDAEAIQGR	31.6681	1.87289e-08		3	orf|0|+|965428-967165|/	357,R,V/	2|	target	2
0000_XuPing_MC115_T_12_33PER.39894.39894.4.0.dta	39894	4	0	MVEGGVATIEDVDKAVVAGLSHPMGPLR	32.1634	1.87664e-08	24,Oxidation[M];	3	orf|0|+|996597-997485|/	216,R,L/	2|0|	target	1
0000_XuPing_MC115_T_8_20PER.27774.27774.4.0.dta	27774	4	0	GHVFNALGDCLDDPGYGKDFEHWSIHR	24.0339	1.87889e-08	10,Carbamidomethyl[C];	3	orf|0|-|5032675-5034229|/	138,K,K/	1|0|	target	1
0000_XuPing_MC115_T_13_20PER.44693.44693.3.0.dta	44693	3	0	HTIFGEVVDEESQKVVDAIASTPTDR	30.7297	1.88529e-08		3	orf|0|+|45117-45747|/	168,R,S/	2|	target	1
0000_XuPing_MC115_T_5_20PER.40523.40523.3.0.dta	40523	3	0	NFITTLLLSQGVPMLAHGDELGR	29.066	1.90157e-08	14,Oxidation[M];	3	orf|0|+|6567787-6569938|/	521,R,T/	1|0|	target	0
0000_XuPing_MC115_T_13_20PER.44081.44081.3.0.dta	44081	3	0	GIASGGTSVSFGDYGIQALEHAYITNR	23.0608	1.91742e-08		3	orf|0|+|1541553-1542087|/	58,R,Q/	2|	target	0
0000_XuPing_MC115_T_8_20PER.17809.17809.4.0.dta	17809	4	0	VHQFDKVEGFIYCKPEDAEAEHQR	26.2836	1.9429e-08	13,Carbamidomethyl[C];	3	orf|0|-|6484347-6485721|/	313,R,L/	1|0|	target	2
0000_XuPing_MC115_T_10_20PER.31790.31790.3.0.dta	31790	3	0	AILTDAGVEISYDKPAHAQSAAAAEFLR	25.2343	1.95537e-08		3	orf|0|-|2157678-2159220|/	387,R,M/	1|	target	1
0000_XuPing_MC115_T_7_20PER.34411.34411.3.0.dta	34411	3	0	FVSVDLTEPSDYAAVGDVLTSPDGGSGHDIR	25.4414	1.97226e-08		3	orf|0|-|346386-347880|/	92,R,V/	1|	target	0
0000_XuPing_MC115_T_12_33PER.40425.40425.4.2.dta	40425	4	0	VIDEWPVPTAAAAVIGPSGVLATHGDDAKPFALASVTK	26.9298	1.98175e-08		3	orf|0|-|4424909-4425935|/	73,K,L/	2|	target	1
0000_XuPing_MC115_T_13_20PER.11610.11610.2.0.dta	11610	2	0	AQQVATEAAALHTNAHVASK	26.091	1.98612e-08		3	orf|0|-|1430451-1431264|/	227,R,L/	1|	target	0
0000_XuPing_MC115_T_7_20PER.29470.29470.4.0.dta	29470	4	0	THLQAAQPILLAHHLLAHAHPLLR	25.5075	2.00007e-08		3	orf|0|-|3836533-3838348|/	295,K,D/	1|	target	0
0000_XuPing_MC115_T_5_20PER.12303.12303.5.1.dta	12303	5	0	MEEHTQGSHVEAGIVEHPNAEDFGHAR	34.2148	2.00628e-08		1	orf|0|-|6578062-6579847|/	2,P,T/	2|	target	0
0000_XuPing_MC115_T_5_20PER.29512.29512.3.1.dta	29512	3	0	LVSTVGTVESEAPAAEVEAVKAEVEPAK	23.9811	2.01049e-08		3	orf|0|-|6100414-6101998|/	383,K,A/	2|	target	1
0000_XuPing_MC115_T_8_20PER.40972.40972.3.0.dta	40972	3	0	EAYAAVEATAQTLTELGHHVEELPQAPFDDAALAR	28.0134	2.0123e-08		3	orf|0|+|6725948-6727763|/	384,R,E/	1|	target	0
0000_XuPing_MC115_T_11_20PER.37406.37406.2.0.dta	37406	2	0	TWALEHPAELTTLLAQEAK	24.8815	2.01432e-08		3	orf|0|-|627481-628495|/	254,R,I/	1|	target	0
0000_XuPing_MC115_T_13_20PER.36408.36408.2.0.dta	36408	2	0	LAVDAGFAALTVGSHPVADSIGK	24.6926	2.02158e-08		3	orf|0|+|496944-497778|/	61,R,S/	2|	target	0
0000_XuPing_MC115_T_10_20PER.27148.27148.2.0.dta	27148	2	0	AFVNALTLHSHVANIGDVR	26.2283	2.02624e-08		3	orf|0|-|1746780-1748343|/	437,K,S/	1|	target	0
0000_XuPing_MC115_T_10_20PER.42719.42719.3.0.dta	42719	3	0	YGDATLVDHLAYDGLHDVFTDQPMGALTEQR	37.6325	2.03192e-08	24,Oxidation[M];	3	orf|0|-|5015427-5016678|/	158,K,N/	2|0|	target	0
0000_XuPing_MC115_T_13_20PER.44499.44499.3.0.dta	44499	3	0	FFGGDLDQVPTHCLTQGLGTIMEAR	24.8785	2.04251e-08	13,Carbamidomethyl[C];	3	orf|0|+|2193093-2193897|/	174,R,H/	2|0|	target	0
0000_XuPing_MC115_T_10_20PER.28836.28836.2.0.dta	28836	2	0	KDGTITAGSASQISDGAAAVIVMNK	29.023	2.0464e-08		3	orf|0|-|5015427-5016678|/	262,R,A/	2|	target	1
0000_XuPing_MC115_T_13_20PER.41149.41149.5.0.dta	41149	5	0	IDTGHDHGAGDTLAAAAACALAHGMDMPDAVAFAK	27.7219	2.05398e-08	19,Carbamidomethyl[C];25,Oxidation[M];	3	orf|0|-|910495-911602|/	304,R,G/	2|0|0|	target	0
0000_XuPing_MC115_T_5_20PER.36986.36986.4.0.dta	36986	4	0	TVSAAELTALEGVYEQGTNLHHALALASR	23.6691	2.05563e-08		3	orf|0|-|5596703-5598890|/	587,R,H/	1|	target	0
0000_XuPing_MC115_T_10_20PER.39047.39047.3.0.dta	39047	3	0	TAEVSADDIVVHDAQIDDPAYAFALSR	24.7095	2.06634e-08		3	orf|0|-|4730787-4731891|/	284,K,L/	2|	target	0
0000_XuPing_MC115_T_7_20PER.40140.40140.2.0.dta	40140	2	0	HDVDPNEVVSVGDEVEALVLTK	27.7409	2.06841e-08		3	orf|0|-|3903427-3904921|/	90,K,E/	1|	target	0
0000_XuPing_MC115_T_10_20PER.43864.43864.5.0.dta	43864	5	0	SDEAAAGTEEWHDPREDGALPDVYIAMGQTAENVALHTGISR	25.8842	2.074e-08		3	orf|0|+|5364649-5365873|/	148,R,E/	1|	target	1
0000_XuPing_MC115_T_10_20PER.25414.25414.4.0.dta	25414	4	0	AIELAGLKPTDIDHVNAHATGTNVGDVAESK	34.8526	2.07421e-08		3	orf|0|+|4414530-4415898|/	332,R,A/	1|	target	1
0000_XuPing_MC115_T_6_20PER.26336.26336.2.0.dta	26336	2	0	KTDDVAGDGTTTATVLAQALVR	27.4561	2.08586e-08		3	orf|0|+|965428-967165|/	116,K,E/	1|	target	1
0000_XuPing_MC115_T_13_20PER.32615.32615.3.0.dta	32615	3	0	LILTAEVEHLGAAGDTVEVKDGYGR	24.0625	2.10345e-08		3	orf|0|-|6941651-6942122|/	8,K,N/	1|	target	1
0000_XuPing_MC115_T_11_20PER.38127.38127.3.0.dta	38127	3	0	EAVGIAAYHCGDWAQALAELR	24.3665	2.10493e-08	10,Carbamidomethyl[C];	3	orf|0|-|3818893-3819907|/	188,R,A/	1|0|	target	0
0000_XuPing_MC115_T_12_33PER.34968.34968.5.0.dta	34968	5	0	RLEDALSGASVEHTIEFYPAGHGFAVPDHLSVYDEAAAQR	36.8003	2.10893e-08		3	orf|0|-|2748790-2750614|/	552,K,H/	1|	target	1
0000_XuPing_MC115_T_8_20PER.42040.42040.3.1.dta	42040	3	0	AEASDVANAVLDGADAVMLSGETSVGKYPLEAVR	28.7011	2.12332e-08		3	orf|0|+|3308823-3310266|/	299,R,T/	2|	target	1
0000_XuPing_MC115_T_13_20PER.36318.36318.3.0.dta	36318	3	0	VPLIGSTITHPVQGEAAAGVVMLR	20.8093	2.12587e-08		3	orf|0|+|1564855-1565530|/	109,R,P/	1|	target	0
0000_XuPing_MC115_T_12_33PER.37626.37626.3.0.dta	37626	3	0	LFLDPTQTYSCAYFERDDMTLEEAQLAK	21.4031	2.12608e-08	11,Carbamidomethyl[C];	3	orf|0|-|3600369-3602040|/	293,R,I/	1|0|	target	1
0000_XuPing_MC115_T_5_20PER.33663.33663.4.0.dta	33663	4	0	LDPYLNVDPGTMNPFQHGEVFVTEDGAETDLDVGHYER	30.6959	2.128e-08	12,Oxidation[M];	3	orf|0|-|3809959-3811801|/	73,K,F/	2|0|	target	0
0000_XuPing_MC115_T_12_33PER.26311.26311.2.0.dta	26311	2	0	AAGAIAHLNADHADSLLAMAR	29.2024	2.13268e-08		3	orf|0|+|6580582-6581422|/	197,R,N/	2|	target	0
0000_XuPing_MC115_T_12_33PER.40227.40227.3.0.dta	40227	3	0	IDTGHDHGAGDTLAAAAACALAHGMDMPDAVAFAK	34.6772	2.15218e-08	19,Carbamidomethyl[C];	3	orf|0|-|910495-911602|/	304,R,G/	2|0|	target	0
0000_XuPing_MC115_T_13_20PER.40864.40864.2.0.dta	40864	2	0	WDHIQDVGDISQFELDAIK	26.4676	2.16189e-08		3	orf|0|+|6176873-6177596|/	180,R,H/	1|	target	0
0000_XuPing_MC115_T_10_20PER.11152.11152.3.0.dta	11152	3	0	GSYGSGGSSYGSGGGSYGSGGGGGGHGSYGSGSSSGGYR	29.0265	2.16383e-08		3	CON_IPI00220327.3/	549,R,G/	1|	target	0
0000_XuPing_MC115_T_10_20PER.21500.21500.3.0.dta	21500	3	0	ILAEANHPLVIQAETMDAGADK	32.0068	2.17533e-08	16,Oxidation[M];	3	orf|0|-|5614903-5616190|/	400,R,A/	1|0|	target	0
0000_XuPing_MC115_T_8_20PER.29934.29934.4.0.dta	29934	4	0	GIHVVEYDEAALKDVSGHVITLSK	28.7858	2.18143e-08		3	orf|0|+|3284238-3285582|/	407,R,A/	1|	target	1
0000_XuPing_MC115_T_12_33PER.39754.39754.4.0.dta	39754	4	0	WREQYDDVDYEQAVNMLESVGAEHLAER	26.8233	2.21329e-08		3	orf|0|+|1114682-1115564|/orf|0|+|2407972-2408854|/	134,R,R/134,R,R/	1|	target	1
0000_XuPing_MC115_T_10_20PER.48436.48436.3.0.dta	48436	3	0	AAELATAAHPVLADGPSVLTLLETVTK	28.4517	2.21396e-08		3	orf|0|+|5775451-5776354|/	126,R,A/	1|	target	0
0000_XuPing_MC115_T_12_33PER.34306.34306.4.0.dta	34306	4	0	AADLPPAVGVLVEYQAGDADKGK	26.4093	2.23621e-08		3	orf|0|+|2605830-2606670|/	156,R,E/	1|	target	1
0000_XuPing_MC115_T_11_20PER.32582.32582.5.0.dta	32582	5	0	VVVASPDYLDAHGAPADLDDLKNHELLVVR	23.639	2.23643e-08		3	orf|0|+|2067790-2068738|/	169,R,E/	2|	target	1
0000_XuPing_MC115_T_10_20PER.34588.34588.2.0.dta	34588	2	0	LQDVAANTFVHHALVDYVVR	26.7325	2.23665e-08		3	orf|0|+|3222074-3223265|/	259,R,I/	1|	target	0
0000_XuPing_MC115_T_12_33PER.41759.41759.5.0.dta	41759	5	0	IGHFVEAQILQSLGVDYVDESEVLTPADYTNHIDKWK	26.2957	2.24831e-08		3	orf|0|+|2999730-3000666|/	101,R,F/	1|	target	1
0000_XuPing_MC115_T_5_20PER.39882.39882.3.0.dta	39882	3	0	TVGDVVAYIQKLEEENPEAAAALR	25.3216	2.25146e-08		3	orf|0|+|4412924-4413368|/	117,R,E/	1|	target	1
0000_XuPing_MC115_T_11_20PER.20858.20858.4.0.dta	20858	4	0	DGKVPAVLYGHGTDPQHLELNAR	23.3526	2.25327e-08		3	orf|0|+|5514081-5514849|/	70,R,D/	1|	target	1
0000_XuPing_MC115_T_12_33PER.17294.17294.3.0.dta	17294	3	0	GVDLTVNSGETHALMGPNGSGK	27.7799	2.25575e-08	15,Oxidation[M];	3	orf|0|+|3199895-3200690|/	34,K,S/	2|0|	target	0
0000_XuPing_MC115_T_10_20PER.24625.24625.2.0.dta	24625	2	0	GLMTTIHAYTQDQNLQDGPHK	26.1786	2.26117e-08		3	orf|0|+|3157283-3158345|/	193,K,D/	1|	target	0
0000_XuPing_MC115_T_13_20PER.39426.39426.4.0.dta	39426	4	0	FIYHKPLLAGDQLHAVMEIMSHEER	28.6367	2.26978e-08		3	orf|0|+|1437296-1437812|/	93,K,F/	1|	target	1
0000_XuPing_MC115_T_13_20PER.43469.43469.3.0.dta	43469	3	0	ALAANDNSVEVADAFVPVIDGKEQVGAGAAVFR	23.1236	2.27341e-08		3	orf|0|+|5446156-5447125|/	240,R,K/	1|	target	1
0000_XuPing_MC115_T_8_20PER.16718.16718.3.0.dta	16718	3	0	AASDVTGHAVGIMADLQGPK	32.2566	2.28595e-08	13,Oxidation[M];	3	orf|0|+|3308823-3310266|/	61,R,I/	1|0|	target	0
0000_XuPing_MC115_T_13_20PER.41646.41646.3.0.dta	41646	3	0	RHTIFGEVVDEESQKVVDAIASTPTDR	27.1618	2.2958e-08		3	orf|0|+|45117-45747|/	167,R,S/	1|	target	2
0000_XuPing_MC115_T_5_20PER.30674.30674.2.0.dta	30674	2	0	DAGISVSDIDHVVLVGGSTR	27.3313	2.30408e-08		3	orf|0|+|796702-798640|/	322,K,M/	1|	target	0
0000_XuPing_MC115_T_11_20PER.10114.10114.3.0.dta	10114	3	0	GGSGGSHGGGSGFGGESGGSYGGGEEASGSGGGYGGGSGK	24.6577	2.30661e-08		3	CON_IPI00019359.3/	579,R,S/	1|	target	0
0000_XuPing_MC115_T_10_20PER.44335.44335.2.0.dta	44335	2	0	LLDEYADVIHLPVDIVVADK	25.7806	2.32863e-08		3	orf|0|+|3158338-3159577|/	268,R,F/	1|	target	0
0000_XuPing_MC115_T_13_20PER.26743.26743.4.0.dta	26743	4	0	GVNVAVHYNSASTEADADKTVAAVQDAGVK	28.5403	2.33469e-08		3	orf|0|-|4417471-4418311|/	60,R,A/	1|	target	1
0000_XuPing_MC115_T_10_20PER.30596.30596.2.0.dta	30596	2	0	NLAFHLGGHINHSIWWK	28.4054	2.36382e-08		3	orf|0|+|6496361-6496994|/	68,K,N/	1|	target	0
0000_XuPing_MC115_T_11_20PER.23442.23442.3.0.dta	23442	3	0	YLEPFAHTVGVMQTPEALHR	25.532	2.36406e-08	12,Oxidation[M];	3	orf|0|+|1768664-1769882|/	110,R,V/	1|0|	target	0
0000_XuPing_MC115_T_13_20PER.48776.48776.3.0.dta	48776	3	0	AVFVLDPMLATGGSMAHTIGLLQAR	20.5309	2.37544e-08		3	orf|0|+|1787909-1788539|/	126,R,N/	1|	target	0
0000_XuPing_MC115_T_1_20PER.37501.37501.4.0.dta	37501	4	0	MGLPVLAVVGYAQSFADGVHTSIPAPGLGALGAAR	28.361	2.38162e-08	1,Oxidation[M];	3	orf|0|-|4853048-4862321|/	2832,K,G/	2|0|	target	0
0000_XuPing_MC115_T_8_20PER.32439.32439.3.0.dta	32439	3	0	IEDIVIVTEDGAQSVNNQPHDLVVVPVR	24.1325	2.38472e-08		3	orf|0|-|3953021-3954224|/	373,R,-/	1|	target	0
0000_XuPing_MC115_T_13_20PER.38330.38330.5.0.dta	38330	5	0	LASSGTTIVAATHDGDALDQFEHHLSLTGLSGHAATLGSGR	28.7194	2.38543e-08		3	orf|0|+|6120497-6121247|/	188,R,A/	1|	target	0
0000_XuPing_MC115_T_12_33PER.16430.16430.2.0.dta	16430	2	0	DVAEHESDLTIQHTAEPIGER	28.3436	2.40051e-08		3	orf|0|+|2683712-2684495|/	80,R,I/	2|	target	0
0000_XuPing_MC115_T_10_20PER.41264.41264.5.0.dta	41264	5	0	TTVALHAVANAQAAGGIAAFIDAEHALDPEYAKK	27.268	2.41616e-08		3	orf|0|+|2792305-2793445|/	105,K,L/	1|	target	1
0000_XuPing_MC115_T_11_20PER.17701.17701.3.0.dta	17701	3	0	DRIDSGLAQDDDELSEHTNDTDGYKND	32.4501	2.46079e-08		3	orf|0|+|3022539-3023100|/	160,R,-/	1|	target	2
0000_XuPing_MC115_T_13_20PER.49566.49566.3.0.dta	49566	3	0	VAGLEAGADDYLVKPFVLAELVAR	20.8798	2.46079e-08		3	orf|0|+|5755415-5756207|/	125,R,V/	1|	target	1
0000_XuPing_MC115_T_10_20PER.43115.43115.4.0.dta	43115	4	0	TTVALHAVANAQAAGGIAAFIDAEHALDPEYAK	26.2471	2.4813e-08		3	orf|0|+|2792305-2793445|/	105,K,K/	1|	target	0
0000_XuPing_MC115_T_5_20PER.29876.29876.3.0.dta	29876	3	0	LVSTVGTVESEAPAAEVEAVKAEVEPAK	23.0968	2.49024e-08		3	orf|0|-|6100414-6101998|/	383,K,A/	2|	target	1
0000_XuPing_MC115_T_5_20PER.21827.21827.3.0.dta	21827	3	0	HVGTDWNIEIDDKKYTPQEISAR	27.4686	2.49298e-08		3	orf|0|+|796702-798640|/	95,R,V/	1|	target	2
0000_XuPing_MC115_T_13_20PER.45665.45665.2.0.dta	45665	2	0	ADIQTVCLGQAASAAAVLLAAGTPGKR	26.2286	2.49523e-08	7,Carbamidomethyl[C];	3	orf|0|-|4761503-4762472|/	206,R,L/	2|0|	target	1
0000_XuPing_MC115_T_10_20PER.34996.34996.3.0.dta	34996	3	0	TYLAMCSVEGGMEIEEVAATKPER	24.9489	2.50623e-08	6,Carbamidomethyl[C];	3	orf|0|-|5614903-5616190|/	153,R,L/	1|0|	target	1
0000_XuPing_MC115_T_5_20PER.34842.34842.3.0.dta	34842	3	0	IASAMAHDEGWLAEHMLILK	27.83	2.54691e-08		3	orf|0|+|287768-289631|/	247,R,L/	2|	target	0
0000_XuPing_MC115_T_10_20PER.32719.32719.3.0.dta	32719	3	0	ALDMLLILHADHEQNCSTSTVR	23.9399	2.54716e-08	16,Carbamidomethyl[C];	3	orf|0|-|5763429-5764881|/	274,R,L/	1|0|	target	0
0000_XuPing_MC115_T_12_33PER.38798.38798.3.0.dta	38798	3	0	PGLAIVESDEDVLLYDTGHIPGAVK	26.6865	2.57869e-08		3	orf|0|-|1886080-1886974|/	35,R,I/	1|	target	0
0000_XuPing_MC115_T_10_20PER.21044.21044.3.0.dta	21044	3	0	VEDKNVHIGPSDHVAWLDDR	25.6062	2.58359e-08		3	orf|0|+|6950234-6951377|/	277,K,K/	1|	target	1
0000_XuPing_MC115_T_13_20PER.34181.34181.2.0.dta	34181	2	0	GPPSGSAQADQEGVAEAIAFAR	28.5181	2.59032e-08		3	orf|0|-|909858-910575|/	96,K,G/	2|	target	0
0000_XuPing_MC115_T_8_20PER.34925.34925.3.0.dta	34925	3	0	LGEAVASVHACLAHELGTEEVPFPADVMAQR	26.1429	2.60382e-08	11,Carbamidomethyl[C];	3	orf|0|-|6576740-6578618|/	420,R,L/	1|0|	target	0
0000_XuPing_MC115_T_5_20PER.29926.29926.3.0.dta	29926	3	0	LVSTVGTVESEAPAAEVEAVKAEVEPAK	22.265	2.61112e-08		3	orf|0|-|6100414-6101998|/	383,K,A/	1|	target	1
0000_XuPing_MC115_T_5_20PER.22526.22526.3.0.dta	22526	3	0	LHAVLDNCHPSAILTTTEAAEGVR	24.8295	2.61478e-08	8,Carbamidomethyl[C];	3	orf|0|-|6462368-6464456|/	184,R,K/	1|0|	target	0
0000_XuPing_MC115_T_3_20PER.33960.33960.4.0.dta	33960	4	0	EAIIGTVNSAVEAINEAAADADKNETDASSK	25.724	2.61661e-08		3	orf|0|+|92921-95336|/	160,K,I/	1|	target	1
0000_XuPing_MC115_T_11_20PER.39515.39515.3.0.dta	39515	3	0	LYGVEESAYSNEDEMFDLIHQMR	24.1413	2.61792e-08		3	orf|0|+|3570103-3571024|/	42,R,S/	1|	target	0
0000_XuPing_MC115_T_7_20PER.23476.23476.3.0.dta	23476	3	0	LADEHAEQFVAEEVSQTGKPVR	26.3317	2.62133e-08		3	orf|0|+|1759454-1760948|/	80,K,L/	1|	target	1
0000_XuPing_MC115_T_11_20PER.32596.32596.5.0.dta	32596	5	0	VVVASPDYLDAHGAPADLDDLKNHELLVVR	23.3943	2.6408e-08		3	orf|0|+|2067790-2068738|/	169,R,E/	2|	target	1
0000_XuPing_MC115_T_13_20PER.39906.39906.4.0.dta	39906	4	0	HVHWNVVGPNFIGVHEMIDPQVELVR	25.6632	2.65138e-08		3	orf|0|-|6532903-6533509|/	55,K,G/	1|	target	0
0000_XuPing_MC115_T_12_33PER.39004.39004.4.0.dta	39004	4	0	MVEGGVATIEDVDKAVVAGLSHPMGPLR	31.0588	2.65695e-08	1,Oxidation[M];24,Oxidation[M];	3	orf|0|+|996597-997485|/	216,R,L/	2|0|0|	target	1
0000_XuPing_MC115_T_8_20PER.38236.38236.3.0.dta	38236	3	0	GSSLDTAFNEAHILATTQAIVEYR	24.0626	2.68527e-08		3	orf|0|+|2209999-2211859|/	124,R,A/	1|	target	0
0000_XuPing_MC115_T_10_20PER.27366.27366.2.0.dta	27366	2	0	TTFEFVHDGLGAQSGIGGGGR	24.1465	2.69657e-08		3	orf|0|+|3041506-3042913|/	312,K,Y/	1|	target	0
0000_XuPing_MC115_T_13_20PER.41165.41165.4.1.dta	41165	4	0	IDTGHDHGAGDTLAAAAACALAHGMDMPDAVAFAK	32.1009	2.70278e-08	19,Carbamidomethyl[C];27,Oxidation[M];	3	orf|0|-|910495-911602|/	304,R,G/	1|0|0|	target	0
0000_XuPing_MC115_T_5_20PER.36916.36916.3.0.dta	36916	3	0	TQLLMDAVADKLEIQVSQNDLTER	26.7188	2.709e-08		3	orf|0|-|4762877-4764410|/	394,K,L/	1|	target	1
0000_XuPing_MC115_T_13_20PER.25963.25963.2.0.dta	25963	2	0	LLVVGASSGIGHAVAESAAK	25.2577	2.70954e-08		3	orf|0|-|4844443-4845223|/	14,R,R/	1|	target	0
0000_XuPing_MC115_T_11_20PER.43308.43308.4.0.dta	43308	4	0	ATEYNNAAEAFAAQLVTAEQSVEDLKGLHDQALQAAGQAK	24.7704	2.71009e-08		3	orf|0|+|2770669-2771548|/	108,K,K/	2|	target	1
0000_XuPing_MC115_T_13_20PER.48259.48259.3.0.dta	48259	3	0	AAGATDIEERPVVGAPVDALVELADEVK	30.6782	2.71633e-08		3	orf|0|-|3881694-3882432|/	178,K,A/	1|	target	1
0000_XuPing_MC115_T_13_20PER.20544.20544.2.0.dta	20544	2	0	SAVEAAEADPDVHAVVVTGAGK	25.6224	2.73513e-08		3	orf|0|+|4799396-4800206|/	57,R,A/	2|	target	0
0000_XuPing_MC115_T_10_20PER.48069.48069.4.0.dta	48069	4	0	VQLNPLEEASAYQQLLDEFGVTHDELAAR	27.9623	2.74253e-08		3	orf|0|-|6980695-6981790|/	196,R,I/	1|	target	0
0000_XuPing_MC115_T_11_20PER.41075.41075.4.0.dta	41075	4	0	AVDHAGIDQFTGAAGSALWFDANLLHGSGSNITPLPR	26.9398	2.74912e-08		3	orf|0|-|3970063-3971107|/	274,K,S/	1|	target	0
0000_XuPing_MC115_T_12_33PER.38712.38712.3.0.dta	38712	3	0	NGVFNFPQSGTHNWAYWGQQLQAMKPDLQR	27.8291	2.76926e-08		3	orf|0|-|6467136-6468222|/	324,K,V/	1|	target	1
0000_XuPing_MC115_T_10_20PER.18698.18698.3.0.dta	18698	3	0	VNVNGGAIAIGHPIGMSGAR	27.1073	2.7837e-08	16,Oxidation[M];	3	orf|0|-|5015427-5016678|/	362,K,I/	1|0|	target	0
0000_XuPing_MC115_T_1_20PER.19861.19861.4.2.dta	19861	4	0	WVHPSQVASTQGTGMGGMTSMQTMYHGNLLGR	30.6982	2.80045e-08	18,Oxidation[M];	3	orf|0|-|4853048-4862321|/	2673,R,A/	2|0|	target	0
0000_XuPing_MC115_T_6_20PER.10342.10342.2.0.dta	10342	2	0	HVEAQVIADQHGNVVVAGTR	29.2448	2.82718e-08		3	orf|0|-|1883476-1885303|/	225,R,D/	2|	target	0
0000_XuPing_MC115_T_6_20PER.10346.10346.3.0.dta	10346	3	0	HVEAQVIADQHGNVVVAGTR	28.4516	2.83908e-08		3	orf|0|-|1883476-1885303|/	225,R,D/	1|	target	0
0000_XuPing_MC115_T_6_20PER.32299.32299.3.0.dta	32299	3	0	IAEANPGLLEHQLDAIADAAENTR	19.7559	2.83965e-08		3	orf|0|+|111206-113366|/	522,R,S/	1|	target	0
0000_XuPing_MC115_T_13_20PER.38308.38308.6.0.dta	38308	6	0	LASSGTTIVAATHDGDALDQFEHHLSLTGLSGHAATLGSGR	28.7298	2.85217e-08		3	orf|0|+|6120497-6121247|/	188,R,A/	1|	target	0
0000_XuPing_MC115_T_13_20PER.43646.43646.3.0.dta	43646	3	0	EVDLSGADVDVVIDLASGEHSATVR	20.859	2.86618e-08		3	orf|0|-|3842708-3844082|/	416,R,T/	1|	target	0
0000_XuPing_MC115_T_10_20PER.29553.29553.3.0.dta	29553	3	0	VSPDIPAQHAAFAEPLSCSLHAVER	23.1076	2.87738e-08	18,Carbamidomethyl[C];	3	orf|0|+|3345968-3347153|/	186,K,A/	1|0|	target	0
0000_XuPing_MC115_T_11_20PER.45057.45057.3.0.dta	45057	3	0	AGITLSDENFAGLLTEAIQHATR	24.3216	2.87968e-08		3	orf|0|+|6259094-6260135|/	278,K,I/	1|	target	0
0000_XuPing_MC115_T_11_20PER.36756.36756.4.0.dta	36756	4	0	LTGNFWLPEKVPVSNDIQSWHTLTDNEK	22.9168	2.89962e-08		3	orf|0|+|1100531-1101536|/orf|0|+|2393821-2394826|/	41,R,Q/41,R,Q/	1|	target	1
0000_XuPing_MC115_T_12_33PER.27032.27032.3.0.dta	27032	3	0	TQGGYATFGTGAAGYGAQQVHAQQYAPEYLDK	26.0864	2.90833e-08		3	orf|0|-|5367250-5368246|/	68,K,Q/	2|	target	0
0000_XuPing_MC115_T_10_20PER.43391.43391.4.1.dta	43391	4	0	LGSGGVMLPNHAPLAVAEQFALLEAAHPGR	28.2445	2.91037e-08		3	orf|0|-|5125738-5126941|/	122,R,I/	1|	target	0
0000_XuPing_MC115_T_5_20PER.37008.37008.3.0.dta	37008	3	0	DGQDGADAGDYVLHLIDTPGHVDFTYEVSR	24.3428	2.91212e-08		3	orf|0|-|4647911-4650026|/	162,K,A/	1|	target	0
0000_XuPing_MC115_T_10_20PER.39915.39915.2.0.dta	39915	2	0	NKLNDLEDALQQAKEDLAR	27.9725	2.93169e-08		3	CON_IPI00220327.3/	441,K,L/	1|	target	2
0000_XuPing_MC115_T_13_20PER.34400.34400.3.0.dta	34400	3	0	GIGAEVAQQLATSGTHSIVNYR	23.1613	2.94551e-08		3	orf|0|-|611064-611778|/	22,R,A/	1|	target	0
0000_XuPing_MC115_T_13_20PER.30365.30365.2.0.dta	30365	2	0	ILSSHYSGYQVLEGGQGAGTVATWK	32.281	2.98763e-08		3	orf|0|-|6346233-6346704|/	44,K,L/	2|	target	0
0000_XuPing_MC115_T_13_20PER.47047.47047.4.0.dta	47047	4	0	MGAVALTTTAHAEAETFMATMHGAMLSAR	20.3842	2.99361e-08		3	orf|0|+|6777887-6778472|/	145,R,A/	1|	target	0
0000_XuPing_MC115_T_10_20PER.41284.41284.4.0.dta	41284	4	0	TTVALHAVANAQAAGGIAAFIDAEHALDPEYAKK	25.6374	3.04494e-08		3	orf|0|+|2792305-2793445|/	105,K,L/	1|	target	1
0000_XuPing_MC115_T_5_20PER.25654.25654.4.1.dta	25654	4	0	ALTAVSDQTHITSVPSIEQGNNDSHAIGLGQMNLHGYLAR	34.9088	3.04768e-08	32,Oxidation[M];	3	orf|0|+|1087250-1089980|/orf|0|+|2380540-2383270|/	636,R,E/636,R,E/	2|0|	target	0
0000_XuPing_MC115_T_13_20PER.46905.46905.3.0.dta	46905	3	0	AVLYQLQESVDTDKLAEEMVSAATIDR	25.2255	3.05103e-08		3	orf|0|+|4559260-4559608|/	23,K,A/	2|	target	1
0000_XuPing_MC115_T_10_20PER.46512.46512.3.0.dta	46512	3	0	ELGAAFAEFGGWLMPVSYAGTVAEHNATR	28.4806	3.06326e-08	14,Oxidation[M];	3	orf|0|-|4361094-4362198|/	18,R,S/	1|0|	target	0
0000_XuPing_MC115_T_8_20PER.21036.21036.3.0.dta	21036	3	0	GYGQPAGGYPPAGPPAGPPPGGQPGYGGADYDYGR	27.0321	3.06848e-08		3	orf|0|-|56431-57985|/	290,R,Q/	1|	target	0
0000_XuPing_MC115_T_7_20PER.41693.41693.3.0.dta	41693	3	0	VLGLNQTQESTLGLIFHWADQK	24.4448	3.09219e-08		3	orf|0|-|4815501-4817340|/	238,K,G/	1|	target	0
0000_XuPing_MC115_T_13_20PER.36638.36638.2.0.dta	36638	2	0	LISIIDDCAQHLGQAAYLR	25.3111	3.09962e-08	8,Carbamidomethyl[C];	3	orf|0|+|972100-973429|/	419,R,G/	1|0|	target	0
0000_XuPing_MC115_T_12_33PER.5569.5569.2.0.dta	5569	2	0	TMGHAGAIVSGSSGTAAAK	32.3364	3.10863e-08	2,Oxidation[M];	3	orf|0|-|5613988-5614900|/	256,K,K/	1|0|	target	0
0000_XuPing_MC115_T_10_20PER.33529.33529.3.1.dta	33529	3	0	RLGLPEDGFSHISTGGGASLEYLEGK	26.4328	3.13579e-08		3	orf|0|+|3158338-3159577|/	377,R,E/	1|	target	1
0000_XuPing_MC115_T_12_33PER.20541.20541.2.0.dta	20541	2	0	GVDLTVNSGETHALMGPNGSGK	24.6391	3.15308e-08		3	orf|0|+|3199895-3200690|/	34,K,S/	1|	target	0
0000_XuPing_MC115_T_5_20PER.21837.21837.3.0.dta	21837	3	0	HVGTDWNIEIDDKKYTPQEISAR	28.9306	3.15371e-08		3	orf|0|+|796702-798640|/	95,R,V/	2|	target	2
0000_XuPing_MC115_T_10_20PER.45745.45745.3.0.dta	45745	3	0	NTDIEIVAVNDLTDNATLAHLLK	25.0589	3.15498e-08		3	orf|0|+|3157283-3158345|/	43,K,F/	1|	target	0
0000_XuPing_MC115_T_13_20PER.31971.31971.3.0.dta	31971	3	0	NLSDFGFANVDRNPSPESLDEAQAK	24.5983	3.16098e-08		3	orf|0|+|5934279-5934813|/	140,R,I/	2|	target	1
0000_XuPing_MC115_T_12_33PER.28706.28706.3.0.dta	28706	3	0	DHGLLPIVIGDATGAAHPDHER	26.6999	3.16667e-08		3	orf|0|-|4487328-4488336|/	289,R,A/	1|	target	0
0000_XuPing_MC115_T_13_20PER.49886.49886.4.0.dta	49886	4	0	MNIIGNPGVAKEDFELWSLAVSAINGCGHCLAAHEK	28.3245	3.17777e-08	27,Carbamidomethyl[C];30,Carbamidomethyl[C];	3	orf|0|-|4987121-4987655|/	104,R,T/	2|0|0|	target	1
0000_XuPing_MC115_T_8_20PER.13811.13811.3.0.dta	13811	3	0	HVVIIGGGDTGADCLGTAHR	29.7795	3.19242e-08	14,Carbamidomethyl[C];	3	orf|0|+|3307218-3308808|/	322,K,Q/	1|0|	target	0
0000_XuPing_MC115_T_13_20PER.12767.12767.2.0.dta	12767	2	0	EFSAAVKDDHPAHFDEAAAK	25.0415	3.20746e-08		3	orf|0|-|1026995-1027556|/	36,R,E/	1|	target	1
0000_XuPing_MC115_T_7_20PER.36211.36211.3.0.dta	36211	3	0	DIENQYETQITQIEHEVSSSGQEVQSSAK	25.0748	3.20843e-08		3	CON_IPI00019359.3/	339,K,E/	1|	target	0
0000_XuPing_MC115_T_13_20PER.33767.33767.2.0.dta	33767	2	0	AVSALHEAFGLGGDDEAVVYAGTGR	26.5716	3.21067e-08		3	orf|0|-|6321558-6323085|/	484,K,-/	1|	target	0
0000_XuPing_MC115_T_12_33PER.39032.39032.3.0.dta	39032	3	0	MVEGGVATIEDVDKAVVAGLSHPMGPLR	33.9536	3.21517e-08	1,Oxidation[M];24,Oxidation[M];	3	orf|0|+|996597-997485|/	216,R,L/	1|0|0|	target	1
0000_XuPing_MC115_T_13_20PER.35772.35772.4.0.dta	35772	4	0	HVHWNVVGPNFIGVHEMIDPQVELVR	30.1591	3.24521e-08	17,Oxidation[M];	3	orf|0|-|6532903-6533509|/	55,K,G/	2|0|	target	0
0000_XuPing_MC115_T_11_20PER.42268.42268.3.0.dta	42268	3	0	SYSNIFSTLCSTAEIDDAFRWSEENPNLQR	20.8504	3.28111e-08	10,Carbamidomethyl[C];	3	orf|0|+|1100531-1101536|/orf|0|+|2393821-2394826|/	119,K,K/119,K,K/	1|0|	target	1
0000_XuPing_MC115_T_10_20PER.45966.45966.3.0.dta	45966	3	0	EDGALPDVYIAMGQTAENVALHTGISR	23.4387	3.29228e-08		3	orf|0|+|5364649-5365873|/	163,R,E/	1|	target	0
0000_XuPing_MC115_T_13_20PER.25821.25821.2.0.dta	25821	2	0	LAADAELGPVHSAGMQLTAEK	25.5307	3.31839e-08		3	orf|0|-|6611521-6612247|/	184,R,Y/	2|	target	0
0000_XuPing_MC115_T_13_20PER.41818.41818.4.0.dta	41818	4	0	LPLLILHSPTDNTVGIENASHIFQTAR	26.6193	3.35241e-08		3	orf|0|+|6653597-6654365|/	190,R,H/	2|	target	0
0000_XuPing_MC115_T_11_20PER.43974.43974.4.0.dta	43974	4	0	ELVELAVLAESAGMDSATVSDHFQPWR	23.4938	3.37563e-08		3	orf|0|+|860558-861575|/	21,R,H/	1|	target	0
0000_XuPing_MC115_T_12_33PER.32181.32181.3.0.dta	32181	3	0	EITLAENLTPIASGAGDAAVTLHNR	23.7048	3.39458e-08		3	orf|0|-|241752-242475|/	139,R,N/	2|	target	0
0000_XuPing_MC115_T_13_20PER.12724.12724.3.0.dta	12724	3	0	EFSAAVKDDHPAHFDEAAAK	25.1951	3.40376e-08		3	orf|0|-|1026995-1027556|/	36,R,E/	1|	target	1
0000_XuPing_MC115_T_8_20PER.35937.35937.3.0.dta	35937	3	0	IVLELDDGKTVAADTLLVATGR	27.9436	3.40682e-08		3	orf|0|-|2690525-2691953|/	259,R,V/	2|	target	1
0000_XuPing_MC115_T_5_20PER.30664.30664.2.0.dta	30664	2	0	DAGISVSDIDHVVLVGGSTR	27.0411	3.4116e-08		3	orf|0|+|796702-798640|/	322,K,M/	2|	target	0
0000_XuPing_MC115_T_13_20PER.50122.50122.3.0.dta	50122	3	0	EIDGTAVVADVTDDESVNALAAQLDRVDVLVNNAGGAK	30.0446	3.41569e-08		3	orf|0|-|1011502-1012249|/	50,K,G/	1|	target	1
0000_XuPing_MC115_T_13_20PER.22813.22813.4.2.dta	22813	4	0	GASSGGIVTQEAPIHVSNVMVVDSDGKPTR	27.3764	3.42356e-08	20,Oxidation[M];	3	orf|0|+|1562331-1562646|/	52,R,V/	2|0|	target	1
0000_XuPing_MC115_T_13_20PER.41111.41111.4.0.dta	41111	4	0	IDTGHDHGAGDTLAAAAACALAHGMDMPDAVAFAK	34.5052	3.43866e-08	19,Carbamidomethyl[C];25,Oxidation[M];	3	orf|0|-|910495-911602|/	304,R,G/	2|0|0|	target	0
0000_XuPing_MC115_T_10_20PER.39700.39700.2.0.dta	39700	2	0	YAINNSFGFGGHNVALAFGRY	25.1265	3.44933e-08		3	orf|0|+|4413349-4414615|/	401,K,-/	1|	target	1
0000_XuPing_MC115_T_5_20PER.36149.36149.4.0.dta	36149	4	0	THLTFEIVPGLPDTTAVPTYAGLPLGSSHTVADVR	24.7089	3.46246e-08		3	orf|0|+|1031322-1033254|/	230,K,G/	2|	target	0
0000_XuPing_MC115_T_3_20PER.1729.1729.3.0.dta	1729	3	0	GATQGHSGTHMVHAALR	31.7677	3.48783e-08	11,Oxidation[M];	3	orf|0|+|3096919-3099715|/	610,R,E/	1|0|	target	0
0000_XuPing_MC115_T_11_20PER.40277.40277.4.0.dta	40277	4	0	GVPVVLMTFDPHPMEVVFPGNHPAQLTTLTR	20.8351	3.5155e-08		3	orf|0|+|2733792-2734818|/	62,R,R/	2|	target	0
0000_XuPing_MC115_T_10_20PER.34624.34624.3.0.dta	34624	3	0	YLEDAAELDVPAKVDDDVADEIR	21.8231	3.51901e-08		3	orf|0|+|2478403-2479525|/	277,K,Q/	1|	target	1
0000_XuPing_MC115_T_10_20PER.31545.31545.4.0.dta	31545	4	0	PLQLGAAAAADRPDVQELFHR	25.8538	3.52535e-08		3	orf|0|+|4323460-4324567|/	219,R,I/	1|	target	1
0000_XuPing_MC115_T_3_20PER.32080.32080.3.0.dta	32080	3	0	VPVVLSAHAEDLIAHDATAILR	24.8913	3.55189e-08		3	orf|0|-|4595259-4599321|/	368,R,Y/	1|	target	0
0000_XuPing_MC115_T_10_20PER.42124.42124.3.0.dta	42124	3	0	LRDALDEGQIVLVAGFQGVSQDSKDVTTLGR	32.3245	3.55509e-08		3	orf|0|-|6321558-6323085|/	208,R,G/	2|	target	2
0000_XuPing_MC115_T_7_20PER.33058.33058.4.0.dta	33058	4	0	IPIDLGGKQDEDSLVLNVWAPSGCRPGDR	25.9779	3.55865e-08	24,Carbamidomethyl[C];	3	orf|0|-|3732585-3734349|/	143,R,R/	1|0|	target	2
0000_XuPing_MC115_T_11_20PER.31048.31048.3.0.dta	31048	3	0	DLEVAGLHLSVAGVDDPHLKR	23.687	3.60197e-08		3	orf|0|+|6269987-6270980|/	178,R,D/	1|	target	1
0000_XuPing_MC115_T_13_20PER.35842.35842.3.0.dta	35842	3	0	KLTVAATQVPHAEILEFIK	25.5674	3.60882e-08		3	orf|0|+|3130900-3131755|/	49,K,N/	1|	target	1
0000_XuPing_MC115_T_5_20PER.35544.35544.4.0.dta	35544	4	0	YYMDYTGTGNSLNVGHPHALQLIMDSLR	25.8794	3.61496e-08	3,Oxidation[M];	3	orf|0|+|6567787-6569938|/	317,R,Y/	1|0|	target	0
0000_XuPing_MC115_T_7_20PER.38882.38882.2.0.dta	38882	2	0	DLVNAGAVELVAATVDHGVSSEAAR	25.6037	3.61532e-08		3	orf|0|+|2449053-2450571|/	347,R,A/	2|	target	0
0000_XuPing_MC115_T_5_20PER.28693.28693.4.0.dta	28693	4	0	ALTAVSDQTHITSVPSIEQGNNDSHAIGLGQMNLHGYLAR	29.0415	3.62945e-08		3	orf|0|+|1087250-1089980|/orf|0|+|2380540-2383270|/	636,R,E/636,R,E/	1|	target	0
0000_XuPing_MC115_T_13_20PER.42742.42742.5.0.dta	42742	5	0	AVAFVHDFVNSGRPVAVICHGPWTLIEAGVAK	30.1752	3.63272e-08	19,Carbamidomethyl[C];	3	orf|0|-|616507-617134|/	115,K,G/	1|0|	target	1
0000_XuPing_MC115_T_10_20PER.36369.36369.3.0.dta	36369	3	0	GHDDSAVALGDFKVDPDAELERPNQFALIDTAGNR	27.9187	3.63817e-08		3	orf|0|-|6116403-6117627|/	257,K,L/	1|	target	2
0000_XuPing_MC115_T_12_33PER.28364.28364.3.0.dta	28364	3	0	LAETGAQVAGFGHGEVLLTDAAAR	23.557	3.65641e-08		3	orf|0|-|6343569-6344349|/	227,R,I/	2|	target	0
0000_XuPing_MC115_T_13_20PER.41375.41375.4.0.dta	41375	4	0	LSQDDCIVTNAWNAPTFEHTGGVVMVSLNCDGDHATATNPGASVASPLGR	30.1264	3.66849e-08	6,Carbamidomethyl[C];30,Carbamidomethyl[C];	3	orf|0|-|5844026-5844587|/	112,K,E/	1|0|0|	target	0
0000_XuPing_MC115_T_10_20PER.19697.19697.3.0.dta	19697	3	0	LTHEVGGLVVVDHSAAAPYR	24.1887	3.69168e-08		3	orf|0|-|6419414-6420725|/	220,K,L/	1|	target	0
0000_XuPing_MC115_T_8_20PER.42039.42039.4.1.dta	42039	4	0	AEASDVANAVLDGADAVMLSGETSVGKYPLEAVR	27.8479	3.69537e-08		3	orf|0|+|3308823-3310266|/	299,R,T/	2|	target	1
0000_XuPing_MC115_T_13_20PER.35622.35622.3.0.dta	35622	3	0	AVHVKDDGLHGSDLIQTAWTLAR	30.0652	3.70758e-08		3	orf|0|+|2432544-2433396|/	105,K,A/	1|	target	1
0000_XuPing_MC115_T_13_20PER.32166.32166.3.0.dta	32166	3	0	VDQFDIYAHLDGGGPSGQAGALR	25.0965	3.71872e-08		3	orf|0|+|1646593-1647211|/	133,R,L/	1|	target	0
0000_XuPing_MC115_T_11_20PER.38844.38844.4.1.dta	38844	4	0	HASLATTVYGLGTVDGINAAGLGVHALYLK	26.5814	3.72282e-08		3	orf|0|+|5538226-5539210|/	65,R,S/	2|	target	0
0000_XuPing_MC115_T_10_20PER.37731.37731.3.0.dta	37731	3	0	TPIVNVDAPDAALADDAVVAATRPSVVK	28.6143	3.74635e-08		3	orf|0|-|6252910-6254122|/	185,R,I/	1|	target	1
0000_XuPing_MC115_T_5_20PER.35698.35698.3.1.dta	35698	3	0	EMSAFDAFNAVQDHVLHAAQAHIDR	22.8118	3.74972e-08		3	orf|0|+|4555009-4558642|/	1089,K,V/	2|	target	0
0000_XuPing_MC115_T_10_20PER.45618.45618.3.0.dta	45618	3	0	LGIEIDYVTETEALGTGGAIANVADKLR	25.5655	3.76023e-08		3	orf|0|+|1901966-1903301|/	161,K,H/	2|	target	1
0000_XuPing_MC115_T_13_20PER.33543.33543.4.0.dta	33543	4	0	AVLSETEHSQFVVAEVHAAVTASDR	21.5436	3.77304e-08		3	orf|0|+|2009673-2010513|/	190,R,Q/	1|	target	0
0000_XuPing_MC115_T_7_20PER.38834.38834.4.0.dta	38834	4	0	ALNIPGEELPGSVAAVDFVGWYNAHPHFR	22.3258	3.77304e-08		3	orf|0|-|2161658-2163119|/	142,R,E/	1|	target	0
0000_XuPing_MC115_T_12_33PER.30864.30864.4.0.dta	30864	4	0	AVSLHPGIEADQVADNTSFEVHGLDTAETTRLPSEDELK	30.33	3.81706e-08		3	orf|0|+|6068009-6068810|/	210,R,L/	1|	target	1
0000_XuPing_MC115_T_2_20PER.27708.27708.4.2.dta	27708	4	0	GPQADAPGVTSTGPLAVAAHDDLVSDDLVAAHYR	32.0595	3.84387e-08		3	orf|0|-|4782421-4787317|/	52,R,L/	2|	target	0
0000_XuPing_MC115_T_10_20PER.32002.32002.3.0.dta	32002	3	0	GNPGPAGYGAVVYDADHATVLAER	20.9009	3.84926e-08		3	orf|0|-|4395388-4396564|/	39,R,K/	1|	target	0
0000_XuPing_MC115_T_2_20PER.37236.37236.4.0.dta	37236	4	0	GGDLGGLHAGALASAADVDKVIDGAVAAVAAR	31.4715	3.86894e-08		3	orf|0|-|4853048-4862321|/	1933,R,R/	2|	target	1
0000_XuPing_MC115_T_5_20PER.38826.38826.5.0.dta	38826	5	0	LASLMDIDPIYVWTHDSIGLGEDGPTHQPIEHLAALR	29.2888	3.8763e-08	5,Oxidation[M];	3	orf|0|-|3177578-3179669|/	477,R,A/	1|0|	target	0
0000_XuPing_MC115_T_12_33PER.34158.34158.4.0.dta	34158	4	0	LAGPAADESAVGDVDVALVSHDLHPDNLDVAGR	26.5681	3.90314e-08		3	orf|0|+|5594759-5595677|/	92,K,A/	1|	target	0
0000_XuPing_MC115_T_10_20PER.32750.32750.2.0.dta	32750	2	0	DGETDGAAAAAHALDLINK	26.7426	3.91056e-08		3	orf|0|+|657634-659026|/	214,R,Q/	1|	target	0
0000_XuPing_MC115_T_10_20PER.49413.49413.4.1.dta	49413	4	0	LLDEYADVIHLPVDIVVADKFAADAEAETVAADRIPDGK	34.0272	3.91447e-08		3	orf|0|+|3158338-3159577|/	268,R,M/	2|	target	2
0000_XuPing_MC115_T_13_20PER.46795.46795.4.2.dta	46795	4	0	YLPIWIGQSEAAAIALEQQGVEPARPLTHDLIR	28.2664	4.00956e-08		3	orf|0|-|3711934-3712432|/	31,R,D/	2|	target	1
0000_XuPing_MC115_T_13_20PER.35425.35425.3.0.dta	35425	3	0	VTASVAAALPAGAAASESIADSAVAEK	23.6112	4.01678e-08		3	orf|0|-|3336823-3337816|/	180,K,L/	1|	target	0
0000_XuPing_MC115_T_13_20PER.37725.37725.4.1.dta	37725	4	0	APLVTVDRVDQFDIYAHLDGGGPSGQAGALR	24.6879	4.01919e-08		3	orf|0|+|1646593-1647211|/	125,K,L/	1|	target	1
0000_XuPing_MC115_T_12_33PER.33080.33080.2.0.dta	33080	2	0	AVHVKDDGLHGSDLIQTAWTLAR	26.6905	4.03732e-08		3	orf|0|+|2432544-2433396|/	105,K,A/	2|	target	1
0000_XuPing_MC115_T_8_20PER.17799.17799.4.0.dta	17799	4	0	VHQFDKVEGFIYCKPEDAEAEHQR	27.9085	4.03893e-08	13,Carbamidomethyl[C];	3	orf|0|-|6484347-6485721|/	313,R,L/	2|0|	target	2
0000_XuPing_MC115_T_5_20PER.32153.32153.4.0.dta	32153	4	0	LPEGWDADLPHWDLDAKPVATR	23.7362	4.08769e-08		3	orf|0|-|3177578-3179669|/	357,K,A/	1|	target	1
0000_XuPing_MC115_T_13_20PER.43758.43758.3.0.dta	43758	3	0	ATGSTVIAALHDLNLAAAYCDR	22.9474	4.12341e-08	20,Carbamidomethyl[C];	3	orf|0|-|6129808-6132349|/	772,R,I/	1|0|	target	0
0000_XuPing_MC115_T_4_20PER.40276.40276.5.0.dta	40276	5	0	LASLMDIDPIYVWTHDSIGLGEDGPTHQPIEHLAALR	27.5073	4.12712e-08		3	orf|0|-|3177578-3179669|/	477,R,A/	1|	target	0
0000_XuPing_MC115_T_13_20PER.46565.46565.3.1.dta	46565	3	0	DLGVTEVVFGLPDKSEAEVAAYVER	24.4707	4.16485e-08		3	orf|0|+|5608646-5609663|/	305,R,L/	2|	target	1
0000_XuPing_MC115_T_13_20PER.43925.43925.4.1.dta	43925	4	0	VFKPSTSLYTHVASALGVEPGQCTMVASHTWDLLGAQSAGYR	26.8323	4.18824e-08	23,Carbamidomethyl[C];	3	orf|0|-|139609-140704|/	284,R,G/	2|0|	target	1
0000_XuPing_MC115_T_12_33PER.21332.21332.3.0.dta	21332	3	0	VPAVLYGHGTDPQHLELNAR	24.6391	4.2004e-08		3	orf|0|+|5514081-5514849|/	73,K,D/	1|	target	0
0000_XuPing_MC115_T_2_20PER.34428.34428.4.0.dta	34428	4	0	FGFSEIMMGTLEKDTTSGTDEALLDIYRK	26.3072	4.2105e-08	7,Oxidation[M];	3	orf|0|+|1461644-1465160|/	245,R,L/	2|0|	target	2
0000_XuPing_MC115_T_4_20PER.12445.12445.3.0.dta	12445	3	0	LLAGEHHDPHSVLGAHEYPGHTVIR	27.8162	4.21471e-08		3	orf|0|+|5011812-5014080|/	42,R,A/	1|	target	0
0000_XuPing_MC115_T_2_20PER.34808.34808.4.1.dta	34808	4	0	FGFSEIMMGTLEKDTTSGTDEALLDIYRK	26.4382	4.21597e-08	8,Oxidation[M];	3	orf|0|+|1461644-1465160|/	245,R,L/	2|0|	target	2
0000_XuPing_MC115_T_13_20PER.35778.35778.4.0.dta	35778	4	0	HVHWNVVGPNFIGVHEMIDPQVELVR	30.044	4.23923e-08	17,Oxidation[M];	3	orf|0|-|6532903-6533509|/	55,K,G/	1|0|	target	0
0000_XuPing_MC115_T_6_20PER.16048.16048.2.0.dta	16048	2	0	MLASIAAAHGAHHVETLTGFK	28.0911	4.25664e-08		3	orf|0|-|1788569-1790327|/	388,R,W/	2|	target	0
0000_XuPing_MC115_T_13_20PER.12312.12312.5.0.dta	12312	5	0	VREFSAAVKDDHPAHFDEAAAK	28.7873	4.26261e-08		3	orf|0|-|1026995-1027556|/	34,K,E/	1|	target	2
0000_XuPing_MC115_T_13_20PER.51250.51250.3.0.dta	51250	3	0	PALASALVTAIDHVGIAVPDLDAAAK	28.2802	4.2673e-08		3	orf|0|+|5016442-5017192|/	102,R,W/	2|	target	0
0000_XuPing_MC115_T_5_20PER.18498.18498.3.0.dta	18498	3	0	TANLHQGGTIHDVTAEVNPELCR	28.1658	4.29856e-08	22,Carbamidomethyl[C];	3	orf|0|-|2673919-2677156|/	980,R,V/	1|0|	target	0
0000_XuPing_MC115_T_10_20PER.29806.29806.3.0.dta	29806	3	0	ILAEANHPLVIQAETMDAGADKAAELANK	32.3843	4.30458e-08		3	orf|0|-|5614903-5616190|/	400,R,-/	1|	target	1
0000_XuPing_MC115_T_13_20PER.29416.29416.3.0.dta	29416	3	0	VGDTVVYPHHGAALIEAIETR	22.8972	4.30975e-08		3	orf|0|-|6141072-6141603|/	19,K,T/	1|	target	0
0000_XuPing_MC115_T_13_20PER.34254.34254.2.0.dta	34254	2	0	LILTAEVEHLGAAGDTVEVK	28.4302	4.31536e-08		3	orf|0|-|6941651-6942122|/	8,K,D/	2|	target	0
0000_XuPing_MC115_T_8_20PER.41534.41534.3.0.dta	41534	3	0	YKDLQDIIAILGIDELSEEDKQLVNR	30.3835	4.32616e-08		3	orf|0|-|5032675-5034229|/	421,R,A/	2|	target	2
0000_XuPing_MC115_T_6_20PER.16804.16804.2.0.dta	16804	2	0	VVVTKDETTIVEGAGDAEAIQGR	22.3909	4.35176e-08		3	orf|0|+|965428-967165|/	358,K,V/	1|	target	1
0000_XuPing_MC115_T_8_20PER.36266.36266.3.0.dta	36266	3	0	TVEEAIGEADIVITATGNKDIITLDHMK	33.659	4.35394e-08	27,Oxidation[M];	3	orf|0|+|1917163-1918768|/	363,R,A/	2|0|	target	1
0000_XuPing_MC115_T_10_20PER.31021.31021.3.0.dta	31021	3	0	ALGMDEDKLNVSGGAIALGHPFGMTGAR	29.6099	4.37051e-08	4,Oxidation[M];	3	orf|0|+|5364649-5365873|/	343,R,I/	2|0|	target	1
0000_XuPing_MC115_T_4_20PER.34564.34564.3.0.dta	34564	3	0	FDGETYAVSGGLHGVGVSVVNALSTR	24.5746	4.38365e-08		3	orf|0|+|4474-6616|/	147,K,L/	1|	target	0
0000_XuPing_MC115_T_11_20PER.40806.40806.5.0.dta	40806	5	0	GTGGEIQLTDAIALLIEEDHPVHVVVHR	22.1668	4.4087e-08		3	orf|0|-|5553592-5554516|/	237,R,G/	1|	target	0
0000_XuPing_MC115_T_5_20PER.40142.40142.3.0.dta	40142	3	0	VNANIGNSAVTSSIAEEVDKMVWATR	22.2897	4.41179e-08		3	orf|0|-|911340-912984|/	158,K,W/	1|	target	1
0000_XuPing_MC115_T_10_20PER.45201.45201.3.2.dta	45201	3	0	YGDATLVDHLAYDGLHDVFTDQPMGALTEQR	32.7649	4.42372e-08		3	orf|0|-|5015427-5016678|/	158,K,N/	2|	target	0
0000_XuPing_MC115_T_10_20PER.48646.48646.4.0.dta	48646	4	0	VIEALDCPVMHDDQHGTAIVVLAALLGAVK	27.791	4.43125e-08	7,Carbamidomethyl[C];10,Oxidation[M];	3	orf|0|-|5155972-5157166|/	163,R,V/	1|0|0|	target	0
0000_XuPing_MC115_T_10_20PER.39537.39537.3.0.dta	39537	3	0	VRPGDVIIAMASSGLHSNGYSLAR	26.1472	4.43701e-08		3	orf|0|-|5865260-5867273|/	491,R,K/	1|	target	1
0000_XuPing_MC115_T_10_20PER.16747.16747.3.0.dta	16747	3	0	VGDPIHGADADGVLHAGTAR	23.6504	4.44678e-08		3	orf|0|-|5918464-5919871|/	390,R,R/	1|	target	0
0000_XuPing_MC115_T_8_20PER.42065.42065.4.0.dta	42065	4	0	AEASDVANAVLDGADAVMLSGETSVGKYPLEAVR	28.3668	4.46103e-08		3	orf|0|+|3308823-3310266|/	299,R,T/	1|	target	1
0000_XuPing_MC115_T_11_20PER.19484.19484.2.0.dta	19484	2	0	GSAAPVDSSANSDASGFGQFNR	22.4929	4.46371e-08		3	orf|0|-|4299992-4300835|/	256,R,G/	1|	target	0
0000_XuPing_MC115_T_10_20PER.23909.23909.4.0.dta	23909	4	0	ILAEANHPLVIQAETMDAGADKAAELANK	33.294	4.4646e-08	16,Oxidation[M];	3	orf|0|-|5614903-5616190|/	400,R,-/	2|0|	target	1
0000_XuPing_MC115_T_13_20PER.20589.20589.2.0.dta	20589	2	0	SAVEAAEADPDVHAVVVTGAGK	24.234	4.47086e-08		3	orf|0|+|4799396-4800206|/	57,R,A/	1|	target	0
0000_XuPing_MC115_T_10_20PER.37781.37781.2.0.dta	37781	2	0	YAATPDDAFTHANNILGLDIK	23.6137	4.47489e-08		3	orf|0|-|5614903-5616190|/	102,K,G/	1|	target	0
0000_XuPing_MC115_T_13_20PER.48076.48076.5.2.dta	48076	5	0	DGLGVLDHVLEHALDQLGGHDHTR	23.4795	4.49102e-08		3	orf|0|-|5787572-5788076|/	144,K,-/	2|	target	0
0000_XuPing_MC115_T_10_20PER.33858.33858.4.0.dta	33858	4	0	FVGAATFEALSGNPVHTGVFTDVHEVQHVR	26.3264	4.49192e-08		3	orf|0|+|3126391-3127651|/	50,R,I/	2|	target	0
0000_XuPing_MC115_T_7_20PER.34914.34914.3.0.dta	34914	3	0	VAEVVGDADAGAATIHAVTSLPMMTQR	22.7386	4.51534e-08		3	orf|0|+|3231946-3233878|/	318,R,D/	2|	target	0
0000_XuPing_MC115_T_13_20PER.35240.35240.2.0.dta	35240	2	0	VQFQSGGPGSHAVYLLDGLR	23.2966	4.51895e-08		3	orf|0|+|2155523-2156522|/	71,K,A/	1|	target	0
0000_XuPing_MC115_T_13_20PER.43556.43556.2.0.dta	43556	2	0	SIEKLEDLDLVSQDLLIAHAGELEK	26.8195	4.53072e-08		3	orf|0|-|6532903-6533509|/	141,K,F/	1|	target	1
0000_XuPing_MC115_T_10_20PER.35404.35404.3.0.dta	35404	3	0	TYLAMCSVEGGMEIEEVAATKPER	23.4202	4.54479e-08	6,Carbamidomethyl[C];	3	orf|0|-|5614903-5616190|/	153,R,L/	1|0|	target	1
0000_XuPing_MC115_T_1_20PER.35024.35024.3.0.dta	35024	3	0	GGDLGGLHAGALASAADVDKVIDGAVAAVAAR	29.8451	4.5507e-08		3	orf|0|-|4853048-4862321|/	1933,R,R/	2|	target	1
0000_XuPing_MC115_T_7_20PER.31046.31046.4.0.dta	31046	4	0	LVTEIEGAWKPDQYSNQMGPESHYETTGPEIWADTEGK	30.8622	4.55434e-08		3	orf|0|-|5361005-5362397|/	135,R,I/	1|	target	1
0000_XuPing_MC115_T_13_20PER.27737.27737.3.0.dta	27737	3	0	EHSESVISGANAEADSVLSHAR	23.8873	4.5589e-08		3	orf|0|+|2498292-2499051|/	75,K,A/	1|	target	0
0000_XuPing_MC115_T_12_33PER.24638.24638.2.0.dta	24638	2	0	ALIDAATTHDGVAPVGDQVLR	26.3698	4.5845e-08		3	orf|0|-|5855872-5856802|/	34,R,E/	2|	target	0
0000_XuPing_MC115_T_13_20PER.30927.30927.6.0.dta	30927	6	0	AVSRPHGFNVGLNLGSSAGGSLAEHLHMHVVPR	23.8639	4.58817e-08		3	orf|0|+|2995141-2995885|/	163,K,W/	1|	target	1
0000_XuPing_MC115_T_10_20PER.19685.19685.2.0.dta	19685	2	0	DIDHVNAHATATPIGDTAEANALR	26.589	4.59965e-08		3	orf|0|+|4413349-4414615|/	309,K,V/	2|	target	0
0000_XuPing_MC115_T_13_20PER.12155.12155.3.0.dta	12155	3	0	AAHVLHLAQEHGEIGTEAQR	25.8119	4.63938e-08		3	orf|0|+|2189258-2189891|/	160,R,E/	1|	target	0
0000_XuPing_MC115_T_13_20PER.45398.45398.5.0.dta	45398	5	0	IDTGHDHGAGDTLAAAAACALAHGMDMPDAVAFAK	25.0202	4.6482e-08	19,Carbamidomethyl[C];	3	orf|0|-|910495-911602|/	304,R,G/	2|0|	target	0
0000_XuPing_MC115_T_11_20PER.13932.13932.2.0.dta	13932	2	0	KVAVIGYGSQGHAHSLSLR	24.9517	4.65425e-08		3	orf|0|+|2456688-2457741|/	33,R,D/	1|	target	1
0000_XuPing_MC115_T_2_20PER.38724.38724.3.0.dta	38724	3	0	FGFSEIMMGTLEKDTTSGTDEALLDIYR	25.333	4.66077e-08		3	orf|0|+|1461644-1465160|/	245,R,K/	2|	target	1
0000_XuPing_MC115_T_13_20PER.47351.47351.4.0.dta	47351	4	0	TGPFGGTIAHGLLTLSLLPHFTHQLYR	22.1745	4.70479e-08		3	orf|0|+|2281373-2281844|/	59,K,V/	1|	target	0
0000_XuPing_MC115_T_13_20PER.47967.47967.2.0.dta	47967	2	0	TVGDVVAYIQKLEEENPEAAAALR	24.4615	4.71798e-08		3	orf|0|+|4412924-4413368|/	117,R,E/	2|	target	1
0000_XuPing_MC115_T_12_33PER.29425.29425.2.0.dta	29425	2	0	AVESSAFDAAGHFGWVACNNR	24.0491	4.72601e-08	18,Carbamidomethyl[C];	3	orf|0|-|5134741-5135422|/	178,R,T/	1|0|	target	0
0000_XuPing_MC115_T_7_20PER.31064.31064.3.0.dta	31064	3	0	AVVNGAVALLATGGSTNHTMHLVAIAR	22.8923	4.73263e-08		3	orf|0|-|344560-346438|/	305,R,A/	2|	target	0
0000_XuPing_MC115_T_13_20PER.46417.46417.3.1.dta	46417	3	0	NICTNDDGEVVLEAYTTLMGHEGDNSISVK	24.86	4.76349e-08	3,Carbamidomethyl[C];	3	orf|0|+|1437296-1437812|/	127,R,W/	2|0|	target	0
0000_XuPing_MC115_T_12_33PER.28679.28679.3.0.dta	28679	3	0	DHGLLPIVIGDATGAAHPDHER	25.5383	4.78115e-08		3	orf|0|-|4487328-4488336|/	289,R,A/	2|	target	0
0000_XuPing_MC115_T_12_33PER.23030.23030.3.0.dta	23030	3	0	VVATDVDVAAADETASSLSGSGHESAR	24.737	4.78545e-08		3	orf|0|-|3187051-3188674|/	315,R,L/	1|	target	0
0000_XuPing_MC115_T_10_20PER.44747.44747.3.0.dta	44747	3	0	VSTSSTLNDALDVMLTSSHGVVVVTGR	23.2474	4.7888e-08		3	orf|0|-|2988941-2990141|/	344,K,R/	2|	target	0
0000_XuPing_MC115_T_11_20PER.21548.21548.3.0.dta	21548	3	0	SGAEPGLVIVDKPAGMTSHDVVGR	20.7449	4.79743e-08		3	orf|0|+|2729629-2730565|/	15,R,C/	1|	target	1
0000_XuPing_MC115_T_10_20PER.25377.25377.3.0.dta	25377	3	0	AIELAGLKPTDIDHVNAHATGTNVGDVAESK	32.9437	4.80896e-08		3	orf|0|+|4414530-4415898|/	332,R,A/	2|	target	1
0000_XuPing_MC115_T_13_20PER.50765.50765.3.0.dta	50765	3	0	TESVALALEAAGDAEFVLVHDAAR	22.6969	4.8104e-08		3	orf|0|-|6140384-6141053|/	80,R,A/	1|	target	0
0000_XuPing_MC115_T_8_20PER.36378.36378.3.0.dta	36378	3	0	SAGAIFVGAWSPVSLGDYCAGSNHVLPTAGCAR	24.2438	4.82679e-08	19,Carbamidomethyl[C];31,Carbamidomethyl[C];	3	orf|0|+|3284238-3285582|/	362,R,H/	1|0|0|	target	0
0000_XuPing_MC115_T_13_20PER.17449.17449.2.0.dta	17449	2	0	VLEQTVVAHGGTPSEADIAK	26.7425	4.86312e-08		3	orf|0|-|4491116-4491875|/	48,R,W/	2|	target	0
0000_XuPing_MC115_T_12_33PER.36070.36070.5.0.dta	36070	5	0	AMPIFDALRPPGDVADGFVHAGPVGAGHYAK	25.9747	4.90513e-08		3	orf|0|+|1670-2612|/	152,R,M/	1|	target	1
0000_XuPing_MC115_T_13_20PER.45829.45829.3.0.dta	45829	3	0	VLAGVTEIVHEMAGGLTGGEEAAR	22.2023	4.91102e-08		3	orf|0|-|3842708-3844082|/	193,K,A/	2|	target	0
0000_XuPing_MC115_T_13_20PER.41882.41882.3.0.dta	41882	3	0	GDLVNYAGVSGDLNPIHWDDEIAK	22.2393	4.92232e-08		3	orf|0|+|1436783-1437293|/	52,R,Q/	1|	target	0
0000_XuPing_MC115_T_12_33PER.35739.35739.4.0.dta	35739	4	0	LEDALSGASVEHTIEFYPAGHGFAVPDHLSVYDEAAAQR	36.8844	4.97776e-08		3	orf|0|-|2748790-2750614|/	553,R,H/	1|	target	0
0000_XuPing_MC115_T_13_20PER.39872.39872.4.2.dta	39872	4	0	HVHWNVVGPNFIGVHEMIDPQVELVR	26.0241	5.01423e-08		3	orf|0|-|6532903-6533509|/	55,K,G/	2|	target	0
0000_XuPing_MC115_T_10_20PER.29855.29855.3.0.dta	29855	3	0	GATVSLVYLSADAKPGATGLESTMR	27.0635	5.04239e-08	24,Oxidation[M];	3	orf|0|-|414926-416300|/	158,R,F/	1|0|	target	1
0000_XuPing_MC115_T_11_20PER.29609.29609.3.0.dta	29609	3	0	LIDNIAIDVGASAGIDGHPR	22.0543	5.05047e-08		3	orf|0|-|6159973-6161062|/	330,R,V/	1|	target	0
0000_XuPing_MC115_T_4_20PER.22642.22642.3.0.dta	22642	3	0	LADEHAEQFVAEEVSQTGKPVR	29.8872	5.05805e-08		3	orf|0|+|1759454-1760948|/	80,K,L/	1|	target	1
0000_XuPing_MC115_T_13_20PER.46601.46601.3.0.dta	46601	3	0	AALPHLLQAGGNIVNVASIAGVEGEVYSAGYCAAK	25.9287	5.06513e-08	32,Carbamidomethyl[C];	3	orf|0|+|4446458-4447208|/	123,R,H/	1|0|	target	0
0000_XuPing_MC115_T_8_20PER.24797.24797.2.0.dta	24797	2	0	AASDVTGHAVGIMADLQGPK	27.0999	5.06716e-08		3	orf|0|+|3308823-3310266|/	61,R,I/	2|	target	0
0000_XuPing_MC115_T_11_20PER.43720.43720.5.0.dta	43720	5	0	ATEYNNAAEAFAAQLVTAEQSVEDLKGLHDQALQAAGQAK	29.6435	5.08086e-08		3	orf|0|+|2770669-2771548|/	108,K,K/	1|	target	1
0000_XuPing_MC115_T_10_20PER.11713.11713.2.0.dta	11713	2	0	AEIEGEMGDSHVGLQAR	27.0172	5.09154e-08	7,Oxidation[M];	3	orf|0|+|2792305-2793445|/	185,R,L/	1|0|	target	0
0000_XuPing_MC115_T_13_20PER.30557.30557.4.0.dta	30557	4	0	GDVVDTKDIESADDAHAWFVDQR	21.66	5.09307e-08		3	orf|0|-|5806752-5807022|/	38,K,A/	1|	target	1
0000_XuPing_MC115_T_5_20PER.29567.29567.3.0.dta	29567	3	0	LVSTVGTVESEAPAAEVEAVKAEVEPAK	24.2359	5.10939e-08		3	orf|0|-|6100414-6101998|/	383,K,A/	1|	target	1
0000_XuPing_MC115_T_5_20PER.11350.11350.3.0.dta	11350	3	0	IGGHLVDNIDDHMTR	32.7022	5.14477e-08	13,Oxidation[M];	3	orf|0|+|4413349-4414615|/	65,R,L/	2|0|	target	0
0000_XuPing_MC115_T_11_20PER.32670.32670.2.0.dta	32670	2	0	VVNTVLADLGHETLDTSDYR	23.042	5.15507e-08		3	orf|0|+|3127764-3128991|/	228,K,L/	1|	target	0
0000_XuPing_MC115_T_7_20PER.33050.33050.4.0.dta	33050	4	0	IVKPNLAIVSSYNDMLSAHKPFEDYPAQLK	25.3086	5.2356e-08		3	orf|0|-|344560-346438|/	82,R,A/	1|	target	2
0000_XuPing_MC115_T_10_20PER.22724.22724.2.0.dta	22724	2	0	VNVNGGAIAIGHPIGMSGAR	23.6157	5.24346e-08		3	orf|0|-|5015427-5016678|/	362,K,I/	1|	target	0
0000_XuPing_MC115_T_13_20PER.46712.46712.4.0.dta	46712	4	0	ARLDEADDAVSGGEVAVLSLDPFGKPAADLPVGVTDYATSVR	31.9172	5.24713e-08		3	orf|0|-|1898156-1898885|/	109,R,V/	1|	target	2
0000_XuPing_MC115_T_13_20PER.42616.42616.3.0.dta	42616	3	0	ACAAAGTPLLGVCLGHQAIGVAFGGTVDR	20.8765	5.27765e-08	2,Carbamidomethyl[C];13,Carbamidomethyl[C];	3	orf|0|+|47554-48235|/	76,K,A/	1|0|0|	target	0
0000_XuPing_MC115_T_12_33PER.42156.42156.3.0.dta	42156	3	0	DGAPVLLGHTLDDQAETVLLGLAR	26.2675	5.28504e-08		3	orf|0|-|6173570-6174944|/	246,R,G/	2|	target	0
0000_XuPing_MC115_T_13_20PER.45581.45581.3.0.dta	45581	3	0	LLDAGAQVVVIDLKGEEVVAELGDR	24.4237	5.29403e-08		3	orf|0|-|5282881-5283640|/	24,R,A/	2|	target	1
0000_XuPing_MC115_T_12_33PER.36700.36700.2.0.dta	36700	2	0	VEFQSGGPGAPALYLLDGMR	27.3373	5.29774e-08	19,Oxidation[M];	3	orf|0|-|6467136-6468222|/	93,R,A/	1|0|	target	0
0000_XuPing_MC115_T_12_33PER.23611.23611.3.0.dta	23611	3	0	AVETVTTDHVTTAFAHPVTVTYDEGR	26.8059	5.311e-08		3	orf|0|-|3293392-3294202|/	232,R,W/	1|	target	0
0000_XuPing_MC115_T_13_20PER.12338.12338.4.0.dta	12338	4	0	VREFSAAVKDDHPAHFDEAAAK	24.5391	5.31313e-08		3	orf|0|-|1026995-1027556|/	34,K,E/	1|	target	2
0000_XuPing_MC115_T_11_20PER.42916.42916.3.0.dta	42916	3	0	DTSEEAWAQADKLVAALDEETVR	21.8126	5.31791e-08		3	orf|0|-|2731820-2733017|/	250,R,K/	1|	target	1
0000_XuPing_MC115_T_11_20PER.40784.40784.4.0.dta	40784	4	0	LVIVPEGVDVSSLPQPLTLDSFQGLPEAQRPTVR	21.3858	5.34243e-08		3	orf|0|+|2596367-2597276|/	64,K,T/	1|	target	1
0000_XuPing_MC115_T_13_20PER.36794.36794.3.0.dta	36794	3	0	STIAQAEQAAMSSQAFHMGEASAAFQAAHAR	28.4843	5.38103e-08		3	orf|0|+|701195-701522|/	38,R,F/	2|	target	0
0000_XuPing_MC115_T_7_20PER.41222.41222.3.0.dta	41222	3	0	VADLLAADPIDPVETGEDDLALMQLTSGSTGSPK	25.5394	5.38588e-08		3	orf|0|-|5517393-5519091|/	155,K,A/	1|	target	0
0000_XuPing_MC115_T_13_20PER.49641.49641.3.0.dta	49641	3	0	WFTAQEALEYGFVDHIITSASVNGEGPGAGLDK	26.2904	5.3999e-08		3	orf|0|-|4762156-4762819|/	188,R,-/	2|	target	0
0000_XuPing_MC115_T_13_20PER.41448.41448.3.0.dta	41448	3	0	LSAEEVANGAGLRPGLLDELEAGATPTDDEAAR	29.3222	5.446e-08		3	orf|0|+|1726745-1727393|/	126,K,I/	1|	target	1
0000_XuPing_MC115_T_11_20PER.43705.43705.4.3.dta	43705	4	0	ATEYNNAAEAFAAQLVTAEQSVEDLKGLHDQALQAAGQAK	29.0667	5.45254e-08		3	orf|0|+|2770669-2771548|/	108,K,K/	2|	target	1
0000_XuPing_MC115_T_10_20PER.46345.46345.3.0.dta	46345	3	0	IDGVLHEFTTVPGVKEDVTDIILNLK	32.2292	5.48096e-08		3	orf|0|+|1613718-1614795|/	64,R,G/	1|	target	1
0000_XuPing_MC115_T_12_33PER.39411.39411.2.0.dta	39411	2	0	LDLKPGMTLLDVGCGWGGALER	23.5048	5.49468e-08	14,Carbamidomethyl[C];	3	orf|0|+|997529-998522|/	103,K,A/	1|0|	target	1
0000_XuPing_MC115_T_13_20PER.33522.33522.3.0.dta	33522	3	0	LTYGAQDLSQHDSGAYTGEISGAFLAK	25.5175	5.49468e-08		3	orf|0|+|3159580-3160366|/	64,R,L/	1|	target	0
0000_XuPing_MC115_T_13_20PER.47334.47334.4.0.dta	47334	4	0	LGIATEAWSPLGQGSLLADPVITGIAEQHGK	23.0575	5.49908e-08		3	orf|0|-|2489692-2490553|/	190,K,T/	1|	target	0
0000_XuPing_MC115_T_13_20PER.39281.39281.2.0.dta	39281	2	0	SLGSDNAINVVHATVAALK	25.1293	5.50238e-08		3	orf|0|+|1564855-1565530|/	162,K,L/	1|	target	0
0000_XuPing_MC115_T_11_20PER.32233.32233.2.0.dta	32233	2	0	TVAEWLAAQGHPVEFTTAAR	23.2546	5.52333e-08		3	orf|0|+|878046-879159|/	139,R,D/	1|	target	0
0000_XuPing_MC115_T_8_20PER.31573.31573.4.2.dta	31573	4	0	VLLVDAGEQSNLPAHGIGGLLGSDGR	25.0056	5.55268e-08		3	orf|0|-|4393186-4394884|/	78,R,A/	2|	target	0
0000_XuPing_MC115_T_10_20PER.44510.44510.3.0.dta	44510	3	0	APAAAEDAYAAYQWALEHAGGLGASR	25.7664	5.55601e-08		3	orf|0|+|2490281-2491664|/	272,K,I/	1|	target	0
0000_XuPing_MC115_T_13_20PER.43568.43568.3.0.dta	43568	3	0	RHEVLDVIVDAEDRNAAIDNVANLLGTSR	31.4569	5.55712e-08		3	orf|0|-|6620468-6621263|/	66,R,T/	1|	target	2
0000_XuPing_MC115_T_7_20PER.18034.18034.2.0.dta	18034	2	0	KVVVTKDETTIVEGAGDAEAIQGR	29.1829	5.56547e-08		3	orf|0|+|965428-967165|/	357,R,V/	1|	target	2
0000_XuPing_MC115_T_13_20PER.34114.34114.2.0.dta	34114	2	0	VNLFADATEDHQWIHVDPEK	25.6182	5.56658e-08		3	orf|0|+|2281373-2281844|/	37,R,A/	2|	target	0
0000_XuPing_MC115_T_10_20PER.36848.36848.2.0.dta	36848	2	0	SLDAAEALSHITAGAAAPEHL	25.8458	5.61634e-08		3	orf|0|-|2982239-2983289|/	329,R,-/	1|	target	0
0000_XuPing_MC115_T_5_20PER.33737.33737.5.0.dta	33737	5	0	YADHARPNLWVNTPDILHESLQHGGPGMFAIR	28.6189	5.62702e-08		3	orf|0|+|5009633-5011862|/	530,K,A/	2|	target	1
0000_XuPing_MC115_T_8_20PER.34487.34487.3.0.dta	34487	3	0	FTGPNSLEVALNDGGTEKVEFSNAIIATGSSTR	27.7927	5.68813e-08		3	orf|0|+|989521-990922|/	117,K,L/	2|	target	1
0000_XuPing_MC115_T_12_33PER.18308.18308.4.0.dta	18308	4	0	RDGKVPAVLYGHGTDPQHLELNAR	25.7152	5.69382e-08		3	orf|0|+|5514081-5514849|/	69,R,D/	1|	target	2
0000_XuPing_MC115_T_11_20PER.34982.34982.4.0.dta	34982	4	0	VIPGIYGHFAGGDANPEDNKFIDGLVR	19.9593	5.72579e-08		3	orf|0|+|6820692-6822018|/	410,R,E/	1|	target	1
0000_XuPing_MC115_T_5_20PER.26930.26930.3.0.dta	26930	3	0	LANLEATLAETDSNDGDGLGGSTGLGHTR	23.2888	5.72923e-08		3	orf|0|+|1657327-1659376|/	106,R,W/	2|	target	0
0000_XuPing_MC115_T_11_20PER.36443.36443.4.0.dta	36443	4	0	HLDDVTHEVDIKDVVGVIDEVR	24.8928	5.73668e-08		3	orf|0|-|2156594-2157680|/	324,R,A/	1|	target	1
0000_XuPing_MC115_T_13_20PER.45753.45753.3.0.dta	45753	3	0	IAGLEAGADDYLTKPFDLGELVAR	20.1106	5.77063e-08		3	orf|0|+|274385-275138|/	112,R,L/	1|	target	1
0000_XuPing_MC115_T_10_20PER.49090.49090.4.0.dta	49090	4	0	AIACGADAVVLGTPLATSAEALGNGWFWPAAAAHPSLPR	21.9889	5.78449e-08	4,Carbamidomethyl[C];	3	orf|0|+|1689182-1690367|/	297,K,G/	1|0|	target	0
0000_XuPing_MC115_T_7_20PER.38293.38293.3.0.dta	38293	3	0	TLFLFEHLTDAQLDTLCEAGR	24.6422	5.78623e-08	17,Carbamidomethyl[C];	3	orf|0|-|1605889-1607368|/	14,R,I/	1|0|	target	0
0000_XuPing_MC115_T_8_20PER.37154.37154.3.0.dta	37154	3	0	FAAPGGDAELLGLYFADDGQHFESR	21.9246	5.83562e-08		3	orf|0|+|3198228-3199917|/	389,R,L/	1|	target	0
0000_XuPing_MC115_T_10_20PER.33748.33748.3.0.dta	33748	3	0	LQLLHEQDALGALEHATVAGK	29.4694	5.83796e-08		3	orf|0|+|1024724-1025858|/	240,R,A/	2|	target	0
0000_XuPing_MC115_T_10_20PER.39490.39490.5.0.dta	39490	5	0	DLGDSTVLMADTCLDEFTDHGHCGVLDAHGR	23.9707	5.90017e-08	13,Carbamidomethyl[C];23,Carbamidomethyl[C];	3	orf|0|+|1033257-1034319|/	138,K,V/	2|0|0|	target	0
0000_XuPing_MC115_T_10_20PER.32362.32362.2.0.dta	32362	2	0	KEALAAEAEDIAANSTQWK	27.3652	5.94399e-08		3	orf|0|-|2799554-2800958|/	191,R,A/	1|	target	1
0000_XuPing_MC115_T_12_33PER.36678.36678.4.0.dta	36678	4	0	IRDDVDGFSGADVAVVATGHTAPLVLPDLR	25.2328	5.95827e-08		3	orf|0|-|6159082-6159970|/	233,R,T/	1|	target	1
0000_XuPing_MC115_T_12_33PER.29247.29247.2.0.dta	29247	2	0	IDLSDGAGTLAHCVVENTAK	27.8211	5.97558e-08	13,Carbamidomethyl[C];	3	orf|0|-|4580340-4581330|/	123,R,G/	2|0|	target	0
0000_XuPing_MC115_T_7_20PER.25584.25584.2.0.dta	25584	2	0	ASLFGDTHAHGIQGVHFFTR	23.6506	6.00373e-08		3	orf|0|+|2530011-2531529|/	462,K,T/	1|	target	0
0000_XuPing_MC115_T_5_20PER.16934.16934.2.0.dta	16934	2	0	DAGADEVADAHVDKIIVTQNK	28.9495	6.06407e-08		3	orf|0|-|725077-726877|/	291,K,S/	2|	target	1
0000_XuPing_MC115_T_13_20PER.35729.35729.4.3.dta	35729	4	0	VPLIGSTITHPVQGEAAAGVVMLRPASPGTGVIAGGAAR	27.5833	6.12379e-08		3	orf|0|+|1564855-1565530|/	109,R,A/	2|	target	1
0000_XuPing_MC115_T_12_33PER.40233.40233.5.0.dta	40233	5	0	IDTGHDHGAGDTLAAAAACALAHGMDMPDAVAFAK	23.9588	6.1551e-08	19,Carbamidomethyl[C];	3	orf|0|-|910495-911602|/	304,R,G/	2|0|	target	0
0000_XuPing_MC115_T_2_20PER.27676.27676.4.0.dta	27676	4	0	GPQADAPGVTSTGPLAVAAHDDLVSDDLVAAHYR	32.9423	6.18843e-08		3	orf|0|-|4782421-4787317|/	52,R,L/	1|	target	0
0000_XuPing_MC115_T_13_20PER.44716.44716.3.0.dta	44716	3	0	HTIFGEVVDEESQKVVDAIASTPTDR	27.6982	6.19833e-08		3	orf|0|+|45117-45747|/	168,R,S/	1|	target	1
0000_XuPing_MC115_T_13_20PER.37203.37203.5.0.dta	37203	5	0	LFLTHMIAHHEGAIDMAQEEVNEGRFEDAVQMAR	25.498	6.21012e-08		3	orf|0|-|5113878-5114541|/	167,K,T/	1|	target	1
0000_XuPing_MC115_T_13_20PER.45990.45990.4.0.dta	45990	4	0	ITAEIGEGNKIDGVVHSIGFMPQSGMGINPFFDAPYEDVSK	25.1646	6.245e-08		3	orf|0|+|3225927-3227016|/	171,R,G/	1|	target	1
0000_XuPing_MC115_T_10_20PER.35234.35234.2.0.dta	35234	2	0	ALAMGASAVGIGRPYAWGAALGGSK	29.7603	6.26439e-08		3	orf|0|-|4031715-4032996|/	365,K,G/	1|	target	1
0000_XuPing_MC115_T_13_20PER.51461.51461.3.0.dta	51461	3	0	TLLAQAFAQQAPILLLDEPTASLDADSAQTVYR	25.4486	6.27191e-08		3	orf|0|+|6120497-6121247|/	151,R,Q/	1|	target	0
0000_XuPing_MC115_T_2_20PER.33221.33221.4.0.dta	33221	4	0	EGEAGGITQHIGAYQVEVDLDGTVRPITFIDTPGHEAFTAMR	35.3567	6.33874e-08		3	orf|0|+|2707802-2710613|/	461,R,A/	2|	target	1
0000_XuPing_MC115_T_11_20PER.29044.29044.3.0.dta	29044	3	0	EGADVAIAYLDEHDDATHTASLVER	23.7936	6.34445e-08		3	orf|0|-|1867462-1868419|/	96,K,T/	2|	target	0
0000_XuPing_MC115_T_12_33PER.41474.41474.4.0.dta	41474	4	0	SNSPLVGTSTEIVDKLGPFIEAGVQR	24.7361	6.35525e-08		3	orf|0|-|790632-791697|/	303,R,V/	2|	target	1
0000_XuPing_MC115_T_12_33PER.25467.25467.3.0.dta	25467	3	0	FAEDGTKPSGFNDTGSELITDKPMPGLESK	27.2765	6.35715e-08		3	orf|0|-|6850976-6852026|/	309,K,D/	1|	target	2
0000_XuPing_MC115_T_7_20PER.34264.34264.4.1.dta	34264	4	0	HAPDVPVVELVAGEDSGVLGTNESIESVGDHVTR	23.4628	6.3788e-08		3	orf|0|-|4310454-4311942|/	400,R,V/	1|	target	0
0000_XuPing_MC115_T_8_20PER.24806.24806.2.0.dta	24806	2	0	AASDVTGHAVGIMADLQGPK	26.344	6.37944e-08		3	orf|0|+|3308823-3310266|/	61,R,I/	1|	target	0
0000_XuPing_MC115_T_10_20PER.41140.41140.3.0.dta	41140	3	0	DIENQYETQITQIEHEVSSSGQEVQSSAK	25.0041	6.39733e-08		3	CON_IPI00019359.3/	339,K,E/	1|	target	0
0000_XuPing_MC115_T_13_20PER.43192.43192.2.0.dta	43192	2	0	LEDLDLVSQDLLIAHAGELEK	22.5397	6.41655e-08		3	orf|0|-|6532903-6533509|/	145,K,F/	1|	target	0
0000_XuPing_MC115_T_8_20PER.28621.28621.3.0.dta	28621	3	0	TPGGSSGGSGAAVAAGVVHVALGSDTGGSIR	30.3468	6.42618e-08		3	orf|0|+|1154451-1155963|/	180,R,I/	2|	target	0
0000_XuPing_MC115_T_11_20PER.32393.32393.3.0.dta	32393	3	0	AGTGLLDGWLVHEGDHAQIEGVK	20.0398	6.46486e-08		3	orf|0|-|1905194-1906265|/	305,R,V/	1|	target	0
0000_XuPing_MC115_T_12_33PER.41212.41212.4.0.dta	41212	4	0	VEAARPYAAEITNMLTELAGASALDHPLLVER	28.3824	6.47715e-08	14,Oxidation[M];	3	orf|0|-|5034140-5035064|/	40,R,K/	1|0|	target	1
0000_XuPing_MC115_T_7_20PER.36241.36241.4.0.dta	36241	4	0	SEPFYITTAIAYPNGVPHIGHAYEYIATDAIAR	21.7089	6.52265e-08		1	orf|0|+|5524425-5526009|/	14,M,F/	1|	target	0
0000_XuPing_MC115_T_11_20PER.37200.37200.4.0.dta	37200	4	0	AVDTTGAGDVFAGVLAAGWPAGHEHALQR	22.4449	6.53571e-08		3	orf|0|+|4676604-4677468|/	229,R,A/	1|	target	0
0000_XuPing_MC115_T_8_20PER.28270.28270.4.1.dta	28270	4	0	RVLLVDAGEQSNLPAHGIGGLLGSDGR	27.8397	6.54094e-08		3	orf|0|-|4393186-4394884|/	77,R,A/	2|	target	1
0000_XuPing_MC115_T_11_20PER.24405.24405.2.0.dta	24405	2	0	VPSAVWVVDTNKEHIAVGEAR	24.9065	6.54421e-08		3	orf|0|+|2604834-2605827|/	210,K,K/	1|	target	1
0000_XuPing_MC115_T_12_33PER.27755.27755.4.0.dta	27755	4	0	LLFVHAHPDDETLTTGGTIAHYVAR	27.2093	6.54617e-08		3	orf|0|-|5230357-5231239|/	12,R,S/	1|	target	0
0000_XuPing_MC115_T_10_20PER.33507.33507.3.0.dta	33507	3	0	RLGLPEDGFSHISTGGGASLEYLEGK	31.4884	6.58754e-08		3	orf|0|+|3158338-3159577|/	377,R,E/	2|	target	1
0000_XuPing_MC115_T_12_33PER.27784.27784.3.0.dta	27784	3	0	LLFVHAHPDDETLTTGGTIAHYVAR	28.2357	6.60271e-08		3	orf|0|-|5230357-5231239|/	12,R,S/	1|	target	0
0000_XuPing_MC115_T_12_33PER.39932.39932.3.0.dta	39932	3	0	QVQLNILEVKNPESQAQLVAQGVAEQLSNR	27.8393	6.67174e-08		3	orf|0|+|1540774-1541668|/	119,K,V/	1|	target	1
0000_XuPing_MC115_T_7_20PER.38837.38837.3.0.dta	38837	3	0	DLVNAGAVELVAATVDHGVSSEAAR	25.1559	6.67307e-08		3	orf|0|+|2449053-2450571|/	347,R,A/	2|	target	0
0000_XuPing_MC115_T_11_20PER.23843.23843.2.0.dta	23843	2	0	VPVSNDIQSWHTLTDNEK	24.8014	6.67574e-08		3	orf|0|+|1100531-1101536|/orf|0|+|2393821-2394826|/	51,K,Q/51,K,Q/	1|	target	0
0000_XuPing_MC115_T_13_20PER.28656.28656.3.0.dta	28656	3	0	DYSTENASGGTSGPFYDGAVFHR	20.87	6.70116e-08		3	orf|0|+|45117-45747|/	78,K,V/	1|	target	0
0000_XuPing_MC115_T_2_20PER.17933.17933.3.0.dta	17933	3	0	GPSVAVDTACSSSLVATHQGVQALR	25.0921	6.71726e-08	10,Carbamidomethyl[C];	3	orf|0|-|6456783-6462852|/	464,R,A/	2|0|	target	0
0000_XuPing_MC115_T_11_20PER.38563.38563.4.0.dta	38563	4	0	IDKGLAEEADGVQLMKPMPTLDDLLAR	26.2223	6.76851e-08		3	orf|0|+|3570103-3571024|/	113,K,G/	1|	target	2
0000_XuPing_MC115_T_10_20PER.31825.31825.2.0.dta	31825	2	0	YDLVIAGGGPSGSAAAWQAAQTGAK	21.7655	6.77596e-08		3	orf|0|-|2389340-2390693|/orf|0|-|1096050-1097403|/	60,R,V/60,R,V/	1|	target	0
0000_XuPing_MC115_T_12_33PER.33137.33137.2.0.dta	33137	2	0	EAPLTVDKEYVAELAVTASAK	26.3704	6.78545e-08		3	orf|0|+|6441302-6442064|/	202,K,G/	1|	target	1
0000_XuPing_MC115_T_12_33PER.37222.37222.3.0.dta	37222	3	0	DIENQYETQITQIEHEVSSSGQEVQSSAK	24.6138	6.78613e-08		3	CON_IPI00019359.3/	339,K,E/	1|	target	0
0000_XuPing_MC115_T_10_20PER.34523.34523.4.2.dta	34523	4	0	AGGVDGATLDDFDALCAHLATMHPSR	25.141	6.79836e-08	16,Carbamidomethyl[C];22,Oxidation[M];	3	orf|0|+|2854546-2855602|/	242,R,Y/	1|0|0|	target	0
0000_XuPing_MC115_T_12_33PER.39015.39015.3.0.dta	39015	3	0	LSDGDFTLDREAADAVLDEINER	24.1928	6.81265e-08		3	orf|0|+|2432544-2433396|/	40,K,A/	2|	target	1
0000_XuPing_MC115_T_7_20PER.37029.37029.3.0.dta	37029	3	0	ASNSVGLGALAEALVAGEGHTEGR	20.2717	6.82287e-08		3	orf|0|-|4313004-4314630|/	514,K,T/	1|	target	0
0000_XuPing_MC115_T_10_20PER.33743.33743.4.0.dta	33743	4	0	ALGMDEDKLNVSGGAIALGHPFGMTGAR	22.2879	6.84474e-08		3	orf|0|+|5364649-5365873|/	343,R,I/	1|	target	1
0000_XuPing_MC115_T_12_33PER.38698.38698.3.0.dta	38698	3	0	NGVFNFPQSGTHNWAYWGQQLQAMKPDLQR	23.8038	6.87561e-08		3	orf|0|-|6467136-6468222|/	324,K,V/	2|	target	1
0000_XuPing_MC115_T_11_20PER.17659.17659.3.0.dta	17659	3	0	DRIDSGLAQDDDELSEHTNDTDGYKND	28.111	6.908e-08		3	orf|0|+|3022539-3023100|/	160,R,-/	2|	target	2
0000_XuPing_MC115_T_13_20PER.42062.42062.3.0.dta	42062	3	0	ELMAGLHTDPDSVLNTTFDEGHDELVLVK	26.9373	6.94263e-08		3	orf|0|-|6165866-6166973|/	220,K,Q/	1|	target	0
0000_XuPing_MC115_T_8_20PER.36704.36704.3.0.dta	36704	3	0	ASNSVGLGALAEALVAGEGHTEGR	22.269	6.94541e-08		3	orf|0|-|4313004-4314630|/	514,K,T/	1|	target	0
0000_XuPing_MC115_T_13_20PER.47286.47286.4.0.dta	47286	4	0	TGPFGGTIAHGLLTLSLLPHFTHQLYR	21.7917	6.95236e-08		3	orf|0|+|2281373-2281844|/	59,K,V/	2|	target	0
0000_XuPing_MC115_T_11_20PER.37990.37990.3.0.dta	37990	3	0	NPEAVAAFTELGHEIACHGLR	20.0591	6.9886e-08	17,Carbamidomethyl[C];	3	orf|0|+|5811387-5812476|/	169,R,W/	1|0|	target	0
0000_XuPing_MC115_T_13_20PER.43661.43661.4.1.dta	43661	4	0	EGNADYAVIALLQNPEDVDTYVDHPAHVELSR	21.6249	7.03558e-08		3	orf|0|-|2089689-2090028|/	56,R,Q/	2|	target	0
0000_XuPing_MC115_T_12_33PER.19602.19602.2.0.dta	19602	2	0	LTDVSHAIEVETHAAEK	26.5121	7.10416e-08		3	orf|0|+|1577316-1578147|/	166,R,R/	1|	target	0
0000_XuPing_MC115_T_7_20PER.32513.32513.3.0.dta	32513	3	0	VFAGSSTATAPVTNPATGAVTGEVALASVEDAR	24.7242	7.10842e-08		3	orf|0|+|2530011-2531529|/	21,K,A/	1|	target	0
0000_XuPing_MC115_T_13_20PER.33045.33045.2.0.dta	33045	2	0	VTHDLTQEEIAQLVGASR	24.9363	7.14691e-08		3	orf|0|+|6256856-6257543|/	175,R,E/	1|	target	0
0000_XuPing_MC115_T_7_20PER.33060.33060.5.0.dta	33060	5	0	IVKPNLAIVSSYNDMLSAHKPFEDYPAQLK	22.9264	7.16194e-08		3	orf|0|-|344560-346438|/	82,R,A/	1|	target	2
0000_XuPing_MC115_T_11_20PER.35354.35354.3.0.dta	35354	3	0	LFQPAQVVHLAAETGTAQSLSEATR	17.7356	7.2072e-08		3	orf|0|+|434888-436061|/	104,R,H/	1|	target	0
0000_XuPing_MC115_T_13_20PER.45864.45864.3.0.dta	45864	3	0	VQQEAGTTTILVTHDVEEAVILADR	22.0228	7.23609e-08		3	orf|0|-|628498-629398|/	221,K,V/	2|	target	0
0000_XuPing_MC115_T_4_20PER.34926.34926.4.0.dta	34926	4	0	MLNHNYIGTEHILLGLIHEGEGVAAK	34.5806	7.25275e-08	1,Oxidation[M];	3	orf|0|-|6153015-6155565|/	23,R,S/	1|0|	target	0
0000_XuPing_MC115_T_5_20PER.12987.12987.2.0.dta	12987	2	0	HVEAQVIADQHGNVVVAGTR	24.4744	7.27381e-08		3	orf|0|-|1883476-1885303|/	225,R,D/	2|	target	0
0000_XuPing_MC115_T_13_20PER.40367.40367.4.0.dta	40367	4	0	TVTFALVTHAAGGITEKDVQMAEEINR	22.8647	7.27672e-08		3	orf|0|+|5254755-5255055|/	69,R,I/	2|	target	1
0000_XuPing_MC115_T_13_20PER.16525.16525.2.0.dta	16525	2	0	TVQDATATETHGVTLTDAAAAK	27.9877	7.31247e-08		1	orf|0|-|4356308-4356671|/	4,M,A/	2|	target	0
0000_XuPing_MC115_T_12_33PER.42362.42362.3.0.dta	42362	3	0	GVEDSGFDVLTVPDHIAPILSPFAGCAAAGAVTSR	27.4096	7.3359e-08	26,Carbamidomethyl[C];	3	orf|0|-|2603231-2604461|/	121,R,L/	1|0|	target	0
0000_XuPing_MC115_T_12_33PER.28195.28195.3.0.dta	28195	3	0	LADAAAAGCELAVVTTAPGSLSQHNVQR	24.1343	7.33884e-08	9,Carbamidomethyl[C];	3	orf|0|+|1071251-1072130|/	247,R,R/	1|0|	target	0
0000_XuPing_MC115_T_5_20PER.34876.34876.3.0.dta	34876	3	0	LVSLNEVGGEPALFGVTTAEFHQR	23.4143	7.34398e-08		3	orf|0|-|3261569-3263855|/	439,R,A/	2|	target	0
0000_XuPing_MC115_T_5_20PER.40495.40495.3.0.dta	40495	3	0	NFITTLLLSQGVPMLAHGDELGR	27.6033	7.35647e-08	14,Oxidation[M];	3	orf|0|+|6567787-6569938|/	521,R,T/	2|0|	target	0
0000_XuPing_MC115_T_6_20PER.14513.14513.2.0.dta	14513	2	0	KVVVTKDETTIVEGAGDAEAIQGR	29.0466	7.39187e-08		3	orf|0|+|965428-967165|/	357,R,V/	1|	target	2
0000_XuPing_MC115_T_5_20PER.10335.10335.2.0.dta	10335	2	0	MNTGGVHGSALGADEVAATKK	30.1863	7.40445e-08		3	orf|0|-|3177578-3179669|/	277,K,I/	1|	target	1
0000_XuPing_MC115_T_10_20PER.41570.41570.3.0.dta	41570	3	0	NVSTGDVNVEMNAAPGVDLTQLLNNMR	27.1754	7.47213e-08	26,Oxidation[M];	3	CON_IPI00009865.2/CON_IPI00798492.2/	295,R,S/293,Q,N/	1|0|	target	0
0000_XuPing_MC115_T_7_20PER.37806.37806.4.0.dta	37806	4	0	LREYFVTHGYDTTLDDAAFAEAAALVQTR	22.207	7.47886e-08		3	orf|0|+|2466433-2467900|/	345,R,V/	1|	target	1
0000_XuPing_MC115_T_11_20PER.40562.40562.3.0.dta	40562	3	0	QVLSHGLVPIIEPEVTISIADKAEAEDLLK	28.9801	7.5171e-08		3	orf|0|+|3570103-3571024|/	175,K,A/	1|	target	1
0000_XuPing_MC115_T_10_20PER.39693.39693.3.0.dta	39693	3	0	LLNLSENATYLVEDGEHQSILR	20.857	7.51861e-08		3	orf|0|-|304143-305208|/	48,R,V/	1|	target	0
0000_XuPing_MC115_T_10_20PER.45673.45673.3.0.dta	45673	3	0	ALHAAADSVLANVDAVLAANAADVDAAR	25.292	7.55629e-08		3	orf|0|-|4675223-4676495|/	48,R,Q/	1|	target	0
0000_XuPing_MC115_T_1_20PER.19832.19832.4.3.dta	19832	4	0	WVHPSQVASTQGTGMGGMTSMQTMYHGNLLGR	27.6826	7.5631e-08	18,Oxidation[M];	3	orf|0|-|4853048-4862321|/	2673,R,A/	2|0|	target	0
0000_XuPing_MC115_T_13_20PER.32010.32010.3.0.dta	32010	3	0	NLSDFGFANVDRNPSPESLDEAQAK	19.9751	7.57445e-08		3	orf|0|+|5934279-5934813|/	140,R,I/	1|	target	1
0000_XuPing_MC115_T_13_20PER.41706.41706.2.0.dta	41706	2	0	PSKLDLFNAALAEAESGTTAAATTPK	24.626	7.57445e-08		3	orf|0|+|2519781-2520270|/	106,K,K/	1|	target	1
0000_XuPing_MC115_T_11_20PER.43786.43786.4.2.dta	43786	4	0	GHSAAETIVAGHSVGEIAAYAIAGVISADDAVK	21.3062	7.57975e-08		3	orf|0|+|4411998-4412988|/	102,R,L/	2|	target	0
0000_XuPing_MC115_T_7_20PER.39063.39063.4.1.dta	39063	4	0	GAGLDVYATEPCTDSPLFDLPQVVVTPHLGASTAEAQDR	23.7117	7.64598e-08	12,Carbamidomethyl[C];	3	orf|0|+|2460441-2462034|/	254,R,A/	2|0|	target	0
0000_XuPing_MC115_T_7_20PER.39746.39746.3.0.dta	39746	3	0	VEAAYAAAAESALHLEDILAR	22.6971	7.68277e-08		3	orf|0|+|1829072-1830839|/	487,K,R/	1|	target	0
0000_XuPing_MC115_T_11_20PER.42266.42266.3.0.dta	42266	3	0	TAAFEIVDALGTAPDVHALPVGNAGNITAYWK	26.1114	7.72283e-08		3	orf|0|-|5052723-5054673|/	464,K,G/	1|	target	0
0000_XuPing_MC115_T_10_20PER.14022.14022.2.0.dta	14022	2	0	LLEGEDAHLSSQQASGQSYSSR	24.3969	7.72978e-08		3	CON_IPI00217963.3/	419,R,E/	1|	target	0
0000_XuPing_MC115_T_11_20PER.31789.31789.4.0.dta	31789	4	0	LTIGALTAASSAGTTLGEHHPHLLPLADR	20.2963	7.73906e-08		3	orf|0|-|3843913-3844960|/	37,R,V/	1|	target	0
0000_XuPing_MC115_T_10_20PER.31536.31536.2.0.dta	31536	2	0	ALAMGASAVGIGRPYAWGAALGGSK	24.3138	7.76464e-08	4,Oxidation[M];	3	orf|0|-|4031715-4032996|/	365,K,G/	1|0|	target	1
0000_XuPing_MC115_T_10_20PER.22732.22732.2.0.dta	22732	2	0	VNVNGGAIAIGHPIGMSGAR	22.9855	7.78252e-08		3	orf|0|-|5015427-5016678|/	362,K,I/	1|	target	0
0000_XuPing_MC115_T_12_33PER.33118.33118.3.0.dta	33118	3	0	AVHVKDDGLHGSDLIQTAWTLAR	29.6221	7.78252e-08		3	orf|0|+|2432544-2433396|/	105,K,A/	1|	target	1
0000_XuPing_MC115_T_10_20PER.23950.23950.3.0.dta	23950	3	0	ILAEANHPLVIQAETMDAGADKAAELANK	35.9959	7.80669e-08	16,Oxidation[M];	3	orf|0|-|5614903-5616190|/	400,R,-/	2|0|	target	1
0000_XuPing_MC115_T_7_20PER.15913.15913.3.0.dta	15913	3	0	ALASAPGAPSDTPEPAQPTDALHR	19.1078	7.83563e-08		3	orf|0|+|4391117-4392683|/	216,R,A/	1|	target	0
0000_XuPing_MC115_T_1_20PER.32410.32410.4.0.dta	32410	4	0	KPDGGWGSFVSDLEVVHIGGEHIQAIDEPYIAK	35.1057	7.84582e-08		3	orf|0|-|6456783-6462852|/	1967,R,V/	1|	target	1
0000_XuPing_MC115_T_13_20PER.46870.46870.3.0.dta	46870	3	0	DGAEWIHLVDLDAAFGR	25.2346	7.8521e-08		3	orf|0|+|3287945-3288743|/	63,R,G/	1|	target	0
0000_XuPing_MC115_T_12_33PER.37314.37314.3.0.dta	37314	3	0	GAPHALVIGDLPFGSYEDGPSQALATATR	25.7557	7.8576e-08		3	orf|0|+|4386730-4387600|/	100,K,F/	1|	target	0
0000_XuPing_MC115_T_11_20PER.31175.31175.3.0.dta	31175	3	0	MGLGDAALIKDNHVAAAGSVVAALK	29.4983	7.86782e-08		3	orf|0|+|3280022-3281138|/	249,R,A/	2|	target	1
0000_XuPing_MC115_T_10_20PER.36018.36018.4.0.dta	36018	4	0	LGSGGAPGTGSFLFPDPAVEHEALTEAAHASEHK	20.8129	7.87569e-08		3	orf|0|+|4346927-4348607|/	504,K,S/	1|	target	0
0000_XuPing_MC115_T_12_33PER.26989.26989.5.0.dta	26989	5	0	RGPGQVPDGVAVHLLPFHPDDTSGQDAPHESTFQR	31.9401	7.94292e-08		3	orf|0|-|123839-124973|/	177,R,V/	1|	target	1
0000_XuPing_MC115_T_10_20PER.31055.31055.4.1.dta	31055	4	0	ALGMDEDKLNVSGGAIALGHPFGMTGAR	26.7964	7.95802e-08	4,Oxidation[M];	3	orf|0|+|5364649-5365873|/	343,R,I/	2|0|	target	1
0000_XuPing_MC115_T_6_20PER.16777.16777.2.0.dta	16777	2	0	VVVTKDETTIVEGAGDAEAIQGR	25.1157	8.02756e-08		3	orf|0|+|965428-967165|/	358,K,V/	2|	target	1
0000_XuPing_MC115_T_5_20PER.27422.27422.3.0.dta	27422	3	0	LMGAGITSDAFHMVAPAADGLR	25.8101	8.05168e-08	13,Oxidation[M];	3	orf|0|+|4413349-4414615|/	270,R,A/	2|0|	target	0
0000_XuPing_MC115_T_5_20PER.30808.30808.5.0.dta	30808	5	0	AKEMSAFDAFNAVQDHVLHAAQAHIDR	26.066	8.06619e-08	4,Oxidation[M];	3	orf|0|+|4555009-4558642|/	1087,K,V/	2|0|	target	1
0000_XuPing_MC115_T_1_20PER.33354.33354.3.0.dta	33354	3	0	YPDAETVVLHPADVPFFVELCK	26.5439	8.09042e-08	21,Carbamidomethyl[C];	3	orf|0|-|4853048-4862321|/	831,R,T/	2|0|	target	0
0000_XuPing_MC115_T_8_20PER.32146.32146.3.0.dta	32146	3	0	VLLVDAGEQSNLPAHGIGGLLGSDGR	19.949	8.12041e-08		3	orf|0|-|4393186-4394884|/	78,R,A/	1|	target	0
0000_XuPing_MC115_T_13_20PER.38386.38386.3.0.dta	38386	3	0	DSEIDKVVGLELGADDYVTKPYSAR	27.1576	8.12772e-08		3	orf|0|+|1017220-1018450|/	263,R,E/	2|	target	2
0000_XuPing_MC115_T_13_20PER.38198.38198.4.0.dta	38198	4	0	ATAAHSPGKPWFAIGGIDQERLPEVLAAGAR	24.8919	8.13179e-08		3	orf|0|-|877338-878109|/	197,R,R/	1|	target	2
0000_XuPing_MC115_T_3_20PER.31887.31887.3.0.dta	31887	3	0	DIENQYETQITQIEHEVSSSGQEVQSSAK	25.5785	8.16928e-08		3	CON_IPI00019359.3/	339,K,E/	1|	target	0
0000_XuPing_MC115_T_8_20PER.25791.25791.3.0.dta	25791	3	0	APADLYAAGHAELAAYPSVQVR	25.2567	8.20284e-08		3	orf|0|-|4393186-4394884|/	104,R,R/	1|	target	0
0000_XuPing_MC115_T_13_20PER.39364.39364.3.0.dta	39364	3	0	VAVLEVLAEQPHSTADDVAMAVR	21.437	8.21844e-08		3	orf|0|-|6318270-6318765|/	35,R,Q/	1|	target	0
0000_XuPing_MC115_T_13_20PER.30924.30924.6.3.dta	30924	6	0	AVSRPHGFNVGLNLGSSAGGSLAEHLHMHVVPR	26.3169	8.23078e-08		3	orf|0|+|2995141-2995885|/	163,K,W/	2|	target	1
0000_XuPing_MC115_T_12_33PER.39301.39301.4.0.dta	39301	4	0	SAHDAATPQFVSSPGYEHAWLNPDNTEVSVEDLLSAPAVK	27.801	8.24231e-08		3	orf|0|-|6479121-6480375|/	261,R,L/	1|	target	0
0000_XuPing_MC115_T_10_20PER.46581.46581.3.0.dta	46581	3	0	IAYTLDLAGPAVTVDTSCSSALTALHTAVGALR	23.4763	8.25303e-08	18,Carbamidomethyl[C];	3	orf|0|-|4598249-4599716|/	215,R,A/	1|0|	target	0
0000_XuPing_MC115_T_13_20PER.12741.12741.2.0.dta	12741	2	0	EFSAAVKDDHPAHFDEAAAK	25.386	8.25799e-08		3	orf|0|-|1026995-1027556|/	36,R,E/	2|	target	1
0000_XuPing_MC115_T_5_20PER.33242.33242.5.0.dta	33242	5	0	AKEMSAFDAFNAVQDHVLHAAQAHIDR	25.4794	8.28197e-08		3	orf|0|+|4555009-4558642|/	1087,K,V/	1|	target	1
0000_XuPing_MC115_T_13_20PER.27813.27813.4.1.dta	27813	4	0	IVAAATESHPAFSASYDLVTDETGATKR	20.1994	8.3027e-08		3	orf|0|-|6396146-6397601|/	332,R,L/	2|	target	1
0000_XuPing_MC115_T_10_20PER.16352.16352.4.0.dta	16352	4	0	LGVETIAVDRYENAPGHQVAHHAR	19.9557	8.31101e-08		3	orf|0|+|5365957-5367169|/	37,R,T/	1|	target	1
0000_XuPing_MC115_T_11_20PER.21570.21570.4.0.dta	21570	4	0	SGAEPGLVIVDKPAGMTSHDVVGR	19.689	8.33681e-08		3	orf|0|+|2729629-2730565|/	15,R,C/	1|	target	1
0000_XuPing_MC115_T_5_20PER.33960.33960.3.1.dta	33960	3	0	TTAEEITALTQPNHPDDWTDLDTLSVDTAR	26.1014	8.36437e-08		1	orf|0|-|3177578-3179669|/	2,V,V/	2|	target	0
0000_XuPing_MC115_T_10_20PER.34527.34527.3.0.dta	34527	3	0	ALAALDGWCTDALSYGGHDTESPR	22.7038	8.37944e-08	9,Carbamidomethyl[C];	3	orf|0|-|4268805-4270164|/	415,K,L/	1|0|	target	0
0000_XuPing_MC115_T_10_20PER.46161.46161.3.1.dta	46161	3	0	NTDIEIVAVNDLTDNATLAHLLK	24.2163	8.39537e-08		3	orf|0|+|3157283-3158345|/	43,K,F/	1|	target	0
0000_XuPing_MC115_T_8_20PER.17043.17043.3.0.dta	17043	3	0	AASDVTGHAVGIMADLQGPK	27.6269	8.42902e-08	13,Oxidation[M];	3	orf|0|+|3308823-3310266|/	61,R,I/	1|0|	target	0
0000_XuPing_MC115_T_12_33PER.36141.36141.3.0.dta	36141	3	0	FTLLDWDCDHMVAQAKPAETAELIR	21.2074	8.47805e-08	8,Carbamidomethyl[C];	3	orf|0|-|2016437-2017229|/	235,K,R/	1|0|	target	1
0000_XuPing_MC115_T_4_20PER.28703.28703.2.0.dta	28703	2	0	VTLLDGAYHEVDSSEMAFK	32.1029	8.50097e-08	16,Oxidation[M];	3	orf|0|+|1499207-1501343|/	582,K,V/	1|0|	target	0
0000_XuPing_MC115_T_13_20PER.43571.43571.4.0.dta	43571	4	0	SIGAAEAATAAGIGPSYNILDGFEGHLDENR	21.2451	8.51373e-08		3	orf|0|+|853349-853883|/	130,R,H/	1|	target	0
0000_XuPing_MC115_T_10_20PER.43186.43186.3.0.dta	43186	3	0	VPVANVLGEEGEAFSYLGHNLAQER	26.6055	8.51884e-08		3	orf|0|-|4928367-4929525|/	225,R,L/	2|	target	0
0000_XuPing_MC115_T_10_20PER.49533.49533.2.0.dta	49533	2	0	APDFTIDSTQIAGGAQGLLDEISISK	25.3037	8.52566e-08		3	orf|0|+|5497264-5498992|/	450,K,I/	1|	target	0
0000_XuPing_MC115_T_8_20PER.24397.24397.4.0.dta	24397	4	0	LAAQGEVGPGGGPAGDLYVEVHEKPHDVFVR	20.8362	8.57354e-08		3	orf|0|-|4581100-4582285|/	242,R,D/	1|	target	1
0000_XuPing_MC115_T_10_20PER.39063.39063.3.0.dta	39063	3	0	TAEVSADDIVVHDAQIDDPAYAFALSR	22.2458	8.58641e-08		3	orf|0|-|4730787-4731891|/	284,K,L/	1|	target	0
0000_XuPing_MC115_T_5_20PER.38850.38850.4.1.dta	38850	4	0	LASLMDIDPIYVWTHDSIGLGEDGPTHQPIEHLAALR	27.9077	8.60962e-08	5,Oxidation[M];	3	orf|0|-|3177578-3179669|/	477,R,A/	2|0|	target	0
0000_XuPing_MC115_T_10_20PER.38752.38752.4.0.dta	38752	4	0	GMTHEFVVVSGHVAPGHPESLVNWDALAAMR	29.9081	8.61565e-08		3	orf|0|+|2699189-2700404|/	298,R,G/	1|	target	0
0000_XuPing_MC115_T_13_20PER.44233.44233.2.0.dta	44233	2	0	ILTAEEAKEYGIIDTVLQYR	26.2925	8.62686e-08		3	orf|0|-|4761503-4762472|/	296,K,K/	2|	target	1
0000_XuPing_MC115_T_10_20PER.26080.26080.4.0.dta	26080	4	0	ALDMLLILHADHEQNCSTSTVR	22.7576	8.63118e-08	4,Oxidation[M];16,Carbamidomethyl[C];	3	orf|0|-|5763429-5764881|/	274,R,L/	1|0|0|	target	0
0000_XuPing_MC115_T_5_20PER.38912.38912.3.0.dta	38912	3	0	IIDTYAAATQHVDQGLSLTLFFK	19.8184	8.64413e-08		3	orf|0|+|1087250-1089980|/orf|0|+|2380540-2383270|/	841,K,D/841,K,D/	1|	target	0
0000_XuPing_MC115_T_12_33PER.17563.17563.3.0.dta	17563	3	0	TGEDAELADRFESHGLHVHR	25.2395	8.65884e-08		3	orf|0|+|1160909-1161596|/	169,K,D/	1|	target	1
0000_XuPing_MC115_T_12_33PER.36726.36726.4.1.dta	36726	4	0	WREQYDDVDYEQAVNMLESVGAEHLAER	29.0451	8.69007e-08	16,Oxidation[M];	3	orf|0|+|1114682-1115564|/orf|0|+|2407972-2408854|/	134,R,R/134,R,R/	2|0|	target	1
0000_XuPing_MC115_T_8_20PER.36459.36459.4.0.dta	36459	4	0	VLQAIGFAPNVEGYGLEAAGVELTDRK	22.465	8.7153e-08		3	orf|0|+|989521-990922|/	265,K,A/	1|	target	1
0000_XuPing_MC115_T_10_20PER.36274.36274.3.0.dta	36274	3	0	SMAFGLTEPGHGSDATWLETTAVR	20.307	8.73101e-08		3	orf|0|-|2146867-2148403|/	244,R,D/	1|	target	0
0000_XuPing_MC115_T_10_20PER.28054.28054.4.1.dta	28054	4	0	IGTGLDIQGGGSDLIFPHHEYSAAHAESVTGER	23.613	8.74499e-08		3	orf|0|-|4268805-4270164|/	279,R,R/	2|	target	0
0000_XuPing_MC115_T_10_20PER.31198.31198.3.0.dta	31198	3	0	TYLAMCSVEGGMEIEEVAATKPER	30.1709	8.79674e-08	6,Carbamidomethyl[C];12,Oxidation[M];	3	orf|0|-|5614903-5616190|/	153,R,L/	2|0|0|	target	1
0000_XuPing_MC115_T_13_20PER.30495.30495.3.0.dta	30495	3	0	GDVVDTKDIESADDAHAWFVDQR	24.6059	8.8214e-08		3	orf|0|-|5806752-5807022|/	38,K,A/	2|	target	1
0000_XuPing_MC115_T_6_20PER.34679.34679.3.0.dta	34679	3	0	VNANIGNSAVTSSIAEEVDKMVWATR	24.4464	8.82581e-08		3	orf|0|-|911340-912984|/	158,K,W/	2|	target	1
0000_XuPing_MC115_T_13_20PER.41644.41644.4.2.dta	41644	4	0	IDTGHDHGAGDTLAAAAACALAHGMDMPDAVAFAK	33.534	8.8807e-08	19,Carbamidomethyl[C];27,Oxidation[M];	3	orf|0|-|910495-911602|/	304,R,G/	2|0|0|	target	0
0000_XuPing_MC115_T_13_20PER.46818.46818.4.3.dta	46818	4	0	AAVVAAAHPSASVAWATLAEQALDDDKAVTAYAYAR	30.901	8.89137e-08		3	orf|0|+|840168-841218|/	242,K,T/	2|	target	1
0000_XuPing_MC115_T_12_33PER.14990.14990.3.0.dta	14990	3	0	TVVSAAVDDGDAEGVDATHHVKR	22.085	8.93683e-08		3	orf|0|-|4449058-4449937|/	209,R,F/	1|	target	1
0000_XuPing_MC115_T_5_20PER.29883.29883.3.0.dta	29883	3	0	LVGDTGEIVSIEHYGESADDKTLFR	24.1272	8.95203e-08		3	orf|0|-|3177578-3179669|/	653,K,E/	2|	target	1
0000_XuPing_MC115_T_13_20PER.37148.37148.4.0.dta	37148	4	0	LFLTHMIAHHEGAIDMAQEEVNEGRFEDAVQMAR	28.9756	8.96278e-08		3	orf|0|-|5113878-5114541|/	167,K,T/	2|	target	1
0000_XuPing_MC115_T_5_20PER.31327.31327.4.0.dta	31327	4	0	LATFDEADHKFLAEVGDVVVKPTR	23.416	8.99061e-08		3	orf|0|-|2673919-2677156|/	834,R,G/	1|	target	2
0000_XuPing_MC115_T_5_20PER.21723.21723.5.0.dta	21723	5	0	HGIYNQNLQAVPPTGSISYINHSTSSIHPVASK	20.0915	8.99151e-08		3	orf|0|+|1087250-1089980|/orf|0|+|2380540-2383270|/	771,K,I/771,K,I/	1|	target	0
0000_XuPing_MC115_T_7_20PER.31854.31854.3.0.dta	31854	3	0	SVSIVAVTSCPTGIAHTYMAADALK	21.4397	9.01672e-08	10,Carbamidomethyl[C];	3	orf|0|-|107836-110542|/	403,K,A/	1|0|	target	0
0000_XuPing_MC115_T_12_33PER.32326.32326.2.0.dta	32326	2	0	TVAEWLAAQGHPVEFTTAAR	23.4616	9.03658e-08		3	orf|0|+|878046-879159|/	139,R,D/	1|	target	0
0000_XuPing_MC115_T_13_20PER.47265.47265.4.0.dta	47265	4	0	GAVWALTHALATEMGTDGITVNTVSPHGIITEIPR	23.887	9.04472e-08		3	orf|0|+|2621474-2622242|/	166,K,E/	2|	target	0
0000_XuPing_MC115_T_8_20PER.27762.27762.4.1.dta	27762	4	0	GHVFNALGDCLDDPGYGKDFEHWSIHR	23.478	9.05195e-08	10,Carbamidomethyl[C];	3	orf|0|-|5032675-5034229|/	138,K,K/	2|0|	target	1
0000_XuPing_MC115_T_10_20PER.46234.46234.3.0.dta	46234	3	0	YGAVATVWNILDPLQLVHNKDK	21.9259	9.05376e-08		3	orf|0|-|1719299-1720541|/	383,K,A/	1|	target	1
0000_XuPing_MC115_T_8_20PER.41624.41624.3.1.dta	41624	3	0	TFDATGLAELVADKQVTAAELLEVAQAR	32.2945	9.05648e-08		3	orf|0|+|6725948-6727763|/	123,R,A/	2|	target	1
0000_XuPing_MC115_T_12_33PER.27194.27194.3.0.dta	27194	3	0	TVFVEVDEDTSAYDTGHIEGAVK	21.2195	9.06373e-08		3	orf|0|+|5859674-5860541|/	33,K,L/	1|	target	0
0000_XuPing_MC115_T_13_20PER.41518.41518.3.0.dta	41518	3	0	TIAFLASDDAAAVHGAVYIVDAGK	19.4867	9.12557e-08		3	orf|0|+|4446458-4447208|/	223,K,T/	1|	target	0
0000_XuPing_MC115_T_10_20PER.44592.44592.3.0.dta	44592	3	0	FEIPVIAHPTDALVSPEFAIEMGR	24.0392	9.18049e-08		3	orf|0|+|1689182-1690367|/	63,R,L/	2|	target	0
0000_XuPing_MC115_T_5_20PER.23838.23838.3.0.dta	23838	3	0	YLADEHDHDLSDLATYDDIR	23.9879	9.22097e-08		3	orf|0|-|1777616-1779146|/	381,R,T/	1|	target	0
0000_XuPing_MC115_T_10_20PER.46487.46487.4.0.dta	46487	4	0	ADAYVASAAHPGRPDVLTAWMDGAVLDENDPVATDPDLDLFDER	25.4584	9.22928e-08		3	orf|0|-|682661-683966|/	211,R,N/	1|	target	1
0000_XuPing_MC115_T_2_20PER.35319.35319.4.0.dta	35319	4	0	LQVVDPTHDSAVEALNVIASVGDYMCVDSPDEFTTHTR	32.1481	9.24128e-08	25,Oxidation[M];26,Carbamidomethyl[C];	3	orf|0|+|410602-414046|/	575,K,A/	1|0|0|	target	0
0000_XuPing_MC115_T_12_33PER.33125.33125.2.0.dta	33125	2	0	EAPLTVDKEYVAELAVTASAK	25.3966	9.30899e-08		3	orf|0|+|6441302-6442064|/	202,K,G/	2|	target	1
0000_XuPing_MC115_T_3_20PER.34548.34548.3.0.dta	34548	3	0	AALEAAALADEKVQAFLAGATPK	23.5366	9.32483e-08		3	orf|0|-|6959135-6962090|/	948,K,K/	1|	target	1
0000_XuPing_MC115_T_4_20PER.34605.34605.3.0.dta	34605	3	0	ILAEFGDHLTEEQRVPDNLGELGALTQDPSANIIK	36.5493	9.33043e-08		3	orf|0|+|1748530-1750807|/	65,R,L/	1|	target	1
0000_XuPing_MC115_T_8_20PER.37970.37970.4.2.dta	37970	4	0	HDLSESFPDGEFDLVSAQFLHSTVR	24.6118	9.35191e-08		3	orf|0|-|4393186-4394884|/	450,R,L/	1|	target	0
0000_XuPing_MC115_T_10_20PER.47276.47276.4.0.dta	47276	4	0	ADPLDLQGAGDQGLMFGYAIGDTPELMPLPIALAHR	31.9032	9.36033e-08	27,Oxidation[M];	3	orf|0|+|3127764-3128991|/	129,K,L/	2|0|	target	0
0000_XuPing_MC115_T_10_20PER.42514.42514.5.0.dta	42514	5	0	RSDEAAAGTEEWHDPREDGALPDVYIAMGQTAENVALHTGISR	23.5289	9.39597e-08		3	orf|0|+|5364649-5365873|/	147,K,E/	1|	target	2
0000_XuPing_MC115_T_13_20PER.20313.20313.3.0.dta	20313	3	0	VNSDAADELHVHSNPEHNFPIEPR	26.9412	9.44307e-08		3	orf|0|+|6563961-6564408|/	92,R,S/	1|	target	0
0000_XuPing_MC115_T_10_20PER.31267.31267.3.0.dta	31267	3	0	LMGAGITSDAFHMVAPAADGLR	26.4327	9.45913e-08	13,Oxidation[M];	3	orf|0|+|4413349-4414615|/	270,R,A/	1|0|	target	0
0000_XuPing_MC115_T_13_20PER.35251.35251.2.0.dta	35251	2	0	VQFQSGGPGSHAVYLLDGLR	24.6583	9.52748e-08		3	orf|0|+|2155523-2156522|/	71,K,A/	2|	target	0
0000_XuPing_MC115_T_7_20PER.42239.42239.4.1.dta	42239	4	0	LIASENYASPAVLLTMGTWFSDKYAEGTIGHR	24.4654	9.53416e-08		3	orf|0|-|5341335-5342931|/	100,K,F/	2|	target	1
0000_XuPing_MC115_T_12_33PER.27948.27948.3.0.dta	27948	3	0	TVFVEVDEDTSAYDTGHIEGAVK	21.4903	9.53988e-08		3	orf|0|+|5859674-5860541|/	33,K,L/	1|	target	0
0000_XuPing_MC115_T_10_20PER.32747.32747.4.0.dta	32747	4	0	ALDMLLILHADHEQNCSTSTVR	20.5236	9.54847e-08	16,Carbamidomethyl[C];	3	orf|0|-|5763429-5764881|/	274,R,L/	1|0|	target	0
0000_XuPing_MC115_T_10_20PER.33781.33781.4.1.dta	33781	4	0	LQLLHEQDALGALEHATVAGK	21.0346	9.57811e-08		3	orf|0|+|1024724-1025858|/	240,R,A/	1|	target	0
0000_XuPing_MC115_T_8_20PER.24801.24801.2.0.dta	24801	2	0	AASDVTGHAVGIMADLQGPK	25.2271	9.59729e-08		3	orf|0|+|3308823-3310266|/	61,R,I/	1|	target	0
0000_XuPing_MC115_T_7_20PER.41519.41519.6.1.dta	41519	6	0	GLHFVGAGISGGEEGALNGPSIMPGGPAESYESLGPLLEEISAHVDGVPCCTHIGPDGAGHFVK	28.0892	9.60209e-08	50,Carbamidomethyl[C];51,Carbamidomethyl[C];	3	orf|0|+|3692261-3694337|/	333,R,M/	2|0|0|	target	0
0000_XuPing_MC115_T_12_33PER.17787.17787.2.0.dta	17787	2	0	HLLAHTSGVAMNSADTVAQVGQR	24.7157	9.69277e-08		3	orf|0|-|4424909-4425935|/	141,R,R/	2|	target	0
0000_XuPing_MC115_T_13_20PER.38307.38307.6.1.dta	38307	6	0	LASSGTTIVAATHDGDALDQFEHHLSLTGLSGHAATLGSGR	29.4392	9.69374e-08		3	orf|0|+|6120497-6121247|/	188,R,A/	2|	target	0
0000_XuPing_MC115_T_11_20PER.40752.40752.4.0.dta	40752	4	0	VIEPLTEAGFDVVCPSLPGYGFSGKPTTTGWGIGR	21.1723	9.69568e-08	14,Carbamidomethyl[C];	3	orf|0|+|5748456-5749569|/	114,K,I/	1|0|	target	1
0000_XuPing_MC115_T_12_33PER.17361.17361.2.0.dta	17361	2	0	IINTSSGAGLQGSVGQANYSAAK	22.7831	9.7677e-08		3	orf|0|-|6064665-6065583|/	157,R,A/	1|	target	0
0000_XuPing_MC115_T_11_20PER.38651.38651.3.0.dta	38651	3	0	EFDYGADAVIMHGATPDELEPIVAEYR	19.8345	9.76965e-08		3	orf|0|+|2329477-2330983|/	472,K,A/	2|	target	0
0000_XuPing_MC115_T_10_20PER.31133.31133.3.0.dta	31133	3	0	LGTEVAAINPADHTVTLPDGSAVGYDK	22.022	9.7716e-08		3	orf|0|+|3656873-3658106|/	80,R,L/	2|	target	0
0000_XuPing_MC115_T_7_20PER.18485.18485.3.0.dta	18485	3	0	SKAEAGDSDLHALLPDSAR	23.4545	9.799e-08		3	orf|0|+|4415501-4417391|/	376,R,R/	1|	target	1
0000_XuPing_MC115_T_7_20PER.36858.36858.3.0.dta	36858	3	0	AIYLYTATFQDAEVAQAVHGVDGDLAAR	24.2218	9.81568e-08		3	orf|0|-|468447-470514|/	444,R,V/	1|	target	0
0000_XuPing_MC115_T_10_20PER.27996.27996.2.0.dta	27996	2	0	TDQTTADALAATTHLAQTADR	22.7127	9.83238e-08		3	orf|0|-|5125738-5126941|/	64,R,L/	1|	target	0
0000_XuPing_MC115_T_12_33PER.39936.39936.5.0.dta	39936	5	0	MVEGGVATIEDVDKAVVAGLSHPMGPLR	29.6643	9.86882e-08	24,Oxidation[M];	3	orf|0|+|996597-997485|/	216,R,L/	1|0|	target	1
0000_XuPing_MC115_T_11_20PER.37531.37531.3.0.dta	37531	3	0	IENLDPEAAAIFAHMGNYQAVR	18.3099	9.89551e-08		3	orf|0|+|118733-119894|/	143,K,T/	1|	target	0
0000_XuPing_MC115_T_4_20PER.40211.40211.4.0.dta	40211	4	0	LASLMDIDPIYVWTHDSIGLGEDGPTHQPIEHLAALR	28.1255	9.89748e-08		3	orf|0|-|3177578-3179669|/	477,R,A/	1|	target	0
0000_XuPing_MC115_T_5_20PER.36162.36162.3.0.dta	36162	3	0	GWGAWGEAPYTDLMAATDAACEHPR	25.5619	9.89946e-08	21,Carbamidomethyl[C];	3	orf|0|-|4720522-4722520|/	479,R,V/	2|0|	target	0
0000_XuPing_MC115_T_8_20PER.26170.26170.3.0.dta	26170	3	0	AQALAEAGADLLVIDTAHGHQAK	23.0378	9.91532e-08		3	orf|0|+|3694318-3695788|/	242,K,M/	2|	target	0
0000_XuPing_MC115_T_1_20PER.19532.19532.3.0.dta	19532	3	0	AIAGVSGFGFGGANAHVVMR	27.6427	9.92226e-08	19,Oxidation[M];	3	orf|0|-|6456783-6462852|/	707,K,E/	1|0|	target	0
0000_XuPing_MC115_T_11_20PER.29751.29751.3.0.dta	29751	3	0	HVALDVFDDELDHAVR	25.1503	9.93616e-08		3	orf|0|+|6978426-6979653|/	50,R,A/	1|	target	0
0000_XuPing_MC115_T_4_20PER.35307.35307.3.0.dta	35307	3	0	VHLDQETGQTVIGGMGELHLDILVDR	28.126	9.95207e-08		3	orf|0|+|1499207-1501343|/	454,K,M/	2|	target	0
0000_XuPing_MC115_T_3_20PER.25766.25766.3.0.dta	25766	3	0	YRPATFSEVVGQEHVTEPLCTALTAGR	29.049	1.0013e-07	20,Carbamidomethyl[C];	3	orf|0|-|6349506-6351510|/	9,K,I/	1|0|	target	1
0000_XuPing_MC115_T_13_20PER.43484.43484.3.0.dta	43484	3	0	ASGALDLALVFNEGPDHNAAGVFTR	22.8168	1.0015e-07		3	orf|0|-|3842708-3844082|/	87,K,N/	2|	target	0
0000_XuPing_MC115_T_11_20PER.44094.44094.3.1.dta	44094	3	0	VQLNPLEEASAYQQLLDEFGVTHDELAAR	24.0668	1.0016e-07		3	orf|0|-|6980695-6981790|/	196,R,I/	2|	target	0
0000_XuPing_MC115_T_12_33PER.37430.37430.3.1.dta	37430	3	0	GAPHALVIGDLPFGSYEDGPSQALATATR	25.6845	1.0019e-07		3	orf|0|+|4386730-4387600|/	100,K,F/	2|	target	0
0000_XuPing_MC115_T_13_20PER.30807.30807.4.1.dta	30807	4	0	ILVENAQFESEIDADAAKEDAASDDER	21.5998	1.0029e-07		3	orf|0|-|5032273-5032657|/	85,R,T/	1|	target	1
0000_XuPing_MC115_T_5_20PER.21762.21762.4.0.dta	21762	4	0	HVGTDWNIEIDDKKYTPQEISAR	26.7821	1.0042e-07		3	orf|0|+|796702-798640|/	95,R,V/	2|	target	2
0000_XuPing_MC115_T_13_20PER.30393.30393.2.0.dta	30393	2	0	ILSSHYSGYQVLEGGQGAGTVATWK	26.2333	1.00682e-07		3	orf|0|-|6346233-6346704|/	44,K,L/	1|	target	0
0000_XuPing_MC115_T_12_33PER.41552.41552.5.0.dta	41552	5	0	VGYTGVHWQQGDLSDAGTLDAALDGIDTVVHCATQPTGDKDIVAAR	23.9207	1.00944e-07	32,Carbamidomethyl[C];	3	orf|0|+|5588515-5589364|/	67,R,N/	2|0|	target	1
0000_XuPing_MC115_T_13_20PER.45081.45081.3.0.dta	45081	3	0	GLAEEADGVQLMKPMPTLDDLLAR	19.7882	1.01106e-07		3	orf|0|+|3570103-3571024|/	116,K,G/	1|	target	1
0000_XuPing_MC115_T_13_20PER.46594.46594.2.0.dta	46594	2	0	VVLGDLNSEATEAAVEELGGSEVAAAVR	21.6081	1.01551e-07		3	orf|0|+|2286111-2287227|/	158,R,C/	1|	target	0
0000_XuPing_MC115_T_7_20PER.33475.33475.4.0.dta	33475	4	0	EINAGCVWINDHIPIISEMPHGGVGASGFGK	27.2569	1.01623e-07	6,Carbamidomethyl[C];19,Oxidation[M];	3	orf|0|+|1759454-1760948|/	431,R,D/	2|0|0|	target	0
0000_XuPing_MC115_T_11_20PER.21562.21562.3.0.dta	21562	3	0	SGAEPGLVIVDKPAGMTSHDVVGR	20.3237	1.0202e-07		3	orf|0|+|2729629-2730565|/	15,R,C/	1|	target	1
0000_XuPing_MC115_T_13_20PER.20310.20310.4.0.dta	20310	4	0	VNSDAADELHVHSNPEHNFPIEPR	21.739	1.02142e-07		3	orf|0|+|6563961-6564408|/	92,R,S/	1|	target	0
0000_XuPing_MC115_T_12_33PER.40963.40963.4.1.dta	40963	4	0	RADIGPGLVATGDQVVDLDDQLAEMIALRDEGK	26.0475	1.02654e-07		3	orf|0|+|4770130-4772050|/	457,R,I/	2|	target	2
0000_XuPing_MC115_T_8_20PER.32384.32384.4.0.dta	32384	4	0	DLVVDTPVTLSPEDSVSDANALLHKR	21.7038	1.02849e-07		3	orf|0|+|3694318-3695788|/	104,R,A/	1|	target	1
0000_XuPing_MC115_T_11_20PER.24382.24382.3.0.dta	24382	3	0	VPSAVWVVDTNKEHIAVGEAR	20.667	1.03117e-07		3	orf|0|+|2604834-2605827|/	210,K,K/	1|	target	1
0000_XuPing_MC115_T_13_20PER.23686.23686.4.2.dta	23686	4	0	AIDYEDAVSAAHQAAEHGGHAHVHDHGGGGGFEITR	26.3763	1.032e-07		3	orf|0|-|6151759-6152587|/	42,R,T/	2|	target	0
0000_XuPing_MC115_T_5_20PER.35722.35722.3.0.dta	35722	3	0	VPFFDAGSVISTDGVDGIHFTEANNR	27.9866	1.0321e-07		3	orf|0|+|6382848-6383508|/	180,K,D/	1|	target	0
0000_XuPing_MC115_T_10_20PER.12344.12344.2.0.dta	12344	2	0	SNVGHAQAAAGGLGLAK	25.6481	1.03334e-07		3	orf|0|-|4598249-4599716|/	402,K,V/	1|	target	0
0000_XuPing_MC115_T_7_20PER.33027.33027.4.3.dta	33027	4	0	IVKPNLAIVSSYNDMLSAHKPFEDYPAQLK	26.1849	1.03458e-07		3	orf|0|-|344560-346438|/	82,R,A/	2|	target	2
0000_XuPing_MC115_T_12_33PER.24531.24531.3.0.dta	24531	3	0	MIELSGTHADGAHPYLVLPEQTR	31.6213	1.0352e-07	1,Oxidation[M];	3	orf|0|+|827666-828575|/	159,K,T/	1|0|	target	0
0000_XuPing_MC115_T_10_20PER.23973.23973.3.0.dta	23973	3	0	ILAEANHPLVIQAETMDAGADKAAELANK	32.9469	1.03686e-07	16,Oxidation[M];	3	orf|0|-|5614903-5616190|/	400,R,-/	1|0|	target	1
0000_XuPing_MC115_T_13_20PER.35805.35805.3.0.dta	35805	3	0	KLTVAATQVPHAEILEFIK	26.4823	1.03707e-07		3	orf|0|+|3130900-3131755|/	49,K,N/	2|	target	1
0000_XuPing_MC115_T_5_20PER.38276.38276.4.0.dta	38276	4	0	IELSSSQSTSINLPYITVDADKNPLFLDEQLTR	22.194	1.04029e-07		3	orf|0|+|796702-798640|/	266,K,A/	2|	target	1
0000_XuPing_MC115_T_12_33PER.37205.37205.2.0.dta	37205	2	0	LDLKPGMTLLDVGCGWGGALER	25.7314	1.04143e-07	7,Oxidation[M];14,Carbamidomethyl[C];	3	orf|0|+|997529-998522|/	103,K,A/	1|0|0|	target	1
0000_XuPing_MC115_T_10_20PER.39880.39880.3.0.dta	39880	3	0	NKLNDLEDALQQAKEDLAR	25.2486	1.04216e-07		3	CON_IPI00220327.3/	441,K,L/	1|	target	2
0000_XuPing_MC115_T_10_20PER.46493.46493.3.0.dta	46493	3	0	HYGDFAALDNIDFEVPSGSLTALLGPSGSGK	24.0323	1.04404e-07		3	orf|0|-|4617634-4618723|/	22,K,S/	1|	target	0
0000_XuPing_MC115_T_13_20PER.11588.11588.2.0.dta	11588	2	0	AQQVATEAAALHTNAHVASK	25.6729	1.04581e-07		3	orf|0|-|1430451-1431264|/	227,R,L/	2|	target	0
0000_XuPing_MC115_T_7_20PER.22592.22592.2.0.dta	22592	2	0	AVHADGSSINVAGTLSGPQLVEK	26.0857	1.04749e-07		3	orf|0|+|2460441-2462034|/	418,R,I/	1|	target	0
0000_XuPing_MC115_T_2_20PER.31775.31775.3.0.dta	31775	3	0	EFFGTSQLSQFMDQNNPLSGLTHK	26.465	1.0477e-07	12,Oxidation[M];	3	orf|0|+|1461644-1465160|/	422,K,R/	2|0|	target	0
0000_XuPing_MC115_T_2_20PER.32955.32955.3.0.dta	32955	3	0	DIENQYETQITQIEHEVSSSGQEVQSSAK	24.8206	1.052e-07		3	CON_IPI00019359.3/	339,K,E/	1|	target	0
0000_XuPing_MC115_T_13_20PER.29941.29941.3.0.dta	29941	3	0	WDEDGEKRIPLDVAEGDTVIYSK	31.6621	1.05527e-07		3	orf|0|+|1671185-1671503|/	56,R,Y/	1|	target	2
0000_XuPing_MC115_T_13_20PER.39467.39467.5.0.dta	39467	5	0	GLLLVNHPEVGPLDLHFQHLSLR	20.6446	1.06247e-07		3	orf|0|+|3207047-3207938|/	248,R,G/	1|	target	0
0000_XuPing_MC115_T_12_33PER.28323.28323.3.0.dta	28323	3	0	TVFVEVDEDTSAYDTGHIEGAVK	21.402	1.06279e-07		3	orf|0|+|5859674-5860541|/	33,K,L/	1|	target	0
0000_XuPing_MC115_T_13_20PER.46420.46420.3.0.dta	46420	3	0	NICTNDDGEVVLEAYTTLMGHEGDNSISVK	22.1178	1.06396e-07	3,Carbamidomethyl[C];	3	orf|0|+|1437296-1437812|/	127,R,W/	1|0|	target	0
0000_XuPing_MC115_T_5_20PER.29902.29902.3.0.dta	29902	3	0	LVGDTGEIVSIEHYGESADDKTLFR	22.1291	1.06609e-07		3	orf|0|-|3177578-3179669|/	653,K,E/	1|	target	1
0000_XuPing_MC115_T_13_20PER.50745.50745.3.0.dta	50745	3	0	TESVALALEAAGDAEFVLVHDAAR	23.0363	1.06769e-07		3	orf|0|-|6140384-6141053|/	80,R,A/	2|	target	0
0000_XuPing_MC115_T_13_20PER.34974.34974.2.0.dta	34974	2	0	RVDAEEAAWFVAVEGGQK	27.0703	1.0694e-07		3	orf|0|-|6620468-6621263|/	187,R,V/	2|	target	1
0000_XuPing_MC115_T_13_20PER.31904.31904.3.1.dta	31904	3	0	TVADPGSLGIVLGGSGNGEQIAANKVPGAR	27.3568	1.07122e-07		3	orf|0|-|4770586-4771165|/	87,K,A/	2|	target	1
0000_XuPing_MC115_T_13_20PER.45397.45397.4.1.dta	45397	4	0	IDTGHDHGAGDTLAAAAACALAHGMDMPDAVAFAK	30.2512	1.07175e-07	19,Carbamidomethyl[C];	3	orf|0|-|910495-911602|/	304,R,G/	2|0|	target	0
0000_XuPing_MC115_T_11_20PER.21082.21082.3.0.dta	21082	3	0	IATHCTEADVSIQHFGLAR	23.3047	1.07197e-07	5,Carbamidomethyl[C];	3	orf|0|-|5997199-5998360|/	152,R,E/	1|0|	target	0
0000_XuPing_MC115_T_13_20PER.15406.15406.3.0.dta	15406	3	0	EAVDAGDKDKASELLHATSR	24.0514	1.07401e-07		3	orf|0|+|4663352-4663631|/	43,R,K/	1|	target	2
0000_XuPing_MC115_T_10_20PER.45598.45598.3.0.dta	45598	3	0	LGIEIDYVTETEALGTGGAIANVADKLR	22.6264	1.07605e-07		3	orf|0|+|1901966-1903301|/	161,K,H/	1|	target	1
0000_XuPing_MC115_T_5_20PER.38909.38909.3.0.dta	38909	3	0	IIDTYAAATQHVDQGLSLTLFFK	20.2606	1.07766e-07		3	orf|0|+|1087250-1089980|/orf|0|+|2380540-2383270|/	841,K,D/841,K,D/	2|	target	0
0000_XuPing_MC115_T_7_20PER.25559.25559.3.0.dta	25559	3	0	ASLFGDTHAHGIQGVHFFTR	21.7854	1.08361e-07		3	orf|0|+|2530011-2531529|/	462,K,T/	1|	target	0
0000_XuPing_MC115_T_10_20PER.20310.20310.2.0.dta	20310	2	0	FIGGHGTTLGGVAVDAGR	23.6664	1.08599e-07		3	orf|0|-|268098-269400|/	212,K,F/	1|	target	0
0000_XuPing_MC115_T_13_20PER.45660.45660.4.0.dta	45660	4	0	ADIQTVCLGQAASAAAVLLAAGTPGKR	23.9931	1.08719e-07	7,Carbamidomethyl[C];	3	orf|0|-|4761503-4762472|/	206,R,L/	1|0|	target	1
0000_XuPing_MC115_T_13_20PER.12751.12751.3.0.dta	12751	3	0	EFSAAVKDDHPAHFDEAAAK	25.642	1.08871e-07		3	orf|0|-|1026995-1027556|/	36,R,E/	2|	target	1
0000_XuPing_MC115_T_8_20PER.32440.32440.3.0.dta	32440	3	0	TITAVGGLDDVEAVSVGAQQHGMVCLNSSGQVVR	28.0146	1.09472e-07	25,Carbamidomethyl[C];	3	orf|0|+|3337953-3339387|/	64,R,D/	2|0|	target	0
0000_XuPing_MC115_T_4_20PER.29524.29524.3.0.dta	29524	3	0	LVGDTGEIVSIEHYGESADDKTLFR	23.5358	1.09877e-07		3	orf|0|-|3177578-3179669|/	653,K,E/	1|	target	1
0000_XuPing_MC115_T_5_20PER.23851.23851.2.0.dta	23851	2	0	YLADEHDHDLSDLATYDDIR	23.5884	1.10483e-07		3	orf|0|-|1777616-1779146|/	381,R,T/	2|	target	0
0000_XuPing_MC115_T_10_20PER.31508.31508.2.0.dta	31508	2	0	LPQDVSLEGDDTIVIGDTK	24.8096	1.11115e-07		3	orf|0|+|3157283-3158345|/	73,R,I/	1|	target	0
0000_XuPing_MC115_T_11_20PER.36896.36896.3.0.dta	36896	3	0	LLNLSENATYLVEDGEHQSILR	20.1853	1.11237e-07		3	orf|0|-|304143-305208|/	48,R,V/	1|	target	0
0000_XuPing_MC115_T_13_20PER.47863.47863.3.0.dta	47863	3	0	LEQLADELHHEAGATVETIAADLAVADDR	26.0921	1.11315e-07		3	orf|0|+|824077-824896|/	54,R,A/	1|	target	0
0000_XuPing_MC115_T_8_20PER.33753.33753.4.0.dta	33753	4	0	AGVAAIPMSAFCDPDAPHADVWNHLVR	21.2289	1.1146e-07	12,Carbamidomethyl[C];	3	orf|0|+|5807978-5809358|/	410,R,F/	1|0|	target	0
0000_XuPing_MC115_T_13_20PER.47480.47480.3.0.dta	47480	3	0	EDFELWSLAVSAINGCGHCLAAHEK	22.0363	1.11784e-07	16,Carbamidomethyl[C];19,Carbamidomethyl[C];	3	orf|0|-|4987121-4987655|/	115,K,T/	2|0|0|	target	0
0000_XuPing_MC115_T_13_20PER.50359.50359.3.0.dta	50359	3	0	VEVVVDDSAVDKVVDVIVQAAR	23.1775	1.11806e-07		3	orf|0|+|2509667-2510036|/	71,R,T/	2|	target	1
0000_XuPing_MC115_T_13_20PER.18530.18530.2.0.dta	18530	2	0	TLEENQKVEFEVGQSPK	25.6764	1.11985e-07		3	orf|0|-|6230013-6230322|/	76,R,G/	1|	target	1
0000_XuPing_MC115_T_2_20PER.36986.36986.4.0.dta	36986	4	0	FGFSEIMMGTLEKDTTSGTDEALLDIYRK	24.5557	1.12411e-07		3	orf|0|+|1461644-1465160|/	245,R,L/	2|	target	2
0000_XuPing_MC115_T_12_33PER.40131.40131.4.0.dta	40131	4	0	VTDVSHVHALDLLLTQLEQTHGLPVGR	26.2337	1.12839e-07		3	orf|0|-|5164521-5165520|/	116,K,I/	1|	target	0
0000_XuPing_MC115_T_11_20PER.42244.42244.4.0.dta	42244	4	0	TAAFEIVDALGTAPDVHALPVGNAGNITAYWK	24.9302	1.12964e-07		3	orf|0|-|5052723-5054673|/	464,K,G/	1|	target	0
0000_XuPing_MC115_T_7_20PER.28175.28175.3.0.dta	28175	3	0	LDPCAATELGITGHDDDITDYSPDGVATR	24.9511	1.13564e-07	4,Carbamidomethyl[C];	3	orf|0|-|3065486-3067217|/	57,R,A/	2|0|	target	0
0000_XuPing_MC115_T_10_20PER.49495.49495.4.0.dta	49495	4	0	YLAPGLPVSIGGVYPAAVAAPALGDDTAAVLAEHLGLSAEK	21.1525	1.13746e-07		3	orf|0|+|2549440-2550682|/	356,R,I/	1|	target	0
0000_XuPing_MC115_T_12_33PER.37123.37123.4.0.dta	37123	4	0	AVDTTGAGDVFAGVLAAGWPAGHEHALQR	21.8779	1.1386e-07		3	orf|0|+|4676604-4677468|/	229,R,A/	1|	target	0
0000_XuPing_MC115_T_12_33PER.33104.33104.3.0.dta	33104	3	0	EAPLTVDKEYVAELAVTASAK	23.0793	1.13905e-07		3	orf|0|+|6441302-6442064|/	202,K,G/	1|	target	1
0000_XuPing_MC115_T_11_20PER.31177.31177.2.0.dta	31177	2	0	DEANKLLAQNTGVIASFSR	21.7799	1.13962e-07		3	orf|0|+|3570103-3571024|/	255,R,A/	1|	target	1
0000_XuPing_MC115_T_13_20PER.46541.46541.3.0.dta	46541	3	0	AALPHLLQAGGNIVNVASIAGVEGEVYSAGYCAAK	27.3928	1.14042e-07	32,Carbamidomethyl[C];	3	orf|0|+|4446458-4447208|/	123,R,H/	2|0|	target	0
0000_XuPing_MC115_T_8_20PER.14254.14254.4.2.dta	14254	4	0	VQATGHQVIWQCDPMHGNTHESSTGYK	25.6834	1.14088e-07	12,Carbamidomethyl[C];	3	orf|0|-|4327921-4329508|/	420,K,T/	1|0|	target	0
0000_XuPing_MC115_T_11_20PER.29210.29210.3.0.dta	29210	3	0	HYVDAIDAHTIVFGIGPAGTGK	26.0808	1.14202e-07		3	orf|0|-|4577361-4578471|/	153,K,T/	1|	target	0
0000_XuPing_MC115_T_11_20PER.37770.37770.4.3.dta	37770	4	0	AHLDQGNFDEALKAYEAILEAQPNHPEAK	25.3264	1.14648e-07		3	orf|0|-|5014082-5015081|/	206,R,G/	2|	target	1
0000_XuPing_MC115_T_4_20PER.33919.33919.3.0.dta	33919	3	0	WGSLYDALYGTDVISEEDGAEKGTGYNK	27.3787	1.14889e-07		3	orf|0|+|3703279-3705487|/	138,R,I/	2|	target	1
0000_XuPing_MC115_T_5_20PER.10291.10291.3.0.dta	10291	3	0	MNTGGVHGSALGADEVAATKK	24.5077	1.15004e-07		3	orf|0|-|3177578-3179669|/	277,K,I/	1|	target	1
0000_XuPing_MC115_T_10_20PER.31943.31943.2.0.dta	31943	2	0	LPQDVSLEGDDTIVIGDTK	24.5677	1.15073e-07		3	orf|0|+|3157283-3158345|/	73,R,I/	1|	target	0
0000_XuPing_MC115_T_11_20PER.33588.33588.4.2.dta	33588	4	0	NISLAEVVATHGKPDLVIVGANDPDAMFGHTEECRK	29.7368	1.15396e-07	34,Carbamidomethyl[C];	3	orf|0|-|4354445-4355441|/	132,R,L/	2|0|	target	2
0000_XuPing_MC115_T_6_20PER.28096.28096.5.0.dta	28096	5	0	IVKPNLAIVSSYNDMLSAHKPFEDYPAQLK	21.0329	1.15534e-07		3	orf|0|-|344560-346438|/	82,R,A/	1|	target	2
0000_XuPing_MC115_T_13_20PER.26531.26531.4.0.dta	26531	4	0	GASSGGIVTQEAPIHVSNVMVVDSDGKPTR	21.0059	1.15754e-07		3	orf|0|+|1562331-1562646|/	52,R,V/	1|	target	1
0000_XuPing_MC115_T_8_20PER.31196.31196.4.0.dta	31196	4	0	VSPVCPHLGGIVEWNDSDEAWECPLHGSR	24.0038	1.15846e-07	5,Carbamidomethyl[C];23,Carbamidomethyl[C];	3	orf|0|-|717444-719241|/	550,R,F/	1|0|0|	target	0
0000_XuPing_MC115_T_10_20PER.16564.16564.3.0.dta	16564	3	0	YVHVLADGDIHSSGDLAK	23.7536	1.16439e-07		3	orf|0|+|1689182-1690367|/	279,R,A/	1|	target	0
0000_XuPing_MC115_T_12_33PER.28682.28682.3.0.dta	28682	3	0	TVFVEVDEDTSAYDTGHIEGAVK	21.2953	1.16462e-07		3	orf|0|+|5859674-5860541|/	33,K,L/	1|	target	0
0000_XuPing_MC115_T_13_20PER.40805.40805.3.0.dta	40805	3	0	IQEEDDAMDDLHGHLFTVLMDR	19.4102	1.16614e-07		3	orf|0|+|5849485-5850160|/	152,R,E/	1|	target	0
0000_XuPing_MC115_T_7_20PER.39299.39299.3.0.dta	39299	3	0	VIPALAAGCAVVIKPAEITPLTTLTLAR	22.9261	1.16847e-07	9,Carbamidomethyl[C];	3	orf|0|+|1759454-1760948|/	166,K,L/	2|0|	target	1
0000_XuPing_MC115_T_10_20PER.41618.41618.4.0.dta	41618	4	0	HANNLESVLTYEGTSEMHLLSIGK	24.8171	1.16976e-07		3	orf|0|+|6736589-6737864|/	391,R,A/	1|	target	0
0000_XuPing_MC115_T_7_20PER.41255.41255.3.0.dta	41255	3	0	GYISGYFVTDAERQEAVLEDPYILLVSSK	28.5607	1.17046e-07		3	orf|0|+|965428-967165|/	233,K,V/	1|	target	1
0000_XuPing_MC115_T_5_20PER.37278.37278.4.0.dta	37278	4	0	RPGAVVLDIDDEDPIFEHLEYTTFAR	23.7717	1.17058e-07		3	orf|0|-|5550240-5551500|/	384,R,E/	1|	target	1
0000_XuPing_MC115_T_8_20PER.39480.39480.3.0.dta	39480	3	0	GVSLPGMNVSVPAMSEKDIEDLEFAVR	22.089	1.17268e-07		3	orf|0|+|3308823-3310266|/	164,K,L/	2|	target	1
0000_XuPing_MC115_T_8_20PER.25517.25517.3.1.dta	25517	3	0	LLASLHDDEGNVAVEGLHEATAADVDR	34.161	1.17456e-07		3	orf|0|-|4851234-4852689|/	270,R,G/	2|	target	0
0000_XuPing_MC115_T_13_20PER.33922.33922.2.0.dta	33922	2	0	VAVEALYDAADDDSATGGPDLVR	22.3751	1.1755e-07		3	orf|0|-|3967347-3968322|/	249,K,G/	1|	target	0
0000_XuPing_MC115_T_10_20PER.30497.30497.4.0.dta	30497	4	0	FTPGSHGGLVTASDDAAHQLINPDFAR	22.4058	1.17821e-07		3	orf|0|+|5775451-5776354|/	195,R,P/	1|	target	0
0000_XuPing_MC115_T_5_20PER.37732.37732.3.0.dta	37732	3	0	GGPSTGLPTKTEQADLLQALFGR	24.1175	1.17868e-07		3	orf|0|-|4731866-4733831|/	352,R,N/	2|	target	1
0000_XuPing_MC115_T_10_20PER.43222.43222.3.0.dta	43222	3	0	FPGFTEPDPSYHGVVFAELGAPAYALK	29.0222	1.18033e-07		3	orf|0|-|1746780-1748343|/	317,K,A/	1|	target	0
0000_XuPing_MC115_T_13_20PER.25501.25501.5.0.dta	25501	5	0	ASADRPVATATGQAGDMYLVHPFTVHAADEHR	23.0642	1.18637e-07		3	orf|0|+|1521428-1522289|/	222,R,G/	1|	target	1
0000_XuPing_MC115_T_10_20PER.43749.43749.4.0.dta	43749	4	0	AKAEELGLTWLAEIGAHGVVAGPDSTLQSQPANAIK	25.4839	1.18696e-07		3	orf|0|-|5015427-5016678|/	287,K,K/	1|	target	1
0000_XuPing_MC115_T_10_20PER.40981.40981.2.0.dta	40981	2	0	LAHDTDKTILQAIELWK	25.206	1.18886e-07		3	orf|0|-|3176428-3177556|/	120,R,I/	1|	target	1
0000_XuPing_MC115_T_12_33PER.39838.39838.5.0.dta	39838	5	0	LAELGIELPGVVPPVAAYVPAVHTGNHVYTSGQLPIR	21.9038	1.191e-07		3	orf|0|-|6258424-6258928|/	19,R,G/	1|	target	0
0000_XuPing_MC115_T_10_20PER.48236.48236.3.0.dta	48236	3	0	ADLEMQIESLTEELAYLKK	27.0988	1.19196e-07	5,Oxidation[M];	3	CON_IPI00009865.2/	266,K,N/	1|0|	target	1
0000_XuPing_MC115_T_13_20PER.32624.32624.3.0.dta	32624	3	0	LILTAEVEHLGAAGDTVEVKDGYGR	24.8861	1.19208e-07		3	orf|0|-|6941651-6942122|/	8,K,N/	2|	target	1
0000_XuPing_MC115_T_7_20PER.39973.39973.4.0.dta	39973	4	0	LVLADPEVVVLDEATAEAGSAHAAELEDAASAATAGR	32.6888	1.19219e-07		3	orf|0|+|15893-19016|/	951,R,T/	2|	target	0
0000_XuPing_MC115_T_10_20PER.27103.27103.3.0.dta	27103	3	0	GFDGASCGVNVAIGAQSPDIAQGVDTAHETR	27.246	1.19398e-07	7,Carbamidomethyl[C];	3	orf|0|+|3127764-3128991|/	94,K,V/	2|0|	target	0
0000_XuPing_MC115_T_8_20PER.34870.34870.4.0.dta	34870	4	0	SITSMQAVYVPADDYTDPAPATTFAHLDATTELSR	21.331	1.19733e-07		3	orf|0|-|5032675-5034229|/	343,R,A/	1|	target	0
0000_XuPing_MC115_T_12_33PER.30863.30863.3.0.dta	30863	3	0	LRDTVTGEESKLDVTGVFVAIGHDPR	25.7278	1.19925e-07		3	orf|0|+|6976992-6977958|/	230,R,S/	1|	target	2
0000_XuPing_MC115_T_13_20PER.35537.35537.3.0.dta	35537	3	0	IWADALEANKDEAIAIQGQEVYDRYDK	23.7666	1.20406e-07		3	orf|0|-|1442850-1443735|/	245,K,Y/	2|	target	2
0000_XuPing_MC115_T_13_20PER.28247.28247.3.0.dta	28247	3	0	DYSTENASGGTSGPFYDGAVFHR	21.6782	1.21628e-07		3	orf|0|+|45117-45747|/	78,K,V/	1|	target	0
0000_XuPing_MC115_T_13_20PER.46587.46587.4.0.dta	46587	4	0	QFEETFEVTAAAPVAVAAAPGAAAGGAAEAAEEQSEFDVILEGAGEKK	24.5577	1.21798e-07		3	orf|0|+|1459267-1459678|/	33,K,I/	1|	target	1
0000_XuPing_MC115_T_12_33PER.14988.14988.4.0.dta	14988	4	0	TVVSAAVDDGDAEGVDATHHVKR	21.9555	1.22237e-07		3	orf|0|-|4449058-4449937|/	209,R,F/	1|	target	1
0000_XuPing_MC115_T_13_20PER.49705.49705.2.0.dta	49705	2	0	GFACDVADAASVQAAADAVAAEFGR	23.3128	1.22262e-07	4,Carbamidomethyl[C];	3	orf|0|+|3670012-3671755|/	390,R,I/	2|0|	target	0
0000_XuPing_MC115_T_12_33PER.22241.22241.3.0.dta	22241	3	0	AAGAIAHLNADHADSLLAMAR	27.7628	1.22556e-07	19,Oxidation[M];	3	orf|0|+|6580582-6581422|/	197,R,N/	2|0|	target	0
0000_XuPing_MC115_T_6_20PER.35307.35307.4.0.dta	35307	4	0	AAVEEGIVAGGGVALLQSAPSLEELSLTGDEATGANIVR	24.942	1.2258e-07		3	orf|0|+|965428-967165|/	440,K,V/	1|	target	0
0000_XuPing_MC115_T_3_20PER.17994.17994.4.0.dta	17994	4	0	VDDDHVSVSCDEATTDAHIDAVIK	24.7399	1.22642e-07	10,Carbamidomethyl[C];	3	orf|0|-|3707894-3710798|/	439,R,A/	1|0|	target	0
0000_XuPing_MC115_T_12_33PER.16415.16415.2.0.dta	16415	2	0	TVVSAAVDDGDAEGVDATHHVK	21.6544	1.22961e-07		3	orf|0|-|4449058-4449937|/	209,R,R/	1|	target	0
0000_XuPing_MC115_T_12_33PER.10724.10724.2.0.dta	10724	2	0	KDEAIAMQGQEVYDR	28.1553	1.23219e-07	7,Oxidation[M];	3	orf|0|+|997529-998522|/	290,K,Y/	1|0|	target	1
0000_XuPing_MC115_T_13_20PER.36418.36418.3.0.dta	36418	3	0	LAVDAGFAALTVGSHPVADSIGK	21.024	1.23293e-07		3	orf|0|+|496944-497778|/	61,R,S/	2|	target	0
0000_XuPing_MC115_T_12_33PER.25821.25821.4.2.dta	25821	4	0	VNNAAFSWHPEQGGWTEHEIDER	21.7882	1.23577e-07		3	orf|0|-|5855872-5856802|/	180,R,R/	2|	target	0
0000_XuPing_MC115_T_12_33PER.31038.31038.3.0.dta	31038	3	0	LGFTDSDVEKPGSDKLIDAVVAHGTAGDIAAR	30.3409	1.23874e-07		3	orf|0|-|1604011-1604950|/	243,K,L/	1|	target	2
0000_XuPing_MC115_T_10_20PER.41325.41325.3.0.dta	41325	3	0	AAPVGLFVETFGSETVDPAKIEK	21.3233	1.23936e-07		3	orf|0|+|3127764-3128991|/	331,K,A/	1|	target	1
0000_XuPing_MC115_T_13_20PER.27860.27860.3.0.dta	27860	3	0	IVAAATESHPAFSASYDLVTDETGATKR	25.0658	1.23948e-07		3	orf|0|-|6396146-6397601|/	332,R,L/	1|	target	1
0000_XuPing_MC115_T_12_33PER.16458.16458.3.0.dta	16458	3	0	DVAEHESDLTIQHTAEPIGER	25.4723	1.24346e-07		3	orf|0|+|2683712-2684495|/	80,R,I/	1|	target	0
0000_XuPing_MC115_T_12_33PER.41680.41680.3.0.dta	41680	3	0	LVEAVSVIAPLLAGEAVDVDGSHYCVR	22.45	1.24607e-07	25,Carbamidomethyl[C];	3	orf|0|-|2603231-2604461|/	218,R,G/	1|0|	target	0
0000_XuPing_MC115_T_11_20PER.41716.41716.5.0.dta	41716	5	0	IGHFVEAQILQSLGVDYVDESEVLTPADYTNHIDKWK	21.1169	1.25094e-07		3	orf|0|+|2999730-3000666|/	101,R,F/	1|	target	1
0000_XuPing_MC115_T_13_20PER.27979.27979.3.0.dta	27979	3	0	SVNAAPDSKPSVIGETQLAAVHIEQQR	23.8246	1.25194e-07		3	orf|0|-|4781984-4782401|/	95,R,L/	2|	target	1
0000_XuPing_MC115_T_7_20PER.39893.39893.4.1.dta	39893	4	0	AICPGEGACGGMYTANTMASAAEALGLSLPGSASPVAIDKR	25.5965	1.25482e-07	3,Carbamidomethyl[C];9,Carbamidomethyl[C];	3	orf|0|-|257576-259691|/	335,R,R/	2|0|0|	target	1
0000_XuPing_MC115_T_6_20PER.9021.9021.3.0.dta	9021	3	0	IGGHLVDNIDDHMTR	32.1256	1.26036e-07	13,Oxidation[M];	3	orf|0|+|4413349-4414615|/	65,R,L/	1|0|	target	0
0000_XuPing_MC115_T_13_20PER.36570.36570.2.0.dta	36570	2	0	LISIIDDCAQHLGQAAYLR	25.0559	1.26149e-07	8,Carbamidomethyl[C];	3	orf|0|+|972100-973429|/	419,R,G/	2|0|	target	0
0000_XuPing_MC115_T_4_20PER.28395.28395.4.0.dta	28395	4	0	ALTAVSDQTHITSVPSIEQGNNDSHAIGLGQMNLHGYLAR	31.0076	1.26275e-07		3	orf|0|+|1087250-1089980|/orf|0|+|2380540-2383270|/	636,R,E/636,R,E/	1|	target	0
0000_XuPing_MC115_T_13_20PER.31830.31830.4.2.dta	31830	4	0	STIAQAEQAAMSSQAFHMGEASAAFQAAHAR	28.7034	1.26414e-07	18,Oxidation[M];	3	orf|0|+|701195-701522|/	38,R,F/	1|0|	target	0
0000_XuPing_MC115_T_9_20PER.37260.37260.3.0.dta	37260	3	0	VQLNPLEEASAYQQLLDEFGVTHDELAAR	26.0368	1.2649e-07		3	orf|0|-|6980695-6981790|/	196,R,I/	1|	target	0
0000_XuPing_MC115_T_8_20PER.21093.21093.3.0.dta	21093	3	0	FYAGCQNVDTVESVAAEHAR	23.6141	1.27162e-07	5,Carbamidomethyl[C];	3	orf|0|-|5341335-5342931|/	132,R,E/	1|0|	target	0
0000_XuPing_MC115_T_12_33PER.37403.37403.5.0.dta	37403	5	0	LVSTLEGLGLSAFGEEGDEFDPQLHEAVQHEGDGTHPVVGTVMR	32.4512	1.27519e-07	43,Oxidation[M];	3	orf|0|+|798621-799287|/	124,K,R/	1|0|	target	0
0000_XuPing_MC115_T_12_33PER.21307.21307.3.0.dta	21307	3	0	VPAVLYGHGTDPQHLELNAR	25.4419	1.27698e-07		3	orf|0|+|5514081-5514849|/	73,K,D/	2|	target	0
0000_XuPing_MC115_T_10_20PER.34658.34658.2.0.dta	34658	2	0	VVNTVLADLGHETLDTSDYR	24.4931	1.27825e-07		3	orf|0|+|3127764-3128991|/	228,K,L/	1|	target	0
0000_XuPing_MC115_T_13_20PER.7501.7501.2.0.dta	7501	2	0	AHLESAGGQLTHEGQSTEK	25.5335	1.28325e-07		3	orf|0|-|6532903-6533509|/	172,R,G/	1|	target	0
0000_XuPing_MC115_T_12_33PER.9961.9961.2.0.dta	9961	2	0	KAAESYADQATATYNK	26.6068	1.28479e-07		3	orf|0|+|1003093-1003876|/	121,R,L/	1|	target	1
0000_XuPing_MC115_T_13_20PER.46774.46774.4.2.dta	46774	4	0	FEDEFHPELQFDKPYLLAMANAGPGTNGSQFFITVGK	25.9203	1.28518e-07		3	orf|0|+|45117-45747|/	124,K,T/	1|	target	1
0000_XuPing_MC115_T_5_20PER.31461.31461.3.0.dta	31461	3	0	FSGGSSGLSIGHVSPEAAAGGPIALIR	28.2538	1.29136e-07		3	orf|0|+|1380537-1382445|/	535,R,D/	2|	target	0
0000_XuPing_MC115_T_10_20PER.26275.26275.3.0.dta	26275	3	0	VGDYLVATVDDSTHQMEIR	25.7779	1.29304e-07	16,Oxidation[M];	3	orf|0|+|261335-262478|/	230,R,R/	1|0|	target	0
0000_XuPing_MC115_T_12_33PER.19102.19102.4.0.dta	19102	4	0	VNSDAADELHVHSNPEHNFPIEPR	19.204	1.29407e-07		3	orf|0|+|6563961-6564408|/	92,R,S/	1|	target	0
0000_XuPing_MC115_T_10_20PER.20364.20364.5.0.dta	20364	5	0	ILPVVVESYGAHANAASTHHIAGR	20.7985	1.29459e-07		3	orf|0|+|1314533-1315724|/	26,R,A/	1|	target	0
0000_XuPing_MC115_T_13_20PER.33087.33087.4.0.dta	33087	4	0	VPLIGSTITHPVQGEAAAGVVMLRPASPGTGVIAGGAAR	30.8666	1.29731e-07	22,Oxidation[M];	3	orf|0|+|1564855-1565530|/	109,R,A/	2|0|	target	1
0000_XuPing_MC115_T_12_33PER.31899.31899.3.0.dta	31899	3	0	AALANHSLSFADFLRDEK	25.167	1.29874e-07		3	orf|0|+|1115532-1116378|/orf|0|+|2408822-2409668|/	134,R,L/134,R,L/	1|	target	1
0000_XuPing_MC115_T_11_20PER.19577.19577.2.0.dta	19577	2	0	AGDGFICTSGKGEELYAEK	27.4009	1.29913e-07	7,Carbamidomethyl[C];	3	orf|0|+|860558-861575|/	190,R,L/	2|0|	target	1
0000_XuPing_MC115_T_13_20PER.45000.45000.4.0.dta	45000	4	0	LAELGIELPGVVPPVAAYVPAVHTGNHVYTSGQLPIR	21.913	1.30095e-07		3	orf|0|-|6258424-6258928|/	19,R,G/	2|	target	0
0000_XuPing_MC115_T_8_20PER.26107.26107.3.0.dta	26107	3	0	APADLYAAGHAELAAYPSVQVR	24.894	1.30199e-07		3	orf|0|-|4393186-4394884|/	104,R,R/	2|	target	0
0000_XuPing_MC115_T_13_20PER.44745.44745.4.0.dta	44745	4	0	HTIFGEVVDEESQKVVDAIASTPTDR	24.2102	1.30577e-07		3	orf|0|+|45117-45747|/	168,R,S/	1|	target	1
0000_XuPing_MC115_T_10_20PER.29784.29784.3.0.dta	29784	3	0	ILAEANHPLVIQAETMDAGADKAAELANK	34.0042	1.30656e-07		3	orf|0|-|5614903-5616190|/	400,R,-/	2|	target	1
0000_XuPing_MC115_T_11_20PER.41474.41474.3.0.dta	41474	3	0	SRQPITPLTDGNPDIDVVDAYEIQLINIR	25.7449	1.30708e-07		3	orf|0|-|5999207-6000005|/	24,R,Q/	1|	target	1
0000_XuPing_MC115_T_8_20PER.31270.31270.2.0.dta	31270	2	0	LGELAIGGTAVGTGLNAPEGFGAK	22.4943	1.30943e-07		3	orf|0|+|5330958-5332482|/	258,R,V/	1|	target	0
0000_XuPing_MC115_T_13_20PER.35528.35528.4.2.dta	35528	4	0	IWADALEANKDEAIAIQGQEVYDRYDK	23.2715	1.31468e-07		3	orf|0|-|1442850-1443735|/	245,K,Y/	2|	target	2
0000_XuPing_MC115_T_7_20PER.15992.15992.2.0.dta	15992	2	0	AEGHNLIVNYSDKPGALGK	23.1756	1.31718e-07		3	orf|0|+|2460441-2462034|/	453,R,I/	1|	target	1
0000_XuPing_MC115_T_10_20PER.33359.33359.3.0.dta	33359	3	0	VIGAWQAGDTESAFAHFGR	22.2713	1.32962e-07		3	orf|0|-|2799554-2800958|/	91,R,R/	1|	target	0
0000_XuPing_MC115_T_11_20PER.43227.43227.3.0.dta	43227	3	0	TELGTYMFFLDCAGHIDDDPVAEALK	22.1474	1.33082e-07	12,Carbamidomethyl[C];	3	orf|0|-|6488499-6489519|/	269,R,A/	1|0|	target	0
0000_XuPing_MC115_T_10_20PER.40652.40652.4.0.dta	40652	4	0	KVIISAPATDEDITIVLGVNDDKYDGSQNIISNASCTTNCLGPLAK	33.9314	1.33522e-07	36,Carbamidomethyl[C];40,Carbamidomethyl[C];	3	orf|0|+|3157283-3158345|/	137,K,V/	2|0|0|	target	2
0000_XuPing_MC115_T_13_20PER.43644.43644.3.0.dta	43644	3	0	EVDLSGADVDVVIDLASGEHSATVR	22.2701	1.33589e-07		3	orf|0|-|3842708-3844082|/	416,R,T/	2|	target	0
0000_XuPing_MC115_T_8_20PER.34641.34641.3.0.dta	34641	3	0	QIIASCEVPGQCDISAMDHAVNSYLR	19.9723	1.33722e-07	6,Carbamidomethyl[C];12,Carbamidomethyl[C];	3	orf|0|+|482612-484235|/	135,R,R/	2|0|0|	target	0
0000_XuPing_MC115_T_12_33PER.20739.20739.4.0.dta	20739	4	0	TDTGVHATGQVAHVDVPAEALPHAYPR	25.6592	1.34111e-07		3	orf|0|+|1615236-1616364|/	144,R,H/	1|	target	0
0000_XuPing_MC115_T_5_20PER.29439.29439.4.1.dta	29439	4	0	ALTAVSDQTHITSVPSIEQGNNDSHAIGLGQMNLHGYLAR	34.4854	1.34231e-07		3	orf|0|+|1087250-1089980|/orf|0|+|2380540-2383270|/	636,R,E/636,R,E/	2|	target	0
0000_XuPing_MC115_T_13_20PER.17905.17905.3.0.dta	17905	3	0	EKPQEGTVVAVGPGRWDEDGEK	21.4603	1.34379e-07		3	orf|0|+|1671185-1671503|/	41,K,R/	1|	target	2
0000_XuPing_MC115_T_12_33PER.1306.1306.5.0.dta	1306	5	0	HDDGTVHTHDHDHDGHVHDHAHGDHSGYQTGTER	36.2412	1.3535e-07		3	orf|0|-|2353032-2353821|/	10,R,I/	1|	target	0
0000_XuPing_MC115_T_8_20PER.34645.34645.3.0.dta	34645	3	0	QIIASCEVPGQCDISAMDHAVNSYLR	18.5227	1.35689e-07	6,Carbamidomethyl[C];12,Carbamidomethyl[C];	3	orf|0|+|482612-484235|/	135,R,R/	1|0|0|	target	0
0000_XuPing_MC115_T_12_33PER.27564.27564.3.0.dta	27564	3	0	TVFVEVDEDTSAYDTGHIEGAVK	20.8803	1.35743e-07		3	orf|0|+|5859674-5860541|/	33,K,L/	1|	target	0
0000_XuPing_MC115_T_13_20PER.30374.30374.5.0.dta	30374	5	0	LVDHHLAHIVVDAIAHASEDRR	23.8926	1.35906e-07		3	orf|0|+|4569224-4569590|/	100,R,-/	1|	target	1
0000_XuPing_MC115_T_4_20PER.24623.24623.3.0.dta	24623	3	0	APVAGIAMGLVSDDVDVDGKVEK	32.798	1.36001e-07	8,Oxidation[M];	3	orf|0|+|2736033-2738322|/	490,K,R/	2|0|	target	1
0000_XuPing_MC115_T_13_20PER.23001.23001.3.0.dta	23001	3	0	EDRFEEEAYGYEGHEYDEGPAYR	27.9651	1.36274e-07		3	orf|0|-|4301504-4302209|/	62,R,G/	1|	target	1
0000_XuPing_MC115_T_8_20PER.26838.26838.3.0.dta	26838	3	0	APADLYAAGHAELAAYPSVQVR	24.4141	1.3682e-07		3	orf|0|-|4393186-4394884|/	104,R,R/	2|	target	0
0000_XuPing_MC115_T_7_20PER.25120.25120.2.0.dta	25120	2	0	LLGMSLDAGGHLTHGFRPNISGK	25.8484	1.36902e-07		3	orf|0|-|5341335-5342931|/	215,R,M/	1|	target	1
0000_XuPing_MC115_T_13_20PER.51381.51381.3.0.dta	51381	3	0	SHPGVTATFCEALAEAGINIDLISTSEIR	23.9032	1.37108e-07	10,Carbamidomethyl[C];	3	orf|0|-|6321558-6323085|/	443,R,I/	1|0|	target	0
0000_XuPing_MC115_T_6_20PER.19138.19138.2.0.dta	19138	2	0	HVEVPDQVVQVGDDAMVK	24.5417	1.37355e-07		3	orf|0|-|3903427-3904921|/	348,R,V/	1|	target	0
0000_XuPing_MC115_T_10_20PER.32745.32745.3.0.dta	32745	3	0	ALDMLLILHADHEQNCSTSTVR	24.2992	1.37547e-07	16,Carbamidomethyl[C];	3	orf|0|-|5763429-5764881|/	274,R,L/	2|0|	target	0
0000_XuPing_MC115_T_13_20PER.47324.47324.3.0.dta	47324	3	0	DAAGTGVTVNSVIAGPTHTAGVEDFVYQLVDK	25.4611	1.38029e-07		3	orf|0|+|677818-678607|/	169,K,S/	1|	target	0
0000_XuPing_MC115_T_12_33PER.37719.37719.3.0.dta	37719	3	0	LTALIQHGFEGIAFVGVPR	23.8467	1.38444e-07		3	orf|0|-|6702972-6703875|/	105,R,T/	1|	target	0
0000_XuPing_MC115_T_10_20PER.34529.34529.2.0.dta	34529	2	0	LQDVAANTFVHHALVDYVVR	27.4418	1.38693e-07		3	orf|0|+|3222074-3223265|/	259,R,I/	2|	target	0
0000_XuPing_MC115_T_5_20PER.30152.30152.4.0.dta	30152	4	0	LVGDTGEIVSIEHYGESADDKTLFR	19.3769	1.38902e-07		3	orf|0|-|3177578-3179669|/	653,K,E/	1|	target	1
0000_XuPing_MC115_T_13_20PER.48803.48803.3.0.dta	48803	3	0	LITALAGLVTASAEYLGPHAGPVR	21.5636	1.38999e-07		3	orf|0|+|3862593-3862983|/	73,R,D/	1|	target	0
0000_XuPing_MC115_T_10_20PER.31768.31768.5.0.dta	31768	5	0	VAITAQNHGFALEGEAGEKFDTPFGTAEVSHTCANDGVVEGVR	30.5667	1.39416e-07	33,Carbamidomethyl[C];	3	orf|0|+|3118419-3119604|/	313,R,L/	1|0|	target	1
0000_XuPing_MC115_T_12_33PER.42733.42733.3.0.dta	42733	3	0	IPVVSTIAPDADGVVHNINADTAAAALAEALGAEK	27.2472	1.40115e-07		3	orf|0|-|3841830-3842778|/	195,R,L/	2|	target	0
0000_XuPing_MC115_T_11_20PER.38814.38814.3.0.dta	38814	3	0	HASLATTVYGLGTVDGINAAGLGVHALYLK	29.3583	1.40326e-07		3	orf|0|+|5538226-5539210|/	65,R,S/	2|	target	0
0000_XuPing_MC115_T_6_20PER.34707.34707.3.0.dta	34707	3	0	VNANIGNSAVTSSIAEEVDKMVWATR	23.6415	1.41368e-07		3	orf|0|-|911340-912984|/	158,K,W/	2|	target	1
0000_XuPing_MC115_T_12_33PER.43014.43014.4.0.dta	43014	4	0	YPAENTASGPTLVFPHAGGAALAYRPFALALAEAGSDAYVMQYPR	31.5317	1.41637e-07		3	orf|0|-|4599537-4600320|/	27,R,R/	1|	target	1
0000_XuPing_MC115_T_4_20PER.28979.28979.2.0.dta	28979	2	0	VLDGAVAVFDGKEGVEPQSEQVWR	23.0978	1.42048e-07		3	orf|0|+|1499207-1501343|/	111,R,Q/	1|	target	1
0000_XuPing_MC115_T_8_20PER.36273.36273.4.0.dta	36273	4	0	TVEEAIGEADIVITATGNKDIITLDHMK	33.9186	1.42703e-07	27,Oxidation[M];	3	orf|0|+|1917163-1918768|/	363,R,A/	1|0|	target	1
0000_XuPing_MC115_T_5_20PER.23782.23782.3.0.dta	23782	3	0	LGATHSVVFGGFAAHELAAR	23.9323	1.4286e-07		3	orf|0|+|5482214-5484467|/	259,R,I/	2|	target	0
0000_XuPing_MC115_T_6_20PER.27205.27205.3.0.dta	27205	3	0	VLLVDAGEQSNLPAHGIGGLLGSDGR	21.8873	1.43189e-07		3	orf|0|-|4393186-4394884|/	78,R,A/	2|	target	0
0000_XuPing_MC115_T_10_20PER.31339.31339.3.0.dta	31339	3	0	AGEFDVIVAGGQESMSQAPHLLPK	25.5714	1.43734e-07	15,Oxidation[M];	3	orf|0|-|5015427-5016678|/	128,R,S/	2|0|	target	0
0000_XuPing_MC115_T_7_20PER.25297.25297.4.1.dta	25297	4	0	LAAQGEVGPGGGPAGDLYVEVHEKPHDVFVR	23.818	1.43749e-07		3	orf|0|-|4581100-4582285|/	242,R,D/	1|	target	1
0000_XuPing_MC115_T_10_20PER.45097.45097.4.0.dta	45097	4	0	NAHPMPVLSSAVNALSAYYQDSLDPLDNKQVELSTIR	27.5829	1.43993e-07	5,Oxidation[M];	3	orf|0|-|5763429-5764881|/	183,R,L/	1|0|	target	1
0000_XuPing_MC115_T_6_20PER.10362.10362.2.0.dta	10362	2	0	HVEAQVIADQHGNVVVAGTR	22.9611	1.44498e-07		3	orf|0|-|1883476-1885303|/	225,R,D/	1|	target	0
0000_XuPing_MC115_T_13_20PER.17665.17665.4.0.dta	17665	4	0	LHVISGGPHGIPVSHTEEFNR	19.6827	1.44831e-07		3	orf|0|-|4797702-4798572|/	255,R,V/	1|	target	0
0000_XuPing_MC115_T_3_20PER.34118.34118.3.0.dta	34118	3	0	DTLSVLDQLLAGSEQGANGNHITYQR	25.4196	1.4499e-07		3	orf|0|-|6349506-6351510|/	217,R,A/	1|	target	0
0000_XuPing_MC115_T_5_20PER.38364.38364.4.0.dta	38364	4	0	IELSSSQSTSINLPYITVDADKNPLFLDEQLTR	23.3014	1.45019e-07		3	orf|0|+|796702-798640|/	266,K,A/	1|	target	1
0000_XuPing_MC115_T_7_20PER.36846.36846.3.0.dta	36846	3	0	AIYLYTATFQDAEVAQAVHGVDGDLAAR	22.8923	1.45135e-07		3	orf|0|-|468447-470514|/	444,R,V/	2|	target	0
0000_XuPing_MC115_T_11_20PER.35277.35277.3.1.dta	35277	3	0	LNNGDVVQAWTVTDLKPSSDTIPYEVR	20.4369	1.45382e-07		3	orf|0|+|5491256-5492420|/	89,K,G/	1|	target	1
0000_XuPing_MC115_T_13_20PER.39721.39721.4.1.dta	39721	4	0	ITGDELTYTLQMGAVGQPLQHHLAATLR	23.483	1.45528e-07		3	orf|0|+|6628958-6629462|/	136,R,R/	2|	target	0
0000_XuPing_MC115_T_13_20PER.41806.41806.3.0.dta	41806	3	0	ILMHQPLGGVTGSAADIAIQAEQFAVIKK	26.4028	1.46535e-07	3,Oxidation[M];	3	orf|0|-|4762156-4762819|/	134,R,E/	1|0|	target	1
0000_XuPing_MC115_T_6_20PER.26013.26013.2.0.dta	26013	2	0	KTDDVAGDGTTTATVLAQALVR	28.3295	1.46858e-07		3	orf|0|+|965428-967165|/	116,K,E/	2|	target	1
0000_XuPing_MC115_T_10_20PER.25749.25749.4.0.dta	25749	4	0	GFDGASCGVNVAIGAQSPDIAQGVDTAHETRVEGK	20.3587	1.46917e-07	7,Carbamidomethyl[C];	3	orf|0|+|3127764-3128991|/	94,K,A/	1|0|	target	1
0000_XuPing_MC115_T_10_20PER.26279.26279.3.0.dta	26279	3	0	VGDYLVATVDDSTHQMEIR	29.8943	1.46946e-07	16,Oxidation[M];	3	orf|0|+|261335-262478|/	230,R,R/	2|0|	target	0
0000_XuPing_MC115_T_13_20PER.50142.50142.4.0.dta	50142	4	0	GQVSAVSTVLINAEPAAVLAAISDYQTVRPK	22.7845	1.47167e-07		1	orf|0|-|6346233-6346704|/	13,M,I/	1|	target	1
0000_XuPing_MC115_T_5_20PER.37745.37745.3.0.dta	37745	3	0	GGPSTGLPTKTEQADLLQALFGR	20.7603	1.47167e-07		3	orf|0|-|4731866-4733831|/	352,R,N/	1|	target	1
0000_XuPing_MC115_T_13_20PER.22768.22768.4.0.dta	22768	4	0	GASSGGIVTQEAPIHVSNVMVVDSDGKPTR	25.0924	1.47388e-07	20,Oxidation[M];	3	orf|0|+|1562331-1562646|/	52,R,V/	1|0|	target	1
0000_XuPing_MC115_T_11_20PER.32634.32634.3.0.dta	32634	3	0	VVNTVLADLGHETLDTSDYR	19.1135	1.47417e-07		3	orf|0|+|3127764-3128991|/	228,K,L/	1|	target	0
0000_XuPing_MC115_T_12_33PER.24164.24164.2.0.dta	24164	2	0	LGMTQVFDENNKVVPVTVVK	25.2067	1.47579e-07	3,Oxidation[M];	3	orf|0|+|1537553-1538270|/	32,K,A/	1|0|	target	1
0000_XuPing_MC115_T_13_20PER.33375.33375.2.0.dta	33375	2	0	GLINTVHHLVEVEEVGK	25.7903	1.48038e-07		3	orf|0|+|1565520-1565718|/	49,R,-/	1|	target	0
0000_XuPing_MC115_T_11_20PER.41414.41414.3.1.dta	41414	3	0	LWTVDDLGGWDAVDPSLFDKDNGTITK	23.2333	1.48067e-07		3	orf|0|-|4620410-4621517|/	335,K,I/	2|	target	1
0000_XuPing_MC115_T_6_20PER.36329.36329.4.0.dta	36329	4	0	AAVEEGIVAGGGVALLQSAPSLEELSLTGDEATGANIVR	23.9615	1.48245e-07		3	orf|0|+|965428-967165|/	440,K,V/	1|	target	0
0000_XuPing_MC115_T_6_20PER.34994.34994.4.0.dta	34994	4	0	AAVEEGIVAGGGVALLQSAPSLEELSLTGDEATGANIVR	25.5763	1.48275e-07		3	orf|0|+|965428-967165|/	440,K,V/	1|	target	0
0000_XuPing_MC115_T_10_20PER.19587.19587.3.0.dta	19587	3	0	MGLHSQDTSELHFENVR	24.063	1.49063e-07		3	orf|0|-|5295044-5296484|/	302,K,V/	1|	target	0
0000_XuPing_MC115_T_10_20PER.39556.39556.2.0.dta	39556	2	0	VNQIGTLTETLDAVSLAHNSGYR	24.209	1.49077e-07		3	orf|0|-|5494633-5496067|/	386,K,T/	1|	target	0
0000_XuPing_MC115_T_7_20PER.36482.36482.3.0.dta	36482	3	0	AMTLVDAGVDVLIVDTAHAHNR	20.6787	1.49615e-07		3	orf|0|+|1687507-1689211|/	307,R,G/	1|	target	0
0000_XuPing_MC115_T_13_20PER.48757.48757.3.0.dta	48757	3	0	AVFVLDPMLATGGSMAHTIGLLQAR	21.4049	1.4981e-07		3	orf|0|+|1787909-1788539|/	126,R,N/	2|	target	0
0000_XuPing_MC115_T_8_20PER.27620.27620.3.0.dta	27620	3	0	APADLYAAGHAELAAYPSVQVR	24.6467	1.50005e-07		3	orf|0|-|4393186-4394884|/	104,R,R/	1|	target	0
0000_XuPing_MC115_T_4_20PER.36110.36110.3.0.dta	36110	3	0	EALQLGHNYIGTEHILLGLIR	27.3778	1.50035e-07		3	orf|0|-|6153015-6155565|/	95,R,E/	1|	target	0
0000_XuPing_MC115_T_12_33PER.29822.29822.3.0.dta	29822	3	0	ALQIGLEKDDVEWLHNSAVK	23.06	1.50185e-07		3	orf|0|-|1279860-1280820|/	252,R,A/	1|	target	1
0000_XuPing_MC115_T_12_33PER.40049.40049.5.0.dta	40049	5	0	LTDLAADPDAPAMVLVTHHVEEIPVGFSHGLILSEGK	26.2141	1.50365e-07		3	orf|0|+|1114682-1115564|/orf|0|+|2407972-2408854|/	208,R,V/208,R,V/	1|	target	0
0000_XuPing_MC115_T_13_20PER.31724.31724.2.0.dta	31724	2	0	VDHELTQEEIAQLVGSSR	23.2515	1.50515e-07		3	orf|0|-|618153-619119|/	268,R,E/	1|	target	0
0000_XuPing_MC115_T_8_20PER.32425.32425.4.4.dta	32425	4	0	IEDIVIVTEDGAQSVNNQPHDLVVVPVR	23.3697	1.51361e-07		3	orf|0|-|3953021-3954224|/	373,R,-/	2|	target	0
0000_XuPing_MC115_T_11_20PER.19120.19120.3.0.dta	19120	3	0	LAQEHVLTAWTAAHDTK	23.232	1.51482e-07		3	orf|0|+|434888-436061|/	224,K,L/	1|	target	0
0000_XuPing_MC115_T_8_20PER.41553.41553.4.0.dta	41553	4	0	LLGAHILGHQASSIIQPLIQAMSLGQTAQEIAR	23.6428	1.518e-07		3	orf|0|-|2690525-2691953|/	421,K,G/	1|	target	0
0000_XuPing_MC115_T_8_20PER.30129.30129.4.0.dta	30129	4	0	ATAAAVLTEHDLDVAALPATVTVERPR	23.993	1.52363e-07		3	orf|0|-|5056539-5058255|/	33,K,N/	1|	target	1
0000_XuPing_MC115_T_11_20PER.31729.31729.3.0.dta	31729	3	0	GPVLIHALEGFSDAGHAIR	22.8395	1.52867e-07		3	orf|0|-|2816658-2818743|/	392,R,L/	1|	target	0
0000_XuPing_MC115_T_13_20PER.49686.49686.2.0.dta	49686	2	0	GFACDVADAASVQAAADAVAAEFGR	20.6125	1.52974e-07	4,Carbamidomethyl[C];	3	orf|0|+|3670012-3671755|/	390,R,I/	1|0|	target	0
0000_XuPing_MC115_T_11_20PER.15159.15159.2.0.dta	15159	2	0	EKAEEQGLEVDTPAEVAK	22.716	1.53203e-07		3	orf|0|+|2456688-2457741|/	69,R,W/	1|	target	1
0000_XuPing_MC115_T_5_20PER.38707.38707.4.0.dta	38707	4	0	HLGNFPQAFTHLALINAVVHVIR	26.4055	1.53894e-07		3	orf|0|+|4621760-4624109|/	742,R,A/	2|	target	0
0000_XuPing_MC115_T_11_20PER.9502.9502.3.0.dta	9502	3	0	DAEVVPAHSNAAAAHDVAEGR	19.3076	1.54017e-07		3	orf|0|-|6488499-6489519|/	161,R,A/	1|	target	0
0000_XuPing_MC115_T_11_20PER.37396.37396.3.0.dta	37396	3	0	TWALEHPAELTTLLAQEAK	22.0483	1.54218e-07		3	orf|0|-|627481-628495|/	254,R,I/	1|	target	0
0000_XuPing_MC115_T_13_20PER.20561.20561.3.0.dta	20561	3	0	SAVEAAEADPDVHAVVVTGAGK	19.4116	1.56017e-07		3	orf|0|+|4799396-4800206|/	57,R,A/	1|	target	0
0000_XuPing_MC115_T_11_20PER.39307.39307.3.0.dta	39307	3	0	TDDGIDHSALDYFGHGGGYLTATPEFATV	21.7809	1.56236e-07		3	orf|0|-|14133-15153|/	311,R,-/	1|	target	0
0000_XuPing_MC115_T_8_20PER.8640.8640.6.4.dta	8640	6	0	MILTTETAVVDKPADEDEHGHGHHHGHAH	22.245	1.56627e-07		3	orf|0|+|1671580-1673209|/	514,R,-/	2|	target	1
0000_XuPing_MC115_T_13_20PER.38216.38216.3.0.dta	38216	3	0	ALFEQLLGVHPTSNMPNTPEETRS	22.313	1.56705e-07		3	orf|0|+|2189258-2189891|/	187,R,-/	1|	target	1
0000_XuPing_MC115_T_10_20PER.32323.32323.3.0.dta	32323	3	0	ASGSTINILQTPHPYQQSYQPLLK	20.0537	1.56831e-07		3	orf|0|+|3346930-3348598|/	141,K,E/	1|	target	0
0000_XuPing_MC115_T_10_20PER.38654.38654.4.0.dta	38654	4	0	TAIADFTGRPSPTVHPEAELWFGAHPADPAWLQTDDGER	26.53	1.57035e-07		3	orf|0|+|1910305-1911724|/	81,R,S/	1|	target	1
0000_XuPing_MC115_T_8_20PER.25283.25283.2.0.dta	25283	2	0	AGSVAINHGFDLSAPFGGYKR	23.8089	1.57853e-07		3	orf|0|+|528500-529964|/	439,R,S/	2|	target	1
0000_XuPing_MC115_T_3_20PER.15995.15995.2.0.dta	15995	2	0	ESLQATAQLTQTHEVDMTK	23.7097	1.58185e-07		3	orf|0|+|4367212-4369015|/	381,R,I/	1|	target	0
0000_XuPing_MC115_T_7_20PER.18692.18692.3.0.dta	18692	3	0	PLFGDNGSGMHAHQSLWK	24.9728	1.58296e-07	10,Oxidation[M];	3	orf|0|+|4374819-4376337|/	293,K,D/	1|0|	target	0
0000_XuPing_MC115_T_11_20PER.40302.40302.2.0.dta	40302	2	0	SVIGAANPTGVAAVVAQQFEVAK	21.7817	1.58597e-07		3	orf|0|+|3570103-3571024|/	152,R,Q/	1|	target	0
0000_XuPing_MC115_T_10_20PER.41738.41738.3.0.dta	41738	3	0	GPMTVYSGFDPTAPSLHAGHLVPLLTLR	20.2663	1.5901e-07		3	orf|0|-|3825543-3826869|/	39,K,R/	1|	target	0
0000_XuPing_MC115_T_7_20PER.7766.7766.4.2.dta	7766	4	0	MILTTETAVVDKPADEDEHGHGHHHGHAH	23.7838	1.59057e-07	1,Oxidation[M];	3	orf|0|+|1671580-1673209|/	514,R,-/	2|0|	target	1
0000_XuPing_MC115_T_8_20PER.26059.26059.3.0.dta	26059	3	0	ATFCQPQVASFGLTEEQARDEGYDVK	18.6082	1.59089e-07	4,Carbamidomethyl[C];	3	orf|0|+|989521-990922|/	350,R,V/	1|0|	target	1
0000_XuPing_MC115_T_13_20PER.36726.36726.2.0.dta	36726	2	0	RPLVNDPVYGSQLVTQLVNK	22.2951	1.59679e-07		3	orf|0|+|1498534-1499167|/	64,K,V/	1|	target	1
0000_XuPing_MC115_T_10_20PER.34693.34693.2.0.dta	34693	2	0	GESLVHDGAGVAPGALLIGGTVVGR	23.9211	1.60191e-07		3	orf|0|+|1901966-1903301|/	336,R,G/	2|	target	0
0000_XuPing_MC115_T_12_33PER.26297.26297.4.2.dta	26297	4	0	AAGAIAHLNADHADSLLAMAR	23.1112	1.60528e-07		3	orf|0|+|6580582-6581422|/	197,R,N/	2|	target	0
0000_XuPing_MC115_T_8_20PER.36546.36546.3.0.dta	36546	3	0	VLQAIGFAPNVEGYGLEAAGVELTDRK	21.293	1.6064e-07		3	orf|0|+|989521-990922|/	265,K,A/	2|	target	1
0000_XuPing_MC115_T_5_20PER.33788.33788.3.0.dta	33788	3	0	GGYVLGGTPEKNPDVVIIGTGSELQLAVGAQK	25.7613	1.61607e-07		3	orf|0|-|3177578-3179669|/	569,R,I/	2|	target	1
0000_XuPing_MC115_T_12_33PER.21623.21623.4.0.dta	21623	4	0	LAAAGKPTISVAAHPGLSNTELMR	19.5101	1.61995e-07		3	orf|0|-|945784-947116|/	333,R,H/	1|	target	1
0000_XuPing_MC115_T_12_33PER.36812.36812.4.0.dta	36812	4	0	HPLVISAAAQTAQAAAHGNFTLGLGLGAR	29.0122	1.62011e-07		3	orf|0|-|5815638-5816595|/	86,R,V/	1|	target	0
0000_XuPing_MC115_T_4_20PER.34947.34947.3.0.dta	34947	3	0	MLNHNYIGTEHILLGLIHEGEGVAAK	38.9162	1.62092e-07	1,Oxidation[M];	3	orf|0|-|6153015-6155565|/	23,R,S/	2|0|	target	0
0000_XuPing_MC115_T_11_20PER.38825.38825.4.0.dta	38825	4	0	HASLATTVYGLGTVDGINAAGLGVHALYLK	27.5217	1.63003e-07		3	orf|0|+|5538226-5539210|/	65,R,S/	1|	target	0
0000_XuPing_MC115_T_3_20PER.31137.31137.3.0.dta	31137	3	0	TPLIISGPADGASHWYQEFAR	21.3662	1.63264e-07		3	orf|0|+|1956516-1959426|/	233,R,I/	1|	target	0
0000_XuPing_MC115_T_8_20PER.32431.32431.4.0.dta	32431	4	0	IEDIVIVTEDGAQSVNNQPHDLVVVPVR	22.4002	1.63264e-07		3	orf|0|-|3953021-3954224|/	373,R,-/	1|	target	0
0000_XuPing_MC115_T_8_20PER.16970.16970.3.0.dta	16970	3	0	AASDVTGHAVGIMADLQGPK	26.4905	1.63362e-07	13,Oxidation[M];	3	orf|0|+|3308823-3310266|/	61,R,I/	2|0|	target	0
0000_XuPing_MC115_T_13_20PER.29726.29726.3.0.dta	29726	3	0	ELGGDAVGVPAHTGDVDDLGAVVER	18.9699	1.63902e-07		3	orf|0|+|1832120-1833239|/	176,R,A/	2|	target	0
0000_XuPing_MC115_T_12_33PER.24002.24002.2.0.dta	24002	2	0	VADIAGLAGFSHNHDATEIR	25.3905	1.64016e-07		3	orf|0|-|2603231-2604461|/	276,R,L/	2|	target	0
0000_XuPing_MC115_T_2_20PER.38613.38613.4.0.dta	38613	4	0	LQVVDPTHDSAVEALNVIASVGDYMCVDSPDEFTTHTR	29.2393	1.64789e-07	26,Carbamidomethyl[C];	3	orf|0|+|410602-414046|/	575,K,A/	1|0|	target	0
0000_XuPing_MC115_T_11_20PER.36270.36270.3.0.dta	36270	3	0	TTYTSLDGVFAAGDLVDHTYR	19.5287	1.64987e-07		3	orf|0|+|6976992-6977958|/	277,R,Q/	1|	target	0
0000_XuPing_MC115_T_7_20PER.38103.38103.4.2.dta	38103	4	0	IGTLLGGANVNILAAQLSQDASGDHATVMLR	28.2129	1.65416e-07	29,Oxidation[M];	3	orf|0|+|2460441-2462034|/	472,K,V/	2|0|	target	0
0000_XuPing_MC115_T_2_20PER.23494.23494.3.0.dta	23494	3	0	DVLVYDAHTAAANVLIHGGPR	26.6003	1.65698e-07		3	orf|0|+|695278-699298|/	824,R,S/	2|	target	0
0000_XuPing_MC115_T_7_20PER.41064.41064.3.0.dta	41064	3	0	SWAVLGEMAELGDDAITEHDAIGR	22.9657	1.66129e-07		3	orf|0|-|4313004-4314630|/	428,R,F/	2|	target	0
0000_XuPing_MC115_T_8_20PER.37971.37971.4.0.dta	37971	4	0	HDLSESFPDGEFDLVSAQFLHSTVR	24.9044	1.66312e-07		3	orf|0|-|4393186-4394884|/	450,R,L/	2|	target	0
0000_XuPing_MC115_T_7_20PER.16981.16981.3.0.dta	16981	3	0	SGELTETTFTASEPGHVVPHGER	20.3598	1.66712e-07		3	orf|0|-|6116403-6117627|/	112,K,T/	1|	target	0
0000_XuPing_MC115_T_7_20PER.21762.21762.3.0.dta	21762	3	0	FYAGCQNVDTVESVAAEHAR	23.4738	1.66995e-07	5,Carbamidomethyl[C];	3	orf|0|-|5341335-5342931|/	132,R,E/	1|0|	target	0
0000_XuPing_MC115_T_10_20PER.44818.44818.4.1.dta	44818	4	0	VSTSSTLNDALDVMLTSSHGVVVVTGR	19.9714	1.67447e-07		3	orf|0|-|2988941-2990141|/	344,K,R/	1|	target	0
0000_XuPing_MC115_T_13_20PER.30556.30556.4.0.dta	30556	4	0	GDVVDTKDIESADDAHAWFVDQR	22.1476	1.67598e-07		3	orf|0|-|5806752-5807022|/	38,K,A/	2|	target	1
0000_XuPing_MC115_T_5_20PER.32104.32104.3.0.dta	32104	3	0	TQFSAPDDEHEVVIMDYLVHQR	21.1996	1.67765e-07		3	orf|0|+|4555009-4558642|/	878,R,R/	1|	target	0
0000_XuPing_MC115_T_12_33PER.34996.34996.6.0.dta	34996	6	0	RLEDALSGASVEHTIEFYPAGHGFAVPDHLSVYDEAAAQR	30.0361	1.6795e-07		3	orf|0|-|2748790-2750614|/	552,K,H/	1|	target	1
0000_XuPing_MC115_T_7_20PER.31035.31035.4.0.dta	31035	4	0	LVTEIEGAWKPDQYSNQMGPESHYETTGPEIWADTEGK	32.9145	1.68084e-07		3	orf|0|-|5361005-5362397|/	135,R,I/	2|	target	1
0000_XuPing_MC115_T_12_33PER.36351.36351.4.4.dta	36351	4	0	LNGNGELTGQHWVAESGQLTSYIGLTNTHSVGVVR	22.2957	1.68101e-07		3	orf|0|+|2168048-2169182|/	84,R,D/	1|	target	0
0000_XuPing_MC115_T_7_20PER.9514.9514.4.1.dta	9514	4	0	MILTTETAVVDKPADEDEHGHGHHHGHAH	22.047	1.68893e-07		3	orf|0|+|1671580-1673209|/	514,R,-/	2|	target	1
0000_XuPing_MC115_T_5_20PER.35655.35655.3.0.dta	35655	3	0	DIENQYETQITQIEHEVSSSGQEVQSSAK	24.9846	1.69096e-07		3	CON_IPI00019359.3/	339,K,E/	1|	target	0
0000_XuPing_MC115_T_8_20PER.26150.26150.3.0.dta	26150	3	0	APADLYAAGHAELAAYPSVQVR	23.8092	1.69096e-07		3	orf|0|-|4393186-4394884|/	104,R,R/	1|	target	0
0000_XuPing_MC115_T_12_33PER.41666.41666.3.0.dta	41666	3	0	LVEAVSVIAPLLAGEAVDVDGSHYCVR	21.4943	1.69299e-07	25,Carbamidomethyl[C];	3	orf|0|-|2603231-2604461|/	218,R,G/	2|0|	target	0
0000_XuPing_MC115_T_11_20PER.33589.33589.5.0.dta	33589	5	0	NISLAEVVATHGKPDLVIVGANDPDAMFGHTEECRK	20.9099	1.69791e-07	34,Carbamidomethyl[C];	3	orf|0|-|4354445-4355441|/	132,R,L/	1|0|	target	2
0000_XuPing_MC115_T_13_20PER.28592.28592.3.0.dta	28592	3	0	DYSTENASGGTSGPFYDGAVFHR	21.8609	1.69909e-07		3	orf|0|+|45117-45747|/	78,K,V/	2|	target	0
0000_XuPing_MC115_T_10_20PER.23964.23964.4.0.dta	23964	4	0	GQVVVKPGTTTPHTEFEGQVYILSKDEGGR	31.2158	1.70028e-07		3	orf|0|+|1501402-1502623|/	302,R,H/	1|	target	2
0000_XuPing_MC115_T_13_20PER.30009.30009.4.0.dta	30009	4	0	YTELRPFVMHINHTGPQLSAGLAAEPK	25.1418	1.70045e-07		3	orf|0|-|4272525-4273308|/	224,R,T/	1|	target	1
0000_XuPing_MC115_T_11_20PER.37583.37583.3.0.dta	37583	3	0	AGAGEITEVFACGTAAVITPVSHVK	24.348	1.70301e-07	12,Carbamidomethyl[C];	3	orf|0|-|4359938-4361783|/	547,K,H/	2|0|	target	0
0000_XuPing_MC115_T_12_33PER.31889.31889.2.0.dta	31889	2	0	AHADTLGEDVATAVADVR	23.9143	1.71274e-07		3	orf|0|-|4267892-4268966|/	111,K,D/	1|	target	0
0000_XuPing_MC115_T_7_20PER.39318.39318.3.0.dta	39318	3	0	KNEPQIWLGNVGQVGDSSDFSVFAPIVR	26.0336	1.71291e-07		3	orf|0|-|1354120-1355707|/	77,R,D/	1|	target	1
0000_XuPing_MC115_T_8_20PER.30160.30160.3.0.dta	30160	3	0	NQAILGNIGHFDNEIDMAALER	27.4283	1.71446e-07	17,Oxidation[M];	3	orf|0|+|1917163-1918768|/	394,K,S/	2|0|	target	0
0000_XuPing_MC115_T_5_20PER.33781.33781.4.0.dta	33781	4	0	LDPYLNVDPGTMNPFQHGEVFVTEDGAETDLDVGHYER	26.8698	1.71686e-07	12,Oxidation[M];	3	orf|0|-|3809959-3811801|/	73,K,F/	1|0|	target	0
0000_XuPing_MC115_T_12_33PER.26449.26449.3.0.dta	26449	3	0	EAGGTFTSIDGADGPHGGSALATNGVLHDAVVSR	26.4302	1.72081e-07		3	orf|0|-|2160449-2161316|/	251,R,L/	1|	target	0
0000_XuPing_MC115_T_1_20PER.26482.26482.3.0.dta	26482	3	0	DAATEHDLPHASVLDLLAER	29.0149	1.72477e-07		3	orf|0|+|19019-41621|/	5640,R,A/	2|	target	0
0000_XuPing_MC115_T_10_20PER.40944.40944.3.0.dta	40944	3	0	VGAGPLDTAAVHIDTWVPEQALVAR	19.5303	1.72702e-07		3	orf|0|-|2205245-2206880|/	356,K,A/	1|	target	0
0000_XuPing_MC115_T_8_20PER.30176.30176.4.0.dta	30176	4	0	DYEYGGDYGAPAGQGGYGGGYGADYPAGGTTVTLQLDDGSGR	23.3121	1.73446e-07		3	orf|0|-|56431-57985|/	395,R,T/	1|	target	0
0000_XuPing_MC115_T_12_33PER.21081.21081.4.1.dta	21081	4	0	TVTHAACEELGLKPWHDPHNFEPR	26.7257	1.74385e-07	7,Carbamidomethyl[C];	3	orf|0|-|6173570-6174944|/	296,R,F/	1|0|	target	1
0000_XuPing_MC115_T_5_20PER.28528.28528.3.0.dta	28528	3	0	EIDKVFIVACGTAYHSGLLAK	23.1415	1.74804e-07	10,Carbamidomethyl[C];	3	orf|0|+|1657327-1659376|/	361,R,Y/	1|0|	target	1
0000_XuPing_MC115_T_6_20PER.7892.7892.3.0.dta	7892	3	0	TEETLHPVGEAAVDKVHAK	23.9697	1.74822e-07		3	orf|0|-|1888540-1890169|/	29,R,G/	1|	target	1
0000_XuPing_MC115_T_13_20PER.30305.30305.3.0.dta	30305	3	0	IVAAATESHPAFSASYDLVTDETGATK	25.5943	1.74874e-07		3	orf|0|-|6396146-6397601|/	332,R,R/	1|	target	0
0000_XuPing_MC115_T_5_20PER.34475.34475.5.0.dta	34475	5	0	LGVESQALGQAIYEATQAEQPAGGSDNGAPGDDNVVDAEVVDDDAGKENK	20.92	1.75084e-07		3	orf|0|+|796702-798640|/	596,K,-/	1|	target	1
0000_XuPing_MC115_T_13_20PER.35715.35715.4.0.dta	35715	4	0	VPLIGSTITHPVQGEAAAGVVMLRPASPGTGVIAGGAAR	27.5512	1.76067e-07		3	orf|0|+|1564855-1565530|/	109,R,A/	1|	target	1
0000_XuPing_MC115_T_11_20PER.13889.13889.3.0.dta	13889	3	0	KVAVIGYGSQGHAHSLSLR	22.048	1.76085e-07		3	orf|0|+|2456688-2457741|/	33,R,D/	1|	target	1
0000_XuPing_MC115_T_13_20PER.35845.35845.2.0.dta	35845	2	0	KLTVAATQVPHAEILEFIK	26.1574	1.76402e-07		3	orf|0|+|3130900-3131755|/	49,K,N/	2|	target	1
0000_XuPing_MC115_T_13_20PER.30126.30126.3.0.dta	30126	3	0	WYHDHLGMIVLHEEINEEQGVR	27.2912	1.76826e-07		3	orf|0|+|5016442-5017192|/	128,K,E/	1|	target	0
0000_XuPing_MC115_T_11_20PER.41401.41401.4.0.dta	41401	4	0	VRPFRPFQVNADLLELADPAAVVLHCLPAHR	24.4726	1.77144e-07	26,Carbamidomethyl[C];	3	orf|0|-|3839741-3840794|/	282,R,G/	1|0|	target	2
0000_XuPing_MC115_T_8_20PER.34593.34593.4.1.dta	34593	4	0	LPNVEAGGDYIESTDGLTDCDGHGTSVAGLIAGQPGPDGFSGVAPEAR	25.1228	1.77375e-07	20,Carbamidomethyl[C];	3	orf|0|+|704127-705555|/	120,R,L/	2|0|	target	0
0000_XuPing_MC115_T_10_20PER.30928.30928.3.0.dta	30928	3	0	VSEATSAEDFGGMDKLVEAAK	20.9904	1.7757e-07		3	orf|0|-|6584809-6586087|/	90,K,A/	1|	target	1
0000_XuPing_MC115_T_8_20PER.31971.31971.4.1.dta	31971	4	0	GIDEGATLVAGGTGRPDGLDTGYYVKPTVFADVTNDMTIAR	36.1529	1.78086e-07	37,Oxidation[M];	3	orf|0|+|528500-529964|/	348,K,E/	2|0|	target	2
0000_XuPing_MC115_T_13_20PER.48691.48691.4.0.dta	48691	4	0	FVPVEAQVVADQIEAATSAYDLHTVK	22.3347	1.78104e-07		3	orf|0|-|542098-542953|/	69,R,I/	2|	target	0
0000_XuPing_MC115_T_10_20PER.40700.40700.5.0.dta	40700	5	0	KVIISAPATDEDITIVLGVNDDKYDGSQNIISNASCTTNCLGPLAK	27.6437	1.78889e-07	36,Carbamidomethyl[C];40,Carbamidomethyl[C];	3	orf|0|+|3157283-3158345|/	137,K,V/	1|0|0|	target	2
0000_XuPing_MC115_T_11_20PER.42201.42201.4.2.dta	42201	4	0	AIPTGDTSPWAGGTETLGETFLDHGFDQVADGSVFAVSGGNRR	19.4167	1.78961e-07		3	orf|0|-|806607-807519|/	203,R,I/	2|	target	1
0000_XuPing_MC115_T_12_33PER.35867.35867.2.0.dta	35867	2	0	AGIPVVAHIGFTPQSVNGLGGFR	22.1564	1.7984e-07		3	orf|0|+|4386730-4387600|/	156,R,V/	2|	target	0
0000_XuPing_MC115_T_7_20PER.22622.22622.2.0.dta	22622	2	0	AVHADGSSINVAGTLSGPQLVEK	29.308	1.79894e-07		3	orf|0|+|2460441-2462034|/	418,R,I/	2|	target	0
0000_XuPing_MC115_T_12_33PER.17520.17520.2.0.dta	17520	2	0	VGVVGAGQMGSGIAEVSAR	25.7758	1.80398e-07	9,Oxidation[M];	3	orf|0|+|996597-997485|/	17,R,A/	1|0|	target	0
0000_XuPing_MC115_T_8_20PER.35684.35684.4.0.dta	35684	4	0	PVGVPAIVVRPDGGVDSASGALEHDTDGSGAAVLAALAR	17.773	1.80434e-07		3	orf|0|-|4313004-4314630|/	109,R,L/	1|	target	1
0000_XuPing_MC115_T_4_20PER.35835.35835.2.0.dta	35835	2	0	TAVVEGLAQAIVHGEVPETLK	26.7475	1.80488e-07		3	orf|0|-|6153015-6155565|/	224,K,D/	1|	target	0
0000_XuPing_MC115_T_5_20PER.34397.34397.5.0.dta	34397	5	0	GTYAAVAHPAIVEHLQNLGINAIELMPVHHFANDSTLIDK	31.7385	1.80651e-07	26,Oxidation[M];	3	orf|0|+|6567787-6569938|/	192,R,G/	1|0|	target	0
0000_XuPing_MC115_T_11_20PER.15551.15551.2.0.dta	15551	2	0	IPLEMCPSSNVQTGAVK	25.5826	1.81284e-07	5,Oxidation[M];6,Carbamidomethyl[C];	3	orf|0|+|1768664-1769882|/	305,R,S/	1|0|0|	target	0
0000_XuPing_MC115_T_5_20PER.40869.40869.4.0.dta	40869	4	0	STPIGIVPTAADLDLEGLDVDPADVDEALAVKPEEWR	22.6513	1.81502e-07		3	orf|0|+|287768-289631|/	548,K,A/	1|	target	1
0000_XuPing_MC115_T_7_20PER.13756.13756.3.0.dta	13756	3	0	HVEAQVIADQHGNVVVAGTR	25.399	1.81647e-07		3	orf|0|-|1883476-1885303|/	225,R,D/	1|	target	0
0000_XuPing_MC115_T_5_20PER.33220.33220.4.0.dta	33220	4	0	AKEMSAFDAFNAVQDHVLHAAQAHIDR	20.2812	1.82156e-07		3	orf|0|+|4555009-4558642|/	1087,K,V/	1|	target	1
0000_XuPing_MC115_T_8_20PER.24779.24779.3.0.dta	24779	3	0	AASDVTGHAVGIMADLQGPK	23.5131	1.82558e-07		3	orf|0|+|3308823-3310266|/	61,R,I/	1|	target	0
0000_XuPing_MC115_T_13_20PER.51124.51124.3.0.dta	51124	3	0	VQQPAPTDLGAGLDTFLQDLHDESIGTMTAK	25.2771	1.82978e-07		3	orf|0|-|816863-817493|/	52,R,G/	2|	target	0
0000_XuPing_MC115_T_7_20PER.38317.38317.3.0.dta	38317	3	0	MVFVGYSLSDEDFHELIDEVR	22.5626	1.83033e-07	1,Oxidation[M];	3	orf|0|-|1354120-1355707|/	391,R,A/	1|0|	target	0
0000_XuPing_MC115_T_13_20PER.30755.30755.4.0.dta	30755	4	0	ILVENAQFESEIDADAAKEDAASDDER	23.3496	1.83289e-07		3	orf|0|-|5032273-5032657|/	85,R,T/	2|	target	1
0000_XuPing_MC115_T_10_20PER.43163.43163.3.0.dta	43163	3	0	ALESGLAAGECAIAALQNGGPDDFTNYAQR	24.1508	1.83822e-07	11,Carbamidomethyl[C];	3	orf|0|-|2389340-2390693|/orf|0|-|1096050-1097403|/	363,K,M/363,K,M/	1|0|	target	0
0000_XuPing_MC115_T_12_33PER.37708.37708.3.0.dta	37708	3	0	APGVNALYTINEPAAAGAYQAIQAVGR	26.4689	1.8395e-07		3	orf|0|-|6850976-6852026|/	237,R,A/	1|	target	0
0000_XuPing_MC115_T_12_33PER.29550.29550.2.0.dta	29550	2	0	LGDAFLGAGSSTTAHFAEAVR	22.9179	1.84061e-07		3	orf|0|-|1566233-1567619|/	335,R,I/	2|	target	0
0000_XuPing_MC115_T_10_20PER.19699.19699.2.0.dta	19699	2	0	DIDHVNAHATATPIGDTAEANALR	28.3032	1.8419e-07		3	orf|0|+|4413349-4414615|/	309,K,V/	1|	target	0
0000_XuPing_MC115_T_13_20PER.51132.51132.3.0.dta	51132	3	0	VLIHQPALSGVIQGQFSDLEIQAAEIER	24.2536	1.843e-07		3	orf|0|-|4761503-4762472|/	240,R,M/	1|	target	0
0000_XuPing_MC115_T_11_20PER.33924.33924.4.0.dta	33924	4	0	LPFPVMHVDTGHNFEEVIATR	23.1579	1.84725e-07		3	orf|0|-|5074394-5075327|/	67,R,D/	2|	target	0
0000_XuPing_MC115_T_12_33PER.35928.35928.3.0.dta	35928	3	0	WQYVTGVADESLVSPDTWNHDAAQLAR	21.9671	1.85057e-07		3	orf|0|-|140286-141180|/	178,K,P/	1|	target	0
0000_XuPing_MC115_T_13_20PER.48496.48496.3.0.dta	48496	3	0	TLTAAVAQFAPSEDKAANLDTIVDLLR	23.0438	1.85521e-07		1	orf|0|+|3423224-3424148|/	44,M,Q/	2|	target	1
0000_XuPing_MC115_T_7_20PER.28204.28204.3.0.dta	28204	3	0	ALLPVLTGDKSPAAQSDTSTDALVR	20.0975	1.85521e-07		3	orf|0|+|5630310-5632086|/	557,K,R/	1|	target	1
0000_XuPing_MC115_T_3_20PER.36529.36529.3.1.dta	36529	3	0	TQIEEVTNQAVEADYEVHTFVTELEK	25.9095	1.85669e-07		3	orf|0|+|3096919-3099715|/	661,R,A/	2|	target	0
0000_XuPing_MC115_T_5_20PER.39198.39198.3.1.dta	39198	3	0	NGEDVDALRLELQQTYEDTLVNPYIAAER	26.5367	1.85892e-07		3	orf|0|-|1888540-1890169|/	474,K,G/	2|	target	1
0000_XuPing_MC115_T_7_20PER.39211.39211.4.0.dta	39211	4	0	VALTPGTGYFVQTVGAEPGSPTAGSMFWVSDTGVR	21.6723	1.86208e-07		3	orf|0|+|693716-695324|/	438,R,Y/	1|	target	0
0000_XuPing_MC115_T_2_20PER.35807.35807.3.0.dta	35807	3	0	IDALLATLGGQTALNTAVALHENGVLER	25.6436	1.86842e-07		3	orf|0|+|3119607-3123057|/	122,K,Y/	2|	target	0
0000_XuPing_MC115_T_11_20PER.22545.22545.3.0.dta	22545	3	0	VMMKPNADPHSYGLSAADAAEMAR	23.1146	1.86936e-07		3	orf|0|-|6117589-6118864|/	177,R,A/	1|	target	1
0000_XuPing_MC115_T_5_20PER.31938.31938.4.2.dta	31938	4	0	FVDDVCATHGVPDIVVNNAGIGHAGNFLDTPADQYER	27.3009	1.87067e-07	6,Carbamidomethyl[C];	3	orf|0|-|4364900-4366772|/	422,R,V/	2|0|	target	0
0000_XuPing_MC115_T_10_20PER.42649.42649.3.0.dta	42649	3	0	VAAAHAIFSVVGDDLGVDHIVPSALDPR	19.8899	1.87085e-07		3	orf|0|-|5155972-5157166|/	355,K,V/	1|	target	0
0000_XuPing_MC115_T_11_20PER.17795.17795.2.0.dta	17795	2	0	GQQAVLCASTGNTSASAAAYAAR	21.2859	1.8716e-07	7,Carbamidomethyl[C];	3	orf|0|-|5052723-5054673|/	373,R,A/	1|0|	target	0
0000_XuPing_MC115_T_7_20PER.15813.15813.3.0.dta	15813	3	0	LAGVQYHPEVLHSPHGQQVLSR	24.148	1.87404e-07		3	orf|0|+|1698437-1700006|/	167,R,F/	2|	target	0
0000_XuPing_MC115_T_13_20PER.51128.51128.3.0.dta	51128	3	0	VQQPAPTDLGAGLDTFLQDLHDESIGTMTAK	22.2029	1.87835e-07		3	orf|0|-|816863-817493|/	52,R,G/	1|	target	0
0000_XuPing_MC115_T_10_20PER.23986.23986.3.0.dta	23986	3	0	GQVVVKPGTTTPHTEFEGQVYILSKDEGGR	24.0158	1.87948e-07		3	orf|0|+|1501402-1502623|/	302,R,H/	1|	target	2
0000_XuPing_MC115_T_8_20PER.26869.26869.3.0.dta	26869	3	0	APADLYAAGHAELAAYPSVQVR	23.797	1.884e-07		3	orf|0|-|4393186-4394884|/	104,R,R/	1|	target	0
0000_XuPing_MC115_T_13_20PER.37307.37307.3.0.dta	37307	3	0	APLVTVDRVDQFDIYAHLDGGGPSGQAGALR	32.1046	1.88664e-07		3	orf|0|+|1646593-1647211|/	125,K,L/	2|	target	1
0000_XuPing_MC115_T_13_20PER.41672.41672.3.0.dta	41672	3	0	IDTGHDHGAGDTLAAAAACALAHGMDMPDAVAFAK	32.0111	1.88701e-07	19,Carbamidomethyl[C];27,Oxidation[M];	3	orf|0|-|910495-911602|/	304,R,G/	2|0|0|	target	0
0000_XuPing_MC115_T_10_20PER.33219.33219.3.0.dta	33219	3	0	KFVSLSPIADHIIVVAR	24.4557	1.88833e-07		3	orf|0|-|2205245-2206880|/	308,K,G/	1|	target	1
0000_XuPing_MC115_T_12_33PER.41684.41684.4.0.dta	41684	4	0	LVEAVSVIAPLLAGEAVDVDGSHYCVR	23.5833	1.89325e-07	25,Carbamidomethyl[C];	3	orf|0|-|2603231-2604461|/	218,R,G/	2|0|	target	0
0000_XuPing_MC115_T_10_20PER.48834.48834.3.0.dta	48834	3	0	ANVPASMVEYVIMGQVLTAGAGQMPAR	27.8222	1.89363e-07	24,Oxidation[M];	3	orf|0|-|5015427-5016678|/	65,K,Q/	1|0|	target	0
0000_XuPing_MC115_T_11_20PER.30762.30762.3.0.dta	30762	3	0	FTEAFGVTHPIAQGGMQWVGR	18.7596	1.89609e-07		3	orf|0|-|5281851-5282916|/	24,K,A/	1|	target	0
0000_XuPing_MC115_T_13_20PER.25920.25920.2.0.dta	25920	2	0	AEQAQAAGADIVGSDDLIEK	23.1925	1.90084e-07		3	orf|0|+|1439502-1440714|/	252,K,I/	1|	target	0
0000_XuPing_MC115_T_10_20PER.48764.48764.4.0.dta	48764	4	0	AYAAAEEMVAVAEAEAVALTADRNENETEELK	27.4617	1.90122e-07		3	orf|0|-|6221177-6222401|/	250,R,T/	1|	target	1
0000_XuPing_MC115_T_10_20PER.39386.39386.4.1.dta	39386	4	0	TALFADGSGEITIFDPHELADGKPEVTTLSSPK	20.8993	1.90274e-07		3	orf|0|-|6116403-6117627|/	135,R,P/	2|	target	1
0000_XuPing_MC115_T_7_20PER.35934.35934.3.0.dta	35934	3	0	LLALGTITAGLTHQLNNPAAATAR	21.49	1.90369e-07		3	orf|0|-|1605889-1607368|/	153,K,A/	2|	target	0
0000_XuPing_MC115_T_8_20PER.27793.27793.3.0.dta	27793	3	0	GHVFNALGDCLDDPGYGKDFEHWSIHR	27.1627	1.90693e-07	10,Carbamidomethyl[C];	3	orf|0|-|5032675-5034229|/	138,K,K/	1|0|	target	1
0000_XuPing_MC115_T_11_20PER.44223.44223.3.0.dta	44223	3	0	LFSALELLQACALIHDDVIDDSATR	22.0631	1.90979e-07	11,Carbamidomethyl[C];	3	orf|0|+|4323460-4324567|/	88,R,R/	1|0|	target	0
0000_XuPing_MC115_T_13_20PER.40606.40606.4.0.dta	40606	4	0	GLGTEAPLVVDPVCASMHGDPLLHPSALDSVR	20.2701	1.91075e-07	14,Carbamidomethyl[C];	3	orf|0|-|910495-911602|/	196,R,N/	1|0|	target	0
0000_XuPing_MC115_T_11_20PER.28926.28926.3.0.dta	28926	3	0	LYGVEESAYSNEDEMFDLIHQMR	32.4385	1.91228e-07	15,Oxidation[M];22,Oxidation[M];	3	orf|0|+|3570103-3571024|/	42,R,S/	1|0|0|	target	0
0000_XuPing_MC115_T_13_20PER.34477.34477.2.0.dta	34477	2	0	TALEGLGDVTLSVNAAGDTGK	21.2767	1.91285e-07		3	orf|0|-|6941651-6942122|/	75,K,L/	1|	target	0
0000_XuPing_MC115_T_12_33PER.31931.31931.4.0.dta	31931	4	0	NTREDVALQPHFEDVQSHYDLSDEFFR	29.5762	1.91381e-07		3	orf|0|-|3600369-3602040|/	266,R,L/	1|	target	1
0000_XuPing_MC115_T_12_33PER.29583.29583.2.0.dta	29583	2	0	LGDAFLGAGSSTTAHFAEAVR	20.6649	1.91477e-07		3	orf|0|-|1566233-1567619|/	335,R,I/	1|	target	0
0000_XuPing_MC115_T_2_20PER.36990.36990.4.0.dta	36990	4	0	FGFSEIMMGTLEKDTTSGTDEALLDIYRK	25.7609	1.91726e-07		3	orf|0|+|1461644-1465160|/	245,R,L/	1|	target	2
0000_XuPing_MC115_T_10_20PER.38243.38243.3.0.dta	38243	3	0	AVIDGVEQLVHDGSALQYPAPNK	18.9816	1.91764e-07		3	orf|0|-|6320516-6321689|/	221,R,Y/	1|	target	0
0000_XuPing_MC115_T_5_20PER.29692.29692.4.1.dta	29692	4	0	LVSTVGTVESEAPAAEVEAVKAEVEPAK	20.147	1.91783e-07		3	orf|0|-|6100414-6101998|/	383,K,A/	2|	target	1
0000_XuPing_MC115_T_11_20PER.16838.16838.2.0.dta	16838	2	0	VAVIGYGSQGHAHSLSLR	22.5759	1.91841e-07		3	orf|0|+|2456688-2457741|/	34,K,D/	1|	target	0
0000_XuPing_MC115_T_13_20PER.41824.41824.3.0.dta	41824	3	0	GDLVNYAGVSGDLNPIHWDDEIAK	21.988	1.9186e-07		3	orf|0|+|1436783-1437293|/	52,R,Q/	2|	target	0
0000_XuPing_MC115_T_7_20PER.38604.38604.3.0.dta	38604	3	0	DAGLVTGGTDNHIVLLDVTSFGLTGR	24.9356	1.9211e-07		3	orf|0|-|5341335-5342931|/	405,R,Q/	1|	target	0
0000_XuPing_MC115_T_7_20PER.21801.21801.2.0.dta	21801	2	0	FYAGCQNVDTVESVAAEHAR	20.6514	1.92282e-07	5,Carbamidomethyl[C];	3	orf|0|-|5341335-5342931|/	132,R,E/	1|0|	target	0
0000_XuPing_MC115_T_11_20PER.38672.38672.4.2.dta	38672	4	0	LGLPADAKPFDFVFHGGSGSLKSEIEDSLK	23.0177	1.92706e-07		3	orf|0|+|838763-839903|/	272,K,Y/	1|	target	2
0000_XuPing_MC115_T_10_20PER.41394.41394.2.0.dta	41394	2	0	AAPVGLFVETFGSETVDPAKIEK	20.051	1.92937e-07		3	orf|0|+|3127764-3128991|/	331,K,A/	1|	target	1
0000_XuPing_MC115_T_8_20PER.30189.30189.3.0.dta	30189	3	0	AIENPKDHLELGESLGLIDMER	23.4868	1.94351e-07		3	orf|0|-|6484347-6485721|/	169,R,G/	1|	target	1
0000_XuPing_MC115_T_12_33PER.24001.24001.2.0.dta	24001	2	0	VADIAGLAGFSHNHDATEIR	22.0399	1.94448e-07		3	orf|0|-|2603231-2604461|/	276,R,L/	1|	target	0
0000_XuPing_MC115_T_12_33PER.36549.36549.3.0.dta	36549	3	0	IRDDVDGFSGADVAVVATGHTAPLVLPDLR	28.329	1.94448e-07		3	orf|0|-|6159082-6159970|/	233,R,T/	2|	target	1
0000_XuPing_MC115_T_7_20PER.40720.40720.3.0.dta	40720	3	0	DGLLAGLDSLGSDVADGSFEPLPTDEDVHGALER	25.9853	1.95032e-07		3	orf|0|-|3836533-3838348|/	196,R,G/	1|	target	0
0000_XuPing_MC115_T_13_20PER.45655.45655.3.0.dta	45655	3	0	ADIQTVCLGQAASAAAVLLAAGTPGKR	24.1155	1.9513e-07	7,Carbamidomethyl[C];	3	orf|0|-|4761503-4762472|/	206,R,L/	2|0|	target	1
0000_XuPing_MC115_T_5_20PER.19209.19209.3.0.dta	19209	3	0	DGQFDQIEQNHAGQLIAEGHAAK	20.5791	1.95149e-07		3	orf|0|-|679387-681592|/	619,R,V/	2|	target	0
0000_XuPing_MC115_T_8_20PER.25492.25492.3.0.dta	25492	3	0	LLASLHDDEGNVAVEGLHEATAADVDR	28.0624	1.96501e-07		3	orf|0|-|4851234-4852689|/	270,R,G/	1|	target	0
0000_XuPing_MC115_T_10_20PER.45798.45798.4.0.dta	45798	4	0	NTDIEIVAVNDLTDNATLAHLLK	23.3069	1.97545e-07		3	orf|0|+|3157283-3158345|/	43,K,F/	1|	target	0
0000_XuPing_MC115_T_13_20PER.50198.50198.3.0.dta	50198	3	0	AVLQQIQNDLFDAGADLSTPLVEDPKYPPLR	20.1963	1.97545e-07		3	orf|0|+|5031201-5031819|/	76,R,I/	2|	target	1
0000_XuPing_MC115_T_2_20PER.33938.33938.3.0.dta	33938	3	0	FSTGAMSYGSISAEAHETLAIAMNR	22.4286	1.97624e-07		3	orf|0|-|6522175-6526801|/	898,R,L/	2|	target	0
0000_XuPing_MC115_T_13_20PER.22246.22246.2.0.dta	22246	2	0	FQGFEVHTASNGAAALDK	23.7739	1.97742e-07		3	orf|0|-|5936247-5936979|/	38,K,A/	1|	target	0
0000_XuPing_MC115_T_8_20PER.25409.25409.3.0.dta	25409	3	0	VVSIADWADDTVHVSTHHATLGK	20.478	1.97841e-07		3	orf|0|+|3198228-3199917|/	343,K,D/	1|	target	0
0000_XuPing_MC115_T_13_20PER.50127.50127.3.0.dta	50127	3	0	GQVSAVSTVLINAEPAAVLAAISDYQTVRPK	23.92	1.99251e-07		1	orf|0|-|6346233-6346704|/	13,M,I/	1|	target	1
0000_XuPing_MC115_T_6_20PER.16031.16031.3.0.dta	16031	3	0	MLASIAAAHGAHHVETLTGFK	19.417	1.99371e-07		3	orf|0|-|1788569-1790327|/	388,R,W/	1|	target	0
0000_XuPing_MC115_T_12_33PER.39408.39408.2.0.dta	39408	2	0	LDLKPGMTLLDVGCGWGGALER	22.7281	1.9943e-07	14,Carbamidomethyl[C];	3	orf|0|+|997529-998522|/	103,K,A/	2|0|	target	1
0000_XuPing_MC115_T_13_20PER.31411.31411.2.0.dta	31411	2	0	AFGGTPVTIHLTVTDVDAK	22.3683	2.0017e-07		3	orf|0|+|5770125-5770635|/	93,K,F/	1|	target	0
0000_XuPing_MC115_T_12_33PER.14970.14970.3.0.dta	14970	3	0	TVVSAAVDDGDAEGVDATHHVKR	22.2483	2.0033e-07		3	orf|0|-|4449058-4449937|/	209,R,F/	2|	target	1
0000_XuPing_MC115_T_12_33PER.41578.41578.6.0.dta	41578	6	0	EQLLETLDALDDTHPDMASILVTHHLEELPTSTTHAILIAEGR	30.1411	2.0033e-07		3	orf|0|-|3293392-3294202|/	183,R,T/	1|	target	0
0000_XuPing_MC115_T_5_20PER.35941.35941.3.0.dta	35941	3	0	ADTDVFTTFEGDNHVLTQLVAK	20.1029	2.0035e-07		3	orf|0|+|4555009-4558642|/	981,R,E/	1|	target	0
0000_XuPing_MC115_T_10_20PER.36031.36031.3.0.dta	36031	3	0	GSPVSFVVDGVHAHDVGQVLDDDGVAVR	24.2061	2.01153e-07		3	orf|0|+|3200443-3201937|/	423,R,V/	2|	target	0
0000_XuPing_MC115_T_13_20PER.46493.46493.5.0.dta	46493	5	0	GHLYTFHQLIGHADALLDEVCDKLR	24.6916	2.01274e-07	21,Carbamidomethyl[C];	3	orf|0|-|2458457-2459489|/	239,R,E/	1|0|	target	1
0000_XuPing_MC115_T_1_20PER.9011.9011.3.0.dta	9011	3	0	DHNDTVDHEHMALNEIHR	24.6432	2.01374e-07		3	orf|0|+|447896-458192|/	1815,R,L/	1|	target	0
0000_XuPing_MC115_T_12_33PER.31845.31845.3.0.dta	31845	3	0	TVFVEVDEDTSAYDTGHIEGAVK	21.7858	2.01858e-07		3	orf|0|+|5859674-5860541|/	33,K,L/	2|	target	0
0000_XuPing_MC115_T_13_20PER.35009.35009.2.0.dta	35009	2	0	DNLAELNDAGLDVVGISPDKPEK	22.1626	2.02343e-07		3	orf|0|+|4849681-4850203|/	74,R,L/	1|	target	1
0000_XuPing_MC115_T_5_20PER.36669.36669.4.0.dta	36669	4	0	YYMDYTGTGNSLNVGHPHALQLIMDSLR	22.6325	2.02586e-07		3	orf|0|+|6567787-6569938|/	317,R,Y/	1|	target	0
0000_XuPing_MC115_T_12_33PER.26691.26691.3.0.dta	26691	3	0	MIELSGTHADGAHPYLVLPEQTR	22.5271	2.02627e-07		3	orf|0|+|827666-828575|/	159,K,T/	1|	target	0
0000_XuPing_MC115_T_13_20PER.28328.28328.3.0.dta	28328	3	0	TLEAVADHGEITGNTIAGTAASSQETFDK	25.5829	2.02951e-07		3	orf|0|-|3176428-3177556|/	304,K,L/	2|	target	0
0000_XuPing_MC115_T_13_20PER.41692.41692.2.0.dta	41692	2	0	PSKLDLFNAALAEAESGTTAAATTPK	26.0513	2.03134e-07		3	orf|0|+|2519781-2520270|/	106,K,K/	2|	target	1
0000_XuPing_MC115_T_13_20PER.36606.36606.5.1.dta	36606	5	0	VSLIVTTHQHQDHWLALQAVTEATGAPTAAHALDAGALPVKPDR	28.0406	2.03175e-07		3	orf|0|+|3878568-3881685|/	885,K,I/	2|	target	1
0000_XuPing_MC115_T_5_20PER.38746.38746.3.0.dta	38746	3	0	HLGNFPQAFTHLALINAVVHVIR	29.3271	2.04173e-07		3	orf|0|+|4621760-4624109|/	742,R,A/	1|	target	0
0000_XuPing_MC115_T_13_20PER.47597.47597.3.0.dta	47597	3	0	AIEITPAVIPHLCVDNAAAAIDFYVK	22.3068	2.04336e-07	13,Carbamidomethyl[C];	1	orf|0|+|5770125-5770635|/	20,M,A/	2|0|	target	0
0000_XuPing_MC115_T_5_20PER.39967.39967.4.1.dta	39967	4	0	EIGGVFIDPNGAGPLAELCADVEVASEHDLKR	24.271	2.04479e-07	19,Carbamidomethyl[C];	3	orf|0|-|3261569-3263855|/	296,R,A/	2|0|	target	1
0000_XuPing_MC115_T_13_20PER.13705.13705.2.0.dta	13705	2	0	LGGHIVQGHVDGTGSVISR	23.5847	2.0454e-07		3	orf|0|+|3144718-3145384|/	116,R,T/	2|	target	0
0000_XuPing_MC115_T_8_20PER.37497.37497.3.0.dta	37497	3	0	TVSSSVDSSQWVLELVHGCVSCTVR	19.7762	2.04704e-07	19,Carbamidomethyl[C];22,Carbamidomethyl[C];	3	orf|0|+|6133788-6135033|/	56,R,D/	1|0|0|	target	0
0000_XuPing_MC115_T_6_20PER.10324.10324.3.0.dta	10324	3	0	HVEAQVIADQHGNVVVAGTR	26.6614	2.05525e-07		3	orf|0|-|1883476-1885303|/	225,R,D/	1|	target	0
0000_XuPing_MC115_T_13_20PER.43943.43943.5.0.dta	43943	5	0	VFKPSTSLYTHVASALGVEPGQCTMVASHTWDLLGAQSAGYR	25.9256	2.05648e-07	23,Carbamidomethyl[C];	3	orf|0|-|139609-140704|/	284,R,G/	2|0|	target	1
0000_XuPing_MC115_T_7_20PER.36467.36467.4.0.dta	36467	4	0	AMTLVDAGVDVLIVDTAHAHNR	23.0636	2.0571e-07		3	orf|0|+|1687507-1689211|/	307,R,G/	1|	target	0
0000_XuPing_MC115_T_13_20PER.45875.45875.3.0.dta	45875	3	0	VLAGVTEIVHEMAGGLTGGEEAAR	21.7845	2.05792e-07		3	orf|0|-|3842708-3844082|/	193,K,A/	1|	target	0
0000_XuPing_MC115_T_8_20PER.34897.34897.3.0.dta	34897	3	0	LGEAVASVHACLAHELGTEEVPFPADVMAQR	21.9533	2.06431e-07	11,Carbamidomethyl[C];	3	orf|0|-|6576740-6578618|/	420,R,L/	2|0|	target	0
0000_XuPing_MC115_T_8_20PER.17082.17082.3.0.dta	17082	3	0	HQGQVVAVLTHQTALAER	25.6807	2.06886e-07		3	orf|0|+|1998507-2000016|/	121,R,R/	1|	target	0
0000_XuPing_MC115_T_12_33PER.34927.34927.3.0.dta	34927	3	0	KLSVSGVSDLSAASLSYSDLTTGWDDRR	25.9439	2.06989e-07		3	orf|0|-|2160449-2161316|/	172,R,E/	1|	target	2
0000_XuPing_MC115_T_13_20PER.47594.47594.4.0.dta	47594	4	0	TVTGCNVENVSYGLGLCAECAVVCALHSGGGGR	22.8597	2.07051e-07	5,Carbamidomethyl[C];17,Carbamidomethyl[C];20,Carbamidomethyl[C];24,Carbamidomethyl[C];	3	orf|0|+|1766738-1767209|/	65,R,L/	1|0|0|0|0|	target	0
0000_XuPing_MC115_T_7_20PER.15961.15961.3.0.dta	15961	3	0	AEGHNLIVNYSDKPGALGK	23.7722	2.07051e-07		3	orf|0|+|2460441-2462034|/	453,R,I/	1|	target	1
0000_XuPing_MC115_T_13_20PER.45462.45462.2.0.dta	45462	2	0	LDGDLTNAPAVAAEGTADLIAFGQK	21.6239	2.07279e-07		3	orf|0|-|3144008-3144791|/	99,K,I/	1|	target	0
0000_XuPing_MC115_T_13_20PER.7485.7485.2.0.dta	7485	2	0	AHLESAGGQLTHEGQSTEK	25.0391	2.07341e-07		3	orf|0|-|6532903-6533509|/	172,R,G/	2|	target	0
0000_XuPing_MC115_T_10_20PER.36530.36530.3.0.dta	36530	3	0	GGGFGGGSGFGGGSGFGGGSGFSGGGFGGGGFGGGR	22.6442	2.07403e-07		3	CON_IPI00021304.1/	92,R,F/	1|	target	0
0000_XuPing_MC115_T_13_20PER.41763.41763.3.1.dta	41763	3	0	QVSDQVLFTDGGVILEQGTPAAVIDDPQHER	24.5044	2.07466e-07		3	orf|0|+|6374560-6375358|/	223,K,T/	2|	target	0
0000_XuPing_MC115_T_7_20PER.36849.36849.3.0.dta	36849	3	0	VADKIEAGMVFVNAVGAEGAELPFGGVKR	28.25	2.08089e-07		3	orf|0|-|6516736-6518095|/	399,R,S/	1|	target	2
0000_XuPing_MC115_T_4_20PER.31826.31826.4.0.dta	31826	4	0	LPEGWDADLPHWDLDAKPVATR	24.9205	2.0811e-07		3	orf|0|-|3177578-3179669|/	357,K,A/	1|	target	1
0000_XuPing_MC115_T_6_20PER.28676.28676.3.0.dta	28676	3	0	VSNLPAGHGLNAATGEYEDLLAAGVADPVK	24.7393	2.08151e-07		3	orf|0|+|965428-967165|/	503,K,V/	1|	target	0
0000_XuPing_MC115_T_11_20PER.20532.20532.3.0.dta	20532	3	0	IAHEYMIDHGAYPSTLGYK	22.621	2.08172e-07		3	orf|0|+|2668331-2669789|/	280,R,G/	1|	target	0
0000_XuPing_MC115_T_8_20PER.37619.37619.4.0.dta	37619	4	0	HDLSESFPDGEFDLVSAQFLHSTVR	24.6822	2.08693e-07		3	orf|0|-|4393186-4394884|/	450,R,L/	1|	target	0
0000_XuPing_MC115_T_12_33PER.33329.33329.3.0.dta	33329	3	0	KLTVAATQVPHAEILEFIK	25.7442	2.09132e-07		3	orf|0|+|3130900-3131755|/	49,K,N/	2|	target	1
0000_XuPing_MC115_T_10_20PER.46930.46930.4.0.dta	46930	4	0	APGASAVIYGGVDATGVVFDGVDAALQVPHTDIR	26.7433	2.09949e-07		3	orf|0|+|5365957-5367169|/	328,R,L/	2|	target	0
0000_XuPing_MC115_T_11_20PER.33349.33349.5.0.dta	33349	5	0	ELAADGKPTLDLGVVSDKFATEHPDVVDTWR	23.0845	2.1058e-07		3	orf|0|+|137810-138842|/	210,R,E/	2|	target	2
0000_XuPing_MC115_T_12_33PER.31413.31413.2.0.dta	31413	2	0	WPGAQVEALDSSPEMVAAAR	22.6895	2.10749e-07		3	orf|0|+|710256-711141|/	91,R,E/	1|	target	0
0000_XuPing_MC115_T_10_20PER.46215.46215.3.0.dta	46215	3	0	TVGDVVAYIQKLEEENPEAAAALR	22.1221	2.11868e-07		3	orf|0|+|4412924-4413368|/	117,R,E/	1|	target	1
0000_XuPing_MC115_T_11_20PER.40814.40814.3.0.dta	40814	3	0	GTGGEIQLTDAIALLIEEDHPVHVVVHR	20.008	2.11974e-07		3	orf|0|-|5553592-5554516|/	237,R,G/	2|	target	0
0000_XuPing_MC115_T_13_20PER.29248.29248.3.0.dta	29248	3	0	VGDTVVYPHHGAALIEAIETR	22.6675	2.12144e-07		3	orf|0|-|6141072-6141603|/	19,K,T/	2|	target	0
0000_XuPing_MC115_T_7_20PER.36283.36283.2.0.dta	36283	2	0	LVVDGQDVVADVHDVLDR	22.7812	2.12208e-07		3	orf|0|+|5630310-5632086|/	149,K,M/	1|	target	0
0000_XuPing_MC115_T_8_20PER.23912.23912.2.0.dta	23912	2	0	SSFAPDGGHGLEGLVNSHALTR	20.6394	2.12611e-07		3	orf|0|+|3567058-3568588|/	224,R,T/	1|	target	0
0000_XuPing_MC115_T_5_20PER.9656.9656.3.0.dta	9656	3	0	KAAEATGATYEPHPAEAVVNK	22.8402	2.13485e-07		3	orf|0|-|5803214-5805620|/	650,R,M/	2|	target	1
0000_XuPing_MC115_T_7_20PER.38875.38875.3.0.dta	38875	3	0	DLVNAGAVELVAATVDHGVSSEAAR	21.7021	2.1357e-07		3	orf|0|+|2449053-2450571|/	347,R,A/	1|	target	0
0000_XuPing_MC115_T_4_20PER.35555.35555.3.0.dta	35555	3	0	MLNHNYIGTEHILLGLIHEGEGVAAK	31.7784	2.13741e-07		3	orf|0|-|6153015-6155565|/	23,R,S/	1|	target	0
0000_XuPing_MC115_T_13_20PER.47966.47966.4.0.dta	47966	4	0	TVGDVVAYIQKLEEENPEAAAALR	22.2113	2.14276e-07		3	orf|0|+|4412924-4413368|/	117,R,E/	1|	target	1
0000_XuPing_MC115_T_13_20PER.12311.12311.4.0.dta	12311	4	0	VREFSAAVKDDHPAHFDEAAAK	27.1245	2.1434e-07		3	orf|0|-|1026995-1027556|/	34,K,E/	2|	target	2
0000_XuPing_MC115_T_13_20PER.35854.35854.2.0.dta	35854	2	0	KLTVAATQVPHAEILEFIK	25.0572	2.1434e-07		3	orf|0|+|3130900-3131755|/	49,K,N/	1|	target	1
0000_XuPing_MC115_T_11_20PER.43273.43273.4.1.dta	43273	4	0	FDPEAKPGISNLLTIQSAVTGTTVDKLVESYAGR	26.7557	2.14491e-07		3	orf|0|+|1752632-1753661|/	242,R,G/	2|	target	2
0000_XuPing_MC115_T_13_20PER.45754.45754.3.0.dta	45754	3	0	ATLCDELAEREISILCANAGTATFGAVK	26.5923	2.14576e-07	4,Carbamidomethyl[C];16,Carbamidomethyl[C];	3	orf|0|+|4814543-4815488|/	121,R,D/	1|0|0|	target	1
0000_XuPing_MC115_T_10_20PER.26104.26104.3.0.dta	26104	3	0	LMGASVTSDGYHIVAPDPNGEQAGYAMTR	28.5789	2.14705e-07	2,Oxidation[M];	3	orf|0|+|4414530-4415898|/	303,R,A/	1|0|	target	0
0000_XuPing_MC115_T_10_20PER.40333.40333.2.0.dta	40333	2	0	LNDLEDALQQAKEDLAR	23.9505	2.15566e-07		3	CON_IPI00220327.3/	443,K,L/	1|	target	1
0000_XuPing_MC115_T_11_20PER.25839.25839.3.0.dta	25839	3	0	AYDAQTMHQMGAVNEVVDHADLEK	28.7553	2.15695e-07		3	orf|0|-|1140418-1141489|/	260,R,A/	1|	target	0
0000_XuPing_MC115_T_13_20PER.34959.34959.3.0.dta	34959	3	0	VAADVPAADVTHGQVVELITAGR	17.013	2.1604e-07		3	orf|0|-|6084220-6085000|/	222,R,S/	1|	target	0
0000_XuPing_MC115_T_10_20PER.49128.49128.3.0.dta	49128	3	0	ITALMCTADVLALSAMDHLR	22.1172	2.1643e-07	6,Carbamidomethyl[C];	3	orf|0|-|6111365-6112511|/	290,R,S/	1|0|	target	0
0000_XuPing_MC115_T_12_33PER.41425.41425.2.0.dta	41425	2	0	KPYDALVEYLDVLDAAK	28.2503	2.16451e-07		3	orf|0|-|1604011-1604950|/	139,R,V/	2|	target	1
0000_XuPing_MC115_T_8_20PER.35983.35983.2.0.dta	35983	2	0	IVLELDDGKTVAADTLLVATGR	22.6855	2.16603e-07		3	orf|0|-|2690525-2691953|/	259,R,V/	1|	target	1
0000_XuPing_MC115_T_13_20PER.49221.49221.3.0.dta	49221	3	0	FDGPWDELALGGAQLVTFHVPR	23.4836	2.16755e-07		3	orf|0|+|5102454-5103948|/	476,R,-/	2|	target	0
0000_XuPing_MC115_T_10_20PER.41885.41885.4.0.dta	41885	4	0	YHALIEGVSEVFITGVHPIEDQSVALR	21.5397	2.1695e-07		3	orf|0|+|2854546-2855602|/	268,R,L/	1|	target	0
0000_XuPing_MC115_T_13_20PER.28460.28460.3.0.dta	28460	3	0	NNLHVAHDGEEGLDFLYR	23.7725	2.16971e-07		3	orf|0|-|6190919-6191759|/	167,K,R/	1|	target	0
0000_XuPing_MC115_T_5_20PER.28763.28763.6.2.dta	28763	6	0	ALTAVSDQTHITSVPSIEQGNNDSHAIGLGQMNLHGYLAR	21.3506	2.17145e-07		3	orf|0|+|1087250-1089980|/orf|0|+|2380540-2383270|/	636,R,E/636,R,E/	2|	target	0
0000_XuPing_MC115_T_5_20PER.31631.31631.3.0.dta	31631	3	0	TQLLMDAVADKLEIQVSQNDLTER	22.4401	2.17536e-07	5,Oxidation[M];	3	orf|0|-|4762877-4764410|/	394,K,L/	2|0|	target	1
0000_XuPing_MC115_T_10_20PER.39374.39374.3.0.dta	39374	3	0	NLSPHGGDKPTGDLAAAIDDQFGSFDNFR	24.4566	2.18015e-07		3	orf|0|-|6686525-6687179|/	93,K,A/	1|	target	1
0000_XuPing_MC115_T_8_20PER.35990.35990.3.0.dta	35990	3	0	LYLDVGSHPEYATAECDNLIQLVTHDR	29.6766	2.18103e-07	16,Carbamidomethyl[C];	3	orf|0|-|3962525-3964259|/	179,R,A/	2|0|	target	0
0000_XuPing_MC115_T_10_20PER.43332.43332.4.2.dta	43332	4	0	VGLISGGGSGHEPLHGGFVGAGMLDAACAGEVFTSPVPDQMLEATK	29.1088	2.18802e-07	28,Carbamidomethyl[C];	3	orf|0|-|2200877-2201882|/	48,K,N/	2|0|	target	0
0000_XuPing_MC115_T_12_33PER.6410.6410.3.0.dta	6410	3	0	LMAVHAHPDDESSKGAATTAR	23.8011	2.19305e-07		3	orf|0|-|5353527-5354643|/	89,R,Y/	1|	target	1
0000_XuPing_MC115_T_8_20PER.31123.31123.3.0.dta	31123	3	0	VASDLPAGHALDLGCGEGGDAVWLAER	25.9579	2.19393e-07	15,Carbamidomethyl[C];	3	orf|0|-|4393186-4394884|/	389,K,G/	1|0|	target	0
0000_XuPing_MC115_T_10_20PER.32374.32374.2.0.dta	32374	2	0	LPQDVSLEGDDTIVIGDTK	23.3734	2.19854e-07		3	orf|0|+|3157283-3158345|/	73,R,I/	1|	target	0
0000_XuPing_MC115_T_11_20PER.40240.40240.4.0.dta	40240	4	0	QSPVAGEDAVDAMLSTMSAPESASGTPEQVIEK	22.453	2.20493e-07		3	orf|0|-|5799701-5800748|/	278,R,L/	1|	target	0
0000_XuPing_MC115_T_13_20PER.42932.42932.4.3.dta	42932	4	0	AVAAVHDEPGCELYALHEHDGTFVFVEQWADADALK	28.8984	2.20647e-07	11,Carbamidomethyl[C];	3	orf|0|-|2765234-2765564|/	31,K,T/	1|0|	target	0
0000_XuPing_MC115_T_13_20PER.46013.46013.3.0.dta	46013	3	0	SLSNIFTEYTEDLGHPQPSSGDLTPWAER	24.1335	2.20802e-07		3	orf|0|+|2481035-2482196|/	252,R,G/	1|	target	0
0000_XuPing_MC115_T_10_20PER.28953.28953.2.0.dta	28953	2	0	KLLDQGQAGDNVGLLLR	24.6136	2.20824e-07		3	orf|0|+|1501402-1502623|/	276,R,G/	1|	target	1
0000_XuPing_MC115_T_13_20PER.46926.46926.3.0.dta	46926	3	0	AVLYQLQESVDTDKLAEEMVSAATIDR	25.562	2.21798e-07		3	orf|0|+|4559260-4559608|/	23,K,A/	1|	target	1
0000_XuPing_MC115_T_12_33PER.24335.24335.2.0.dta	24335	2	0	ALKEDPGFAEISGYTEDSGEGR	23.5122	2.2182e-07		3	orf|0|+|1670-2612|/	236,K,W/	1|	target	1
0000_XuPing_MC115_T_7_20PER.43494.43494.4.0.dta	43494	4	0	SALQNAASIAALFLTTEAVVADKPEK	25.8571	2.21953e-07		3	orf|0|+|965428-967165|/	536,R,A/	1|	target	1
0000_XuPing_MC115_T_10_20PER.38878.38878.3.0.dta	38878	3	0	GISVVLAGGGTAGHVEPAMAVADALR	21.9756	2.22286e-07		3	orf|0|-|4307589-4308795|/	30,R,A/	2|	target	0
0000_XuPing_MC115_T_10_20PER.34536.34536.3.1.dta	34536	3	0	ALAALDGWCTDALSYGGHDTESPR	23.9673	2.22865e-07	9,Carbamidomethyl[C];	3	orf|0|-|4268805-4270164|/	415,K,L/	2|0|	target	0
0000_XuPing_MC115_T_7_20PER.40702.40702.3.0.dta	40702	3	0	LQYLGEVATQQLAGATHLILAGTR	20.8776	2.22954e-07		3	orf|0|-|4434382-4436137|/	323,R,K/	1|	target	0
0000_XuPing_MC115_T_10_20PER.20456.20456.3.0.dta	20456	3	0	ILPVVVESYGAHANAASTHHIAGR	17.8753	2.23266e-07		3	orf|0|+|1314533-1315724|/	26,R,A/	1|	target	0
0000_XuPing_MC115_T_13_20PER.50689.50689.4.0.dta	50689	4	0	GLTRPVIVAPMAGGPSTPALAAAGSNAGGLGFIAAGYLTADALAER	24.0685	2.23311e-07		3	orf|0|-|5068001-5069057|/	20,R,I/	1|	target	1
0000_XuPing_MC115_T_11_20PER.40612.40612.3.0.dta	40612	3	0	QVQLNILEVKNPESQAQLVAQGVAEQLSNR	24.6773	2.23557e-07		3	orf|0|+|1540774-1541668|/	119,K,V/	1|	target	1
0000_XuPing_MC115_T_4_20PER.22301.22301.3.0.dta	22301	3	0	LAQEATTFVDAHDKLVANHPTLENVR	27.5081	2.2452e-07		3	orf|0|+|99791-101357|/	211,R,E/	2|	target	1
0000_XuPing_MC115_T_12_33PER.18334.18334.5.0.dta	18334	5	0	RDGKVPAVLYGHGTDPQHLELNAR	26.2039	2.24925e-07		3	orf|0|+|5514081-5514849|/	69,R,D/	1|	target	2
0000_XuPing_MC115_T_10_20PER.39191.39191.5.0.dta	39191	5	0	AVGALTVLDACQSAPHQPVDLHALDVDYAAFSGHK	25.2037	2.25623e-07	11,Carbamidomethyl[C];	3	orf|0|+|3200443-3201937|/	281,K,M/	1|0|	target	0
0000_XuPing_MC115_T_5_20PER.32056.32056.4.1.dta	32056	4	0	LPEGWDADLPHWDLDAKPVATR	22.7864	2.26052e-07		3	orf|0|-|3177578-3179669|/	357,K,A/	2|	target	1
0000_XuPing_MC115_T_11_20PER.29052.29052.3.0.dta	29052	3	0	VLGVQTTGAGDMFTACYVAHR	19.7402	2.26278e-07	16,Carbamidomethyl[C];	3	orf|0|-|4734182-4735442|/	366,R,A/	1|0|	target	0
0000_XuPing_MC115_T_13_20PER.39078.39078.4.0.dta	39078	4	0	NVICLSVNDAVLHGLPHSYVLR	19.9226	2.26301e-07	4,Carbamidomethyl[C];	3	orf|0|-|5153116-5153911|/	81,R,D/	1|0|	target	0
0000_XuPing_MC115_T_12_33PER.16352.16352.3.0.dta	16352	3	0	TVVSAAVDDGDAEGVDATHHVK	20.6937	2.26414e-07		3	orf|0|-|4449058-4449937|/	209,R,R/	1|	target	0
0000_XuPing_MC115_T_11_20PER.42607.42607.3.0.dta	42607	3	0	TVGDVVAYIQKLEEENPEAAAALR	17.6179	2.26618e-07		3	orf|0|+|4412924-4413368|/	117,R,E/	1|	target	1
0000_XuPing_MC115_T_12_33PER.25198.25198.2.0.dta	25198	2	0	ANVTKPVVGYVAGFTAPEGK	23.691	2.27049e-07		3	orf|0|-|5613988-5614900|/	236,K,T/	1|	target	1
0000_XuPing_MC115_T_8_20PER.17810.17810.5.0.dta	17810	5	0	VHQFDKVEGFIYCKPEDAEAEHQR	25.0208	2.27299e-07	13,Carbamidomethyl[C];	3	orf|0|-|6484347-6485721|/	313,R,L/	1|0|	target	2
0000_XuPing_MC115_T_13_20PER.40391.40391.3.0.dta	40391	3	0	RVDGYLNVLQQPHVGTVFLIPGR	24.7612	2.27322e-07		3	orf|0|-|1128380-1129031|/	97,K,G/	1|	target	1
0000_XuPing_MC115_T_11_20PER.36395.36395.2.0.dta	36395	2	0	KNEISDLVSAAVTDVPGTGAVK	20.6192	2.27708e-07		3	orf|0|+|5168600-5169893|/	109,K,V/	1|	target	1
0000_XuPing_MC115_T_10_20PER.31100.31100.2.0.dta	31100	2	0	LPQDVSLEGDDTIVIGDTK	23.6727	2.27982e-07		3	orf|0|+|3157283-3158345|/	73,R,I/	1|	target	0
0000_XuPing_MC115_T_12_33PER.21501.21501.3.0.dta	21501	3	0	IAAGGVEGGGPDGKPALDVELK	20.1415	2.2821e-07		3	orf|0|-|3039932-3041483|/	490,K,S/	1|	target	1
0000_XuPing_MC115_T_5_20PER.38683.38683.3.0.dta	38683	3	0	GVEITTGPLGQGLASAVGMAMAAR	28.5498	2.28415e-07	19,Oxidation[M];	3	orf|0|-|3177578-3179669|/	127,K,Y/	1|0|	target	0
0000_XuPing_MC115_T_10_20PER.37139.37139.2.0.dta	37139	2	0	SIAEQGHLPAEVLDAAAVTIQK	23.8344	2.2885e-07		3	orf|0|-|5614903-5616190|/	195,R,L/	1|	target	0
0000_XuPing_MC115_T_8_20PER.8631.8631.6.3.dta	8631	6	0	MILTTETAVVDKPADEDEHGHGHHHGHAH	22.4823	2.28964e-07		3	orf|0|+|1671580-1673209|/	514,R,-/	2|	target	1
0000_XuPing_MC115_T_13_20PER.39407.39407.4.1.dta	39407	4	0	FIYHKPLLAGDQLHAVMEIMSHEER	32.6509	2.29125e-07		3	orf|0|+|1437296-1437812|/	93,K,F/	2|	target	1
0000_XuPing_MC115_T_5_20PER.12308.12308.2.0.dta	12308	2	0	MNTGGVHGSALGADEVAATK	27.8053	2.29446e-07		3	orf|0|-|3177578-3179669|/	277,K,K/	2|	target	0
0000_XuPing_MC115_T_12_33PER.41948.41948.3.0.dta	41948	3	0	TVGDVVAYIQKLEEENPEAAAALR	20.7081	2.29537e-07		3	orf|0|+|4412924-4413368|/	117,R,E/	1|	target	1
0000_XuPing_MC115_T_10_20PER.43076.43076.4.0.dta	43076	4	0	TTVALHAVANAQAAGGIAAFIDAEHALDPEYAK	22.8916	2.2979e-07		3	orf|0|+|2792305-2793445|/	105,K,K/	1|	target	0
0000_XuPing_MC115_T_1_20PER.21558.21558.3.0.dta	21558	3	0	APADLYAAGHAELAAYPSVQVR	22.651	2.30135e-07		3	orf|0|-|4393186-4394884|/	104,R,R/	2|	target	0
0000_XuPing_MC115_T_7_20PER.14911.14911.4.0.dta	14911	4	0	DKHVIIIGGGDTGADCLGTSHR	23.1064	2.30296e-07	16,Carbamidomethyl[C];	3	orf|0|-|6520716-6522279|/	319,K,Q/	1|0|	target	1
0000_XuPing_MC115_T_10_20PER.45770.45770.2.0.dta	45770	2	0	NTDIEIVAVNDLTDNATLAHLLK	22.4222	2.3048e-07		3	orf|0|+|3157283-3158345|/	43,K,F/	1|	target	0
0000_XuPing_MC115_T_7_20PER.40941.40941.3.1.dta	40941	3	0	AGEATDAVIDELADAMEPGDIIIDGGNALYTDTIRR	34.6899	2.30573e-07	16,Oxidation[M];	3	orf|0|+|3692261-3694337|/	290,K,E/	2|0|	target	1
0000_XuPing_MC115_T_11_20PER.31810.31810.5.0.dta	31810	5	0	LTIGALTAASSAGTTLGEHHPHLLPLADR	21.8539	2.30596e-07		3	orf|0|-|3843913-3844960|/	37,R,V/	2|	target	0
0000_XuPing_MC115_T_11_20PER.26946.26946.3.0.dta	26946	3	0	EIETYHNLLEGGQEDFESSGAGK	23.6618	2.30688e-07		3	CON_IPI00019359.3/	449,K,I/	1|	target	0
0000_XuPing_MC115_T_13_20PER.42014.42014.3.0.dta	42014	3	0	LASGLLDTVDTGDTPYVLEVTSPGVDRPLTTEK	28.1304	2.30734e-07		3	orf|0|+|2705544-2706279|/	131,R,H/	1|	target	1
0000_XuPing_MC115_T_13_20PER.12326.12326.5.0.dta	12326	5	0	VREFSAAVKDDHPAHFDEAAAK	26.8216	2.3078e-07		3	orf|0|-|1026995-1027556|/	34,K,E/	2|	target	2
0000_XuPing_MC115_T_10_20PER.31563.31563.2.0.dta	31563	2	0	HGCALQVGGSDQWGNIVAGVR	22.0576	2.31057e-07	3,Carbamidomethyl[C];	3	orf|0|-|3825543-3826869|/	194,R,L/	1|0|	target	0
0000_XuPing_MC115_T_12_33PER.16361.16361.4.0.dta	16361	4	0	TVVSAAVDDGDAEGVDATHHVK	20.9696	2.32169e-07		3	orf|0|-|4449058-4449937|/	209,R,R/	1|	target	0
0000_XuPing_MC115_T_12_33PER.42713.42713.3.0.dta	42713	3	0	TVFVEVDEDTSAYDTGHIEGAVK	20.814	2.32587e-07		3	orf|0|+|5859674-5860541|/	33,K,L/	1|	target	0
0000_XuPing_MC115_T_5_20PER.34856.34856.4.0.dta	34856	4	0	IASAMAHDEGWLAEHMLILK	22.2231	2.33753e-07		3	orf|0|+|287768-289631|/	247,R,L/	1|	target	0
0000_XuPing_MC115_T_10_20PER.49492.49492.4.0.dta	49492	4	0	FSSGGAYGLGGGYGGGFSSSSSSFGSGFGGGYGGGLGAGLGGGFGGGFAGGDGLLVGSEK	19.9307	2.34151e-07		3	CON_IPI00384444.5/	56,R,V/	1|	target	0
0000_XuPing_MC115_T_13_20PER.43117.43117.4.1.dta	43117	4	0	YWLNNDRPIDKDSAVEGTVQFAWGGLSHVPLTR	27.0006	2.34291e-07		3	orf|0|-|2011899-2012610|/	203,R,S/	1|	target	2
0000_XuPing_MC115_T_11_20PER.37239.37239.3.0.dta	37239	3	0	NKLNDLEDALQQAKEDLAR	22.567	2.34455e-07		3	CON_IPI00220327.3/	441,K,L/	1|	target	2
0000_XuPing_MC115_T_12_33PER.21050.21050.4.0.dta	21050	4	0	DGKVPAVLYGHGTDPQHLELNAR	22.714	2.35372e-07		3	orf|0|+|5514081-5514849|/	70,R,D/	1|	target	1
0000_XuPing_MC115_T_12_33PER.41733.41733.3.0.dta	41733	3	0	SNSPLVGTSTEIVDKLGPFIEAGVQR	20.6845	2.35984e-07		3	orf|0|-|790632-791697|/	303,R,V/	1|	target	1
0000_XuPing_MC115_T_8_20PER.35298.35298.3.0.dta	35298	3	0	NQAILGNIGHFDNEIDMAALER	22.0249	2.35984e-07		3	orf|0|+|1917163-1918768|/	394,K,S/	1|	target	0
0000_XuPing_MC115_T_13_20PER.45623.45623.3.1.dta	45623	3	0	STAIAQGLAAGTQAIVGTTYHLADGR	21.225	2.36244e-07		3	orf|0|-|6145873-6146629|/	213,R,V/	2|	target	0
0000_XuPing_MC115_T_6_20PER.33778.33778.3.0.dta	33778	3	0	VEAAYAAAAESALHLEDILAR	18.5458	2.36268e-07		3	orf|0|+|1829072-1830839|/	487,K,R/	1|	target	0
0000_XuPing_MC115_T_11_20PER.30497.30497.4.0.dta	30497	4	0	MSNHGLHQGLGLQVPPYAYAHPDDLLATAR	20.369	2.36835e-07		3	orf|0|-|6137489-6138506|/	154,R,A/	1|	target	0
0000_XuPing_MC115_T_1_20PER.32396.32396.4.0.dta	32396	4	0	KPDGGWGSFVSDLEVVHIGGEHIQAIDEPYIAK	33.7215	2.3693e-07		3	orf|0|-|6456783-6462852|/	1967,R,V/	2|	target	1
0000_XuPing_MC115_T_13_20PER.25938.25938.2.0.dta	25938	2	0	LLVVGASSGIGHAVAESAAK	24.0628	2.37001e-07		3	orf|0|-|4844443-4845223|/	14,R,R/	2|	target	0
0000_XuPing_MC115_T_12_33PER.19921.19921.4.0.dta	19921	4	0	RLAAAGKPTISVAAHPGLSNTELMR	25.5719	2.37215e-07		3	orf|0|-|945784-947116|/	332,R,H/	1|	target	2
0000_XuPing_MC115_T_13_20PER.15626.15626.3.0.dta	15626	3	0	VAVIYYSATGHGTTMAQR	24.02	2.37286e-07	15,Oxidation[M];	3	orf|0|-|2457818-2458454|/	16,K,V/	1|0|	target	0
0000_XuPing_MC115_T_8_20PER.29925.29925.3.0.dta	29925	3	0	APADLYAAGHAELAAYPSVQVR	23.3546	2.37428e-07		3	orf|0|-|4393186-4394884|/	104,R,R/	2|	target	0
0000_XuPing_MC115_T_10_20PER.34679.34679.3.0.dta	34679	3	0	YYDAPIVSSDIVTDPHSSLYDAGLTK	23.3318	2.37618e-07		3	orf|0|+|3157283-3158345|/	295,K,V/	2|	target	0
0000_XuPing_MC115_T_7_20PER.23460.23460.3.0.dta	23460	3	0	LADEHAEQFVAEEVSQTGKPVR	27.277	2.37808e-07		3	orf|0|+|1759454-1760948|/	80,K,L/	2|	target	1
0000_XuPing_MC115_T_10_20PER.38731.38731.3.0.dta	38731	3	0	HIGYVIQGAGLFPHYTVGENIAIVPR	26.3803	2.38261e-07		3	orf|0|-|2988941-2990141|/	101,R,L/	1|	target	0
0000_XuPing_MC115_T_10_20PER.41653.41653.3.0.dta	41653	3	0	NGALSGIHPAELSAQVLNGLVER	23.1964	2.3869e-07		3	orf|0|-|5296983-5298192|/	35,R,A/	1|	target	0
0000_XuPing_MC115_T_10_20PER.43732.43732.3.0.dta	43732	3	0	LVAVVSDGSAVLGLGDIGAAASLPVMEGK	26.4328	2.38809e-07	26,Oxidation[M];	3	orf|0|-|5155972-5157166|/	79,R,A/	1|0|	target	0
0000_XuPing_MC115_T_11_20PER.43241.43241.2.0.dta	43241	2	0	DMVTGAVALAEFAHVVAAK	20.8401	2.3991e-07		3	orf|0|+|838763-839903|/	101,K,Y/	1|	target	0
0000_XuPing_MC115_T_7_20PER.29205.29205.4.0.dta	29205	4	0	AHGSYWELTSDKNLETFADVR	25.5367	2.3991e-07		3	orf|0|-|72822-74244|/	273,R,S/	1|	target	1
0000_XuPing_MC115_T_12_33PER.41580.41580.4.0.dta	41580	4	0	EQLLETLDALDDTHPDMASILVTHHLEELPTSTTHAILIAEGR	28.7776	2.40174e-07		3	orf|0|-|3293392-3294202|/	183,R,T/	1|	target	0
0000_XuPing_MC115_T_5_20PER.24712.24712.3.0.dta	24712	3	0	LVGDTGEIVSIEHYGESADDK	20.6394	2.40198e-07		3	orf|0|-|3177578-3179669|/	653,K,T/	2|	target	0
0000_XuPing_MC115_T_11_20PER.17609.17609.3.0.dta	17609	3	0	SGELTETTFTASEPGHVVPHGER	19.8552	2.40415e-07		3	orf|0|-|6116403-6117627|/	112,K,T/	1|	target	0
0000_XuPing_MC115_T_12_33PER.41567.41567.4.0.dta	41567	4	0	SNSPLVGTSTEIVDKLGPFIEAGVQR	20.0356	2.40463e-07		3	orf|0|-|790632-791697|/	303,R,V/	1|	target	1
0000_XuPing_MC115_T_12_33PER.40694.40694.2.0.dta	40694	2	0	QAQITQEISEIVGGANALAGSK	22.073	2.40848e-07		3	orf|0|-|5034140-5035064|/	286,R,-/	1|	target	0
0000_XuPing_MC115_T_13_20PER.50121.50121.4.0.dta	50121	4	0	EIDGTAVVADVTDDESVNALAAQLDRVDVLVNNAGGAK	23.1286	2.40872e-07		3	orf|0|-|1011502-1012249|/	50,K,G/	1|	target	1
0000_XuPing_MC115_T_5_20PER.16895.16895.3.0.dta	16895	3	0	DAGADEVADAHVDKIIVTQNK	21.5884	2.40992e-07		3	orf|0|-|725077-726877|/	291,K,S/	2|	target	1
0000_XuPing_MC115_T_12_33PER.39212.39212.4.0.dta	39212	4	0	DFGFSTAIGIGGDPVIGTTHIDAIEAFEKDPETK	23.1679	2.41451e-07		3	orf|0|-|5613988-5614900|/	181,R,V/	1|	target	1
0000_XuPing_MC115_T_11_20PER.35266.35266.3.0.dta	35266	3	0	LFQPAQVVHLAAETGTAQSLSEATR	20.6963	2.42613e-07		3	orf|0|+|434888-436061|/	104,R,H/	2|	target	0
0000_XuPing_MC115_T_11_20PER.22695.22695.4.0.dta	22695	4	0	GIIANPNCTTMAAMPVLKPLHEEAGLQR	26.1954	2.42637e-07	8,Carbamidomethyl[C];11,Oxidation[M];14,Oxidation[M];	3	orf|0|-|6320516-6321689|/	168,K,L/	2|0|0|0|	target	1
0000_XuPing_MC115_T_11_20PER.31759.31759.4.1.dta	31759	4	0	LTIGALTAASSAGTTLGEHHPHLLPLADR	21.2984	2.42855e-07		3	orf|0|-|3843913-3844960|/	37,R,V/	2|	target	0
0000_XuPing_MC115_T_12_33PER.25125.25125.5.0.dta	25125	5	0	AAAAAEVLGSPHVVVAHQDGWAHFR	21.3173	2.42928e-07		3	orf|0|+|5594759-5595677|/	251,R,Q/	1|	target	0
0000_XuPing_MC115_T_13_20PER.43435.43435.2.0.dta	43435	2	0	DDGLHGSDLIQTAWTLAR	22.8056	2.42928e-07		3	orf|0|+|2432544-2433396|/	110,K,A/	1|	target	0
0000_XuPing_MC115_T_8_20PER.27215.27215.3.0.dta	27215	3	0	APADLYAAGHAELAAYPSVQVR	25.0955	2.42977e-07		3	orf|0|-|4393186-4394884|/	104,R,R/	1|	target	0
0000_XuPing_MC115_T_6_20PER.33875.33875.3.0.dta	33875	3	0	NGEDVDALRLELQQTYEDTLVNPYIAAER	26.9657	2.43585e-07		3	orf|0|-|1888540-1890169|/	474,K,G/	2|	target	1
0000_XuPing_MC115_T_13_20PER.45446.45446.3.0.dta	45446	3	0	LIEGLLDAGVVGFNLEDTVHK	20.4231	2.43634e-07		3	orf|0|+|496944-497778|/	124,R,E/	1|	target	0
0000_XuPing_MC115_T_7_20PER.15387.15387.4.0.dta	15387	4	0	VQATGHQVIWQCDPMHGNTHESSTGYK	23.8537	2.44121e-07	12,Carbamidomethyl[C];	3	orf|0|-|4327921-4329508|/	420,K,T/	1|0|	target	0
0000_XuPing_MC115_T_11_20PER.24421.24421.3.0.dta	24421	3	0	IENPVAVVNTTSHSEAANALK	18.501	2.44146e-07		3	orf|0|-|4620410-4621517|/	277,K,N/	1|	target	0
0000_XuPing_MC115_T_12_33PER.30051.30051.3.0.dta	30051	3	0	ISGQSLLHLQCHIGTDTVSWAR	23.8309	2.4417e-07	11,Carbamidomethyl[C];	3	orf|0|-|4209629-4210742|/	151,K,L/	1|0|	target	0
0000_XuPing_MC115_T_12_33PER.28512.28512.3.0.dta	28512	3	0	TVFVEVDEDTSAYDTGHIEGAVK	18.8294	2.44195e-07		3	orf|0|+|5859674-5860541|/	33,K,L/	2|	target	0
0000_XuPing_MC115_T_13_20PER.47929.47929.3.0.dta	47929	3	0	TVGDVVAYIQKLEEENPEAAAALR	20.9533	2.44317e-07		3	orf|0|+|4412924-4413368|/	117,R,E/	2|	target	1
0000_XuPing_MC115_T_11_20PER.31133.31133.3.0.dta	31133	3	0	IENLDPEAAAIFAHMGNYQAVR	26.1947	2.44806e-07	15,Oxidation[M];	3	orf|0|+|118733-119894|/	143,K,T/	1|0|	target	0
0000_XuPing_MC115_T_6_20PER.35557.35557.3.0.dta	35557	3	0	AAVEEGIVAGGGVALLQSAPSLEELSLTGDEATGANIVR	22.0935	2.45173e-07		3	orf|0|+|965428-967165|/	440,K,V/	1|	target	0
0000_XuPing_MC115_T_10_20PER.45562.45562.2.0.dta	45562	2	0	ADLEMQIENLKEELAYLK	25.0472	2.45443e-07		3	CON_IPI00450768.7/CON_IPI00230365.5/	201,R,K/201,R,K/	1|	target	1
0000_XuPing_MC115_T_11_20PER.41327.41327.2.0.dta	41327	2	0	LAVAGDSAGGNLAAVVAQLAR	20.1222	2.47093e-07		3	orf|0|-|3131837-3132848|/	175,R,D/	1|	target	0
0000_XuPing_MC115_T_8_20PER.32132.32132.3.0.dta	32132	3	0	VLLVDAGEQSNLPAHGIGGLLGSDGR	21.8315	2.47266e-07		3	orf|0|-|4393186-4394884|/	78,R,A/	2|	target	0
0000_XuPing_MC115_T_13_20PER.49877.49877.4.0.dta	49877	4	0	NLGVHTHLEDDHAVAAGNLLADETVISQLLNGYTTSSAETFEDR	25.453	2.47538e-07		3	orf|0|-|1773494-1774532|/	221,K,L/	1|	target	0
0000_XuPing_MC115_T_10_20PER.43327.43327.4.0.dta	43327	4	0	FGGFGGPGGVGGLGGPGGFGPGGYPGGIHEVSVNQSLLQPLNVK	25.2365	2.4796e-07		3	CON_IPI00021304.1/	128,R,V/	1|	target	0
0000_XuPing_MC115_T_11_20PER.23645.23645.3.0.dta	23645	3	0	GLMTTIHAYTQDQNLQDGPHK	18.8656	2.48084e-07		3	orf|0|+|3157283-3158345|/	193,K,D/	1|	target	0
0000_XuPing_MC115_T_11_20PER.35336.35336.3.0.dta	35336	3	0	ALSDLHAVDPYAVGLGDFGKPDGYLER	25.5953	2.48133e-07		3	orf|0|-|6400770-6401790|/	139,K,Q/	1|	target	1
0000_XuPing_MC115_T_12_33PER.30817.30817.4.1.dta	30817	4	0	AVSLHPGIEADQVADNTSFEVHGLDTAETTRLPSEDELK	31.6862	2.48879e-07		3	orf|0|+|6068009-6068810|/	210,R,L/	2|	target	1
0000_XuPing_MC115_T_13_20PER.45247.45247.3.0.dta	45247	3	0	LQAVNASNLVLAGFMTHMCVNSTAR	15.6491	2.49601e-07	19,Carbamidomethyl[C];	3	orf|0|-|5071168-5071810|/	131,R,G/	1|0|	target	0
0000_XuPing_MC115_T_12_33PER.26485.26485.3.0.dta	26485	3	0	TVFVEVDEDTSAYDTGHIEGAVK	20.6299	2.49676e-07		3	orf|0|+|5859674-5860541|/	33,K,L/	1|	target	0
0000_XuPing_MC115_T_7_20PER.37673.37673.2.0.dta	37673	2	0	TPSPVDPCDFVIFGGTGDLAAR	22.1312	2.49776e-07	8,Carbamidomethyl[C];	3	orf|0|-|346386-347880|/	6,R,K/	1|0|	target	0
0000_XuPing_MC115_T_13_20PER.37829.37829.3.0.dta	37829	3	0	AHAVDNQPGFLGFQLLRPVK	24.116	2.49876e-07		3	orf|0|+|6148743-6149841|/	287,R,G/	1|	target	1
0000_XuPing_MC115_T_13_20PER.30373.30373.5.0.dta	30373	5	0	LVDHHLAHIVVDAIAHASEDRR	26.6545	2.50401e-07		3	orf|0|+|4569224-4569590|/	100,R,-/	2|	target	1
0000_XuPing_MC115_T_7_20PER.23026.23026.2.0.dta	23026	2	0	HVEVPDQVVQVGDDAMVK	24.065	2.50602e-07		3	orf|0|-|3903427-3904921|/	348,R,V/	1|	target	0
0000_XuPing_MC115_T_13_20PER.51349.51349.4.0.dta	51349	4	0	QFEETFEVTAAAPVAVAAAPGAAAGGAAEAAEEQSEFDVILEGAGEK	23.1747	2.51355e-07		3	orf|0|+|1459267-1459678|/	33,K,K/	1|	target	0
0000_XuPing_MC115_T_10_20PER.16746.16746.2.0.dta	16746	2	0	AEIEGEMGDSHVGLQAR	23.4553	2.51405e-07		3	orf|0|+|2792305-2793445|/	185,R,L/	1|	target	0
0000_XuPing_MC115_T_7_20PER.39382.39382.4.0.dta	39382	4	0	YSHVMHLVSTVTGELAEDKTALDAVTACFPAGTLSGAPK	23.9761	2.51984e-07	28,Carbamidomethyl[C];	3	orf|0|+|3294828-3296403|/	398,R,V/	1|0|	target	1
0000_XuPing_MC115_T_11_20PER.38726.38726.3.0.dta	38726	3	0	GFADAGSDGIIQFSTGGAEFGSGLGVK	22.2566	2.5211e-07		3	orf|0|+|838763-839903|/	74,K,D/	1|	target	0
0000_XuPing_MC115_T_12_33PER.17255.17255.2.0.dta	17255	2	0	AENLHSAENSDKFEFVK	24.1599	2.52362e-07		3	orf|0|-|6209029-6210121|/	88,R,A/	1|	target	1
0000_XuPing_MC115_T_11_20PER.37744.37744.4.0.dta	37744	4	0	AHLDQGNFDEALKAYEAILEAQPNHPEAK	24.8673	2.52539e-07		3	orf|0|-|5014082-5015081|/	206,R,G/	1|	target	1
0000_XuPing_MC115_T_7_20PER.20630.20630.2.0.dta	20630	2	0	VVVTKDETTIVEGAGDAEAIQGR	23.9902	2.5307e-07		3	orf|0|+|965428-967165|/	358,K,V/	1|	target	1
0000_XuPing_MC115_T_7_20PER.32841.32841.3.0.dta	32841	3	0	LAEALTPGNVVLADQGTSFYGLAGHR	22.5875	2.5312e-07		3	orf|0|+|5817526-5820313|/	745,R,L/	2|	target	0
0000_XuPing_MC115_T_13_20PER.44007.44007.3.0.dta	44007	3	0	DGSDFVFMDSEDFEQHPLPESLVGR	19.1197	2.53146e-07		3	orf|0|+|3107461-3108220|/	141,R,L/	1|	target	0
0000_XuPing_MC115_T_6_20PER.35864.35864.4.0.dta	35864	4	0	AAVEEGIVAGGGVALLQSAPSLEELSLTGDEATGANIVR	24.7508	2.53729e-07		3	orf|0|+|965428-967165|/	440,K,V/	1|	target	0
0000_XuPing_MC115_T_10_20PER.49259.49259.3.1.dta	49259	3	0	NTDIEIVAVNDLTDNATLAHLLK	20.3474	2.54262e-07		3	orf|0|+|3157283-3158345|/	43,K,F/	1|	target	0
0000_XuPing_MC115_T_13_20PER.44984.44984.3.0.dta	44984	3	0	ILMHQPLGGVTGSAADIAIQAEQFAVIK	27.7341	2.5472e-07	3,Oxidation[M];	3	orf|0|-|4762156-4762819|/	134,R,K/	1|0|	target	0
0000_XuPing_MC115_T_13_20PER.32792.32792.4.2.dta	32792	4	0	GIPVVLISHDMPHVFEVSDR	24.2607	2.54822e-07	11,Oxidation[M];	3	orf|0|-|6849167-6850874|/	508,R,I/	1|0|	target	0
0000_XuPing_MC115_T_13_20PER.32705.32705.5.0.dta	32705	5	0	VQLDTDVPVFSVVLTPHHFHEHDEHVR	24.4321	2.55205e-07		3	orf|0|+|6654368-6654839|/	102,R,Y/	2|	target	0
0000_XuPing_MC115_T_12_33PER.14955.14955.4.0.dta	14955	4	0	TVVSAAVDDGDAEGVDATHHVKR	21.5029	2.55485e-07		3	orf|0|-|4449058-4449937|/	209,R,F/	2|	target	1
0000_XuPing_MC115_T_10_20PER.23972.23972.4.1.dta	23972	4	0	GQVVVKPGTTTPHTEFEGQVYILSKDEGGR	32.9692	2.55664e-07		3	orf|0|+|1501402-1502623|/	302,R,H/	2|	target	2
0000_XuPing_MC115_T_13_20PER.50186.50186.4.0.dta	50186	4	0	AVLQQIQNDLFDAGADLSTPLVEDPKYPPLR	24.3289	2.55741e-07		3	orf|0|+|5031201-5031819|/	76,R,I/	1|	target	1
0000_XuPing_MC115_T_11_20PER.23788.23788.2.0.dta	23788	2	0	VPVSNDIQSWHTLTDNEK	26.5658	2.55997e-07		3	orf|0|+|1100531-1101536|/orf|0|+|2393821-2394826|/	51,K,Q/51,K,Q/	2|	target	0
0000_XuPing_MC115_T_13_20PER.49958.49958.3.0.dta	49958	3	0	FVYEDDDIVAFLTIEPMTQGHTLVVPR	19.5061	2.56407e-07		3	orf|0|+|5934279-5934813|/	56,R,A/	1|	target	0
0000_XuPing_MC115_T_12_33PER.10077.10077.3.0.dta	10077	3	0	GGSGGSHGGGSGFGGESGGSYGGGEEASGSGGGYGGGSGK	24.0291	2.56586e-07		3	CON_IPI00019359.3/	579,R,S/	1|	target	0
0000_XuPing_MC115_T_11_20PER.28457.28457.4.1.dta	28457	4	0	ILAEANHPLVIQAETMDAGADKAAELANK	18.4226	2.56972e-07		3	orf|0|-|5614903-5616190|/	400,R,-/	1|	target	1
0000_XuPing_MC115_T_10_20PER.43040.43040.4.0.dta	43040	4	0	VIISAPATDEDITIVLGVNDDKYDGSQNIISNASCTTNCLGPLAK	22.8374	2.57383e-07	35,Carbamidomethyl[C];39,Carbamidomethyl[C];	3	orf|0|+|3157283-3158345|/	138,K,V/	1|0|0|	target	1
0000_XuPing_MC115_T_5_20PER.32228.32228.3.0.dta	32228	3	0	LPEGWDADLPHWDLDAKPVATR	26.2639	2.57512e-07		3	orf|0|-|3177578-3179669|/	357,K,A/	2|	target	1
0000_XuPing_MC115_T_13_20PER.48136.48136.3.0.dta	48136	3	0	ADIQTVCLGQAASAAAVLLAAGTPGK	24.0353	2.57744e-07	7,Carbamidomethyl[C];	3	orf|0|-|4761503-4762472|/	206,R,R/	1|0|	target	0
0000_XuPing_MC115_T_11_20PER.41926.41926.5.0.dta	41926	5	0	KLGLETSAEGVDWLLAQSEKPDLVFEATSAYVHR	31.8266	2.58337e-07		3	orf|0|-|5998245-5999256|/	78,R,D/	1|	target	2
0000_XuPing_MC115_T_8_20PER.31145.31145.3.0.dta	31145	3	0	VASDLPAGHALDLGCGEGGDAVWLAER	25.4931	2.58518e-07	15,Carbamidomethyl[C];	3	orf|0|-|4393186-4394884|/	389,K,G/	2|0|	target	0
0000_XuPing_MC115_T_7_20PER.38591.38591.3.0.dta	38591	3	0	DAGLVTGGTDNHIVLLDVTSFGLTGR	21.9125	2.58725e-07		3	orf|0|-|5341335-5342931|/	405,R,Q/	2|	target	0
0000_XuPing_MC115_T_11_20PER.33691.33691.4.0.dta	33691	4	0	KAGAGEITEVFACGTAAVITPVSHVK	21.9767	2.58803e-07	13,Carbamidomethyl[C];	3	orf|0|-|4359938-4361783|/	546,K,H/	1|0|	target	1
0000_XuPing_MC115_T_5_20PER.23858.23858.2.0.dta	23858	2	0	YLADEHDHDLSDLATYDDIR	22.7372	2.58958e-07		3	orf|0|-|1777616-1779146|/	381,R,T/	1|	target	0
0000_XuPing_MC115_T_12_33PER.29190.29190.3.0.dta	29190	3	0	EDGAKDVIIAATHGVLSDPAPQR	24.2163	2.59736e-07		3	orf|0|+|5511089-5512139|/	271,R,L/	1|	target	1
0000_XuPing_MC115_T_5_20PER.19223.19223.3.0.dta	19223	3	0	DGQFDQIEQNHAGQLIAEGHAAK	19.701	2.60152e-07		3	orf|0|-|679387-681592|/	619,R,V/	1|	target	0
0000_XuPing_MC115_T_10_20PER.31347.31347.2.0.dta	31347	2	0	LMGAGITSDAFHMVAPAADGLR	27.1315	2.60542e-07	13,Oxidation[M];	3	orf|0|+|4413349-4414615|/	270,R,A/	1|0|	target	0
0000_XuPing_MC115_T_12_33PER.29559.29559.3.0.dta	29559	3	0	LGDAFLGAGSSTTAHFAEAVR	20.0874	2.60621e-07		3	orf|0|-|1566233-1567619|/	335,R,I/	1|	target	0
0000_XuPing_MC115_T_10_20PER.40960.40960.4.0.dta	40960	4	0	KVIISAPATDEDITIVLGVNDDKYDGSQNIISNASCTTNCLGPLAK	23.8016	2.61247e-07	36,Carbamidomethyl[C];40,Carbamidomethyl[C];	3	orf|0|+|3157283-3158345|/	137,K,V/	1|0|0|	target	2
0000_XuPing_MC115_T_6_20PER.21653.21653.3.0.dta	21653	3	0	SESDHDWVESSHASAALSYADGLAK	27.5096	2.61639e-07		3	orf|0|+|2841985-2843908|/	104,R,A/	2|	target	0
0000_XuPing_MC115_T_8_20PER.25833.25833.2.0.dta	25833	2	0	ALTSSGLASLHLVHEWNR	24.1645	2.6177e-07		3	orf|0|-|4327921-4329508|/	249,R,E/	2|	target	0
0000_XuPing_MC115_T_13_20PER.48039.48039.3.0.dta	48039	3	0	LDGYDDVFDTVVDSGMFHCLSDDAK	20.5804	2.6211e-07	19,Carbamidomethyl[C];	3	orf|0|-|3114352-3115051|/	116,R,G/	2|0|	target	0
0000_XuPing_MC115_T_10_20PER.28854.28854.2.0.dta	28854	2	0	KDGTITAGSASQISDGAAAVIVMNK	27.2768	2.63187e-07		3	orf|0|-|5015427-5016678|/	262,R,A/	1|	target	1
0000_XuPing_MC115_T_5_20PER.39987.39987.4.0.dta	39987	4	0	EIGGVFIDPNGAGPLAELCADVEVASEHDLKR	23.6649	2.63371e-07	19,Carbamidomethyl[C];	3	orf|0|-|3261569-3263855|/	296,R,A/	1|0|	target	1
0000_XuPing_MC115_T_5_20PER.36299.36299.2.0.dta	36299	2	0	IGEYYHDVLTQLGFNATLK	25.9539	2.63503e-07		3	orf|0|-|725077-726877|/	449,R,V/	2|	target	0
0000_XuPing_MC115_T_10_20PER.24652.24652.2.0.dta	24652	2	0	GLMTTIHAYTQDQNLQDGPHK	22.121	2.6353e-07		3	orf|0|+|3157283-3158345|/	193,K,D/	1|	target	0
0000_XuPing_MC115_T_11_20PER.13990.13990.2.0.dta	13990	2	0	LKELEAMEQTGGFEGR	25.6583	2.64771e-07	7,Oxidation[M];	3	orf|0|+|2604834-2605827|/	167,R,T/	1|0|	target	1
0000_XuPing_MC115_T_13_20PER.45491.45491.3.0.dta	45491	3	0	ADIALAAGADVLHLGQDDLPLDVAR	21.759	2.64824e-07		3	orf|0|-|877338-878109|/	119,R,G/	1|	target	0
0000_XuPing_MC115_T_10_20PER.28358.28358.2.0.dta	28358	2	0	AGVITPVSACSSGSEAIAHAWR	20.3643	2.66311e-07	10,Carbamidomethyl[C];	3	orf|0|+|4413349-4414615|/	167,R,Q/	1|0|	target	0
0000_XuPing_MC115_T_5_20PER.38336.38336.4.0.dta	38336	4	0	IVQAQIDEVVHNAIHGLDHDEEKFAEQLAEQGSSR	27.108	2.66364e-07		3	orf|0|-|4762877-4764410|/	343,K,E/	1|	target	1
0000_XuPing_MC115_T_13_20PER.43970.43970.5.0.dta	43970	5	0	VFKPSTSLYTHVASALGVEPGQCTMVASHTWDLLGAQSAGYR	25.1656	2.66871e-07	23,Carbamidomethyl[C];	3	orf|0|-|139609-140704|/	284,R,G/	1|0|	target	1
0000_XuPing_MC115_T_12_33PER.19955.19955.2.0.dta	19955	2	0	LVATYDHDVTTHEWATGYR	24.4337	2.66951e-07		3	orf|0|+|2683712-2684495|/	227,R,W/	2|	target	0
0000_XuPing_MC115_T_8_20PER.27553.27553.3.0.dta	27553	3	0	APADLYAAGHAELAAYPSVQVR	23.0826	2.67512e-07		3	orf|0|-|4393186-4394884|/	104,R,R/	2|	target	0
0000_XuPing_MC115_T_7_20PER.40643.40643.3.0.dta	40643	3	0	TVGDVVAYIQKLEEENPEAAAALR	22.3406	2.6786e-07		3	orf|0|+|4412924-4413368|/	117,R,E/	1|	target	1
0000_XuPing_MC115_T_10_20PER.45902.45902.2.0.dta	45902	2	0	ADLEMQIESLKEELAYLK	24.4286	2.68075e-07		3	CON_IPI00384444.5/	232,R,K/	1|	target	1
0000_XuPing_MC115_T_10_20PER.41703.41703.4.0.dta	41703	4	0	GPMTVYSGFDPTAPSLHAGHLVPLLTLR	23.1283	2.68236e-07		3	orf|0|-|3825543-3826869|/	39,K,R/	2|	target	0
0000_XuPing_MC115_T_12_33PER.29780.29780.3.0.dta	29780	3	0	ALQIGLEKDDVEWLHNSAVK	24.3026	2.68316e-07		3	orf|0|-|1279860-1280820|/	252,R,A/	2|	target	1
0000_XuPing_MC115_T_13_20PER.21562.21562.3.0.dta	21562	3	0	STPHSDRPVAVVTGASAGIGAATAK	27.2378	2.69176e-07	0,Acetyl[ProteinN-term];	3	orf|0|-|1011502-1012249|/	1,M,T/	1|0|	target	1
0000_XuPing_MC115_T_8_20PER.35598.35598.4.2.dta	35598	4	0	GIDEGATLVAGGTGRPDGLDTGYYVKPTVFADVTNDMTIAR	31.0408	2.69607e-07		3	orf|0|+|528500-529964|/	348,K,E/	2|	target	2
0000_XuPing_MC115_T_13_20PER.47077.47077.3.0.dta	47077	3	0	GTVFLVDTAELPAIDDPDEFYDHELEGMR	21.557	2.69985e-07		3	orf|0|+|2520426-2521077|/	122,R,V/	2|	target	0
0000_XuPing_MC115_T_2_20PER.34442.34442.4.0.dta	34442	4	0	FGFSEIMMGTLEKDTTSGTDEALLDIYRK	26.3216	2.70309e-07	7,Oxidation[M];	3	orf|0|+|1461644-1465160|/	245,R,L/	1|0|	target	2
0000_XuPing_MC115_T_8_20PER.28708.28708.3.0.dta	28708	3	0	ALMAETSAIFGGEHSAHYYFR	22.1029	2.70661e-07		3	orf|0|+|1907788-1909414|/	386,K,D/	1|	target	0
0000_XuPing_MC115_T_10_20PER.41966.41966.2.0.dta	41966	2	0	SGETEDTTIADLAVAVGSGQIK	22.0655	2.70796e-07		3	orf|0|-|5494633-5496067|/	415,R,T/	1|	target	0
0000_XuPing_MC115_T_8_20PER.24187.24187.3.0.dta	24187	3	0	AYQADIDKTDPDLVLAHEASLQAAQAK	30.5567	2.71284e-07		3	orf|0|+|4481960-4483682|/	479,R,I/	2|	target	1
0000_XuPing_MC115_T_10_20PER.22235.22235.5.0.dta	22235	5	0	RGDTQTAVHLSDAIDSDRLNQHVMGYR	28.8233	2.71419e-07		3	orf|0|-|2118890-2120018|/	69,R,V/	1|	target	2
0000_XuPing_MC115_T_10_20PER.34231.34231.3.0.dta	34231	3	0	LMGAGITSDAFHMVAPAADGLR	25.4461	2.71637e-07	2,Oxidation[M];	3	orf|0|+|4413349-4414615|/	270,R,A/	1|0|	target	0
0000_XuPing_MC115_T_11_20PER.20079.20079.2.0.dta	20079	2	0	IGSPASWNSAVEAQQQSDGR	19.4803	2.71854e-07		3	orf|0|-|5052723-5054673|/	541,R,F/	1|	target	0
0000_XuPing_MC115_T_7_20PER.41680.41680.3.0.dta	41680	3	0	NHMIIMPDADLDQAVDALIGAGYGSAGER	23.259	2.71936e-07		3	orf|0|-|1589759-1591343|/	274,K,C/	1|	target	0
0000_XuPing_MC115_T_12_33PER.33357.33357.4.0.dta	33357	4	0	IVSVDLHTDQIQGFFDGPVDHMR	27.4917	2.72535e-07	22,Oxidation[M];	3	orf|0|+|5511089-5512139|/	155,R,A/	1|0|	target	0
0000_XuPing_MC115_T_10_20PER.45693.45693.3.0.dta	45693	3	0	AEELGLTWLAEIGAHGVVAGPDSTLQSQPANAIK	26.4795	2.72671e-07		3	orf|0|-|5015427-5016678|/	289,K,K/	1|	target	0
0000_XuPing_MC115_T_13_20PER.40837.40837.2.0.dta	40837	2	0	WDHIQDVGDISQFELDAIK	23.4161	2.73189e-07		3	orf|0|+|6176873-6177596|/	180,R,H/	2|	target	0
0000_XuPing_MC115_T_7_20PER.37238.37238.4.0.dta	37238	4	0	EAALYAEQCKDVDIIITTALIPGRPAPR	21.6705	2.73682e-07	9,Carbamidomethyl[C];	3	orf|0|-|4188153-4189737|/orf|0|-|134174-135782|/	254,R,I/262,R,I/	1|0|	target	2
0000_XuPing_MC115_T_10_20PER.34729.34729.2.0.dta	34729	2	0	GESLVHDGAGVAPGALLIGGTVVGR	22.8571	2.73819e-07		3	orf|0|+|1901966-1903301|/	336,R,G/	1|	target	0
0000_XuPing_MC115_T_10_20PER.34628.34628.2.0.dta	34628	2	0	LINLTHGEPITFGADGEYAVVK	22.6967	2.74998e-07		3	orf|0|-|4730787-4731891|/	253,R,S/	1|	target	0
0000_XuPing_MC115_T_12_33PER.31487.31487.3.0.dta	31487	3	0	TVFVEVDEDTSAYDTGHIEGAVK	20.7567	2.75632e-07		3	orf|0|+|5859674-5860541|/	33,K,L/	2|	target	0
0000_XuPing_MC115_T_13_20PER.43539.43539.3.1.dta	43539	3	0	SIEKLEDLDLVSQDLLIAHAGELEK	27.5715	2.75852e-07		3	orf|0|-|6532903-6533509|/	141,K,F/	2|	target	1
0000_XuPing_MC115_T_5_20PER.32128.32128.3.0.dta	32128	3	0	YAINNSFGFGGHNVALAFGR	21.1445	2.76266e-07		3	orf|0|+|4413349-4414615|/	401,K,Y/	1|	target	0
0000_XuPing_MC115_T_2_20PER.38574.38574.5.0.dta	38574	5	0	ATDIAILVVAADDGVMPQTVEAINHAQAADVPIVVAVNK	27.3396	2.77929e-07		3	orf|0|+|2707802-2710613|/	508,K,I/	1|	target	0
0000_XuPing_MC115_T_7_20PER.37574.37574.2.0.dta	37574	2	0	HVLVDGDAAEFLSWAEVTR	21.2727	2.7804e-07		3	orf|0|+|4603854-4605558|/	182,R,A/	1|	target	0
0000_XuPing_MC115_T_13_20PER.46864.46864.5.0.dta	46864	5	0	AAVVAAAHPSASVAWATLAEQALDDDKAVTAYAYAR	22.8981	2.78179e-07		3	orf|0|+|840168-841218|/	242,K,T/	1|	target	1
0000_XuPing_MC115_T_11_20PER.38552.38552.3.0.dta	38552	3	0	IDKGLAEEADGVQLMKPMPTLDDLLAR	23.7713	2.78513e-07		3	orf|0|+|3570103-3571024|/	113,K,G/	2|	target	2
0000_XuPing_MC115_T_4_20PER.34937.34937.3.0.dta	34937	3	0	MLNHNYIGTEHILLGLIHEGEGVAAK	32.8891	2.78903e-07	1,Oxidation[M];	3	orf|0|-|6153015-6155565|/	23,R,S/	1|0|	target	0
0000_XuPing_MC115_T_10_20PER.49527.49527.3.0.dta	49527	3	0	YPGGELDLEIVHATEGADGIALGSLLAK	30.6416	2.79685e-07		3	orf|0|-|5763429-5764881|/	65,K,T/	2|	target	0
0000_XuPing_MC115_T_13_20PER.45240.45240.3.0.dta	45240	3	0	LQAVNASNLVLAGFMTHMCVNSTAR	21.9356	2.79825e-07	19,Carbamidomethyl[C];	3	orf|0|-|5071168-5071810|/	131,R,G/	2|0|	target	0
0000_XuPing_MC115_T_7_20PER.28324.28324.3.0.dta	28324	3	0	LAAFGAHIVAYDPYVSQAR	21.38	2.80273e-07		3	orf|0|+|2460441-2462034|/	162,R,A/	1|	target	0
0000_XuPing_MC115_T_12_33PER.33296.33296.3.0.dta	33296	3	0	TVFVEVDEDTSAYDTGHIEGAVK	20.5144	2.80442e-07		3	orf|0|+|5859674-5860541|/	33,K,L/	2|	target	0
0000_XuPing_MC115_T_12_33PER.27980.27980.2.0.dta	27980	2	0	VITDPDAVLASNTSSIPIMK	23.9274	2.8047e-07	19,Oxidation[M];	3	orf|0|+|996597-997485|/	118,R,I/	1|0|	target	0
0000_XuPing_MC115_T_13_20PER.40128.40128.3.0.dta	40128	3	0	YPGEYSAMVLSGPAVNAHDGVSPVLVAVAK	32.2237	2.80498e-07		3	orf|0|+|246024-247197|/	234,R,V/	1|	target	0
0000_XuPing_MC115_T_10_20PER.22501.22501.3.0.dta	22501	3	0	IAAGGVEGGGPDGKPALDVELK	19.5768	2.80863e-07		3	orf|0|-|3039932-3041483|/	490,K,S/	1|	target	1
0000_XuPing_MC115_T_11_20PER.40322.40322.3.0.dta	40322	3	0	GQEIEVENAETADPSGLDIALFSAGATMSR	20.9612	2.80891e-07		3	orf|0|-|6320516-6321689|/	92,R,V/	1|	target	0
0000_XuPing_MC115_T_10_20PER.44860.44860.3.0.dta	44860	3	0	KVSPLAVQMIMPNGAAAVVGLELGAR	24.4882	2.81144e-07		3	orf|0|+|4413349-4414615|/	141,R,A/	1|	target	1
0000_XuPing_MC115_T_7_20PER.25457.25457.3.0.dta	25457	3	0	VDGDPSGVFVTDHFGAPGAETGVDR	21.6683	2.81312e-07		3	orf|0|-|2675745-2677620|/	446,R,A/	2|	target	0
0000_XuPing_MC115_T_13_20PER.47736.47736.2.0.dta	47736	2	0	TALVTGSTQGIGLAIAETLAR	21.0661	2.82412e-07		3	orf|0|+|677818-678607|/	11,K,S/	1|	target	0
0000_XuPing_MC115_T_6_20PER.18013.18013.3.0.dta	18013	3	0	LQVEHPVTEETSGIDLVR	23.8237	2.83402e-07		3	orf|0|-|1883476-1885303|/	310,R,Q/	1|	target	0
0000_XuPing_MC115_T_11_20PER.23651.23651.2.0.dta	23651	2	0	LADETGGHYLDQFTNAER	20.3375	2.83884e-07		3	orf|0|+|6270448-6272086|/	330,R,A/	1|	target	0
0000_XuPing_MC115_T_8_20PER.39214.39214.2.0.dta	39214	2	0	SPLAAQLGAIGAPTPLAGDAVVVDTFGR	22.896	2.84026e-07		3	orf|0|-|4393186-4394884|/	280,R,T/	1|	target	0
0000_XuPing_MC115_T_13_20PER.46589.46589.2.0.dta	46589	2	0	VVLGDLNSEATEAAVEELGGSEVAAAVR	22.0933	2.84566e-07		3	orf|0|+|2286111-2287227|/	158,R,C/	2|	target	0
0000_XuPing_MC115_T_13_20PER.34965.34965.2.0.dta	34965	2	0	RVDAEEAAWFVAVEGGQK	25.3243	2.84623e-07		3	orf|0|-|6620468-6621263|/	187,R,V/	1|	target	1
0000_XuPing_MC115_T_13_20PER.45790.45790.3.0.dta	45790	3	0	ERDVDAVDVVGIATDYCVAATAADAAGAGFATR	21.8644	2.8468e-07	17,Carbamidomethyl[C];	3	orf|0|+|6566319-6567624|/	373,R,V/	1|0|	target	1
0000_XuPing_MC115_T_6_20PER.29507.29507.2.0.dta	29507	2	0	TDDVAGDGTTTATVLAQALVR	21.4363	2.84737e-07		3	orf|0|+|965428-967165|/	117,K,E/	1|	target	0
0000_XuPing_MC115_T_10_20PER.44742.44742.3.0.dta	44742	3	0	LISDGDVAGAISACRPDSGTDLLAGIGGTPEGIITAAAIR	27.4891	2.84765e-07	14,Carbamidomethyl[C];	3	orf|0|+|5329619-5331044|/	324,R,C/	2|0|	target	1
0000_XuPing_MC115_T_13_20PER.49032.49032.4.0.dta	49032	4	0	TEHLPNITGPTVFTHGSSDPFGTIGEVTAAAALINGPTEVVAIDGAR	25.4054	2.84822e-07		3	orf|0|-|909858-910575|/	167,R,H/	2|	target	0
0000_XuPing_MC115_T_12_33PER.32035.32035.3.0.dta	32035	3	0	TPGLIATDVDGTLLDEDERVTPR	19.2205	2.85335e-07		3	orf|0|-|6479121-6480375|/	149,K,T/	1|	target	1
0000_XuPing_MC115_T_2_20PER.19569.19569.4.2.dta	19569	4	0	KVENGVVTDQIDYLTADEEDRHVVAQANSPTDENGR	31.4248	2.85935e-07		3	orf|0|+|1461644-1465160|/	511,R,F/	2|	target	2
0000_XuPing_MC115_T_12_33PER.39786.39786.4.3.dta	39786	4	0	LAELGIELPGVVPPVAAYVPAVHTGNHVYTSGQLPIR	22.1527	2.8625e-07		3	orf|0|-|6258424-6258928|/	19,R,G/	2|	target	0
0000_XuPing_MC115_T_10_20PER.28540.28540.5.0.dta	28540	5	0	RLPHGAYVELHQPLGPVDEHGHPIPLEYAGAPLPK	27.285	2.86422e-07		3	orf|0|+|4346927-4348607|/	465,K,R/	1|	target	1
0000_XuPing_MC115_T_12_33PER.24467.24467.3.0.dta	24467	3	0	AADADDRVWAAVALHPTR	23.1222	2.86622e-07		3	orf|0|-|5523588-5525967|/	577,R,A/	1|	target	1
0000_XuPing_MC115_T_8_20PER.9785.9785.2.0.dta	9785	2	0	LNFSHGDYSDHEAAYKR	26.4109	2.86651e-07		3	orf|0|+|3308823-3310266|/	42,R,V/	1|	target	1
0000_XuPing_MC115_T_5_20PER.13017.13017.2.0.dta	13017	2	0	HVEAQVIADQHGNVVVAGTR	23.8352	2.8688e-07		3	orf|0|-|1883476-1885303|/	225,R,D/	1|	target	0
0000_XuPing_MC115_T_3_20PER.17997.17997.3.0.dta	17997	3	0	VDDDHVSVSCDEATTDAHIDAVIK	27.9307	2.86909e-07	10,Carbamidomethyl[C];	3	orf|0|-|3707894-3710798|/	439,R,A/	1|0|	target	0
0000_XuPing_MC115_T_13_20PER.34910.34910.2.0.dta	34910	2	0	TALEGLGDVTLSVNAAGDTGK	20.4434	2.87225e-07		3	orf|0|-|6941651-6942122|/	75,K,L/	1|	target	0
0000_XuPing_MC115_T_12_33PER.34699.34699.4.0.dta	34699	4	0	AHQITDDVSDDISDEICDACWPETPAHGTAFDETISRG	26.1814	2.8734e-07	17,Carbamidomethyl[C];20,Carbamidomethyl[C];	3	orf|0|-|1618520-1619609|/	325,R,-/	1|0|0|	target	1
0000_XuPing_MC115_T_12_33PER.29873.29873.4.0.dta	29873	4	0	AVTAHLDAGADHVVVQVLGDTPTSDPRPVLR	28.72	2.87369e-07		3	orf|0|+|827666-828575|/	263,K,E/	1|	target	1
0000_XuPing_MC115_T_8_20PER.26058.26058.3.0.dta	26058	3	0	ATFCQPQVASFGLTEEQARDEGYDVK	19.7295	2.878e-07	4,Carbamidomethyl[C];	3	orf|0|+|989521-990922|/	350,R,V/	2|0|	target	1
0000_XuPing_MC115_T_10_20PER.31215.31215.3.0.dta	31215	3	0	LMGAGITSDAFHMVAPAADGLR	26.69	2.88059e-07	13,Oxidation[M];	3	orf|0|+|4413349-4414615|/	270,R,A/	2|0|	target	0
0000_XuPing_MC115_T_8_20PER.42989.42989.3.2.dta	42989	3	0	AVAAEYNAPVTAPADNLLMTGGTTELADMIAATER	26.3073	2.88117e-07		3	orf|0|-|4544195-4546376|/	596,R,G/	2|	target	0
0000_XuPing_MC115_T_11_20PER.23606.23606.3.0.dta	23606	3	0	LADETGGHYLDQFTNAER	20.0763	2.88174e-07		3	orf|0|+|6270448-6272086|/	330,R,A/	1|	target	0
0000_XuPing_MC115_T_10_20PER.25810.25810.3.0.dta	25810	3	0	ILAEANHPLVIQAETMDAGADK	24.8403	2.88636e-07		3	orf|0|-|5614903-5616190|/	400,R,A/	1|	target	0
0000_XuPing_MC115_T_13_20PER.49260.49260.2.0.dta	49260	2	0	GGQTGADAADETFTTLAGLLK	22.3702	2.89243e-07		3	orf|0|+|6322825-6323536|/	97,R,R/	1|	target	0
0000_XuPing_MC115_T_10_20PER.49024.49024.4.0.dta	49024	4	0	TTVALHAVANAQAAGGIAAFIDAEHALDPEYAK	22.4399	2.90083e-07		3	orf|0|+|2792305-2793445|/	105,K,K/	1|	target	0
0000_XuPing_MC115_T_13_20PER.36702.36702.2.0.dta	36702	2	0	RPLVNDPVYGSQLVTQLVNK	22.8104	2.90199e-07		3	orf|0|+|1498534-1499167|/	64,K,V/	2|	target	1
0000_XuPing_MC115_T_1_20PER.32551.32551.3.0.dta	32551	3	0	LAAIRPSQIDLDDADVKDFVAEISER	29.8003	2.90257e-07		3	orf|0|-|4853048-4862321|/	1501,R,T/	2|	target	2
0000_XuPing_MC115_T_11_20PER.24368.24368.4.0.dta	24368	4	0	VPSAVWVVDTNKEHIAVGEAR	22.4004	2.90954e-07		3	orf|0|+|2604834-2605827|/	210,K,K/	1|	target	1
0000_XuPing_MC115_T_10_20PER.34056.34056.2.0.dta	34056	2	0	LGSAGIGVGVSLHDSAICVLR	20.0453	2.92033e-07	18,Carbamidomethyl[C];	3	orf|0|-|2205245-2206880|/	232,R,R/	1|0|	target	0
0000_XuPing_MC115_T_11_20PER.41358.41358.5.0.dta	41358	5	0	VRPFRPFQVNADLLELADPAAVVLHCLPAHR	20.8189	2.9212e-07	26,Carbamidomethyl[C];	3	orf|0|-|3839741-3840794|/	282,R,G/	1|0|	target	2
0000_XuPing_MC115_T_6_20PER.10244.10244.4.0.dta	10244	4	0	TVTGEDVTMEELGGAHTHMAK	22.9668	2.94025e-07	9,Oxidation[M];	3	orf|0|-|1888540-1890169|/	217,K,S/	1|0|	target	0
0000_XuPing_MC115_T_1_20PER.22984.22984.4.0.dta	22984	4	0	QLTTTLYHGYGPAEATIGVSHVIYR	20.2854	2.9485e-07		3	orf|0|+|19019-41621|/	325,K,D/	2|	target	0
0000_XuPing_MC115_T_2_20PER.26367.26367.3.0.dta	26367	3	0	SIDEAVGHAELLDTAEGVAHWK	28.8647	2.94938e-07		3	orf|0|+|3302594-3307313|/	1239,R,T/	1|	target	0
0000_XuPing_MC115_T_1_20PER.22883.22883.4.1.dta	22883	4	0	WVHPSQVASTQGTGMGGMTSMQTMYHGNLLGR	23.6536	2.95292e-07		3	orf|0|-|4853048-4862321|/	2673,R,A/	2|	target	0
0000_XuPing_MC115_T_11_20PER.43917.43917.3.0.dta	43917	3	0	ELLPVVDTPGIELVAAEAAEAGAER	22.9801	2.95529e-07		3	orf|0|-|5553592-5554516|/	37,K,L/	1|	target	0
0000_XuPing_MC115_T_11_20PER.24551.24551.2.0.dta	24551	2	0	IENPVAVVNTTSHSEAANALK	23.2368	2.96268e-07		3	orf|0|-|4620410-4621517|/	277,K,N/	2|	target	0
0000_XuPing_MC115_T_11_20PER.32692.32692.4.0.dta	32692	4	0	TSVHPGPLGDDLEGSSRPGHFAGVLTVVLK	26.0777	2.96416e-07		3	orf|0|-|6159973-6161062|/	167,R,L/	1|	target	1
0000_XuPing_MC115_T_5_20PER.34381.34381.5.3.dta	34381	5	0	GTYAAVAHPAIVEHLQNLGINAIELMPVHHFANDSTLIDK	32.2795	2.96832e-07	26,Oxidation[M];	3	orf|0|+|6567787-6569938|/	192,R,G/	2|0|	target	0
0000_XuPing_MC115_T_8_20PER.27445.27445.3.0.dta	27445	3	0	ADSVPNLEIETGEIVGAGHASATGR	21.4955	2.97694e-07		3	orf|0|+|3198228-3199917|/	478,R,F/	2|	target	0
0000_XuPing_MC115_T_5_20PER.31877.31877.3.0.dta	31877	3	0	LPEGWDADLPHWDLDAKPVATR	25.4517	2.98917e-07		3	orf|0|-|3177578-3179669|/	357,K,A/	2|	target	1
0000_XuPing_MC115_T_11_20PER.43761.43761.4.1.dta	43761	4	0	TNPSMFEPVHGSAPDIAGQGIADPTAAVMSVGLLLSHVGQTEAAAR	29.1556	2.99455e-07	29,Oxidation[M];	3	orf|0|+|2462027-2463053|/	266,R,V/	2|0|	target	0
0000_XuPing_MC115_T_12_33PER.41757.41757.5.0.dta	41757	5	0	IGHFVEAQILQSLGVDYVDESEVLTPADYTNHIDKWK	24.4538	2.99485e-07		3	orf|0|+|2999730-3000666|/	101,R,F/	2|	target	1
0000_XuPing_MC115_T_12_33PER.35019.35019.4.0.dta	35019	4	0	DLLSALPEGVAAGDYTTSAQDKPALVATEATTR	21.7022	3.00085e-07		3	orf|0|-|5155121-5156024|/	123,R,A/	2|	target	1
0000_XuPing_MC115_T_13_20PER.40784.40784.4.0.dta	40784	4	0	TDTVDVVLGLESGADDYVMKPFKPK	26.8575	3.00115e-07	19,Oxidation[M];	3	orf|0|+|1950428-1951163|/	102,K,E/	1|0|	target	2
0000_XuPing_MC115_T_13_20PER.48143.48143.2.0.dta	48143	2	0	ADIQTVCLGQAASAAAVLLAAGTPGK	20.6552	3.00626e-07	7,Carbamidomethyl[C];	3	orf|0|-|4761503-4762472|/	206,R,R/	1|0|	target	0
0000_XuPing_MC115_T_10_20PER.36708.36708.3.0.dta	36708	3	0	ALYDAELSQMQTHISDTSVVLSMDNNR	24.9725	3.02616e-07	23,Oxidation[M];	3	CON_IPI00300725.7/CON_IPI00299145.9/CON_IPI00293665.7/	299,R,N/299,R,N/299,R,N/	1|0|	target	0
0000_XuPing_MC115_T_7_20PER.28943.28943.4.0.dta	28943	4	0	DRYFQDDVLSEDKLVPEGIEGR	24.8182	3.02647e-07		3	orf|0|+|1687507-1689211|/	480,K,V/	1|	target	2
0000_XuPing_MC115_T_12_33PER.39952.39952.3.1.dta	39952	3	0	QVQLNILEVKNPESQAQLVAQGVAEQLSNR	28.8775	3.02707e-07		3	orf|0|+|1540774-1541668|/	119,K,V/	2|	target	1
0000_XuPing_MC115_T_10_20PER.47870.47870.3.0.dta	47870	3	0	ADLEMQIESLTEELAYLKK	24.6377	3.03465e-07	5,Oxidation[M];	3	CON_IPI00009865.2/	266,K,N/	1|0|	target	1
0000_XuPing_MC115_T_12_33PER.28397.28397.3.0.dta	28397	3	0	LAETGAQVAGFGHGEVLLTDAAAR	22.2867	3.04377e-07		3	orf|0|-|6343569-6344349|/	227,R,I/	1|	target	0
0000_XuPing_MC115_T_13_20PER.38300.38300.5.1.dta	38300	5	0	LASSGTTIVAATHDGDALDQFEHHLSLTGLSGHAATLGSGR	27.2773	3.04529e-07		3	orf|0|+|6120497-6121247|/	188,R,A/	2|	target	0
0000_XuPing_MC115_T_12_33PER.25264.25264.3.0.dta	25264	3	0	MNLNHFEAIALVQK	26.4892	3.04803e-07	1,Oxidation[M];	3	orf|0|+|3159580-3160366|/	13,K,I/	1|0|	target	0
0000_XuPing_MC115_T_10_20PER.38843.38843.4.0.dta	38843	4	0	AGGVDGATLDDFDALCAHLATMHPSR	21.8954	3.04955e-07	16,Carbamidomethyl[C];	3	orf|0|+|2854546-2855602|/	242,R,Y/	1|0|	target	0
0000_XuPing_MC115_T_10_20PER.38738.38738.4.0.dta	38738	4	0	HIGYVIQGAGLFPHYTVGENIAIVPR	26.8117	3.0523e-07		3	orf|0|-|2988941-2990141|/	101,R,L/	1|	target	0
0000_XuPing_MC115_T_10_20PER.39301.39301.3.0.dta	39301	3	0	YAINNSFGFGGHNVALAFGKY	20.5901	3.05933e-07		3	orf|0|+|4414530-4415898|/	435,K,-/	1|	target	1
0000_XuPing_MC115_T_8_20PER.20641.20641.3.0.dta	20641	3	0	SGGDICIQACANDPQVAVHAIR	22.8513	3.06331e-07	6,Carbamidomethyl[C];10,Carbamidomethyl[C];	3	orf|0|+|5498963-5500310|/	198,R,N/	1|0|0|	target	0
0000_XuPing_MC115_T_12_33PER.41434.41434.2.0.dta	41434	2	0	KPYDALVEYLDVLDAAK	24.446	3.06392e-07		3	orf|0|-|1604011-1604950|/	139,R,V/	1|	target	1
0000_XuPing_MC115_T_5_20PER.32692.32692.3.0.dta	32692	3	0	LGQPPSGYGVLLATHDDDTVDVFTSGR	16.7856	3.06423e-07		3	orf|0|-|3974281-3976162|/	111,R,K/	2|	target	0
0000_XuPing_MC115_T_12_33PER.40491.40491.3.0.dta	40491	3	0	SADSMIYSAAFVLCAGADEAQIAKR	23.3309	3.06576e-07	14,Carbamidomethyl[C];	3	orf|0|-|790632-791697|/	266,R,A/	2|0|	target	1
0000_XuPing_MC115_T_13_20PER.47003.47003.3.1.dta	47003	3	0	VPGAALAGSGDEGGADEFDAAFFLVQAQR	23.7008	3.06852e-07		3	orf|0|-|3114352-3115051|/	203,R,R/	2|	target	0
0000_XuPing_MC115_T_7_20PER.37458.37458.3.0.dta	37458	3	0	SAWAHADAQSGGDVAQVASALAAGALQGAR	22.8453	3.06975e-07		3	orf|0|+|2482959-2484681|/	71,R,G/	1|	target	0
0000_XuPing_MC115_T_5_20PER.25662.25662.5.1.dta	25662	5	0	ALTAVSDQTHITSVPSIEQGNNDSHAIGLGQMNLHGYLAR	29.9399	3.07098e-07	32,Oxidation[M];	3	orf|0|+|1087250-1089980|/orf|0|+|2380540-2383270|/	636,R,E/636,R,E/	2|0|	target	0
0000_XuPing_MC115_T_8_20PER.40990.40990.2.0.dta	40990	2	0	AEASDVANAVLDGADAVMLSGETSVGK	23.5521	3.07098e-07		3	orf|0|+|3308823-3310266|/	299,R,Y/	1|	target	0
0000_XuPing_MC115_T_13_20PER.39414.39414.5.1.dta	39414	5	0	GLLLVNHPEVGPLDLHFQHLSLR	21.88	3.07805e-07		3	orf|0|+|3207047-3207938|/	248,R,G/	2|	target	0
0000_XuPing_MC115_T_13_20PER.31522.31522.2.0.dta	31522	2	0	ADAVAAAVGGADPVDIPAAGAVGR	19.4999	3.07835e-07		3	orf|0|-|3173222-3174170|/	277,K,E/	1|	target	0
0000_XuPing_MC115_T_11_20PER.38110.38110.3.0.dta	38110	3	0	EAVGIAAYHCGDWAQALAELR	23.0766	3.0802e-07	10,Carbamidomethyl[C];	3	orf|0|-|3818893-3819907|/	188,R,A/	2|0|	target	0
0000_XuPing_MC115_T_12_33PER.39653.39653.3.0.dta	39653	3	0	NAAGQIVAAGAVAALDKLAEDPPAK	20.4068	3.08174e-07		3	orf|0|+|4411998-4412988|/	180,R,A/	1|	target	1
0000_XuPing_MC115_T_5_20PER.21315.21315.3.0.dta	21315	3	0	LQVEHPVTEETSGIDLVR	23.643	3.08359e-07		3	orf|0|-|1883476-1885303|/	310,R,Q/	2|	target	0
0000_XuPing_MC115_T_10_20PER.24676.24676.3.0.dta	24676	3	0	GLMTTIHAYTQDQNLQDGPHK	26.0365	3.08575e-07		3	orf|0|+|3157283-3158345|/	193,K,D/	2|	target	0
0000_XuPing_MC115_T_12_33PER.17009.17009.3.0.dta	17009	3	0	YVALGSSMAAGPGIKPSAPGAPR	21.7775	3.08606e-07	8,Oxidation[M];	3	orf|0|+|880073-880877|/	18,R,R/	1|0|	target	1
0000_XuPing_MC115_T_13_20PER.47728.47728.3.0.dta	47728	3	0	IATDEERHEEFFSNLVSYVLDK	26.4195	3.09564e-07		3	orf|0|-|5340429-5341275|/	191,R,H/	1|	target	1
0000_XuPing_MC115_T_11_20PER.32873.32873.2.0.dta	32873	2	0	HFDHLNVIAGFDELAR	22.4659	3.09626e-07		3	orf|0|+|3682860-3683934|/	243,R,K/	1|	target	0
0000_XuPing_MC115_T_7_20PER.33923.33923.3.0.dta	33923	3	0	VSNLPAGHGLNAATGEYEDLLAAGVADPVK	24.4703	3.09843e-07		3	orf|0|+|965428-967165|/	503,K,V/	1|	target	0
0000_XuPing_MC115_T_7_20PER.39946.39946.4.0.dta	39946	4	0	LVLADPEVVVLDEATAEAGSAHAAELEDAASAATAGR	26.7292	3.10246e-07		3	orf|0|+|15893-19016|/	951,R,T/	1|	target	0
0000_XuPing_MC115_T_13_20PER.43969.43969.2.0.dta	43969	2	0	TNITEIDEITNNALDHLAR	21.2996	3.10339e-07		3	orf|0|-|2457818-2458454|/	182,R,R/	1|	target	0
0000_XuPing_MC115_T_11_20PER.30537.30537.5.0.dta	30537	5	0	MSNHGLHQGLGLQVPPYAYAHPDDLLATAR	21.6576	3.10743e-07		3	orf|0|-|6137489-6138506|/	154,R,A/	1|	target	0
0000_XuPing_MC115_T_1_20PER.15938.15938.4.0.dta	15938	4	0	LAAVESTLLEHHHLPLTEAHR	22.0753	3.11334e-07		3	orf|0|+|19019-41621|/	1420,R,L/	2|	target	0
0000_XuPing_MC115_T_10_20PER.48320.48320.3.0.dta	48320	3	0	KYDLAEHAYPVELDTLANLFEGISSAK	27.6169	3.12238e-07		3	orf|0|-|2157678-2159220|/	139,R,T/	2|	target	1
0000_XuPing_MC115_T_13_20PER.37293.37293.3.0.dta	37293	3	0	GVTEHAAHIDDLISAHLQGWTLER	24.4743	3.12738e-07		3	orf|0|+|3108215-3108695|/	60,R,L/	1|	target	0
0000_XuPing_MC115_T_10_20PER.33727.33727.4.1.dta	33727	4	0	ALGMDEDKLNVSGGAIALGHPFGMTGAR	23.6664	3.14211e-07		3	orf|0|+|5364649-5365873|/	343,R,I/	2|	target	1
0000_XuPing_MC115_T_10_20PER.42074.42074.3.0.dta	42074	3	0	VAVIVNDMSEVNIDAALIAGQGHLDR	24.6055	3.14998e-07		3	orf|0|+|6115190-6116348|/	41,R,T/	2|	target	0
0000_XuPing_MC115_T_10_20PER.32709.32709.4.0.dta	32709	4	0	VGGTALTLDVTADDAVDKITAHVTEHHGGK	20.975	3.15976e-07		3	orf|0|-|414926-416300|/	262,K,V/	2|	target	1
0000_XuPing_MC115_T_8_20PER.36547.36547.3.1.dta	36547	3	0	VPNGDLLDAELAGVEVDEDGRVIVDQYQR	24.5364	3.16513e-07		3	orf|0|-|2690525-2691953|/	281,R,T/	2|	target	1
0000_XuPing_MC115_T_13_20PER.32061.32061.2.0.dta	32061	2	0	EQFLAEPHIAALSVYAGDKR	20.2702	3.16672e-07		3	orf|0|+|5800791-5801223|/	11,R,G/	1|	target	1
0000_XuPing_MC115_T_10_20PER.31867.31867.3.0.dta	31867	3	0	GGNQLAYLDSGATSQKPLQVLDAER	18.6148	3.1683e-07		3	orf|0|+|3200443-3201937|/	108,R,E/	1|	target	1
0000_XuPing_MC115_T_3_20PER.18305.18305.3.0.dta	18305	3	0	IGNVEGEGCGTCSIAEALKR	21.5275	3.16893e-07	9,Carbamidomethyl[C];12,Carbamidomethyl[C];	3	orf|0|-|6945678-6948399|/	580,K,S/	1|0|0|	target	1
0000_XuPing_MC115_T_12_33PER.37484.37484.2.0.dta	37484	2	0	SFDVHLLQLTNTALSVSGK	23.9205	3.17337e-07		3	orf|0|+|5109594-5110545|/	184,R,N/	1|	target	0
0000_XuPing_MC115_T_4_20PER.22316.22316.4.0.dta	22316	4	0	LAQEATTFVDAHDKLVANHPTLENVR	22.3376	3.17687e-07		3	orf|0|+|99791-101357|/	211,R,E/	1|	target	1
0000_XuPing_MC115_T_8_20PER.28294.28294.4.0.dta	28294	4	0	RVLLVDAGEQSNLPAHGIGGLLGSDGR	28.3599	3.18546e-07		3	orf|0|-|4393186-4394884|/	77,R,A/	1|	target	1
0000_XuPing_MC115_T_7_20PER.39155.39155.4.0.dta	39155	4	0	IGTLLGGANVNILAAQLSQDASGDHATVMLR	25.3062	3.18577e-07		3	orf|0|+|2460441-2462034|/	472,K,V/	1|	target	0
0000_XuPing_MC115_T_12_33PER.30392.30392.3.0.dta	30392	3	0	TVFVEVDEDTSAYDTGHIEGAVK	21.1769	3.18832e-07		3	orf|0|+|5859674-5860541|/	33,K,L/	1|	target	0
0000_XuPing_MC115_T_11_20PER.36735.36735.4.0.dta	36735	4	0	SVNLASVASAFGGGGHPHAAGYSATGSADDVVQALAR	22.3382	3.18864e-07		3	orf|0|+|2710548-2712108|/	480,K,A/	1|	target	0
0000_XuPing_MC115_T_13_20PER.49180.49180.3.0.dta	49180	3	0	IPVVSTIAPDADGVVHNINADTAAAALAEALGAEK	23.4078	3.19024e-07		3	orf|0|-|3841830-3842778|/	195,R,L/	1|	target	0
0000_XuPing_MC115_T_13_20PER.44248.44248.3.0.dta	44248	3	0	ILTAEEAKEYGIIDTVLQYR	24.0259	3.19183e-07		3	orf|0|-|4761503-4762472|/	296,K,K/	2|	target	1
0000_XuPing_MC115_T_12_33PER.16393.16393.3.0.dta	16393	3	0	DVAEHESDLTIQHTAEPIGER	27.6402	3.19311e-07		3	orf|0|+|2683712-2684495|/	80,R,I/	2|	target	0
0000_XuPing_MC115_T_8_20PER.24230.24230.3.0.dta	24230	3	0	AYQADIDKTDPDLVLAHEASLQAAQAK	30.6991	3.19311e-07		3	orf|0|+|4481960-4483682|/	479,R,I/	1|	target	1
0000_XuPing_MC115_T_10_20PER.40642.40642.3.0.dta	40642	3	0	NKLNDLEEALQQAKEDLAR	23.1157	3.19407e-07		3	CON_IPI00021304.1/	445,R,L/	1|	target	2
0000_XuPing_MC115_T_13_20PER.47513.47513.3.0.dta	47513	3	0	FVYEDDDIVAFLTIEPMTQGHTLVVPR	22.5958	3.19854e-07	17,Oxidation[M];	3	orf|0|+|5934279-5934813|/	56,R,A/	2|0|	target	0
0000_XuPing_MC115_T_6_20PER.36326.36326.3.0.dta	36326	3	0	AAVEEGIVAGGGVALLQSAPSLEELSLTGDEATGANIVR	22.1928	3.2027e-07		3	orf|0|+|965428-967165|/	440,K,V/	1|	target	0
0000_XuPing_MC115_T_10_20PER.36067.36067.2.0.dta	36067	2	0	YAINNSFGFGGHNVALAFGK	24.8294	3.20783e-07		3	orf|0|+|4414530-4415898|/	435,K,Y/	2|	target	0
0000_XuPing_MC115_T_11_20PER.37379.37379.2.0.dta	37379	2	0	TWALEHPAELTTLLAQEAK	24.2869	3.20847e-07		3	orf|0|-|627481-628495|/	254,R,I/	2|	target	0
0000_XuPing_MC115_T_13_20PER.47507.47507.3.0.dta	47507	3	0	LDLPENATPAYLGFNLFGHAIAR	20.5654	3.20847e-07		3	orf|0|-|4276984-4277539|/	152,K,A/	1|	target	0
0000_XuPing_MC115_T_8_20PER.31820.31820.4.1.dta	31820	4	0	AHVFHSWSAQEEISPMTVTAAQGSYLWDGDGNR	25.2169	3.20912e-07		3	orf|0|+|2531167-2532928|/	157,R,L/	2|	target	0
0000_XuPing_MC115_T_2_20PER.33960.33960.4.0.dta	33960	4	0	TGPAEHVLLLVAHHIAWDDGSWR	26.6093	3.20944e-07		3	orf|0|-|4589807-4595303|/	179,R,V/	2|	target	0
0000_XuPing_MC115_T_10_20PER.12670.12670.3.0.dta	12670	3	0	IGGHLVDNIDDHMTR	31.4997	3.21554e-07	13,Oxidation[M];	3	orf|0|+|4413349-4414615|/	65,R,L/	2|0|	target	0
0000_XuPing_MC115_T_12_33PER.33308.33308.2.0.dta	33308	2	0	TLAEAVAAAGHNLVVTAR	22.2315	3.22488e-07		3	orf|0|+|2105622-2106459|/	18,R,D/	1|	target	0
0000_XuPing_MC115_T_10_20PER.21064.21064.3.0.dta	21064	3	0	VEDKNVHIGPSDHVAWLDDR	27.449	3.2252e-07		3	orf|0|+|6950234-6951377|/	277,K,K/	2|	target	1
0000_XuPing_MC115_T_11_20PER.22829.22829.3.0.dta	22829	3	0	VVDICVDCDQPLSPAVGAHK	20.4289	3.2323e-07	5,Carbamidomethyl[C];8,Carbamidomethyl[C];	3	orf|0|+|4357901-4359191|/	190,R,V/	1|0|0|	target	0
0000_XuPing_MC115_T_11_20PER.31205.31205.4.0.dta	31205	4	0	LAVSTDHLINVAPDAAVVEGWRK	21.177	3.23457e-07		3	orf|0|+|1872763-1873933|/	242,K,R/	1|	target	1
0000_XuPing_MC115_T_12_33PER.1311.1311.6.0.dta	1311	6	0	HDDGTVHTHDHDHDGHVHDHAHGDHSGYQTGTER	30.3396	3.2391e-07		3	orf|0|-|2353032-2353821|/	10,R,I/	1|	target	0
0000_XuPing_MC115_T_8_20PER.37616.37616.4.3.dta	37616	4	0	HDLSESFPDGEFDLVSAQFLHSTVR	24.3045	3.24072e-07		3	orf|0|-|4393186-4394884|/	450,R,L/	2|	target	0
0000_XuPing_MC115_T_10_20PER.30019.30019.3.0.dta	30019	3	0	TSQNSELNNMQDLVEDYKK	21.3149	3.25338e-07		3	CON_IPI00021304.1/	253,R,K/	1|	target	1
0000_XuPing_MC115_T_13_20PER.22755.22755.2.0.dta	22755	2	0	TSDVGASGDGSGAPAADLDEEIR	19.9876	3.25631e-07		3	orf|0|-|6620468-6621263|/	160,R,A/	2|	target	0
0000_XuPing_MC115_T_6_20PER.33876.33876.3.0.dta	33876	3	0	NGEDVDALRLELQQTYEDTLVNPYIAAER	25.0557	3.26185e-07		3	orf|0|-|1888540-1890169|/	474,K,G/	1|	target	1
0000_XuPing_MC115_T_10_20PER.47894.47894.4.0.dta	47894	4	0	GLGGGLPIGACLAVGATGDLLTPGLHGSTFGGNPVCTAAGLAVLK	25.7716	3.26773e-07	11,Carbamidomethyl[C];36,Carbamidomethyl[C];	3	orf|0|-|3840661-3842323|/	407,K,T/	1|0|0|	target	0
0000_XuPing_MC115_T_11_20PER.25762.25762.3.0.dta	25762	3	0	GFDGASCGVNVAIGAQSPDIAQGVDTAHETR	26.9725	3.26969e-07	7,Carbamidomethyl[C];	3	orf|0|+|3127764-3128991|/	94,K,V/	2|0|	target	0
0000_XuPing_MC115_T_13_20PER.23172.23172.4.0.dta	23172	4	0	VGYHDYEGVALNLDEQKR	21.9222	3.27362e-07		3	orf|0|+|6911162-6911930|/	137,R,L/	1|	target	1
0000_XuPing_MC115_T_13_20PER.35236.35236.3.0.dta	35236	3	0	MVAPVLEEIAAEKGDQLTVAK	19.9129	3.27886e-07	1,Oxidation[M];	3	orf|0|+|6977982-6978324|/	43,K,I/	1|0|	target	1
0000_XuPing_MC115_T_7_20PER.39894.39894.4.0.dta	39894	4	0	AICPGEGACGGMYTANTMASAAEALGLSLPGSASPVAIDKR	24.2276	3.28083e-07	3,Carbamidomethyl[C];9,Carbamidomethyl[C];	3	orf|0|-|257576-259691|/	335,R,R/	1|0|0|	target	1
0000_XuPing_MC115_T_11_20PER.24749.24749.4.0.dta	24749	4	0	VPSAVWVVDTNKEHIAVGEAR	22.8891	3.28181e-07		3	orf|0|+|2604834-2605827|/	210,K,K/	2|	target	1
0000_XuPing_MC115_T_10_20PER.33154.33154.4.0.dta	33154	4	0	FPDHVLGIHSTFAEAPPGLSTDGLTETQR	23.2648	3.28345e-07		3	orf|0|-|3480623-3481958|/	251,R,R/	1|	target	0
0000_XuPing_MC115_T_13_20PER.7587.7587.3.0.dta	7587	3	0	AHLESAGGQLTHEGQSTEK	24.0423	3.28477e-07		3	orf|0|-|6532903-6533509|/	172,R,G/	1|	target	0
0000_XuPing_MC115_T_10_20PER.37888.37888.3.0.dta	37888	3	0	DLDLLRPIYAPTAAYGHFGR	23.1395	3.28509e-07		3	orf|0|+|3127764-3128991|/	369,R,T/	1|	target	1
0000_XuPing_MC115_T_10_20PER.12346.12346.3.0.dta	12346	3	0	VMDVHDGKVVSTHEQVLR	22.4782	3.28739e-07		3	CON_IPI00384444.5/	451,K,T/	1|	target	1
0000_XuPing_MC115_T_13_20PER.32883.32883.2.0.dta	32883	2	0	HKPTFTPNVDGGDFVIVINADK	25.2321	3.28805e-07		3	orf|0|+|1646276-1646762|/	54,K,I/	1|	target	1
0000_XuPing_MC115_T_12_33PER.42444.42444.4.0.dta	42444	4	0	GVEDSGFDVLTVPDHIAPILSPFAGCAAAGAVTSR	24.4787	3.29035e-07	26,Carbamidomethyl[C];	3	orf|0|-|2603231-2604461|/	121,R,L/	1|0|	target	0
0000_XuPing_MC115_T_13_20PER.35775.35775.5.0.dta	35775	5	0	VPLIGSTITHPVQGEAAAGVVMLRPASPGTGVIAGGAAR	26.0264	3.29529e-07		3	orf|0|+|1564855-1565530|/	109,R,A/	1|	target	1
0000_XuPing_MC115_T_12_33PER.41981.41981.5.0.dta	41981	5	0	MVEGGVATIEDVDKAVVAGLSHPMGPLR	22.9839	3.29991e-07		3	orf|0|+|996597-997485|/	216,R,L/	1|	target	1
0000_XuPing_MC115_T_2_20PER.21960.21960.4.0.dta	21960	4	0	ALAADHLEVIAGDKGEADLGLDHDTWQR	27.4103	3.30024e-07		3	orf|0|-|3015832-3019480|/	883,R,L/	1|	target	1
0000_XuPing_MC115_T_10_20PER.30115.30115.2.0.dta	30115	2	0	TGYTGEHGYELLPAWDR	22.605	3.30949e-07		3	orf|0|-|4361094-4362198|/	189,R,A/	1|	target	0
0000_XuPing_MC115_T_12_33PER.34786.34786.3.0.dta	34786	3	0	GPGSSIDDVPDHPVVQVAYPDAAAYAAWAGR	24.6055	3.31413e-07		3	orf|0|+|1295928-1296882|/	139,K,R/	1|	target	0
0000_XuPing_MC115_T_3_20PER.33266.33266.3.0.dta	33266	3	0	LDGGTNLGAEISAHFDSMLVK	20.768	3.31413e-07		3	orf|0|+|2493075-2496477|/	377,R,L/	1|	target	0
0000_XuPing_MC115_T_10_20PER.45030.45030.2.0.dta	45030	2	0	DLVSGENVFFCATGVTDGDLLK	21.5733	3.31645e-07	11,Carbamidomethyl[C];	3	orf|0|+|5329619-5331044|/	399,K,G/	1|0|	target	0
0000_XuPing_MC115_T_13_20PER.38916.38916.2.0.dta	38916	2	0	GLGSAWTTLHLLGEGEK	22.8092	3.32542e-07		3	orf|0|+|1727431-1728079|/	153,R,Q/	1|	target	0
0000_XuPing_MC115_T_10_20PER.39113.39113.3.0.dta	39113	3	0	ISQLKPVFRPNGTVTAGNACPLNDGAAALVVMSDVR	24.5506	3.32608e-07	20,Carbamidomethyl[C];	3	orf|0|+|5364649-5365873|/	242,K,A/	1|0|	target	2
0000_XuPing_MC115_T_12_33PER.20452.20452.2.0.dta	20452	2	0	LYAEAGLDGEKETIAYCR	25.5084	3.32941e-07	17,Carbamidomethyl[C];	3	orf|0|+|5859674-5860541|/	228,K,I/	1|0|	target	1
0000_XuPing_MC115_T_11_20PER.37989.37989.4.0.dta	37989	4	0	YVAPIAFNIVPLAGNYVDDGSGETDEDQKLRNESR	23.7288	3.33441e-07		3	orf|0|-|6320516-6321689|/	244,K,K/	1|	target	2
0000_XuPing_MC115_T_11_20PER.37362.37362.3.0.dta	37362	3	0	TWALEHPAELTTLLAQEAK	24.7934	3.33941e-07		3	orf|0|-|627481-628495|/	254,R,I/	2|	target	0
0000_XuPing_MC115_T_12_33PER.38673.38673.4.3.dta	38673	4	0	NGVFNFPQSGTHNWAYWGQQLQAMKPDLQR	20.8972	3.34576e-07		3	orf|0|-|6467136-6468222|/	324,K,V/	2|	target	1
0000_XuPing_MC115_T_7_20PER.39427.39427.3.0.dta	39427	3	0	EYFVTHGYDTTLDDAAFAEAAALVQTR	23.7874	3.34744e-07		3	orf|0|+|2466433-2467900|/	347,R,V/	1|	target	0
0000_XuPing_MC115_T_9_20PER.33876.33876.3.0.dta	33876	3	0	FPGFTEPDPSYHGVVFAELGAPAYALK	34.2898	3.34744e-07		3	orf|0|-|1746780-1748343|/	317,K,A/	1|	target	0
0000_XuPing_MC115_T_5_20PER.24136.24136.4.0.dta	24136	4	0	DRPQTFLAGGHTPLHANGAAADHVISYLR	29.891	3.34878e-07		3	orf|0|-|3261569-3263855|/	670,R,G/	1|	target	1
0000_XuPing_MC115_T_11_20PER.31426.31426.3.0.dta	31426	3	0	VIGAWQAGDTESAFAHFGR	21.0823	3.35179e-07		3	orf|0|-|2799554-2800958|/	91,R,R/	1|	target	0
0000_XuPing_MC115_T_2_20PER.17323.17323.4.1.dta	17323	4	0	EYRLETPEGGPAHDADQKWWAER	28.8426	3.35213e-07		3	orf|0|-|4600280-4603805|/	272,R,I/	2|	target	2
0000_XuPing_MC115_T_2_20PER.10884.10884.4.2.dta	10884	4	0	PAAPKPAAPQPPAAPATPAAPAAEATPAAPAKPSAPK	26.8411	3.35347e-07		3	orf|0|+|2707802-2710613|/	95,K,P/	2|	target	2
0000_XuPing_MC115_T_11_20PER.41441.41441.3.0.dta	41441	3	0	SRQPITPLTDGNPDIDVVDAYEIQLINIR	30.0979	3.36186e-07		3	orf|0|-|5999207-6000005|/	24,R,Q/	2|	target	1
0000_XuPing_MC115_T_5_20PER.8507.8507.3.0.dta	8507	3	0	MNTGGVHGSALGADEVAATKK	26.1911	3.36254e-07	1,Oxidation[M];	3	orf|0|-|3177578-3179669|/	277,K,I/	2|0|	target	1
0000_XuPing_MC115_T_10_20PER.15205.15205.2.0.dta	15205	2	0	IVLSNSNDDPEGACKPFDKDR	21.1535	3.37703e-07	14,Carbamidomethyl[C];	3	orf|0|+|4414530-4415898|/	252,R,N/	1|0|	target	2
0000_XuPing_MC115_T_12_33PER.42852.42852.3.0.dta	42852	3	0	TVFVEVDEDTSAYDTGHIEGAVK	20.9394	3.3777e-07		3	orf|0|+|5859674-5860541|/	33,K,L/	2|	target	0
0000_XuPing_MC115_T_11_20PER.37257.37257.2.0.dta	37257	2	0	PSIGPALAGAVDLSALK	21.8032	3.38379e-07		3	orf|0|-|5014082-5015081|/	42,R,R/	1|	target	0
0000_XuPing_MC115_T_7_20PER.27544.27544.3.0.dta	27544	3	0	SYEGAVVLVTHDPGAAEALDPQR	19.9391	3.3848e-07		3	orf|0|+|3213119-3214775|/	506,R,V/	1|	target	0
0000_XuPing_MC115_T_13_20PER.20521.20521.3.0.dta	20521	3	0	SAVEAAEADPDVHAVVVTGAGK	20.3078	3.38616e-07		3	orf|0|+|4799396-4800206|/	57,R,A/	2|	target	0
0000_XuPing_MC115_T_6_20PER.14186.14186.3.0.dta	14186	3	0	TVTGEDVTMEELGGAHTHMAK	19.0828	3.38954e-07		3	orf|0|-|1888540-1890169|/	217,K,S/	1|	target	0
0000_XuPing_MC115_T_10_20PER.39179.39179.4.0.dta	39179	4	0	AVGALTVLDACQSAPHQPVDLHALDVDYAAFSGHK	25.3698	3.39463e-07	11,Carbamidomethyl[C];	3	orf|0|+|3200443-3201937|/	281,K,M/	1|0|	target	0
0000_XuPing_MC115_T_11_20PER.35473.35473.3.0.dta	35473	3	0	YAATPDDAFTHANNILGLDIK	18.286	3.39803e-07		3	orf|0|-|5614903-5616190|/	102,K,G/	1|	target	0
0000_XuPing_MC115_T_12_33PER.21614.21614.4.0.dta	21614	4	0	LAAAGKPTISVAAHPGLSNTELMR	18.9549	3.40551e-07		3	orf|0|-|945784-947116|/	333,R,H/	2|	target	1
0000_XuPing_MC115_T_5_20PER.34908.34908.3.1.dta	34908	3	0	LPGMDLPEQFVPVEHSDADAPALEEPLEK	27.3656	3.41097e-07		3	orf|0|-|3809959-3811801|/	580,R,S/	2|	target	0
0000_XuPing_MC115_T_12_33PER.28352.28352.3.0.dta	28352	3	0	DHGLLPIVIGDATGAAHPDHER	23.0078	3.4195e-07		3	orf|0|-|4487328-4488336|/	289,R,A/	1|	target	0
0000_XuPing_MC115_T_11_20PER.23580.23580.2.0.dta	23580	2	0	TTIADLNDKPADTHDVWLR	20.9682	3.42361e-07		3	orf|0|+|5205961-5206909|/	68,R,L/	1|	target	1
0000_XuPing_MC115_T_10_20PER.20411.20411.3.0.dta	20411	3	0	NVELHEAAVAHVGDDPADAIR	25.6308	3.42429e-07		3	orf|0|-|2988941-2990141|/	278,R,T/	2|	target	0
0000_XuPing_MC115_T_13_20PER.36619.36619.3.0.dta	36619	3	0	KGHYSAAYSGFEGTDESGTTLADWLR	25.0266	3.43355e-07		3	orf|0|+|6566319-6567624|/	347,R,E/	2|	target	1
0000_XuPing_MC115_T_12_33PER.9968.9968.2.0.dta	9968	2	0	KAAESYADQATATYNK	28.3885	3.43424e-07		3	orf|0|+|1003093-1003876|/	121,R,L/	2|	target	1
0000_XuPing_MC115_T_13_20PER.20593.20593.2.0.dta	20593	2	0	ALSSAGNGNVTVAPTGAGIHEVDVK	20.8972	3.43802e-07		3	orf|0|+|5860029-5860845|/	245,R,V/	1|	target	0
0000_XuPing_MC115_T_13_20PER.50903.50903.4.4.dta	50903	4	0	APLVTVDRVDQFDIYAHLDGGGPSGQAGALR	20.5119	3.43802e-07		3	orf|0|+|1646593-1647211|/	125,K,L/	1|	target	1
0000_XuPing_MC115_T_12_33PER.35698.35698.5.0.dta	35698	5	0	AMPIFDALRPPGDVADGFVHAGPVGAGHYAK	23.6772	3.45145e-07		3	orf|0|+|1670-2612|/	152,R,M/	1|	target	1
0000_XuPing_MC115_T_7_20PER.16885.16885.3.0.dta	16885	3	0	LNFSHSTHAEHSALYGMVR	24.3402	3.45145e-07		3	orf|0|+|176206-178009|/	158,R,E/	1|	target	0
0000_XuPing_MC115_T_7_20PER.19192.19192.3.0.dta	19192	3	0	TNANADAWSTNAPFTDEQHAR	19.5228	3.45802e-07		3	orf|0|+|1567320-1569111|/	441,R,V/	1|	target	0
0000_XuPing_MC115_T_12_33PER.25439.25439.4.0.dta	25439	4	0	AHAPHVQFSLTQGAAHDLLER	20.8671	3.4594e-07		3	orf|0|-|127145-128033|/	117,R,L/	2|	target	0
0000_XuPing_MC115_T_13_20PER.49461.49461.5.1.dta	49461	5	0	NLGVHTHLEDDHAVAAGNLLADETVISQLLNGYTTSSAETFEDR	24.936	3.46494e-07		3	orf|0|-|1773494-1774532|/	221,K,L/	2|	target	0
0000_XuPing_MC115_T_13_20PER.46749.46749.4.0.dta	46749	4	0	ARLDEADDAVSGGEVAVLSLDPFGKPAADLPVGVTDYATSVR	28.8778	3.47049e-07		3	orf|0|-|1898156-1898885|/	109,R,V/	2|	target	2
0000_XuPing_MC115_T_11_20PER.27342.27342.2.0.dta	27342	2	0	MTSGQGFIAALDQSGGSTPK	21.6942	3.47118e-07	1,Oxidation[M];	3	orf|0|+|3570103-3571024|/	19,K,A/	1|0|	target	0
0000_XuPing_MC115_T_13_20PER.33084.33084.2.0.dta	33084	2	0	VTHDLTQEEIAQLVGASR	24.9465	3.47292e-07		3	orf|0|+|6256856-6257543|/	175,R,E/	2|	target	0
0000_XuPing_MC115_T_12_33PER.25167.25167.2.0.dta	25167	2	0	ANVTKPVVGYVAGFTAPEGK	22.9285	3.47918e-07		3	orf|0|-|5613988-5614900|/	236,K,T/	2|	target	1
0000_XuPing_MC115_T_5_20PER.39850.39850.3.1.dta	39850	3	0	TVGDVVAYIQKLEEENPEAAAALR	20.6262	3.48614e-07		3	orf|0|+|4412924-4413368|/	117,R,E/	2|	target	1
0000_XuPing_MC115_T_12_33PER.33287.33287.3.0.dta	33287	3	0	HDGFLEGFGLTDNSPEIVGQENTNGDQTK	22.8486	3.48684e-07		3	orf|0|-|6850976-6852026|/	197,R,A/	1|	target	0
0000_XuPing_MC115_T_10_20PER.24619.24619.2.0.dta	24619	2	0	GLMTTIHAYTQDQNLQDGPHK	26.3668	3.48893e-07		3	orf|0|+|3157283-3158345|/	193,K,D/	2|	target	0
0000_XuPing_MC115_T_10_20PER.32505.32505.3.0.dta	32505	3	0	TEMGYPLHGHELSLDISPLQAR	23.9822	3.49277e-07		3	orf|0|-|4361094-4362198|/	235,R,C/	2|	target	0
0000_XuPing_MC115_T_13_20PER.14286.14286.3.0.dta	14286	3	0	VGVANQADKYPAQLSGGQQQR	24.3098	3.49661e-07		3	orf|0|-|2796485-2797565|/	241,R,V/	2|	target	1
0000_XuPing_MC115_T_3_20PER.19551.19551.2.0.dta	19551	2	0	AEPAPAASSDGSPYVTPLVR	21.1037	3.49661e-07		3	orf|0|+|4367212-4369015|/	275,K,K/	1|	target	0
0000_XuPing_MC115_T_13_20PER.33186.33186.2.0.dta	33186	2	0	AGIEEAGAFAAVSSGDNSNIIAAR	20.1613	3.50221e-07		3	orf|0|-|2835264-2836176|/	140,R,V/	1|	target	0
0000_XuPing_MC115_T_8_20PER.20802.20802.3.0.dta	20802	3	0	GLTPMGPALSESVHGATVQGVVSR	20.8849	3.50397e-07	5,Oxidation[M];	3	orf|0|+|6725948-6727763|/	303,R,T/	2|0|	target	0
0000_XuPing_MC115_T_7_20PER.39753.39753.3.0.dta	39753	3	0	MVFVGYSLSDEDFHELIDEVR	19.0909	3.50502e-07		3	orf|0|-|1354120-1355707|/	391,R,A/	1|	target	0
0000_XuPing_MC115_T_11_20PER.32311.32311.3.0.dta	32311	3	0	TAGALGGIDIVVNNVAYQRPTEK	19.5732	3.50572e-07		3	orf|0|-|1867462-1868419|/	145,R,F/	1|	target	1
0000_XuPing_MC115_T_13_20PER.45456.45456.2.0.dta	45456	2	0	LDGDLTNAPAVAAEGTADLIAFGQK	23.5068	3.51871e-07		3	orf|0|-|3144008-3144791|/	99,K,I/	2|	target	0
0000_XuPing_MC115_T_13_20PER.50876.50876.3.0.dta	50876	3	0	ELTFNSAQSPTEVEQQFTDALSSGTGVLALTDEK	20.4816	3.52153e-07		3	orf|0|+|2011594-2011885|/	30,R,G/	1|	target	0
0000_XuPing_MC115_T_8_20PER.13812.13812.3.0.dta	13812	3	0	HVVIIGGGDTGADCLGTAHR	24.7747	3.52153e-07	14,Carbamidomethyl[C];	3	orf|0|+|3307218-3308808|/	322,K,Q/	2|0|	target	0
0000_XuPing_MC115_T_11_20PER.42717.42717.3.0.dta	42717	3	0	LDVTEVALHQVTDDFIAYTK	18.7447	3.52928e-07		3	orf|0|-|3806500-3807484|/	93,R,E/	1|	target	0
0000_XuPing_MC115_T_4_20PER.40029.40029.3.0.dta	40029	3	0	WDSLGEFLALGASLEDMGNKTGNEK	31.6159	3.53105e-07	17,Oxidation[M];	3	orf|0|+|1748530-1750807|/	619,R,A/	1|0|	target	1
0000_XuPing_MC115_T_10_20PER.32393.32393.2.0.dta	32393	2	0	KEALAAEAEDIAANSTQWK	27.6703	3.53529e-07		3	orf|0|-|2799554-2800958|/	191,R,A/	2|	target	1
0000_XuPing_MC115_T_12_33PER.37893.37893.5.0.dta	37893	5	0	LATAGAFHTHYMASALDGYAAAAQSVTTSEPTATLLSNADGQPVASAADAMEK	23.163	3.5452e-07		3	orf|0|+|4411998-4412988|/	210,K,L/	2|	target	0
0000_XuPing_MC115_T_12_33PER.38149.38149.2.0.dta	38149	2	0	DDGLHGSDLIQTAWTLAR	22.8511	3.5619e-07		3	orf|0|+|2432544-2433396|/	110,K,A/	1|	target	0
0000_XuPing_MC115_T_8_20PER.35278.35278.3.0.dta	35278	3	0	NQAILGNIGHFDNEIDMAALER	22.3957	3.56582e-07		3	orf|0|+|1917163-1918768|/	394,K,S/	2|	target	0
0000_XuPing_MC115_T_11_20PER.24402.24402.2.0.dta	24402	2	0	VPSAVWVVDTNKEHIAVGEAR	24.6728	3.56904e-07		3	orf|0|+|2604834-2605827|/	210,K,K/	2|	target	1
0000_XuPing_MC115_T_13_20PER.45529.45529.3.0.dta	45529	3	0	ADIALAAGADVLHLGQDDLPLDVAR	21.0935	3.56904e-07		3	orf|0|-|877338-878109|/	119,R,G/	1|	target	0
0000_XuPing_MC115_T_12_33PER.37707.37707.3.0.dta	37707	3	0	LTALIQHGFEGIAFVGVPR	25.185	3.58155e-07		3	orf|0|-|6702972-6703875|/	105,R,T/	2|	target	0
0000_XuPing_MC115_T_12_33PER.28264.28264.4.0.dta	28264	4	0	LADAAAAGCELAVVTTAPGSLSQHNVQR	20.9484	3.58191e-07	9,Carbamidomethyl[C];	3	orf|0|+|1071251-1072130|/	247,R,R/	1|0|	target	0
0000_XuPing_MC115_T_8_20PER.17567.17567.3.0.dta	17567	3	0	HGIVDVVVAEKPDAADEPR	23.5435	3.58191e-07		3	orf|0|+|5730131-5731607|/	435,R,A/	1|	target	1
0000_XuPing_MC115_T_10_20PER.31923.31923.4.1.dta	31923	4	0	TPTSLNFDDLKVGEELPVHTAR	24.3915	3.58477e-07		3	orf|0|+|6798457-6799516|/	212,R,L/	2|	target	1
0000_XuPing_MC115_T_10_20PER.37866.37866.2.0.dta	37866	2	0	LMGAGITSDAFHMVAPAADGLR	25.7148	3.58693e-07		3	orf|0|+|4413349-4414615|/	270,R,A/	2|	target	0
0000_XuPing_MC115_T_13_20PER.50096.50096.4.2.dta	50096	4	0	EIDGTAVVADVTDDESVNALAAQLDRVDVLVNNAGGAK	25.4238	3.58764e-07		3	orf|0|-|1011502-1012249|/	50,K,G/	2|	target	1
0000_XuPing_MC115_T_13_20PER.43163.43163.3.0.dta	43163	3	0	LEDLDLVSQDLLIAHAGELEK	22.3472	3.59267e-07		3	orf|0|-|6532903-6533509|/	145,K,F/	1|	target	0
0000_XuPing_MC115_T_10_20PER.33566.33566.4.0.dta	33566	4	0	RLGLPEDGFSHISTGGGASLEYLEGK	23.4205	3.59806e-07		3	orf|0|+|3158338-3159577|/	377,R,E/	1|	target	1
0000_XuPing_MC115_T_10_20PER.43073.43073.4.0.dta	43073	4	0	TTVALHAVANAQAAGGIAAFIDAEHALDPEYAK	26.2771	3.59986e-07		3	orf|0|+|2792305-2793445|/	105,K,K/	2|	target	0
0000_XuPing_MC115_T_13_20PER.24056.24056.3.0.dta	24056	3	0	HTLDAAGLDDHVVAVVGR	21.2461	3.60202e-07		3	orf|0|+|6543138-6543954|/	159,R,S/	1|	target	0
0000_XuPing_MC115_T_8_20PER.27494.27494.3.0.dta	27494	3	0	ADSVPNLEIETGEIVGAGHASATGR	18.9901	3.60707e-07		3	orf|0|+|3198228-3199917|/	478,R,F/	1|	target	0
0000_XuPing_MC115_T_11_20PER.43225.43225.4.0.dta	43225	4	0	AGQGSGEKPAEGAEPLAEWEQELLAGATAGAADASAEGAAAPESSTDAS	20.4851	3.60887e-07		3	orf|0|+|2604834-2605827|/	282,R,-/	1|	target	1
0000_XuPing_MC115_T_5_20PER.16961.16961.3.0.dta	16961	3	0	AGEITHFTGIDSPYQRPK	23.601	3.61248e-07		3	orf|0|-|5072541-5074551|/	625,R,H/	1|	target	1
0000_XuPing_MC115_T_10_20PER.43932.43932.3.0.dta	43932	3	0	DGVIPPTLNYETPDPEIDLDIVAGEPR	22.5302	3.62442e-07		3	orf|0|+|4413349-4414615|/	369,R,Y/	1|	target	0
0000_XuPing_MC115_T_12_33PER.42881.42881.4.0.dta	42881	4	0	DFGFSTAIGIGGDPVIGTTHIDAIEAFEKDPETK	23.146	3.62769e-07		3	orf|0|-|5613988-5614900|/	181,R,V/	2|	target	1
0000_XuPing_MC115_T_12_33PER.14462.14462.3.1.dta	14462	3	0	HLLAHTSGVAMNSADTVAQVGQR	24.7124	3.6295e-07	11,Oxidation[M];	3	orf|0|-|4424909-4425935|/	141,R,R/	1|0|	target	0
0000_XuPing_MC115_T_13_20PER.44019.44019.3.0.dta	44019	3	0	DGSDFVFMDSEDFEQHPLPESLVGR	19.9527	3.63677e-07		3	orf|0|+|3107461-3108220|/	141,R,L/	2|	target	0
0000_XuPing_MC115_T_13_20PER.35838.35838.4.0.dta	35838	4	0	IDTGHDHGAGDTLAAAAACALAHGMDMPDAVAFAK	32.9037	3.64441e-07	19,Carbamidomethyl[C];25,Oxidation[M];27,Oxidation[M];	3	orf|0|-|910495-911602|/	304,R,G/	2|0|0|0|	target	0
0000_XuPing_MC115_T_7_20PER.9511.9511.6.0.dta	9511	6	0	MILTTETAVVDKPADEDEHGHGHHHGHAH	20.094	3.65536e-07		3	orf|0|+|1671580-1673209|/	514,R,-/	1|	target	1
0000_XuPing_MC115_T_8_20PER.26519.26519.3.0.dta	26519	3	0	APADLYAAGHAELAAYPSVQVR	18.2781	3.65719e-07		3	orf|0|-|4393186-4394884|/	104,R,R/	1|	target	0
0000_XuPing_MC115_T_5_20PER.26846.26846.3.1.dta	26846	3	0	LGDLALPIAPGTGSGTGAEVHDLQHYR	18.8702	3.66085e-07		3	orf|0|-|3261569-3263855|/	163,R,L/	2|	target	0
0000_XuPing_MC115_T_5_20PER.28851.28851.2.0.dta	28851	2	0	SYHHVLFNQDFTSFALK	23.7593	3.66378e-07		3	orf|0|-|725077-726877|/	583,R,-/	2|	target	0
0000_XuPing_MC115_T_11_20PER.37825.37825.3.0.dta	37825	3	0	LVDVPTPLAAAGIDDCLVGR	21.0537	3.66708e-07	16,Carbamidomethyl[C];	3	orf|0|-|6320516-6321689|/	330,K,I/	1|0|	target	0
0000_XuPing_MC115_T_7_20PER.19181.19181.3.0.dta	19181	3	0	LACANLAHGFAATEPADKEALR	26.006	3.68509e-07	3,Carbamidomethyl[C];	3	orf|0|-|344560-346438|/	59,R,R/	1|0|	target	1
0000_XuPing_MC115_T_5_20PER.31996.31996.4.0.dta	31996	4	0	TQFSAPDDEHEVVIMDYLVHQR	19.638	3.68988e-07		3	orf|0|+|4555009-4558642|/	878,R,R/	1|	target	0
0000_XuPing_MC115_T_11_20PER.20520.20520.3.0.dta	20520	3	0	IAHEYMIDHGAYPSTLGYK	24.447	3.69284e-07		3	orf|0|+|2668331-2669789|/	280,R,G/	2|	target	0
0000_XuPing_MC115_T_13_20PER.42740.42740.4.0.dta	42740	4	0	AVAFVHDFVNSGRPVAVICHGPWTLIEAGVAK	29.5976	3.70134e-07	19,Carbamidomethyl[C];	3	orf|0|-|616507-617134|/	115,K,G/	1|0|	target	1
0000_XuPing_MC115_T_10_20PER.35969.35969.4.0.dta	35969	4	0	LGSGGAPGTGSFLFPDPAVEHEALTEAAHASEHK	20.269	3.70875e-07		3	orf|0|+|4346927-4348607|/	504,K,S/	2|	target	0
0000_XuPing_MC115_T_10_20PER.39214.39214.6.1.dta	39214	6	0	AVGALTVLDACQSAPHQPVDLHALDVDYAAFSGHK	24.9696	3.72548e-07	11,Carbamidomethyl[C];	3	orf|0|+|3200443-3201937|/	281,K,M/	1|0|	target	0
0000_XuPing_MC115_T_13_20PER.21249.21249.3.0.dta	21249	3	0	ASLTQAQRPTAVVFGCGDSR	22.7906	3.72846e-07	16,Carbamidomethyl[C];	3	orf|0|-|6145873-6146629|/	81,R,V/	1|0|	target	1
0000_XuPing_MC115_T_5_20PER.36988.36988.3.0.dta	36988	3	0	TVSAAELTALEGVYEQGTNLHHALALASR	25.4131	3.73107e-07		3	orf|0|-|5596703-5598890|/	587,R,H/	2|	target	0
0000_XuPing_MC115_T_5_20PER.10412.10412.3.0.dta	10412	3	0	MNTGGVHGSALGADEVAATKK	26.5332	3.73817e-07		3	orf|0|-|3177578-3179669|/	277,K,I/	2|	target	1
0000_XuPing_MC115_T_8_20PER.17814.17814.5.0.dta	17814	5	0	VHQFDKVEGFIYCKPEDAEAEHQR	26.278	3.7434e-07	13,Carbamidomethyl[C];	3	orf|0|-|6484347-6485721|/	313,R,L/	1|0|	target	2
0000_XuPing_MC115_T_12_33PER.30155.30155.3.0.dta	30155	3	0	GAQISLLNTANGFGGECHLDAPMVNR	28.8835	3.74977e-07	17,Carbamidomethyl[C];23,Oxidation[M];	3	orf|0|-|2353032-2353821|/	120,R,A/	1|0|0|	target	0
0000_XuPing_MC115_T_7_20PER.30891.30891.2.0.dta	30891	2	0	KTDDVAGDGTTTATVLAQALVR	27.4677	3.75352e-07		3	orf|0|+|965428-967165|/	116,K,E/	2|	target	1
0000_XuPing_MC115_T_10_20PER.48995.48995.3.0.dta	48995	3	0	LGSAGIGVGVSLHDSAICVLR	18.7742	3.76254e-07	18,Carbamidomethyl[C];	3	orf|0|-|2205245-2206880|/	232,R,R/	1|0|	target	0
0000_XuPing_MC115_T_7_20PER.32428.32428.3.0.dta	32428	3	0	MEENLESIALAESWDNGKPIR	22.2602	3.76556e-07		3	orf|0|+|1633053-1634880|/	193,R,E/	1|	target	1
0000_XuPing_MC115_T_2_20PER.35220.35220.2.0.dta	35220	2	0	GHDLGDPAIDALLAAGITTVK	25.1643	3.76895e-07		3	orf|0|+|1465190-1469177|/	951,R,V/	2|	target	0
0000_XuPing_MC115_T_13_20PER.37753.37753.3.0.dta	37753	3	0	PAPLLELDVQNEEHLSTLADR	20.7384	3.77649e-07		3	orf|0|+|3225927-3227016|/	150,K,I/	1|	target	0
0000_XuPing_MC115_T_5_20PER.29032.29032.5.0.dta	29032	5	0	ALTAVSDQTHITSVPSIEQGNNDSHAIGLGQMNLHGYLAR	20.6586	3.77876e-07		3	orf|0|+|1087250-1089980|/orf|0|+|2380540-2383270|/	636,R,E/636,R,E/	1|	target	0
0000_XuPing_MC115_T_10_20PER.25819.25819.2.0.dta	25819	2	0	ILAEANHPLVIQAETMDAGADK	29.4475	3.78292e-07		3	orf|0|-|5614903-5616190|/	400,R,A/	2|	target	0
0000_XuPing_MC115_T_8_20PER.23865.23865.2.0.dta	23865	2	0	SSFAPDGGHGLEGLVNSHALTR	21.1909	3.79201e-07		3	orf|0|+|3567058-3568588|/	224,R,T/	2|	target	0
0000_XuPing_MC115_T_10_20PER.45985.45985.4.0.dta	45985	4	0	HANNLESVLTYEGTSEVHQMVIAQALTGVSAFR	27.8968	3.80112e-07		3	orf|0|+|5357553-5358750|/	366,R,-/	1|	target	0
0000_XuPing_MC115_T_2_20PER.28229.28229.3.0.dta	28229	3	0	RMNIGQILETHLGWVAK	31.4541	3.80644e-07	2,Oxidation[M];	3	orf|0|+|1461644-1465160|/	918,R,A/	2|0|	target	1
0000_XuPing_MC115_T_12_33PER.9476.9476.3.0.dta	9476	3	0	DAEVVPAHSNAAAAHDVAEGR	21.1038	3.80759e-07		3	orf|0|-|6488499-6489519|/	161,R,A/	2|	target	0
0000_XuPing_MC115_T_7_20PER.38259.38259.3.0.dta	38259	3	0	TLFLFEHLTDAQLDTLCEAGR	24.4571	3.81521e-07	17,Carbamidomethyl[C];	3	orf|0|-|1605889-1607368|/	14,R,I/	2|0|	target	0
0000_XuPing_MC115_T_10_20PER.39664.39664.3.0.dta	39664	3	0	LLNLSENATYLVEDGEHQSILR	22.4457	3.81941e-07		3	orf|0|-|304143-305208|/	48,R,V/	2|	target	0
0000_XuPing_MC115_T_11_20PER.36854.36854.3.0.dta	36854	3	0	LALACAVVGRPELVFLDEPTAGMDAHAR	24.0148	3.82246e-07	5,Carbamidomethyl[C];	3	orf|0|-|3193717-3194689|/	156,R,I/	1|0|	target	1
0000_XuPing_MC115_T_10_20PER.31493.31493.2.0.dta	31493	2	0	LPQDVSLEGDDTIVIGDTK	24.9451	3.82591e-07		3	orf|0|+|3157283-3158345|/	73,R,I/	2|	target	0
0000_XuPing_MC115_T_1_20PER.9003.9003.4.0.dta	9003	4	0	DHNDTVDHEHMALNEIHR	25.5086	3.82897e-07		3	orf|0|+|447896-458192|/	1815,R,L/	1|	target	0
0000_XuPing_MC115_T_13_20PER.41800.41800.3.0.dta	41800	3	0	LPLLILHSPTDNTVGIENASHIFQTAR	26.7696	3.82935e-07		3	orf|0|+|6653597-6654365|/	190,R,H/	1|	target	0
0000_XuPing_MC115_T_5_20PER.32953.32953.3.0.dta	32953	3	0	ELTGGKEPNKGVNPDEVVAVGAALQAGVLK	27.3091	3.84239e-07		3	orf|0|+|796702-798640|/	351,K,G/	2|	target	2
0000_XuPing_MC115_T_5_20PER.23789.23789.4.0.dta	23789	4	0	LGATHSVVFGGFAAHELAAR	21.0697	3.84316e-07		3	orf|0|+|5482214-5484467|/	259,R,I/	2|	target	0
0000_XuPing_MC115_T_2_20PER.17899.17899.4.0.dta	17899	4	0	EHWLPAHFTGDSSAVMPGNHVATPDGR	26.2505	3.84739e-07		3	orf|0|-|6456783-6462852|/	1273,K,H/	2|	target	0
0000_XuPing_MC115_T_7_20PER.40701.40701.3.0.dta	40701	3	0	IDDLALLMTLEMGKPLAEAR	21.3426	3.85201e-07		3	orf|0|+|2571437-2573054|/	142,R,G/	1|	target	1
0000_XuPing_MC115_T_11_20PER.32633.32633.5.0.dta	32633	5	0	NISLAEVVATHGKPDLVIVGANDPDAMFGHTEECR	20.4095	3.85895e-07	27,Oxidation[M];34,Carbamidomethyl[C];	3	orf|0|-|4354445-4355441|/	132,R,K/	1|0|0|	target	1
0000_XuPing_MC115_T_13_20PER.44530.44530.3.0.dta	44530	3	0	QVLWANLDAGCLEAALHVENR	22.8492	3.86127e-07	11,Carbamidomethyl[C];	3	orf|0|-|1833213-1834329|/	328,K,S/	2|0|	target	0
0000_XuPing_MC115_T_10_20PER.20948.20948.2.0.dta	20948	2	0	TATSEVVDNPGHLDAALDR	21.6242	3.869e-07		3	orf|0|-|5918464-5919871|/	163,R,F/	1|	target	0
0000_XuPing_MC115_T_5_20PER.13001.13001.3.0.dta	13001	3	0	HVEAQVIADQHGNVVVAGTR	26.4975	3.87054e-07		3	orf|0|-|1883476-1885303|/	225,R,D/	1|	target	0
0000_XuPing_MC115_T_13_20PER.47073.47073.3.0.dta	47073	3	0	VPGAALAGSGDEGGADEFDAAFFLVQAQR	23.8005	3.88023e-07		3	orf|0|-|3114352-3115051|/	203,R,R/	1|	target	0
0000_XuPing_MC115_T_12_33PER.17746.17746.3.0.dta	17746	3	0	HLLAHTSGVAMNSADTVAQVGQR	26.2942	3.88373e-07		3	orf|0|-|4424909-4425935|/	141,R,R/	2|	target	0
0000_XuPing_MC115_T_3_20PER.34104.34104.3.1.dta	34104	3	0	DTLSVLDQLLAGSEQGANGNHITYQR	24.3725	3.88412e-07		3	orf|0|-|6349506-6351510|/	217,R,A/	2|	target	0
0000_XuPing_MC115_T_12_33PER.40230.40230.3.0.dta	40230	3	0	IDTGHDHGAGDTLAAAAACALAHGMDMPDAVAFAK	29.5013	3.88761e-07	19,Carbamidomethyl[C];	3	orf|0|-|910495-911602|/	304,R,G/	1|0|	target	0
0000_XuPing_MC115_T_10_20PER.34656.34656.2.0.dta	34656	2	0	VVNTVLADLGHETLDTSDYR	24.8262	3.89695e-07		3	orf|0|+|3127764-3128991|/	228,K,L/	2|	target	0
0000_XuPing_MC115_T_13_20PER.48106.48106.2.0.dta	48106	2	0	NVVIIDDVLATGGTLAAAAR	22.1549	3.8989e-07		3	orf|0|+|3027922-3028531|/	145,R,L/	1|	target	0
0000_XuPing_MC115_T_7_20PER.25213.25213.3.0.dta	25213	3	0	AADAVSEALLASATPVDDKK	22.8384	3.90437e-07		3	orf|0|+|1671580-1673209|/	124,K,A/	1|	target	1
0000_XuPing_MC115_T_7_20PER.41663.41663.3.0.dta	41663	3	0	VLGLNQTQESTLGLIFHWADQK	23.6184	3.91375e-07		3	orf|0|-|4815501-4817340|/	238,K,G/	2|	target	0
0000_XuPing_MC115_T_13_20PER.50212.50212.4.0.dta	50212	4	0	ALNALNSQVMTEVTAAAAELDKDPGVGAIIVTGNEK	29.9582	3.91531e-07		3	orf|0|+|5369158-5370079|/	73,K,A/	2|	target	1
0000_XuPing_MC115_T_13_20PER.22760.22760.2.0.dta	22760	2	0	TSDVGASGDGSGAPAADLDEEIR	18.6129	3.91962e-07		3	orf|0|-|6620468-6621263|/	160,R,A/	1|	target	0
0000_XuPing_MC115_T_10_20PER.41116.41116.5.0.dta	41116	5	0	DQITDIVHLHSAPTESDVLFGSELTALQGTHPGYR	23.4304	3.92041e-07		3	orf|0|+|1963973-1965173|/	213,R,L/	1|	target	0
0000_XuPing_MC115_T_5_20PER.22541.22541.2.0.dta	22541	2	0	LHAVLDNCHPSAILTTTEAAEGVR	22.958	3.92158e-07	8,Carbamidomethyl[C];	3	orf|0|-|6462368-6464456|/	184,R,K/	2|0|	target	0
0000_XuPing_MC115_T_7_20PER.35917.35917.4.0.dta	35917	4	0	PVGVPAIVVRPDGGVDSASGALEHDTDGSGAAVLAALAR	17.6462	3.92158e-07		3	orf|0|-|4313004-4314630|/	109,R,L/	1|	target	1
0000_XuPing_MC115_T_10_20PER.34524.34524.3.0.dta	34524	3	0	ALAALDGWCTDALSYGGHDTESPR	19.7124	3.92943e-07	9,Carbamidomethyl[C];	3	orf|0|-|4268805-4270164|/	415,K,L/	1|0|	target	0
0000_XuPing_MC115_T_8_20PER.32009.32009.4.0.dta	32009	4	0	GIDEGATLVAGGTGRPDGLDTGYYVKPTVFADVTNDMTIAR	36.7363	3.92943e-07	37,Oxidation[M];	3	orf|0|+|528500-529964|/	348,K,E/	1|0|	target	2
0000_XuPing_MC115_T_10_20PER.34519.34519.4.0.dta	34519	4	0	LQDVAANTFVHHALVDYVVR	20.4709	3.94637e-07		3	orf|0|+|3222074-3223265|/	259,R,I/	1|	target	0
0000_XuPing_MC115_T_11_20PER.43856.43856.4.0.dta	43856	4	0	LGLETSAEGVDWLLAQSEKPDLVFEATSAYVHR	28.3471	3.9511e-07		3	orf|0|-|5998245-5999256|/	79,K,D/	1|	target	1
0000_XuPing_MC115_T_10_20PER.32773.32773.6.1.dta	32773	6	0	VGGTALTLDVTADDAVDKITAHVTEHHGGK	18.7163	3.95506e-07		3	orf|0|-|414926-416300|/	262,K,V/	1|	target	1
0000_XuPing_MC115_T_8_20PER.37229.37229.3.0.dta	37229	3	0	LLGPLADDCDGVVGLMLGDKR	23.0604	3.95783e-07	9,Carbamidomethyl[C];	3	orf|0|-|2458951-2460526|/	169,R,S/	2|0|	target	1
0000_XuPing_MC115_T_8_20PER.26666.26666.3.0.dta	26666	3	0	MANVSLRPAAEDLSTDDLIAR	20.0472	3.96734e-07		3	orf|0|-|4545553-4547107|/	389,R,V/	1|	target	1
0000_XuPing_MC115_T_11_20PER.45027.45027.4.0.dta	45027	4	0	GVTVTEVAPDRLPDAAVEHDVVVGSLVQSADGALLDLAGVR	25.6194	3.97051e-07		3	orf|0|+|1049905-1051114|/	172,R,E/	1|	target	1
0000_XuPing_MC115_T_12_33PER.20524.20524.3.0.dta	20524	3	0	GVDLTVNSGETHALMGPNGSGK	19.2214	3.9717e-07		3	orf|0|+|3199895-3200690|/	34,K,S/	1|	target	0
0000_XuPing_MC115_T_8_20PER.36193.36193.4.1.dta	36193	4	0	GVDTSNLLISADAHLLMPYHVAIDK	21.3499	3.9717e-07		3	orf|0|+|844208-845516|/	95,R,V/	2|	target	0
0000_XuPing_MC115_T_8_20PER.21063.21063.3.0.dta	21063	3	0	FYAGCQNVDTVESVAAEHAR	21.7709	3.97568e-07	5,Carbamidomethyl[C];	3	orf|0|-|5341335-5342931|/	132,R,E/	2|0|	target	0
0000_XuPing_MC115_T_12_33PER.31437.31437.3.0.dta	31437	3	0	AAVDSVAAERPGLAITTSSLNEPADQALIEAGK	26.8433	3.98603e-07		3	orf|0|-|5816598-5817522|/	89,K,Q/	2|	target	1
0000_XuPing_MC115_T_13_20PER.40824.40824.3.0.dta	40824	3	0	LFIADDLLLQESEGKTELSPADR	22.9295	3.99121e-07		3	orf|0|+|6872947-6873895|/	122,K,K/	2|	target	1
0000_XuPing_MC115_T_8_20PER.37689.37689.3.0.dta	37689	3	0	HDLSESFPDGEFDLVSAQFLHSTVR	28.158	3.9972e-07		3	orf|0|-|4393186-4394884|/	450,R,L/	1|	target	0
0000_XuPing_MC115_T_10_20PER.41847.41847.3.0.dta	41847	3	0	YHALIEGVSEVFITGVHPIEDQSVALR	23.8565	4.002e-07		3	orf|0|+|2854546-2855602|/	268,R,L/	2|	target	0
0000_XuPing_MC115_T_13_20PER.13325.13325.3.0.dta	13325	3	0	RAEVFGAAGASNDDAAGGQAVR	23.5622	4.00641e-07		3	orf|0|+|2827778-2829695|/	385,R,T/	1|	target	1
0000_XuPing_MC115_T_10_20PER.44307.44307.3.0.dta	44307	3	0	LLDEYADVIHLPVDIVVADK	19.7137	4.00921e-07		3	orf|0|+|3158338-3159577|/	268,R,F/	1|	target	0
0000_XuPing_MC115_T_10_20PER.42721.42721.3.0.dta	42721	3	0	MFFDAELSQMQTHVSDTSVVLSMDNNR	23.3219	4.01162e-07		3	CON_IPI00009867.3/CON_IPI00697851.1/CON_IPI00139301.3/	304,K,N/305,K,S/298,K,S/	1|	target	0
0000_XuPing_MC115_T_8_20PER.25289.25289.2.0.dta	25289	2	0	AGSVAINHGFDLSAPFGGYKR	24.2529	4.01483e-07		3	orf|0|+|528500-529964|/	439,R,S/	1|	target	1
0000_XuPing_MC115_T_10_20PER.18502.18502.2.0.dta	18502	2	0	SGELTETTFTASEPGHVVPHGER	22.8802	4.02206e-07		3	orf|0|-|6116403-6117627|/	112,K,T/	2|	target	0
0000_XuPing_MC115_T_11_20PER.45055.45055.3.0.dta	45055	3	0	AGITLSDENFAGLLTEAIQHATR	23.0679	4.02569e-07		3	orf|0|+|6259094-6260135|/	278,K,I/	2|	target	0
0000_XuPing_MC115_T_11_20PER.36316.36316.2.0.dta	36316	2	0	NPESQAQLVAQGVAEQLSNR	19.8145	4.04829e-07		3	orf|0|+|1540774-1541668|/	129,K,V/	1|	target	0
0000_XuPing_MC115_T_13_20PER.51077.51077.2.0.dta	51077	2	0	AASEAGIEGLDELFAGPTAIAFVK	20.7425	4.05924e-07		3	orf|0|+|1458520-1459216|/	116,R,G/	1|	target	0
0000_XuPing_MC115_T_8_20PER.34692.34692.3.0.dta	34692	3	0	HGDAVYSEDGSTVDQQVAALLAGR	24.0351	4.06208e-07		3	orf|0|-|3575328-3576984|/	385,R,R/	1|	target	0
0000_XuPing_MC115_T_11_20PER.43583.43583.3.0.dta	43583	3	0	TVGDVTCTGCVESTAATVEQVIAETAVSR	23.4618	4.06899e-07	7,Carbamidomethyl[C];10,Carbamidomethyl[C];	3	orf|0|-|5074394-5075327|/	255,R,L/	1|0|0|	target	0
0000_XuPing_MC115_T_12_33PER.35822.35822.2.0.dta	35822	2	0	TTYTSLDGVFAAGDLVDHTYR	20.7137	4.07021e-07		3	orf|0|+|6976992-6977958|/	277,R,Q/	1|	target	0
0000_XuPing_MC115_T_7_20PER.35905.35905.2.0.dta	35905	2	0	FLADEPIELLDGEGSAVIKR	21.4072	4.07306e-07		3	orf|0|-|6516736-6518095|/	107,K,S/	1|	target	1
0000_XuPing_MC115_T_7_20PER.36565.36565.3.0.dta	36565	3	0	VPLMGADGYFALINQTEHVGR	23.646	4.07306e-07		3	orf|0|+|1829072-1830839|/	421,K,Q/	1|	target	0
0000_XuPing_MC115_T_11_20PER.32678.32678.4.0.dta	32678	4	0	LTGDDVPADLAALTGKDEDRDVEVVAVR	16.5758	4.0751e-07		3	orf|0|+|5205961-5206909|/	40,R,T/	1|	target	2
0000_XuPing_MC115_T_11_20PER.40119.40119.3.0.dta	40119	3	0	GLAEEADGVQLMKPMPTLDDLLAR	20.4971	4.08367e-07		3	orf|0|+|3570103-3571024|/	116,K,G/	1|	target	1
0000_XuPing_MC115_T_5_20PER.28209.28209.3.0.dta	28209	3	0	IAAGEPLAIGQDDITLTGHAVEAR	19.4644	4.08489e-07		3	orf|0|-|4806299-4809860|/	840,R,V/	1|	target	0
0000_XuPing_MC115_T_10_20PER.37464.37464.4.0.dta	37464	4	0	AGEFDVIVAGGQESMSQAPHLLPK	22.1264	4.0853e-07		3	orf|0|-|5015427-5016678|/	128,R,S/	1|	target	0
0000_XuPing_MC115_T_10_20PER.13993.13993.3.0.dta	13993	3	0	LLEGEDAHLSSQQASGQSYSSR	24.415	4.09184e-07		3	CON_IPI00217963.3/	419,R,E/	1|	target	0
0000_XuPing_MC115_T_10_20PER.49493.49493.2.0.dta	49493	2	0	DLVSGENVFFCATGVTDGDLLK	21.6298	4.09184e-07	11,Carbamidomethyl[C];	3	orf|0|+|5329619-5331044|/	399,K,G/	1|0|	target	0
0000_XuPing_MC115_T_3_20PER.32531.32531.3.0.dta	32531	3	0	GLDPVETPEEYEAAWHEVLPQVK	19.9783	4.09471e-07		3	orf|0|+|1956516-1959426|/	525,R,A/	1|	target	0
0000_XuPing_MC115_T_6_20PER.31112.31112.3.0.dta	31112	3	0	VPLMGADGYFALINQTEHVGR	23.8189	4.09471e-07		3	orf|0|+|1829072-1830839|/	421,K,Q/	1|	target	0
0000_XuPing_MC115_T_7_20PER.12745.12745.3.0.dta	12745	3	0	ALDSGDHQTAMQQASSIR	22.0385	4.09512e-07		3	orf|0|-|6138433-6139903|/	391,R,A/	1|	target	0
0000_XuPing_MC115_T_11_20PER.22326.22326.2.0.dta	22326	2	0	IDKGLAEEADGVQLMK	23.7346	4.09594e-07		3	orf|0|+|3570103-3571024|/	113,K,P/	1|	target	1
0000_XuPing_MC115_T_10_20PER.35755.35755.3.0.dta	35755	3	0	LGGQSVSQFQLALTGIDHSAADR	24.2912	4.10044e-07		3	orf|0|+|3129141-3130134|/	284,R,A/	2|	target	0
0000_XuPing_MC115_T_10_20PER.38332.38332.3.0.dta	38332	3	0	AVIDGVEQLVHDGSALQYPAPNK	17.6042	4.10126e-07		3	orf|0|-|6320516-6321689|/	221,R,Y/	1|	target	0
0000_XuPing_MC115_T_13_20PER.42828.42828.3.0.dta	42828	3	0	AVAFVHDFVNSGRPVAVICHGPWTLIEAGVAK	30.0607	4.10414e-07	19,Carbamidomethyl[C];	3	orf|0|-|616507-617134|/	115,K,G/	1|0|	target	1
0000_XuPing_MC115_T_13_20PER.26947.26947.2.0.dta	26947	2	0	TFVSASEAKPLVCLDADGNK	20.9106	4.10455e-07	13,Carbamidomethyl[C];	3	orf|0|+|6411665-6412247|/	102,K,F/	1|0|	target	1
0000_XuPing_MC115_T_5_20PER.17700.17700.3.0.dta	17700	3	0	ISHVINYDIPHDTESYVHR	21.5908	4.11071e-07		3	orf|0|-|5136619-5138365|/	329,R,I/	1|	target	0
0000_XuPing_MC115_T_11_20PER.24039.24039.2.0.dta	24039	2	0	VLSLAQDTADRLTSTAK	22.9765	4.11153e-07		3	orf|0|-|4299992-4300835|/	124,R,A/	1|	target	1
0000_XuPing_MC115_T_5_20PER.31094.31094.4.0.dta	31094	4	0	ASAAVEHGDTHTVSADFTPGSDTFAVTLDGLR	23.6329	4.12141e-07		3	orf|0|-|4806299-4809860|/	1039,R,T/	1|	target	0
0000_XuPing_MC115_T_13_20PER.27074.27074.4.0.dta	27074	4	0	HTELPIHGVQFHPESILTQGGHR	28.1755	4.13173e-07		3	orf|0|+|47554-48235|/	166,R,M/	1|	target	0
0000_XuPing_MC115_T_13_20PER.29709.29709.2.0.dta	29709	2	0	GDFALITQDNLVHGSDSPESAAR	24.3445	4.13173e-07		3	orf|0|-|4713448-4714027|/	158,R,E/	2|	target	0
0000_XuPing_MC115_T_8_20PER.17520.17520.3.0.dta	17520	3	0	IYAESFKGPEHLAEVQQAAK	22.7737	4.13545e-07		3	orf|0|+|2209999-2211859|/	592,K,D/	2|	target	1
0000_XuPing_MC115_T_9_20PER.13265.13265.2.0.dta	13265	2	0	AGTDGNQVHLALGSGASVGK	28.0623	4.14165e-07		3	orf|0|+|496-1690|/	215,K,D/	2|	target	0
0000_XuPing_MC115_T_13_20PER.46467.46467.3.0.dta	46467	3	0	VLIHQPALSGVIQGQFSDLEIQAAEIER	23.4606	4.16158e-07		3	orf|0|-|4761503-4762472|/	240,R,M/	1|	target	0
0000_XuPing_MC115_T_12_33PER.41656.41656.2.0.dta	41656	2	0	SSHTWFVLTHLLGLPGVR	23.1561	4.17242e-07		3	orf|0|-|1886080-1886974|/	253,R,N/	1|	target	0
0000_XuPing_MC115_T_13_20PER.44377.44377.4.0.dta	44377	4	0	GFGFIAPEDGSADVFVHYTEIQGSGFR	22.6695	4.17952e-07		3	orf|0|-|6230013-6230322|/	49,K,T/	2|	target	0
0000_XuPing_MC115_T_10_20PER.47461.47461.4.0.dta	47461	4	0	RVIEALDCPVMHDDQHGTAIVVLAALLGAVK	28.6568	4.18244e-07	8,Carbamidomethyl[C];	3	orf|0|-|5155972-5157166|/	162,R,V/	2|0|	target	1
0000_XuPing_MC115_T_10_20PER.19713.19713.4.1.dta	19713	4	0	LTHEVGGLVVVDHSAAAPYR	20.0131	4.18495e-07		3	orf|0|-|6419414-6420725|/	220,K,L/	1|	target	0
0000_XuPing_MC115_T_13_20PER.43465.43465.3.1.dta	43465	3	0	AMGIEYDAVGGLTMGADPLAHGVAMVTGK	26.1518	4.18663e-07	14,Oxidation[M];	3	orf|0|+|6581265-6582045|/	134,K,A/	1|0|	target	0
0000_XuPing_MC115_T_7_20PER.36035.36035.3.0.dta	36035	3	0	RAYDVHPLVHALLDEGVPFEEFQAK	25.2314	4.18663e-07		3	orf|0|+|4415501-4417391|/	395,R,W/	1|	target	1
0000_XuPing_MC115_T_7_20PER.32504.32504.4.0.dta	32504	4	0	KPVWFFAYPGKPSELAPEDAQVHTLAPADLEK	25.897	4.19501e-07		3	orf|0|-|4434382-4436137|/	347,R,L/	1|	target	2
0000_XuPing_MC115_T_11_20PER.37529.37529.3.0.dta	37529	3	0	IENLDPEAAAIFAHMGNYQAVR	20.4544	4.20004e-07		3	orf|0|+|118733-119894|/	143,K,T/	2|	target	0
0000_XuPing_MC115_T_2_20PER.35678.35678.3.0.dta	35678	3	0	AALEAAALADEKVQAFLAGATPK	27.6297	4.20719e-07		3	orf|0|-|6959135-6962090|/	948,K,K/	2|	target	1
0000_XuPing_MC115_T_5_20PER.37430.37430.3.0.dta	37430	3	0	GVNPDEVVAVGAALQAGVLKGEVK	21.6055	4.20719e-07		3	orf|0|+|796702-798640|/	361,K,D/	1|	target	1
0000_XuPing_MC115_T_11_20PER.31116.31116.4.0.dta	31116	4	0	TISVCDRGDAVCDYDPDADEVTAAAIAVHTSYAR	24.6952	4.20972e-07	5,Carbamidomethyl[C];12,Carbamidomethyl[C];	3	orf|0|+|1503831-1504785|/	215,R,S/	2|0|0|	target	1
0000_XuPing_MC115_T_13_20PER.41453.41453.2.0.dta	41453	2	0	IQGGFLDFDAAIATPDQMAK	25.8982	4.2114e-07	18,Oxidation[M];	3	orf|0|+|1439502-1440714|/	272,K,V/	1|0|	target	0
0000_XuPing_MC115_T_13_20PER.51543.51543.5.0.dta	51543	5	0	NLGVHTHLEDDHAVAAGNLLADETVISQLLNGYTTSSAETFEDR	23.5081	4.21519e-07		3	orf|0|-|1773494-1774532|/	221,K,L/	1|	target	0
0000_XuPing_MC115_T_12_33PER.27904.27904.4.0.dta	27904	4	0	AVSLHPGIEADQVADNTSFEVHGLDTAETTR	22.4523	4.2211e-07		3	orf|0|+|6068009-6068810|/	210,R,L/	1|	target	0
0000_XuPing_MC115_T_12_33PER.32034.32034.3.0.dta	32034	3	0	TPGLIATDVDGTLLDEDERVTPR	19.0488	4.22279e-07		3	orf|0|-|6479121-6480375|/	149,K,T/	2|	target	1
0000_XuPing_MC115_T_10_20PER.45714.45714.4.0.dta	45714	4	0	ALHAAADSVLANVDAVLAANAADVDAAR	22.6304	4.22574e-07		3	orf|0|-|4675223-4676495|/	48,R,Q/	1|	target	0
0000_XuPing_MC115_T_5_20PER.24723.24723.3.0.dta	24723	3	0	LVGDTGEIVSIEHYGESADDK	19.5084	4.2287e-07		3	orf|0|-|3177578-3179669|/	653,K,T/	1|	target	0
0000_XuPing_MC115_T_6_20PER.17457.17457.3.0.dta	17457	3	0	GEGQWALGYREPLNANEQAK	18.6238	4.23209e-07		3	orf|0|+|4614432-4616184|/	40,R,K/	1|	target	1
0000_XuPing_MC115_T_10_20PER.25829.25829.3.0.dta	25829	3	0	ILAEANHPLVIQAETMDAGADK	22.1088	4.23717e-07		3	orf|0|-|5614903-5616190|/	400,R,A/	2|	target	0
0000_XuPing_MC115_T_13_20PER.33200.33200.2.0.dta	33200	2	0	LGMTQVFDENNKVVPVTVVK	21.9079	4.24905e-07		3	orf|0|+|1537553-1538270|/	32,K,A/	1|	target	1
0000_XuPing_MC115_T_5_20PER.27996.27996.3.0.dta	27996	3	0	IASAMAHDEGWLAEHMLILK	35.9282	4.255e-07	16,Oxidation[M];	3	orf|0|+|287768-289631|/	247,R,L/	1|0|	target	0
0000_XuPing_MC115_T_8_20PER.24793.24793.3.0.dta	24793	3	0	AASDVTGHAVGIMADLQGPK	23.2797	4.2567e-07		3	orf|0|+|3308823-3310266|/	61,R,I/	2|	target	0
0000_XuPing_MC115_T_10_20PER.34520.34520.3.0.dta	34520	3	0	YLEDAAELDVPAKVDDDVADEIR	22.5371	4.25713e-07		3	orf|0|+|2478403-2479525|/	277,K,Q/	2|	target	1
0000_XuPing_MC115_T_7_20PER.29134.29134.3.0.dta	29134	3	0	HYIGGILHHAPSLLAFTNPTVNSYK	29.4628	4.26907e-07		3	orf|0|+|4374819-4376337|/	331,R,R/	1|	target	0
0000_XuPing_MC115_T_8_20PER.31792.31792.4.0.dta	31792	4	0	AHVFHSWSAQEEISPMTVTAAQGSYLWDGDGNR	24.9725	4.27548e-07		3	orf|0|+|2531167-2532928|/	157,R,L/	1|	target	0
0000_XuPing_MC115_T_13_20PER.18419.18419.3.0.dta	18419	3	0	HLLAHTSGVAMNSADTVAQVGQR	21.9458	4.27804e-07		3	orf|0|-|4424909-4425935|/	141,R,R/	1|	target	0
0000_XuPing_MC115_T_12_33PER.41568.41568.3.0.dta	41568	3	0	TVLWGWAGKPIDDDTLADIAALR	19.291	4.28575e-07		3	orf|0|-|4271070-4272375|/	362,R,D/	1|	target	1
0000_XuPing_MC115_T_12_33PER.14545.14545.3.0.dta	14545	3	0	VVGDHTVGVLVQANHGAR	21.6223	4.28961e-07		3	orf|0|+|2168048-2169182|/	199,R,E/	1|	target	0
0000_XuPing_MC115_T_11_20PER.35834.35834.3.1.dta	35834	3	0	TDVLADPAKDEALQDFFGR	19.5275	4.29004e-07		3	orf|0|-|4677478-4678630|/	271,R,L/	1|	target	1
0000_XuPing_MC115_T_12_33PER.36106.36106.4.0.dta	36106	4	0	FTLLDWDCDHMVAQAKPAETAELIR	18.5068	4.29047e-07	8,Carbamidomethyl[C];	3	orf|0|-|2016437-2017229|/	235,K,R/	2|0|	target	1
0000_XuPing_MC115_T_11_20PER.30808.30808.5.0.dta	30808	5	0	NISLAEVVATHGKPDLVIVGANDPDAMFGHTEECRK	22.4425	4.29261e-07	27,Oxidation[M];34,Carbamidomethyl[C];	3	orf|0|-|4354445-4355441|/	132,R,L/	1|0|0|	target	2
0000_XuPing_MC115_T_12_33PER.26598.26598.2.0.dta	26598	2	0	VTGFYKDVVLLDQPSVSDNKK	24.6393	4.29476e-07		3	orf|0|+|2605830-2606670|/	235,R,T/	1|	target	2
0000_XuPing_MC115_T_1_20PER.32685.32685.4.0.dta	32685	4	0	GADVIALDDAETAATLADTPAHPLTAGELGAFASDSTR	26.2476	4.29476e-07		3	orf|0|+|19019-41621|/	2723,R,L/	1|	target	0
0000_XuPing_MC115_T_8_20PER.41899.41899.3.0.dta	41899	3	0	LQLAHVAEAMAVVAAETIAGAETLPLGDYR	30.1433	4.29648e-07	10,Oxidation[M];	3	orf|0|+|989521-990922|/	316,K,M/	2|0|	target	0
0000_XuPing_MC115_T_5_20PER.40432.40432.4.0.dta	40432	4	0	LASLMDIDPIYVWTHDSIGLGEDGPTHQPIEHLAALR	27.561	4.29734e-07		3	orf|0|-|3177578-3179669|/	477,R,A/	1|	target	0
0000_XuPing_MC115_T_10_20PER.45616.45616.3.0.dta	45616	3	0	LGIEIDYVTETEALGTGGAIANVADKLR	22.5807	4.30121e-07		3	orf|0|+|1901966-1903301|/	161,K,H/	1|	target	1
0000_XuPing_MC115_T_10_20PER.33612.33612.3.0.dta	33612	3	0	LGSAGIGVGVSLHDSAICVLR	19.2743	4.30336e-07	18,Carbamidomethyl[C];	3	orf|0|-|2205245-2206880|/	232,R,R/	1|0|	target	0
0000_XuPing_MC115_T_11_20PER.19477.19477.2.0.dta	19477	2	0	GSAAPVDSSANSDASGFGQFNR	22.5042	4.30336e-07		3	orf|0|-|4299992-4300835|/	256,R,G/	2|	target	0
0000_XuPing_MC115_T_8_20PER.20395.20395.2.0.dta	20395	2	0	SPADIELVHEVMDR	29.1657	4.30465e-07	12,Oxidation[M];	3	orf|0|+|3308823-3310266|/	203,R,V/	1|0|	target	0
0000_XuPing_MC115_T_2_20PER.36987.36987.3.0.dta	36987	3	0	FGFSEIMMGTLEKDTTSGTDEALLDIYRK	25.3849	4.30594e-07		3	orf|0|+|1461644-1465160|/	245,R,L/	2|	target	2
0000_XuPing_MC115_T_13_20PER.46535.46535.3.0.dta	46535	3	0	FILEQAAGALEGLTDEHLAR	20.2294	4.30982e-07		3	orf|0|-|6834032-6834896|/	177,R,V/	1|	target	0
0000_XuPing_MC115_T_7_20PER.34869.34869.3.0.dta	34869	3	0	VAEVVGDADAGAATIHAVTSLPMMTQR	20.2403	4.31629e-07		3	orf|0|+|3231946-3233878|/	318,R,D/	1|	target	0
0000_XuPing_MC115_T_7_20PER.38725.38725.3.0.dta	38725	3	0	NHAVVLPDADLDLAADAMVNAGFGSAGER	23.8843	4.31801e-07		3	orf|0|+|2530011-2531529|/	261,K,C/	1|	target	0
0000_XuPing_MC115_T_4_20PER.33774.33774.3.0.dta	33774	3	0	VVDFTDEILGRPTGAEHDATNDAALLAAVNAPR	30.5841	4.31888e-07		3	orf|0|+|2250913-2253127|/	137,K,G/	1|	target	1
0000_XuPing_MC115_T_5_20PER.22997.22997.4.0.dta	22997	4	0	LADEHAEQFVAEEVSQTGKPVR	21.959	4.3206e-07		3	orf|0|+|1759454-1760948|/	80,K,L/	1|	target	1
0000_XuPing_MC115_T_13_20PER.44998.44998.4.0.dta	44998	4	0	VVIITGAGSGIGQATAQVLLDAGHHVVLAGR	23.9153	4.33055e-07		3	orf|0|+|2096386-2097199|/	29,K,R/	2|	target	0
0000_XuPing_MC115_T_12_33PER.39904.39904.3.0.dta	39904	3	0	NGVFNFPQSGTHNWAYWGQQLQAMKPDLQR	21.6829	4.33099e-07		3	orf|0|-|6467136-6468222|/	324,K,V/	2|	target	1
0000_XuPing_MC115_T_7_20PER.34859.34859.2.0.dta	34859	2	0	TDDVAGDGTTTATVLAQALVR	21.8084	4.34183e-07		3	orf|0|+|965428-967165|/	117,K,E/	1|	target	0
0000_XuPing_MC115_T_12_33PER.36539.36539.2.0.dta	36539	2	0	ACAVEPTGMAAVLGGDEAEVLAR	21.2616	4.34443e-07	2,Carbamidomethyl[C];	3	orf|0|+|4411998-4412988|/	146,K,L/	1|0|	target	0
0000_XuPing_MC115_T_12_33PER.20453.20453.2.0.dta	20453	2	0	LYAEAGLDGEKETIAYCR	25.0685	4.354e-07	17,Carbamidomethyl[C];	3	orf|0|+|5859674-5860541|/	228,K,I/	2|0|	target	1
0000_XuPing_MC115_T_13_20PER.48503.48503.3.0.dta	48503	3	0	VAGLDAGADDYLPKPFALEELLAR	20.7253	4.35487e-07		3	orf|0|-|5569547-5570246|/	92,R,M/	2|	target	1
0000_XuPing_MC115_T_8_20PER.36910.36910.4.0.dta	36910	4	0	EAALYAEQCKDVDIIITTALIPGRPAPR	21.1395	4.35749e-07	9,Carbamidomethyl[C];	3	orf|0|-|4188153-4189737|/orf|0|-|134174-135782|/	254,R,I/262,R,I/	1|0|	target	2
0000_XuPing_MC115_T_10_20PER.46077.46077.2.0.dta	46077	2	0	TDLEMQIEGLKEELAYLR	23.028	4.36403e-07		3	CON_IPI00217963.3/	234,R,K/	1|	target	1
0000_XuPing_MC115_T_7_20PER.34198.34198.2.0.dta	34198	2	0	TNDVAGDGTTTATVLAQALVR	21.1061	4.36446e-07		3	orf|0|+|1671580-1673209|/	82,K,A/	1|	target	0
0000_XuPing_MC115_T_11_20PER.40214.40214.3.0.dta	40214	3	0	ITGWGQDGPLAQTAGHDINYLSQTGALSAIGYR	24.1069	4.36577e-07		3	orf|0|-|5817550-5820391|/	699,R,D/	1|	target	0
0000_XuPing_MC115_T_11_20PER.32392.32392.4.0.dta	32392	4	0	TIEGKPSATYLWEDKGVVPLLK	18.401	4.36796e-07		3	orf|0|+|3570103-3571024|/	91,R,I/	1|	target	2
0000_XuPing_MC115_T_12_33PER.33263.33263.3.0.dta	33263	3	0	KLTVAATQVPHAEILEFIK	22.3992	4.37977e-07		3	orf|0|+|3130900-3131755|/	49,K,N/	1|	target	1
0000_XuPing_MC115_T_11_20PER.40389.40389.3.0.dta	40389	3	0	IWAEAGFRPVDPAVAAEFAADFPAPEK	29.6697	4.3881e-07		3	orf|0|-|4620410-4621517|/	308,K,L/	2|	target	1
0000_XuPing_MC115_T_13_20PER.26534.26534.3.0.dta	26534	3	0	GASSGGIVTQEAPIHVSNVMVVDSDGKPTR	26.9152	4.38853e-07		3	orf|0|+|1562331-1562646|/	52,R,V/	1|	target	1
0000_XuPing_MC115_T_6_20PER.35247.35247.3.0.dta	35247	3	0	AAVEEGIVAGGGVALLQSAPSLEELSLTGDEATGANIVR	25.3175	4.40304e-07		3	orf|0|+|965428-967165|/	440,K,V/	2|	target	0
0000_XuPing_MC115_T_10_20PER.47516.47516.4.0.dta	47516	4	0	RVIEALDCPVMHDDQHGTAIVVLAALLGAVK	25.2229	4.40921e-07	8,Carbamidomethyl[C];	3	orf|0|-|5155972-5157166|/	162,R,V/	1|0|	target	1
0000_XuPing_MC115_T_10_20PER.21767.21767.2.0.dta	21767	2	0	FFGGGCTTQSIVMR	26.0108	4.40965e-07	6,Carbamidomethyl[C];13,Oxidation[M];	3	orf|0|+|5329619-5331044|/	424,R,S/	1|0|0|	target	0
0000_XuPing_MC115_T_13_20PER.42053.42053.3.0.dta	42053	3	0	ELMAGLHTDPDSVLNTTFDEGHDELVLVK	23.889	4.41097e-07		3	orf|0|-|6165866-6166973|/	220,K,Q/	2|	target	0
0000_XuPing_MC115_T_8_20PER.43076.43076.4.0.dta	43076	4	0	AAVEEGIVAGGGVALLQSAPSLEELSLTGDEATGANIVR	25.9227	4.41362e-07		3	orf|0|+|965428-967165|/	440,K,V/	1|	target	0
0000_XuPing_MC115_T_5_20PER.28130.28130.3.0.dta	28130	3	0	IAAGEPLAIGQDDITLTGHAVEAR	20.7093	4.41627e-07		3	orf|0|-|4806299-4809860|/	840,R,V/	2|	target	0
0000_XuPing_MC115_T_13_20PER.21411.21411.3.0.dta	21411	3	0	ADGVATTHHSGDEVATGYALLR	25.552	4.41671e-07		3	orf|0|+|6586629-6587139|/	120,R,A/	2|	target	0
0000_XuPing_MC115_T_8_20PER.30763.30763.3.0.dta	30763	3	0	VASDLPAGHALDLGCGEGGDAVWLAER	27.2353	4.42025e-07	15,Carbamidomethyl[C];	3	orf|0|-|4393186-4394884|/	389,K,G/	1|0|	target	0
0000_XuPing_MC115_T_9_20PER.30847.30847.4.1.dta	30847	4	0	LTRPGGVVLYATCSPHLAETVGVVADAIR	28.5972	4.42334e-07	13,Carbamidomethyl[C];	3	orf|0|+|3138705-3140241|/	434,R,R/	2|0|	target	1
0000_XuPing_MC115_T_9_20PER.23542.23542.3.0.dta	23542	3	0	LEMMHGDAHPGNFMLLPDGR	29.0877	4.43619e-07		3	orf|0|-|2032239-2033574|/	280,R,M/	1|	target	0
0000_XuPing_MC115_T_5_20PER.39903.39903.4.0.dta	39903	4	0	SDKTPWYEGPALLAHLEDVYIAGDR	24.5688	4.43796e-07		3	orf|0|-|5072541-5074551|/	246,K,N/	2|	target	1
0000_XuPing_MC115_T_13_20PER.40071.40071.3.0.dta	40071	3	0	LDADTEGLLLLTNDGELAHR	21.019	4.44818e-07		3	orf|0|-|3804916-3805753|/	142,R,L/	1|	target	0
0000_XuPing_MC115_T_10_20PER.46698.46698.2.0.dta	46698	2	0	APDFTIDSTQIAGGAQGLLDEISISK	23.2752	4.44996e-07		3	orf|0|+|5497264-5498992|/	450,K,I/	1|	target	0
0000_XuPing_MC115_T_12_33PER.9480.9480.3.0.dta	9480	3	0	DAEVVPAHSNAAAAHDVAEGR	19.1824	4.45041e-07		3	orf|0|-|6488499-6489519|/	161,R,A/	1|	target	0
0000_XuPing_MC115_T_5_20PER.33771.33771.3.0.dta	33771	3	0	EFNTIAVDDGIAMGHSGMLYSLPSR	18.7761	4.45486e-07		3	orf|0|+|1380537-1382445|/	90,R,D/	1|	target	0
0000_XuPing_MC115_T_5_20PER.37273.37273.3.0.dta	37273	3	0	TQLLMDAVADKLEIQVSQNDLTER	24.1503	4.45709e-07		3	orf|0|-|4762877-4764410|/	394,K,L/	1|	target	1
0000_XuPing_MC115_T_13_20PER.36839.36839.2.0.dta	36839	2	0	YAADPYDIGMHAAIADLR	22.2907	4.46065e-07		3	orf|0|+|2204028-2204922|/	202,R,F/	1|	target	0
0000_XuPing_MC115_T_7_20PER.38910.38910.2.0.dta	38910	2	0	DLVNAGAVELVAATVDHGVSSEAAR	24.9745	4.47943e-07		3	orf|0|+|2449053-2450571|/	347,R,A/	1|	target	0
0000_XuPing_MC115_T_8_20PER.35070.35070.3.0.dta	35070	3	0	AEASDVANAVLDGADAVMLSGETSVGK	28.4309	4.48032e-07	18,Oxidation[M];	3	orf|0|+|3308823-3310266|/	299,R,Y/	2|0|	target	0
0000_XuPing_MC115_T_10_20PER.20739.20739.3.0.dta	20739	3	0	DALLVSSGANTVTANHPDMAEK	19.2717	4.48077e-07		3	orf|0|-|6221177-6222401|/	336,R,V/	1|	target	0
0000_XuPing_MC115_T_11_20PER.29617.29617.3.0.dta	29617	3	0	LAVAGDSAGGNLAAAVALHYR	18.0543	4.48795e-07		3	orf|0|+|3898864-3899887|/	176,R,D/	1|	target	0
0000_XuPing_MC115_T_13_20PER.27873.27873.3.0.dta	27873	3	0	MNLNHFEAIALVQK	26.373	4.49244e-07	1,Oxidation[M];	3	orf|0|+|3159580-3160366|/	13,K,I/	1|0|	target	0
0000_XuPing_MC115_T_5_20PER.10495.10495.2.0.dta	10495	2	0	MNTGGVHGSALGADEVAATK	27.5582	4.49603e-07	1,Oxidation[M];	3	orf|0|-|3177578-3179669|/	277,K,K/	1|0|	target	0
0000_XuPing_MC115_T_10_20PER.44244.44244.3.1.dta	44244	3	0	LFTSESVTEGHPDKICDAISDSVLDALLEQDPK	28.8299	4.49918e-07	16,Carbamidomethyl[C];	3	orf|0|+|3127764-3128991|/	15,R,S/	2|0|	target	1
0000_XuPing_MC115_T_10_20PER.44507.44507.2.0.dta	44507	2	0	HLDTVSFEEMLEMAACGAK	22.9306	4.50593e-07	16,Carbamidomethyl[C];	3	orf|0|-|6321558-6323085|/	279,R,V/	1|0|	target	0
0000_XuPing_MC115_T_5_20PER.36677.36677.3.0.dta	36677	3	0	YYMDYTGTGNSLNVGHPHALQLIMDSLR	23.4926	4.50864e-07		3	orf|0|+|6567787-6569938|/	317,R,Y/	2|	target	0
0000_XuPing_MC115_T_13_20PER.34182.34182.3.0.dta	34182	3	0	GPPSGSAQADQEGVAEAIAFAR	21.5332	4.52218e-07		3	orf|0|-|909858-910575|/	96,K,G/	1|	target	0
0000_XuPing_MC115_T_13_20PER.44096.44096.3.0.dta	44096	3	0	TDTVDVVLGLESGADDYVMKPFKPK	22.7389	4.52716e-07		3	orf|0|+|1950428-1951163|/	102,K,E/	1|	target	2
0000_XuPing_MC115_T_10_20PER.39218.39218.3.0.dta	39218	3	0	AVGALTVLDACQSAPHQPVDLHALDVDYAAFSGHK	23.6381	4.53305e-07	11,Carbamidomethyl[C];	3	orf|0|+|3200443-3201937|/	281,K,M/	1|0|	target	0
0000_XuPing_MC115_T_5_20PER.31634.31634.3.0.dta	31634	3	0	VLLVDAGEQSNLPAHGIGGLLGSDGR	18.8683	4.53577e-07		3	orf|0|-|4393186-4394884|/	78,R,A/	1|	target	0
0000_XuPing_MC115_T_8_20PER.39539.39539.3.0.dta	39539	3	0	MVFVGYSLSDEDFHELIDEVR	20.7668	4.53623e-07		3	orf|0|-|1354120-1355707|/	391,R,A/	1|	target	0
0000_XuPing_MC115_T_12_33PER.30857.30857.4.0.dta	30857	4	0	LRDTVTGEESKLDVTGVFVAIGHDPR	23.6628	4.54349e-07		3	orf|0|+|6976992-6977958|/	230,R,S/	1|	target	2
0000_XuPing_MC115_T_10_20PER.38637.38637.3.1.dta	38637	3	0	LGSAGIGVGVSLHDSAICVLR	18.2935	4.54394e-07	18,Carbamidomethyl[C];	3	orf|0|-|2205245-2206880|/	232,R,R/	1|0|	target	0
0000_XuPing_MC115_T_13_20PER.46867.46867.3.0.dta	46867	3	0	DGAEWIHLVDLDAAFGR	24.1357	4.54667e-07		3	orf|0|+|3287945-3288743|/	63,R,G/	2|	target	0
0000_XuPing_MC115_T_12_33PER.32852.32852.4.0.dta	32852	4	0	MAHTALPDDGVMLLHTIVKPSGDEMSQR	19.4212	4.55395e-07		3	orf|0|-|3600369-3602040|/	421,R,G/	1|	target	1
0000_XuPing_MC115_T_13_20PER.19862.19862.2.0.dta	19862	2	0	ELIATEAASDSDENQVAVQR	20.7585	4.5576e-07		3	orf|0|+|6358182-6358683|/	35,R,A/	1|	target	0
0000_XuPing_MC115_T_10_20PER.45514.45514.4.1.dta	45514	4	0	ADPLDLQGAGDQGLMFGYAIGDTPELMPLPIALAHR	28.4818	4.55805e-07	15,Oxidation[M];27,Oxidation[M];	3	orf|0|+|3127764-3128991|/	129,K,L/	1|0|0|	target	0
0000_XuPing_MC115_T_10_20PER.37672.37672.3.0.dta	37672	3	0	TGIAADQVEDVILGHCYPNSEAPAIGR	24.8296	4.57724e-07	16,Carbamidomethyl[C];	3	orf|0|+|2287130-2288447|/	74,R,V/	2|0|	target	0
0000_XuPing_MC115_T_11_20PER.37985.37985.3.0.dta	37985	3	0	NPEAVAAFTELGHEIACHGLR	20.82	4.57952e-07	17,Carbamidomethyl[C];	3	orf|0|+|5811387-5812476|/	169,R,W/	2|0|	target	0
0000_XuPing_MC115_T_11_20PER.40292.40292.2.0.dta	40292	2	0	SVIGAANPTGVAAVVAQQFEVAK	22.469	4.58594e-07		3	orf|0|+|3570103-3571024|/	152,R,Q/	2|	target	0
0000_XuPing_MC115_T_6_20PER.28236.28236.3.0.dta	28236	3	0	APLVPGTPDPVKDADEVVAFAK	15.8344	4.58732e-07		3	orf|0|-|1883476-1885303|/	145,K,E/	1|	target	1
0000_XuPing_MC115_T_13_20PER.34371.34371.3.1.dta	34371	3	0	GIGAEVAQQLATSGTHSIVNYR	22.2368	4.58869e-07		3	orf|0|-|611064-611778|/	22,R,A/	2|	target	0
0000_XuPing_MC115_T_3_20PER.32071.32071.3.0.dta	32071	3	0	VPVVLSAHAEDLIAHDATAILR	25.3386	4.59145e-07		3	orf|0|-|4595259-4599321|/	368,R,Y/	2|	target	0
0000_XuPing_MC115_T_11_20PER.19598.19598.2.0.dta	19598	2	0	AGDGFICTSGKGEELYAEK	23.5147	4.59604e-07	7,Carbamidomethyl[C];	3	orf|0|+|860558-861575|/	190,R,L/	1|0|	target	1
0000_XuPing_MC115_T_7_20PER.27523.27523.4.0.dta	27523	4	0	LKDWKEVYEDFDHAPLQTQASR	26.2848	4.59604e-07		3	orf|0|-|6520716-6522279|/	57,R,C/	1|	target	2
0000_XuPing_MC115_T_13_20PER.51546.51546.3.0.dta	51546	3	0	AMSNIAMLLEEAGSSLRDIVK	27.9448	4.59834e-07	2,Oxidation[M];7,Oxidation[M];	3	orf|0|-|1774165-1774789|/	130,K,V/	1|0|0|	target	1
0000_XuPing_MC115_T_7_20PER.27673.27673.3.0.dta	27673	3	0	ALTDNPALDKFTFTGSSAVGK	20.4164	4.59972e-07		3	orf|0|-|340414-341983|/	253,R,E/	1|	target	1
0000_XuPing_MC115_T_12_33PER.28321.28321.4.0.dta	28321	4	0	AEVQTDGNFVLYTAEKPVWHTDTK	20.2979	4.6057e-07		3	orf|0|-|3727715-3728405|/	77,R,G/	1|	target	1
0000_XuPing_MC115_T_6_20PER.15498.15498.3.0.dta	15498	3	0	LACANLAHGFAATEPADKEALR	25.2013	4.61169e-07	3,Carbamidomethyl[C];	3	orf|0|-|344560-346438|/	59,R,R/	2|0|	target	1
0000_XuPing_MC115_T_10_20PER.27659.27659.4.0.dta	27659	4	0	KQGPGVVTAGDIVPPAGVTVHNPDMHIATLNDK	17.9164	4.61354e-07		3	orf|0|+|1613718-1614795|/	107,R,G/	1|	target	1
0000_XuPing_MC115_T_11_20PER.40765.40765.4.0.dta	40765	4	0	NLHALATSPNLAAALLVADGDRLPTDPTINLGTATMVPGAGK	30.7281	4.61354e-07		3	orf|0|+|1503831-1504785|/	150,R,G/	2|	target	1
0000_XuPing_MC115_T_5_20PER.24685.24685.2.0.dta	24685	2	0	AADPSDAAVDLFHAAPGGR	23.559	4.61354e-07		3	orf|0|+|1380537-1382445|/	386,R,R/	1|	target	0
0000_XuPing_MC115_T_2_20PER.19188.19188.4.2.dta	19188	4	0	VITHEDGTEGVLSDGDHVEVGDQLMEGAADPHEVLR	32.3028	4.61585e-07	25,Oxidation[M];	3	orf|0|+|1465190-1469177|/	1100,R,V/	2|0|	target	0
0000_XuPing_MC115_T_11_20PER.16801.16801.3.0.dta	16801	3	0	VVVVGTTPAEAGSVHAQVVQR	17.088	4.61908e-07		3	orf|0|-|414926-416300|/	122,R,A/	1|	target	0
0000_XuPing_MC115_T_13_20PER.48687.48687.3.0.dta	48687	3	0	FVPVEAQVVADQIEAATSAYDLHTVK	20.2525	4.62046e-07		3	orf|0|-|542098-542953|/	69,R,I/	2|	target	0
0000_XuPing_MC115_T_8_20PER.14224.14224.4.0.dta	14224	4	0	VQATGHQVIWQCDPMHGNTHESSTGYK	25.0531	4.62185e-07	12,Carbamidomethyl[C];	3	orf|0|-|4327921-4329508|/	420,K,T/	2|0|	target	0
0000_XuPing_MC115_T_8_20PER.23590.23590.4.1.dta	23590	4	0	SVNAAPDSKPSVIGETQLAAVHIEQQR	17.3188	4.62971e-07		3	orf|0|-|4781984-4782401|/	95,R,L/	1|	target	1
0000_XuPing_MC115_T_8_20PER.36042.36042.4.2.dta	36042	4	0	AFDGKPPVGVTVFVEGEEESGSPSLGALLAAHR	25.6529	4.65013e-07		3	orf|0|-|4851234-4852689|/	175,R,D/	2|	target	1
0000_XuPing_MC115_T_8_20PER.23874.23874.3.0.dta	23874	3	0	SSFAPDGGHGLEGLVNSHALTR	18.9896	4.65618e-07		3	orf|0|+|3567058-3568588|/	224,R,T/	1|	target	0
0000_XuPing_MC115_T_13_20PER.31478.31478.2.0.dta	31478	2	0	ADAVAAAVGGADPVDIPAAGAVGR	21.7072	4.66503e-07		3	orf|0|-|3173222-3174170|/	277,K,E/	2|	target	0
0000_XuPing_MC115_T_11_20PER.17785.17785.3.0.dta	17785	3	0	GQQAVLCASTGNTSASAAAYAAR	21.6338	4.66643e-07	7,Carbamidomethyl[C];	3	orf|0|-|5052723-5054673|/	373,R,A/	1|0|	target	0
0000_XuPing_MC115_T_13_20PER.37102.37102.3.0.dta	37102	3	0	ASDPPTMAAAMASAVTAGHLAR	21.3474	4.6697e-07		3	orf|0|+|879339-880107|/	216,R,Q/	2|	target	0
0000_XuPing_MC115_T_11_20PER.41326.41326.2.0.dta	41326	2	0	LAVAGDSAGGNLAAVVAQLAR	22.2563	4.68045e-07		3	orf|0|-|3131837-3132848|/	175,R,D/	2|	target	0
0000_XuPing_MC115_T_7_20PER.29458.29458.4.0.dta	29458	4	0	RFPTDDPEDTEALLAGHHAYADAMVAVAR	25.8648	4.68045e-07		3	orf|0|+|3633649-3635626|/	217,K,T/	2|	target	1
0000_XuPing_MC115_T_9_20PER.38042.38042.4.0.dta	38042	4	0	AEEDLPVDFAGEPLTIAFNPTYLTDGLGSLHSER	27.9009	4.68326e-07		3	orf|0|+|496-1690|/	316,R,V/	1|	target	0
0000_XuPing_MC115_T_2_20PER.28787.28787.3.0.dta	28787	3	0	LADLADLAHVGSVATPLEPER	24.2	4.6842e-07		3	orf|0|+|695278-699298|/	879,K,I/	2|	target	0
0000_XuPing_MC115_T_7_20PER.37562.37562.3.0.dta	37562	3	0	GVAGIDGTISTAIGAALAHDGR	21.6127	4.6842e-07		3	orf|0|+|1172465-1174112|/	406,R,T/	1|	target	0
0000_XuPing_MC115_T_9_20PER.33058.33058.3.0.dta	33058	3	0	TVFGHGYTFGGHPVSAAVAMANLDIFER	30.5215	4.68514e-07		3	orf|0|-|1757432-1758839|/	325,K,E/	1|	target	0
0000_XuPing_MC115_T_10_20PER.32498.32498.2.0.dta	32498	2	0	SKELTTEIDNNIEQISSYK	24.1716	4.69123e-07		3	CON_IPI00009865.2/	343,K,S/	1|	target	1
0000_XuPing_MC115_T_12_33PER.28229.28229.4.3.dta	28229	4	0	LADAAAAGCELAVVTTAPGSLSQHNVQR	21.2224	4.69264e-07	9,Carbamidomethyl[C];	3	orf|0|+|1071251-1072130|/	247,R,R/	2|0|	target	0
0000_XuPing_MC115_T_5_20PER.36333.36333.2.0.dta	36333	2	0	IGEYYHDVLTQLGFNATLK	24.91	4.72041e-07		3	orf|0|-|725077-726877|/	449,R,V/	1|	target	0
0000_XuPing_MC115_T_12_33PER.10703.10703.3.0.dta	10703	3	0	KDEAIAMQGQEVYDR	25.3407	4.72749e-07	7,Oxidation[M];	3	orf|0|+|997529-998522|/	290,K,Y/	1|0|	target	1
0000_XuPing_MC115_T_11_20PER.40105.40105.3.0.dta	40105	3	0	GLAEEADGVQLMKPMPTLDDLLAR	21.3393	4.73459e-07		3	orf|0|+|3570103-3571024|/	116,K,G/	2|	target	1
0000_XuPing_MC115_T_8_20PER.11511.11511.2.0.dta	11511	2	0	LNFSHGDYSDHEAAYK	24.9911	4.73554e-07		3	orf|0|+|3308823-3310266|/	42,R,R/	2|	target	0
0000_XuPing_MC115_T_5_20PER.12977.12977.3.0.dta	12977	3	0	HVEAQVIADQHGNVVVAGTR	26.1042	4.73838e-07		3	orf|0|-|1883476-1885303|/	225,R,D/	2|	target	0
0000_XuPing_MC115_T_10_20PER.16929.16929.2.0.dta	16929	2	0	TEELNKEVASNSELVQSSR	22.6593	4.73933e-07		3	CON_IPI00217963.3/	311,K,S/	1|	target	1
0000_XuPing_MC115_T_12_33PER.34034.34034.3.0.dta	34034	3	0	TVFVEVDEDTSAYDTGHIEGAVK	19.7598	4.74597e-07		3	orf|0|+|5859674-5860541|/	33,K,L/	2|	target	0
0000_XuPing_MC115_T_13_20PER.49239.49239.3.0.dta	49239	3	0	FDGPWDELALGGAQLVTFHVPR	20.31	4.74787e-07		3	orf|0|+|5102454-5103948|/	476,R,-/	1|	target	0
0000_XuPing_MC115_T_8_20PER.31235.31235.3.0.dta	31235	3	0	AFLLQGGDCAETFVDNTEPHIR	20.6794	4.74882e-07	9,Carbamidomethyl[C];	3	orf|0|-|4327921-4329508|/	143,K,A/	2|0|	target	0
0000_XuPing_MC115_T_13_20PER.20831.20831.2.0.dta	20831	2	0	KDEAAEAPAEAAEAPAEAADAASES	19.9355	4.75832e-07		3	orf|0|+|2519781-2520270|/	138,K,-/	1|	target	1
0000_XuPing_MC115_T_1_20PER.33763.33763.4.0.dta	33763	4	0	ALGAVFTTLSDGTPVAVHAATVAPDFDVLDAR	25.3426	4.76261e-07		3	orf|0|+|19019-41621|/	1171,R,H/	1|	target	0
0000_XuPing_MC115_T_11_20PER.40596.40596.3.1.dta	40596	3	0	QVQLNILEVKNPESQAQLVAQGVAEQLSNR	28.6397	4.76547e-07		3	orf|0|+|1540774-1541668|/	119,K,V/	2|	target	1
0000_XuPing_MC115_T_8_20PER.29641.29641.3.0.dta	29641	3	0	LAGLLTGALTEAGVAHQVQR	20.4793	4.76737e-07		3	orf|0|+|1042006-1043404|/	362,R,A/	1|	target	0
0000_XuPing_MC115_T_13_20PER.49949.49949.3.0.dta	49949	3	0	FVYEDDDIVAFLTIEPMTQGHTLVVPR	20.5157	4.7731e-07		3	orf|0|+|5934279-5934813|/	56,R,A/	2|	target	0
0000_XuPing_MC115_T_13_20PER.33245.33245.3.0.dta	33245	3	0	LVTLTNSPHHQGATPLENAGLAGYFER	23.702	4.7817e-07		3	orf|0|-|139609-140704|/	249,R,Q/	1|	target	0
0000_XuPing_MC115_T_13_20PER.44461.44461.4.2.dta	44461	4	0	DTVQAHLAALDLVYNGVIEDTRK	22.9459	4.79366e-07		3	orf|0|-|6532903-6533509|/	118,R,S/	2|	target	1
0000_XuPing_MC115_T_7_20PER.36564.36564.3.0.dta	36564	3	0	VPLMGADGYFALINQTEHVGR	22.3613	4.81288e-07		3	orf|0|+|1829072-1830839|/	421,K,Q/	2|	target	0
0000_XuPing_MC115_T_10_20PER.31203.31203.3.0.dta	31203	3	0	VPAPEDFDIAAGHISEGTTAAMR	20.1292	4.81577e-07		3	orf|0|+|5674097-5675183|/	233,R,F/	1|	target	0
0000_XuPing_MC115_T_11_20PER.38626.38626.2.0.dta	38626	2	0	YNPAVIAQAFATMGCLYPGR	23.242	4.81673e-07	13,Oxidation[M];15,Carbamidomethyl[C];	3	orf|0|+|860558-861575|/	83,R,I/	1|0|0|	target	0
0000_XuPing_MC115_T_11_20PER.44950.44950.4.0.dta	44950	4	0	AIACGADAVVLGTPLATSAEALGNGWFWPAAAAHPSLPR	22.6757	4.82444e-07	4,Carbamidomethyl[C];	3	orf|0|+|1689182-1690367|/	297,K,G/	2|0|	target	0
0000_XuPing_MC115_T_12_33PER.34173.34173.4.0.dta	34173	4	0	LAGPAADESAVGDVDVALVSHDLHPDNLDVAGR	28.1377	4.82541e-07		3	orf|0|+|5594759-5595677|/	92,K,A/	2|	target	0
0000_XuPing_MC115_T_10_20PER.45355.45355.3.0.dta	45355	3	0	TTHHLFQPLLYQVATGIISEGEIAPATR	25.054	4.84329e-07		3	orf|0|+|3683937-3685407|/	75,R,V/	1|	target	0
0000_XuPing_MC115_T_13_20PER.41070.41070.4.1.dta	41070	4	0	NDVTAAHDANALFHQLLVTASHNR	29.1398	4.84426e-07		3	orf|0|-|1413087-1413786|/	134,R,T/	2|	target	0
0000_XuPing_MC115_T_5_20PER.34843.34843.4.0.dta	34843	4	0	IASAMAHDEGWLAEHMLILK	20.2802	4.84766e-07		3	orf|0|+|287768-289631|/	247,R,L/	2|	target	0
0000_XuPing_MC115_T_12_33PER.39208.39208.4.2.dta	39208	4	0	DFGFSTAIGIGGDPVIGTTHIDAIEAFEKDPETK	23.2345	4.84959e-07		3	orf|0|-|5613988-5614900|/	181,R,V/	2|	target	1
0000_XuPing_MC115_T_9_20PER.28539.28539.3.0.dta	28539	3	0	GHDDSAVALGDFKVDPDAELERPNQFALIDTAGNR	28.0722	4.85299e-07		3	orf|0|-|6116403-6117627|/	257,K,L/	1|	target	2
0000_XuPing_MC115_T_5_20PER.38205.38205.6.0.dta	38205	6	0	IVQAQIDEVVHNAIHGLDHDEEKFAEQLAEQGSSREEFDAETR	28.2455	4.85833e-07		3	orf|0|-|4762877-4764410|/	343,K,T/	1|	target	2
0000_XuPing_MC115_T_13_20PER.16540.16540.3.0.dta	16540	3	0	TVQDATATETHGVTLTDAAAAK	20.6727	4.86173e-07		1	orf|0|-|4356308-4356671|/	4,M,A/	1|	target	0
0000_XuPing_MC115_T_13_20PER.44202.44202.2.0.dta	44202	2	0	VALVTGAASGIGAAIASAYATK	22.8617	4.86271e-07		3	orf|0|+|3670012-3671755|/	339,K,G/	2|	target	0
0000_XuPing_MC115_T_8_20PER.40763.40763.4.0.dta	40763	4	0	IGLASTDQLYFASGLLECPGAMFTASHNPAAYNGIK	22.9149	4.86368e-07	18,Carbamidomethyl[C];	3	orf|0|+|1907788-1909414|/	149,R,L/	2|0|	target	0
0000_XuPing_MC115_T_12_33PER.41657.41657.3.0.dta	41657	3	0	VYLQVLDMSDLDHVEFFANEVVR	25.8409	4.86903e-07	8,Oxidation[M];	3	orf|0|-|790632-791697|/	329,R,Q/	1|0|	target	0
0000_XuPing_MC115_T_12_33PER.17234.17234.3.0.dta	17234	3	0	AENLHSAENSDKFEFVK	22.9029	4.8739e-07		3	orf|0|-|6209029-6210121|/	88,R,A/	1|	target	1
0000_XuPing_MC115_T_11_20PER.42718.42718.3.0.dta	42718	3	0	LLQGVGAAIASPTGLALVATTFPK	23.2415	4.88024e-07		3	orf|0|+|2700434-2701985|/	128,R,G/	1|	target	0
0000_XuPing_MC115_T_7_20PER.42258.42258.4.3.dta	42258	4	0	GVLVVNAPTSNIHSAAEHAIALLLATAR	20.4012	4.88024e-07		3	orf|0|+|2460441-2462034|/	90,R,Q/	2|	target	0
0000_XuPing_MC115_T_1_20PER.33828.33828.3.0.dta	33828	3	0	SPLAAQLGAIGAPTPLAGDAVVVDTFGR	23.7081	4.8822e-07		3	orf|0|-|4393186-4394884|/	280,R,T/	1|	target	0
0000_XuPing_MC115_T_11_20PER.28274.28274.3.0.dta	28274	3	0	LVYGGHTIGLALAQATR	20.4857	4.88904e-07		3	orf|0|+|294722-295727|/	248,R,L/	1|	target	0
0000_XuPing_MC115_T_3_20PER.23928.23928.3.0.dta	23928	3	0	EAQVVAEAAHVTHAASVAALTER	19.6027	4.89197e-07		3	orf|0|-|5099554-5103124|/	578,K,R/	1|	target	0
0000_XuPing_MC115_T_5_20PER.36681.36681.3.0.dta	36681	3	0	YYMDYTGTGNSLNVGHPHALQLIMDSLR	20.9136	4.89246e-07		3	orf|0|+|6567787-6569938|/	317,R,Y/	1|	target	0
0000_XuPing_MC115_T_11_20PER.39192.39192.5.0.dta	39192	5	0	VVFLHGGGQNAHTWDTVILGLGEPALAVDLPGHGR	23.9008	4.89295e-07		3	orf|0|+|6951391-6952363|/	76,R,S/	1|	target	0
0000_XuPing_MC115_T_13_20PER.22728.22728.2.0.dta	22728	2	0	VVAALNEAGHDVVAAAR	21.495	4.89589e-07		3	orf|0|+|2434038-2435328|/	198,K,D/	1|	target	0
0000_XuPing_MC115_T_11_20PER.43843.43843.4.0.dta	43843	4	0	LGLETSAEGVDWLLAQSEKPDLVFEATSAYVHR	32.612	4.89638e-07		3	orf|0|-|5998245-5999256|/	79,K,D/	2|	target	1
0000_XuPing_MC115_T_8_20PER.27235.27235.4.0.dta	27235	4	0	NVQVDEPVEITITGPGEGNTAYGHVQVR	20.9191	4.89638e-07		3	orf|0|+|3198228-3199917|/	281,R,V/	1|	target	0
0000_XuPing_MC115_T_1_20PER.32867.32867.3.0.dta	32867	3	0	PSQIDLDDADVKDFVAEISER	24.1835	4.89735e-07		3	orf|0|-|4853048-4862321|/	1506,R,T/	1|	target	1
0000_XuPing_MC115_T_4_20PER.34562.34562.3.0.dta	34562	3	0	FDGETYAVSGGLHGVGVSVVNALSTR	24.327	4.90667e-07		3	orf|0|+|4474-6616|/	147,K,L/	2|	target	0
0000_XuPing_MC115_T_12_33PER.26191.26191.2.0.dta	26191	2	0	TVFVEVDEDTSAYDTGHIEGAVK	21.0081	4.90814e-07		3	orf|0|+|5859674-5860541|/	33,K,L/	1|	target	0
0000_XuPing_MC115_T_10_20PER.35049.35049.3.0.dta	35049	3	0	EKVVNTVLADLGHETLDTSDYR	24.1631	4.91158e-07		3	orf|0|+|3127764-3128991|/	226,R,L/	2|	target	1
0000_XuPing_MC115_T_11_20PER.19573.19573.4.0.dta	19573	4	0	MRQEVYADSRPLTDYDETGALR	30.5699	4.91993e-07	1,Oxidation[M];	3	orf|0|-|6831230-6832223|/	215,R,V/	1|0|	target	2
0000_XuPing_MC115_T_1_20PER.25927.25927.4.0.dta	25927	4	0	DLFALYDSDAQHGAIAPHGDLVVR	21.0582	4.92043e-07		3	orf|0|+|19019-41621|/	2299,R,H/	2|	target	0
0000_XuPing_MC115_T_13_20PER.29057.29057.2.0.dta	29057	2	0	NAGLVTGPHPDEFEALAGR	19.5798	4.92584e-07		3	orf|0|-|1141723-1142191|/	128,K,C/	1|	target	0
0000_XuPing_MC115_T_13_20PER.18547.18547.2.0.dta	18547	2	0	TLEENQKVEFEVGQSPK	22.6059	4.92831e-07		3	orf|0|-|6230013-6230322|/	76,R,G/	1|	target	1
0000_XuPing_MC115_T_12_33PER.20369.20369.2.0.dta	20369	2	0	VTLAGVAERPEGDELAAAR	23.2215	4.94015e-07		3	orf|0|+|6580582-6581422|/	121,R,A/	2|	target	1
0000_XuPing_MC115_T_3_20PER.13922.13922.3.0.dta	13922	3	0	ACQALENGHGVLVCAPTGAGK	20.7806	4.94361e-07	2,Carbamidomethyl[C];14,Carbamidomethyl[C];	3	orf|0|-|3956485-3959395|/	85,R,T/	1|0|0|	target	0
0000_XuPing_MC115_T_13_20PER.32504.32504.2.0.dta	32504	2	0	YGGTEIKYNGEEYLILSAR	20.5172	4.9441e-07		3	orf|0|+|1671185-1671503|/	79,K,D/	1|	target	1
0000_XuPing_MC115_T_11_20PER.25777.25777.3.0.dta	25777	3	0	AYDAQTMHQMGAVNEVVDHADLEK	30.6387	4.94558e-07		3	orf|0|-|1140418-1141489|/	260,R,A/	2|	target	0
0000_XuPing_MC115_T_7_20PER.41534.41534.2.0.dta	41534	2	0	ISGLPVVDDTGELVGIITNR	20.6624	4.94558e-07		3	orf|0|+|1687507-1689211|/	192,R,D/	1|	target	0
0000_XuPing_MC115_T_12_33PER.17519.17519.3.0.dta	17519	3	0	TGEDAELADRFESHGLHVHR	29.442	4.95103e-07		3	orf|0|+|1160909-1161596|/	169,K,D/	2|	target	1
0000_XuPing_MC115_T_12_33PER.17363.17363.2.0.dta	17363	2	0	GVDLTVNSGETHALMGPNGSGK	30.8342	4.95449e-07	15,Oxidation[M];	3	orf|0|+|3199895-3200690|/	34,K,S/	1|0|	target	0
0000_XuPing_MC115_T_11_20PER.31763.31763.3.0.dta	31763	3	0	GPVLIHALEGFSDAGHAIR	23.0759	4.97137e-07		3	orf|0|-|2816658-2818743|/	392,R,L/	2|	target	0
0000_XuPing_MC115_T_10_20PER.49528.49528.3.0.dta	49528	3	0	APDFTIDSTQIAGGAQGLLDEISISK	23.2828	4.97983e-07		3	orf|0|+|5497264-5498992|/	450,K,I/	1|	target	0
0000_XuPing_MC115_T_6_20PER.36409.36409.3.0.dta	36409	3	0	AAVEEGIVAGGGVALLQSAPSLEELSLTGDEATGANIVR	19.9359	4.98132e-07		3	orf|0|+|965428-967165|/	440,K,V/	1|	target	0
0000_XuPing_MC115_T_10_20PER.43300.43300.4.1.dta	43300	4	0	SAIHEALQQGLVTEDMPGELTSGVALVGGGPGDPELITVR	20.6562	4.98331e-07		3	orf|0|+|2699189-2700404|/	145,R,G/	1|	target	0
0000_XuPing_MC115_T_5_20PER.17676.17676.3.0.dta	17676	3	0	ISHVINYDIPHDTESYVHR	21.1896	4.99379e-07		3	orf|0|-|5136619-5138365|/	329,R,I/	2|	target	0
0000_XuPing_MC115_T_13_20PER.41710.41710.4.0.dta	41710	4	0	QFDGTGNYTFGLNEQSMFHEIDVDSIDRPR	20.3126	5.01531e-07		3	orf|0|+|1562594-1563209|/	145,K,G/	1|	target	1
0000_XuPing_MC115_T_4_20PER.29759.29759.3.0.dta	29759	3	0	FGNDGSMLACVINFAGSEHSQYR	24.2993	5.02133e-07	7,Oxidation[M];10,Carbamidomethyl[C];	3	orf|0|+|5011812-5014080|/	673,R,L/	1|0|0|	target	0
0000_XuPing_MC115_T_12_33PER.39672.39672.3.0.dta	39672	3	0	TPTIASVHGWCIGGGVDLISAVDIR	24.9449	5.02736e-07	11,Carbamidomethyl[C];	3	orf|0|+|6411898-6413065|/	225,R,Y/	1|0|	target	0
0000_XuPing_MC115_T_8_20PER.25770.25770.3.0.dta	25770	3	0	ATGLGWAGGYVGHGVTATNLAGR	18.3788	5.03038e-07		3	orf|0|-|6535337-6536792|/	390,R,T/	1|	target	0
0000_XuPing_MC115_T_13_20PER.19444.19444.4.0.dta	19444	4	0	GAPNAHCEIAVDGEIATQNDHPYSPR	22.1825	5.04347e-07	7,Carbamidomethyl[C];	3	orf|0|+|3048447-3048918|/	125,R,C/	2|0|	target	0
0000_XuPing_MC115_T_13_20PER.21404.21404.2.0.dta	21404	2	0	VVIADLQADKGEALAK	23.1297	5.04802e-07		3	orf|0|+|242417-243395|/	99,K,E/	1|	target	1
0000_XuPing_MC115_T_11_20PER.8806.8806.2.0.dta	8806	2	0	HYAHVDAPGHADYIK	22.8553	5.05003e-07		3	orf|0|+|1501402-1502623|/	88,R,N/	1|	target	0
0000_XuPing_MC115_T_13_20PER.36817.36817.2.0.dta	36817	2	0	YAADPYDIGMHAAIADLR	22.7761	5.05307e-07		3	orf|0|+|2204028-2204922|/	202,R,F/	2|	target	0
0000_XuPing_MC115_T_10_20PER.31253.31253.3.0.dta	31253	3	0	TPQVVIEDSEIFAAHEGGK	21.9547	5.06369e-07		3	orf|0|-|5155972-5157166|/	15,R,L/	1|	target	0
0000_XuPing_MC115_T_10_20PER.3155.3155.2.0.dta	3155	2	0	GDKEGGDGAAVDAMR	25.4978	5.06825e-07	14,Oxidation[M];	3	orf|0|+|5329619-5331044|/	167,R,E/	1|0|	target	1
0000_XuPing_MC115_T_12_33PER.32198.32198.3.0.dta	32198	3	0	EITLAENLTPIASGAGDAAVTLHNR	21.1022	5.07535e-07		3	orf|0|-|241752-242475|/	139,R,N/	1|	target	0
0000_XuPing_MC115_T_5_20PER.31699.31699.3.0.dta	31699	3	0	IVQAQIDEVVHNAIHGLDHDEEK	17.4695	5.08297e-07		3	orf|0|-|4762877-4764410|/	343,K,F/	2|	target	0
0000_XuPing_MC115_T_7_20PER.28784.28784.3.0.dta	28784	3	0	ADPNLATQEFTHTGLPNGIALNTSR	21.0029	5.08348e-07		3	orf|0|+|4475899-4477660|/	313,K,A/	2|	target	0
0000_XuPing_MC115_T_7_20PER.26987.26987.3.0.dta	26987	3	0	LVSGVAAQYESEVVYHQIR	19.099	5.08398e-07		3	orf|0|+|3197254-3198703|/	132,R,E/	1|	target	0
0000_XuPing_MC115_T_10_20PER.42885.42885.4.0.dta	42885	4	0	RLGLPEDGFSHISTGGGASLEYLEGKELPGIQVLES	22.4795	5.08805e-07		3	orf|0|+|3158338-3159577|/	377,R,-/	1|	target	2
0000_XuPing_MC115_T_12_33PER.2117.2117.3.0.dta	2117	3	0	SCAHGVCGSDAMR	28.0875	5.08805e-07	2,Carbamidomethyl[C];7,Carbamidomethyl[C];12,Oxidation[M];	3	orf|0|-|1763162-1764155|/	145,R,I/	1|0|0|0|	target	0
0000_XuPing_MC115_T_8_20PER.39151.39151.3.0.dta	39151	3	0	WDGQVALLSDLNSTNGTTVNNAPVQEWQLADGDVIR	24.1797	5.09263e-07		3	orf|0|-|56431-57985|/	471,R,L/	2|	target	0
0000_XuPing_MC115_T_10_20PER.12645.12645.3.0.dta	12645	3	0	IGGHLVDNIDDHMTR	25.6671	5.09314e-07	13,Oxidation[M];	3	orf|0|+|4413349-4414615|/	65,R,L/	1|0|	target	0
0000_XuPing_MC115_T_10_20PER.34774.34774.4.0.dta	34774	4	0	YYDAPIVSSDIVTDPHSSLYDAGLTK	22.8702	5.09365e-07		3	orf|0|+|3157283-3158345|/	295,K,V/	2|	target	0
0000_XuPing_MC115_T_8_20PER.37514.37514.3.0.dta	37514	3	0	GVSLPGMNVSVPAMSEKDIEDLEFAVR	22.5223	5.09722e-07	14,Oxidation[M];	3	orf|0|+|3308823-3310266|/	164,K,L/	2|0|	target	1
0000_XuPing_MC115_T_13_20PER.27668.27668.3.0.dta	27668	3	0	VTSVADAAENAHYVVVAVKPADVEK	19.8135	5.09824e-07		3	orf|0|+|1023179-1024049|/	54,R,V/	1|	target	1
[truncated: 200,916+ more rows]
