# Supplementary material for: Mirror proteases of Ac-Trypsin and Ac-LysargiNase precisely improve novel event identifications in Mycolicibacterium smegmatis MC2 155 by proteogenomic analysis
Source: Front Microbiol. 2022 Oct 12;13:1015140. doi: 10.3389/fmicb.2022.1015140 (PMC9597629; doi:10.3389/fmicb.2022.1015140)
Supplement: Supplementary file 6 [file Table_5.XLSX]

## Sheet: Supplementary Table 5
Supplementary Table 5 | Identification of filtered spectra in proteomic analysis of M. smegmatis MC2 155 based on the 6-frame protein database by Ac-LysargiNase.
File name	Charge state	Q-value	Sequence	Raw score	Final score	Modification	Specificity	Protein group	Positions	Label	Target/Decoy	No. of missed cleavage sites
0000_XuPing_MC115_R_11_33PER.13322.13322.3.0.dta	3	0	RIDSGLAQDDDELSEHTNDTDGYKND	31.4014	6.49382e-10		3	orf|0|+|3022539-3023100|/	161,D,-/	1|	target	1
0000_XuPing_MC115_R_10_33PER.36692.36692.3.0.dta	3	0	KAEELGLTWLAEIGAHGVVAGPDSTLQSQPANAIK	35.31	3.65708e-09		3	orf|0|-|5015427-5016678|/	288,A,K/	2|	target	1
0000_XuPing_MC115_R_10_33PER.36695.36695.3.0.dta	3	0	KAEELGLTWLAEIGAHGVVAGPDSTLQSQPANAIK	39.623	4.41746e-09		3	orf|0|-|5015427-5016678|/	288,A,K/	1|	target	1
0000_XuPing_MC115_R_11_33PER.17459.17459.3.0.dta	3	0	RIDSGLAQDDDELSEHTNDTDGY	26.2291	1.11302e-08		3	orf|0|+|3022539-3023100|/	161,D,K/	1|	target	0
0000_XuPing_MC115_R_10_33PER.16828.16828.3.0.dta	3	0	KGLMTTIHAYTQDQNLQDGPHKDL	33.4333	1.76435e-08		3	orf|0|+|3157283-3158345|/	192,V,R/	2|	target	1
0000_XuPing_MC115_R_13_33PER.41142.41142.3.0.dta	3	0	RWFTAQEALEYGFVDHIITSASVNGEGPGAGLDK	32.5117	2.08419e-08		3	orf|0|-|4762156-4762819|/	187,D,-/	1|	target	1
0000_XuPing_MC115_R_7_33PER.4517.4517.6.0.dta	6	0	RMILTTETAVVDKPADEDEHGHGHHHGHAH	28.6989	2.15196e-08	2,Oxidation[M];	3	orf|0|+|1671580-1673209|/	513,A,-/	1|0|	target	1
0000_XuPing_MC115_R_1_33PER.19895.19895.3.0.dta	3	0	RGPSVAVDTACSSSLVATHQGVQAL	27.1633	2.30569e-08	11,Carbamidomethyl[C];	3	orf|0|-|6456783-6462852|/	463,F,R/	1|0|	target	0
0000_XuPing_MC115_R_13_33PER.17868.17868.2.0.dta	2	0	RALSSAGNGNVTVAPTGAGIHEVDV	25.5423	3.39798e-08		3	orf|0|+|5860029-5860845|/	244,V,K/	2|	target	0
0000_XuPing_MC115_R_4_33PER.15647.15647.4.0.dta	4	0	RGGGVGVPGGPGGGAGGMMGGGMGGMGAGHGQGQGKE	27.1282	3.60882e-08		3	orf|0|+|99791-101357|/	446,T,K/	2|	target	1
0000_XuPing_MC115_R_12_33PER.21536.21536.3.0.dta	3	0	RYSCDQGVTIAADIHALGGEQDH	25.6802	4.80559e-08	4,Carbamidomethyl[C];	3	orf|0|-|4599537-4600320|/	193,N,R/	1|0|	target	0
0000_XuPing_MC115_R_13_33PER.38397.38397.2.0.dta	2	0	KLEDLDLVSQDLLIAHAGELE	27.6791	6.23439e-08		3	orf|0|-|6532903-6533509|/	144,E,K/	2|	target	0
0000_XuPing_MC115_R_8_33PER.24209.24209.3.0.dta	3	0	RLLASLHDDEGNVAVEGLHEATAADVD	19.2194	7.38448e-08		3	orf|0|-|4851234-4852689|/	269,V,R/	1|	target	0
0000_XuPing_MC115_R_11_33PER.36842.36842.3.0.dta	3	0	RTDDGIDHSALDYFGHGGGYLTATPEFATV	23.1305	8.36353e-08		3	orf|0|-|14133-15153|/	310,V,-/	1|	target	0
0000_XuPing_MC115_R_10_33PER.8192.8192.2.0.dta	2	0	KPTDIDHVNAHATGTNVGDVAES	21.8095	9.17407e-08		3	orf|0|+|4414530-4415898|/	339,L,K/	2|	target	0
0000_XuPing_MC115_R_4_33PER.9054.9054.3.0.dta	3	0	KMNTGGVHGSALGADEVAATK	30.2172	9.28389e-08		3	orf|0|-|3177578-3179669|/	276,N,K/	2|	target	1
0000_XuPing_MC115_R_9_33PER.19998.19998.3.0.dta	3	0	KTLEAVADHGEITGNTIAGTAASSQETFD	19.0195	9.96801e-08		3	orf|0|-|3176428-3177556|/	303,E,K/	2|	target	0
0000_XuPing_MC115_R_9_33PER.11739.11739.2.0.dta	2	0	KTATLENAPNELSGAVGHEHS	25.3296	1.0595e-07		3	orf|0|-|6116403-6117627|/	387,T,-/	2|	target	0
0000_XuPing_MC115_R_10_33PER.32836.32836.4.0.dta	4	0	RQHSENAALIAEFLDGHPAVQTVLYPGLPSHPNHDVAA	25.8864	1.06003e-07		3	orf|0|-|5356371-5357535|/	262,M,R/	1|	target	0
0000_XuPing_MC115_R_7_33PER.10024.10024.2.0.dta	2	0	KHANPCGIAISSTSVADAH	27.847	1.06758e-07	6,Carbamidomethyl[C];	3	orf|0|-|5602742-5604365|/	300,I,R/	2|0|	target	0
0000_XuPing_MC115_R_4_33PER.7391.7391.3.0.dta	3	0	KMNTGGVHGSALGADEVAATK	40.7819	1.12254e-07	2,Oxidation[M];	3	orf|0|-|3177578-3179669|/	276,N,K/	1|0|	target	1
0000_XuPing_MC115_R_8_33PER.24236.24236.4.1.dta	4	0	RLLASLHDDEGNVAVEGLHEATAADVD	19.9471	1.13473e-07		3	orf|0|-|4851234-4852689|/	269,V,R/	1|	target	0
0000_XuPing_MC115_R_13_33PER.17911.17911.2.0.dta	2	0	RALSSAGNGNVTVAPTGAGIHEVDV	23.8334	1.22384e-07		3	orf|0|+|5860029-5860845|/	244,V,K/	1|	target	0
0000_XuPing_MC115_R_13_33PER.43710.43710.3.0.dta	3	0	RGIEVIIAGAGGAAHLPGMVASATPLPVIGVPVPLA	20.2097	1.36752e-07		3	orf|0|+|1894660-1895725|/	243,D,R/	2|	target	0
0000_XuPing_MC115_R_11_33PER.36836.36836.4.1.dta	4	0	RTDDGIDHSALDYFGHGGGYLTATPEFATV	21.3666	1.37933e-07		3	orf|0|-|14133-15153|/	310,V,-/	1|	target	0
0000_XuPing_MC115_R_9_33PER.21519.21519.2.0.dta	2	0	KAFVNALTLHSHVANIGDV	25.5515	1.39333e-07		3	orf|0|-|1746780-1748343|/	436,G,R/	2|	target	0
0000_XuPing_MC115_R_8_33PER.24303.24303.3.0.dta	3	0	KVVSIADWADDTVHVSTHHATLG	24.7327	1.46286e-07		3	orf|0|+|3198228-3199917|/	342,L,K/	1|	target	0
0000_XuPing_MC115_R_4_33PER.13982.13982.3.0.dta	3	0	KVAGSTVGLATLHNASEVK	30.4488	1.47845e-07		3	orf|0|+|2443200-2445312|/	367,V,R/	2|	target	1
0000_XuPing_MC115_R_12_33PER.4374.4374.2.0.dta	2	0	KTMGHAGAIVSGSSGTAAAK	26.9532	1.60175e-07		3	orf|0|-|5613988-5614900|/	255,G,K/	1|	target	1
0000_XuPing_MC115_R_10_33PER.20313.20313.2.0.dta	2	0	KAFVNALTLHSHVANIGDV	25.4361	1.61946e-07		3	orf|0|-|1746780-1748343|/	436,G,R/	2|	target	0
0000_XuPing_MC115_R_6_33PER.12088.12088.3.0.dta	3	0	KTVTGEDVTMEELGGAHTHMA	33.5123	1.61995e-07	20,Oxidation[M];	3	orf|0|-|1888540-1890169|/	216,I,K/	1|0|	target	0
0000_XuPing_MC115_R_10_33PER.36282.36282.2.0.dta	2	0	KADDDLLQLWDHPVNTPAL	25.6085	1.64427e-07		3	orf|0|-|2200877-2201882|/	312,L,R/	2|	target	0
0000_XuPing_MC115_R_2_33PER.18587.18587.2.0.dta	2	0	KVKDTADEIDLEPVAHSAL	27.0622	1.66146e-07		3	orf|0|+|695278-699298|/	186,L,R/	2|	target	1
0000_XuPing_MC115_R_13_33PER.35901.35901.4.1.dta	4	0	KQFDGTGNYTFGLNEQSMFHEIDVDSIDRP	26.1161	1.70011e-07		3	orf|0|+|1562594-1563209|/	144,P,R/	2|	target	1
0000_XuPing_MC115_R_13_33PER.36531.36531.2.0.dta	2	0	RGDLVNYAGVSGDLNPIHWDDEIA	24.9441	1.76561e-07		3	orf|0|+|1436783-1437293|/	51,T,K/	1|	target	0
0000_XuPing_MC115_R_11_33PER.27199.27199.3.0.dta	3	0	KLQAPGPVTLAAHLELPGGH	24.2516	1.82284e-07		3	orf|0|+|2439990-2441133|/	152,V,R/	1|	target	0
0000_XuPing_MC115_R_13_33PER.35926.35926.4.2.dta	4	0	KQFDGTGNYTFGLNEQSMFHEIDVDSIDRP	29.3496	1.93614e-07		3	orf|0|+|1562594-1563209|/	144,P,R/	1|	target	1
0000_XuPing_MC115_R_7_33PER.13003.13003.4.0.dta	4	0	RQVGHINGEYGEVGHPIVHYLH	26.9652	2.0017e-07		3	orf|0|+|5950407-5951916|/	342,E,R/	2|	target	0
0000_XuPing_MC115_R_13_33PER.39223.39223.3.1.dta	3	0	RVLIHQPALSGVIQGQFSDLEIQAAEIE	21.362	2.17536e-07		3	orf|0|-|4761503-4762472|/	239,A,R/	2|	target	0
0000_XuPing_MC115_R_11_33PER.26022.26022.2.0.dta	2	0	REDFSAAHPDTVQAVVNSYEEA	18.3613	2.20669e-07		3	orf|0|-|627481-628495|/	231,V,R/	1|	target	0
0000_XuPing_MC115_R_13_33PER.17304.17304.3.0.dta	3	0	RGASSGGIVTQEAPIHVSNVMVVDSDGKPT	36.0331	2.28964e-07	21,Oxidation[M];	3	orf|0|+|1562331-1562646|/	51,E,R/	1|0|	target	1
0000_XuPing_MC115_R_13_33PER.39252.39252.3.0.dta	3	0	RADIQTVCLGQAASAAAVLLAAGTPGK	27.7897	2.35254e-07	8,Carbamidomethyl[C];	3	orf|0|-|4761503-4762472|/	205,V,R/	2|0|	target	1
0000_XuPing_MC115_R_9_33PER.11733.11733.2.0.dta	2	0	KTATLENAPNELSGAVGHEHS	24.3349	2.38261e-07		3	orf|0|-|6116403-6117627|/	387,T,-/	1|	target	0
0000_XuPing_MC115_R_13_33PER.41067.41067.3.0.dta	3	0	RTVTGCNVENVSYGLGLCAECAVVCALHSGGGG	27.185	2.57744e-07	6,Carbamidomethyl[C];18,Carbamidomethyl[C];21,Carbamidomethyl[C];25,Carbamidomethyl[C];	3	orf|0|+|1766738-1767209|/	64,G,R/	2|0|0|0|0|	target	0
0000_XuPing_MC115_R_10_33PER.26686.26686.4.1.dta	4	0	RALGMDEDKLNVSGGAIALGHPFGMTGA	25.4213	2.59762e-07		3	orf|0|+|5364649-5365873|/	342,A,R/	2|	target	1
0000_XuPing_MC115_R_7_33PER.9829.9829.2.0.dta	2	0	KAAAPAGDPTGGMGGMDF	28.7799	2.69715e-07	13,Oxidation[M];16,Oxidation[M];	3	orf|0|+|965428-967165|/	561,E,-/	2|0|0|	target	0
0000_XuPing_MC115_R_13_33PER.39967.39967.3.0.dta	3	0	RILMHQPLGGVTGSAADIAIQAEQFAVI	22.7907	2.84509e-07	4,Oxidation[M];	3	orf|0|-|4762156-4762819|/	133,A,K/	1|0|	target	0
0000_XuPing_MC115_R_4_33PER.34513.34513.2.0.dta	2	0	KTAVVEGLAQAIVHGEVPETL	27.2313	2.90489e-07		3	orf|0|-|6153015-6155565|/	223,G,K/	1|	target	0
0000_XuPing_MC115_R_7_33PER.19515.19515.3.0.dta	3	0	RLLGMSLDAGGHLTHGF	30.3827	3.05199e-07	5,Oxidation[M];	3	orf|0|-|5341335-5342931|/	214,Q,R/	2|0|	target	0
0000_XuPing_MC115_R_12_33PER.17672.17672.2.0.dta	2	0	KLYAEAGLDGEKETIAYC	25.7117	3.10991e-07	18,Carbamidomethyl[C];	3	orf|0|+|5859674-5860541|/	227,A,R/	1|0|	target	1
0000_XuPing_MC115_R_10_33PER.19322.19322.2.0.dta	2	0	RILAEANHPLVIQAETMDAGAD	20.6138	3.28838e-07		3	orf|0|-|5614903-5616190|/	399,R,K/	2|	target	0
0000_XuPing_MC115_R_6_33PER.13716.13716.2.0.dta	2	0	KAAAPAGDPTGGMGGMDF	28.7177	3.32675e-07	16,Oxidation[M];	3	orf|0|+|965428-967165|/	561,E,-/	1|0|	target	0
0000_XuPing_MC115_R_11_33PER.26805.26805.3.0.dta	3	0	RIVLVPTMGALHEGHLTLV	24.545	3.47188e-07	8,Oxidation[M];	3	orf|0|-|6159973-6161062|/	84,R,R/	1|0|	target	0
0000_XuPing_MC115_R_9_33PER.30936.30936.2.0.dta	2	0	RIITEAQDVGLEVIHEENL	23.365	3.47605e-07		3	orf|0|+|6348076-6349465|/	367,G,R/	2|	target	0
0000_XuPing_MC115_R_13_33PER.44477.44477.3.0.dta	3	0	RLHGLVTDGAGAPVPDALLEIWQADADGVVPT	21.0269	3.58227e-07		3	orf|0|+|2683954-2685052|/	218,I,K/	2|	target	0
0000_XuPing_MC115_R_7_33PER.5339.5339.5.0.dta	5	0	RMILTTETAVVDKPADEDEHGHGHHHGHAH	27.5702	3.58549e-07		3	orf|0|+|1671580-1673209|/	513,A,-/	1|	target	1
0000_XuPing_MC115_R_11_33PER.36829.36829.4.1.dta	4	0	RTDDGIDHSALDYFGHGGGYLTATPEFATV	18.9787	3.64223e-07		3	orf|0|-|14133-15153|/	310,V,-/	1|	target	0
0000_XuPing_MC115_R_13_33PER.41122.41122.4.0.dta	4	0	RWFTAQEALEYGFVDHIITSASVNGEGPGAGLDK	31.3991	3.68915e-07		3	orf|0|-|4762156-4762819|/	187,D,-/	1|	target	1
0000_XuPing_MC115_R_13_33PER.35876.35876.4.1.dta	4	0	KQFDGTGNYTFGLNEQSMFHEIDVDSIDRP	25.3512	3.68952e-07		3	orf|0|+|1562594-1563209|/	144,P,R/	2|	target	1
0000_XuPing_MC115_R_10_33PER.19359.19359.2.0.dta	2	0	RIDNSGIFVHSAPWSVGDQGK	24.4636	3.71061e-07		3	orf|0|+|261335-262478|/	310,V,R/	2|	target	1
0000_XuPing_MC115_R_7_33PER.36107.36107.3.0.dta	3	0	RDLVNAGAVELVAATVDHGVSSEAA	21.7483	3.95466e-07		3	orf|0|+|2449053-2450571|/	346,M,R/	1|	target	0
0000_XuPing_MC115_R_11_33PER.17094.17094.2.0.dta	2	0	RGSAAPVDSSANSDASGFGQFN	20.5587	3.9729e-07		3	orf|0|-|4299992-4300835|/	255,Q,R/	1|	target	0
0000_XuPing_MC115_R_1_33PER.2786.2786.2.0.dta	2	0	RGGSGGSYGGGGSGGGYGGGSGS	24.1881	3.98244e-07		3	CON_IPI00019359.3/	489,S,R/	1|	target	0
0000_XuPing_MC115_R_8_33PER.9252.9252.3.0.dta	3	0	RDSSLVIHDDAEVAHAQ	23.6229	4.07999e-07		3	orf|0|-|2206426-2208199|/	188,T,R/	1|	target	0
0000_XuPing_MC115_R_13_33PER.14385.14385.2.0.dta	2	0	RETIAALGGLPGADHGEHEG	22.7645	4.08734e-07		3	orf|0|+|1726745-1727393|/	160,I,R/	2|	target	0
0000_XuPing_MC115_R_13_33PER.36867.36867.2.0.dta	2	0	RTNITEIDEITNNALDHLA	24.6752	4.22194e-07		3	orf|0|-|2457818-2458454|/	181,N,R/	2|	target	0
0000_XuPing_MC115_R_10_33PER.33059.33059.4.4.dta	4	0	AEYTLPDLDYDYGALEPHISGQINELHHS	22.7983	4.24947e-07		1	orf|0|+|6496361-6496994|/	5,V,K/	2|	target	0
0000_XuPing_MC115_R_11_33PER.26416.26416.3.0.dta	3	0	KMTSGQGFIAALDQSGGSTPKAL	26.4505	4.29132e-07	2,Oxidation[M];	3	orf|0|+|3570103-3571024|/	18,D,R/	1|0|	target	1
0000_XuPing_MC115_R_10_33PER.32037.32037.5.1.dta	5	0	KAVGALTVLDACQSAPHQPVDLHALDVDYAAFSGH	28.906	4.29175e-07	12,Carbamidomethyl[C];	3	orf|0|+|3200443-3201937|/	280,A,K/	2|0|	target	0
0000_XuPing_MC115_R_10_33PER.42568.42568.3.0.dta	3	0	KFDSVAGGLDADGLTNLADELASVA	21.0715	4.32147e-07		3	orf|0|-|5036764-5038099|/	185,E,K/	2|	target	0
0000_XuPing_MC115_R_10_33PER.20654.20654.2.0.dta	2	0	RKDGTITAGSASQISDGAAAVIVMN	19.4611	4.32622e-07		3	orf|0|-|5015427-5016678|/	261,F,K/	2|	target	1
0000_XuPing_MC115_R_13_33PER.17312.17312.3.0.dta	3	0	RGASSGGIVTQEAPIHVSNVMVVDSDGKPT	27.8507	4.35792e-07	21,Oxidation[M];	3	orf|0|+|1562331-1562646|/	51,E,R/	2|0|	target	1
0000_XuPing_MC115_R_12_33PER.11326.11326.3.0.dta	3	0	RTVVSAAVDDGDAEGVDATHHVK	26.919	4.40392e-07		3	orf|0|-|4449058-4449937|/	208,T,R/	1|	target	1
0000_XuPing_MC115_R_13_33PER.23648.23648.3.0.dta	3	0	KAVSALHEAFGLGGDDEAVVYAGTGR	28.173	4.45486e-07		3	orf|0|-|6321558-6323085|/	483,D,-/	1|	target	1
0000_XuPing_MC115_R_13_33PER.14080.14080.2.0.dta	2	0	KQVLTDAETDEVLGKM	30.9176	4.50684e-07	16,Oxidation[M];	3	orf|0|+|3124322-3125336|/	272,L,K/	2|0|	target	1
0000_XuPing_MC115_R_11_33PER.24550.24550.2.0.dta	2	0	KKDTAEAVVEFVTPIKT	27.5993	4.52264e-07		3	orf|0|+|1752632-1753661|/	281,L,R/	1|	target	2
0000_XuPing_MC115_R_10_33PER.36304.36304.2.0.dta	2	0	KADDDLLQLWDHPVNTPAL	25.9007	4.66643e-07		3	orf|0|-|2200877-2201882|/	312,L,R/	1|	target	0
0000_XuPing_MC115_R_12_33PER.17648.17648.3.0.dta	3	0	RPPGDVADGFVHAGPVGAGHYA	24.9654	4.68889e-07		3	orf|0|+|1670-2612|/	160,L,K/	1|	target	0
0000_XuPing_MC115_R_13_33PER.41136.41136.3.0.dta	3	0	KIDGVVHSIGFMPQSGMGINPFFDAPYEDVS	20.9379	4.70674e-07		3	orf|0|+|3225927-3227016|/	180,N,K/	2|	target	0
0000_XuPing_MC115_R_11_33PER.9554.9554.2.0.dta	2	0	RAATSDAPAAGTAAAAEAPAESTES	21.1523	4.82203e-07		3	orf|0|+|1540774-1541668|/	273,G,-/	1|	target	0
0000_XuPing_MC115_R_7_33PER.5343.5343.4.0.dta	4	0	RMILTTETAVVDKPADEDEHGHGHHHGHAH	27.9984	4.8312e-07		3	orf|0|+|1671580-1673209|/	513,A,-/	1|	target	1
0000_XuPing_MC115_R_9_33PER.32048.32048.3.0.dta	3	0	KYVHFTTEGAGAESAQLAELAADSGAGTNQFIA	21.7257	4.91895e-07		3	orf|0|-|5158935-5160165|/	325,D,R/	1|	target	0
0000_XuPing_MC115_R_13_33PER.36425.36425.2.0.dta	2	0	RGDLVNYAGVSGDLNPIHWDDEIA	22.3294	5.046e-07		3	orf|0|+|1436783-1437293|/	51,T,K/	1|	target	0
0000_XuPing_MC115_R_10_33PER.8143.8143.2.0.dta	2	0	RSFTGSQAGVITTGTHGNA	23.2642	5.21947e-07		3	orf|0|-|6321558-6323085|/	180,A,K/	2|	target	0
0000_XuPing_MC115_R_13_33PER.28329.28329.3.0.dta	3	0	RLTYGAQDLSQHDSGAYTGEISGAFLA	19.8393	5.41512e-07		3	orf|0|+|3159580-3160366|/	63,L,K/	2|	target	0
0000_XuPing_MC115_R_13_33PER.27762.27762.2.0.dta	2	0	RVDQFDIYAHLDGGGPSGQAGAL	25.1913	5.49751e-07		3	orf|0|+|1646593-1647211|/	132,D,R/	1|	target	0
0000_XuPing_MC115_R_7_33PER.22061.22061.2.0.dta	2	0	KAIGEDDHLVGLVLENK	27.2399	5.58674e-07		3	orf|0|-|1607371-1609462|/	579,V,R/	2|	target	1
0000_XuPing_MC115_R_10_33PER.23798.23798.2.0.dta	2	0	KLNVSGGAIALGHPFGMTGA	24.4812	6.25884e-07		3	orf|0|+|5364649-5365873|/	350,D,R/	2|	target	0
0000_XuPing_MC115_R_11_33PER.27945.27945.2.0.dta	2	0	KMTSGQGFIAALDQSGGSTPKAL	23.9444	6.32554e-07		3	orf|0|+|3570103-3571024|/	18,D,R/	1|	target	1
0000_XuPing_MC115_R_7_33PER.12247.12247.3.0.dta	3	0	KHVIIIGGGDTGADCLGTSH	26.2425	6.97056e-07	15,Carbamidomethyl[C];	3	orf|0|-|6520716-6522279|/	320,D,R/	1|0|	target	0
0000_XuPing_MC115_R_13_33PER.38418.38418.3.0.dta	3	0	KLEDLDLVSQDLLIAHAGELE	23.5647	7.15274e-07		3	orf|0|-|6532903-6533509|/	144,E,K/	2|	target	0
0000_XuPing_MC115_R_10_33PER.32937.32937.3.0.dta	3	0	RLDTVVLSTQHADGIDLEGTLTPDI	18.0468	7.17423e-07		3	orf|0|+|3127764-3128991|/	200,V,R/	2|	target	0
0000_XuPing_MC115_R_10_33PER.38459.38459.3.0.dta	3	0	RALHAAADSVLANVDAVLAANAADVDAA	18.8352	7.23909e-07		3	orf|0|-|4675223-4676495|/	47,N,R/	2|	target	0
0000_XuPing_MC115_R_7_33PER.22067.22067.2.0.dta	2	0	KAIGEDDHLVGLVLENK	26.1017	7.36836e-07		3	orf|0|-|1607371-1609462|/	579,V,R/	1|	target	1
0000_XuPing_MC115_R_7_33PER.25486.25486.3.0.dta	3	0	RVDGHPVGVIANQPMVLSGAIDNEASD	21.2971	7.36836e-07		3	orf|0|-|6455233-6456832|/	329,A,K/	1|	target	0
0000_XuPing_MC115_R_9_33PER.8472.8472.2.0.dta	2	0	RSFTGSQAGVITTGTHGNA	22.3243	7.3691e-07		3	orf|0|-|6321558-6323085|/	180,A,K/	2|	target	0
0000_XuPing_MC115_R_6_33PER.26939.26939.3.0.dta	3	0	KVSNLPAGHGLNAATGEYEDLLAAGVADPVKVT	26.3328	7.40529e-07		3	orf|0|+|965428-967165|/	502,E,R/	1|	target	1
0000_XuPing_MC115_R_7_33PER.13033.13033.4.0.dta	4	0	RQVGHINGEYGEVGHPIVHYLH	26.0024	7.45284e-07		3	orf|0|+|5950407-5951916|/	342,E,R/	1|	target	0
0000_XuPing_MC115_R_10_33PER.18568.18568.4.3.dta	4	0	RAMETAGLDPKDIDHVNAHATATPIGDTAEANAL	21.6223	7.57077e-07		3	orf|0|+|4413349-4414615|/	298,K,R/	2|	target	1
0000_XuPing_MC115_R_10_33PER.19286.19286.2.0.dta	2	0	RILAEANHPLVIQAETMDAGAD	21.7112	7.59124e-07		3	orf|0|-|5614903-5616190|/	399,R,K/	1|	target	0
0000_XuPing_MC115_R_10_33PER.24960.24960.2.0.dta	2	0	KVFTHWGISHTPAALSDLDSV	21.832	7.98843e-07		3	orf|0|-|5356371-5357535|/	119,D,R/	2|	target	0
0000_XuPing_MC115_R_11_33PER.14829.14829.2.0.dta	2	0	KAYEAILEAQPNHPEA	23.5725	8.05179e-07		3	orf|0|-|5014082-5015081|/	218,L,K/	1|	target	0
0000_XuPing_MC115_R_10_33PER.17294.17294.2.0.dta	2	0	KALGAFGLTEAGGGSDAGAT	20.915	8.1319e-07		3	orf|0|-|4805139-4806528|/	198,G,K/	2|	target	0
0000_XuPing_MC115_R_4_33PER.34459.34459.2.0.dta	2	0	KTAVVEGLAQAIVHGEVPETL	22.9548	8.30697e-07		3	orf|0|-|6153015-6155565|/	223,G,K/	2|	target	0
0000_XuPing_MC115_R_10_33PER.16040.16040.3.0.dta	3	0	KVNVNGGAIAIGHPIGMSGA	20.5574	8.33443e-07		3	orf|0|-|5015427-5016678|/	361,A,R/	2|	target	0
0000_XuPing_MC115_R_8_33PER.24792.24792.3.0.dta	3	0	RLLDFSSQLVNTNIGHQHP	21.9565	8.44011e-07		3	orf|0|+|2531167-2532928|/	189,N,K/	1|	target	0
0000_XuPing_MC115_R_5_33PER.28693.28693.3.0.dta	3	0	KIVQAQIDEVVHNAIHGLDHDEE	31.39	8.57795e-07		3	orf|0|-|4762877-4764410|/	342,E,K/	2|	target	0
0000_XuPing_MC115_R_10_33PER.30411.30411.3.0.dta	3	0	RTGIAADQVEDVILGHCYPNSEAPAIG	20.0143	8.70411e-07	17,Carbamidomethyl[C];	3	orf|0|+|2287130-2288447|/	73,E,R/	1|0|	target	0
0000_XuPing_MC115_R_12_33PER.14004.14004.3.0.dta	3	0	RTVVSAAVDDGDAEGVDATHHV	24.772	8.7907e-07		3	orf|0|-|4449058-4449937|/	208,T,K/	1|	target	0
0000_XuPing_MC115_R_13_33PER.37000.37000.3.0.dta	3	0	RIQYHEQLASLNDQLGAMCELAGTAME	23.7824	8.81623e-07	19,Carbamidomethyl[C];	3	orf|0|+|5849485-5850160|/	4,M,R/	1|0|	target	0
0000_XuPing_MC115_R_8_33PER.3062.3062.4.0.dta	4	0	RCSPQVHGAAHDTLEHT	23.0873	8.87639e-07	2,Carbamidomethyl[C];	3	orf|0|+|1244874-1246617|/	354,L,R/	1|0|	target	0
0000_XuPing_MC115_R_4_33PER.7353.7353.3.0.dta	3	0	KMNTGGVHGSALGADEVAATK	32.1864	8.94321e-07	2,Oxidation[M];	3	orf|0|-|3177578-3179669|/	276,N,K/	2|0|	target	1
0000_XuPing_MC115_R_7_33PER.31747.31747.4.0.dta	4	0	KVSNLPAGHGLNAATGEYEDLLAAGVADPVKVT	22.4845	8.98265e-07		3	orf|0|+|965428-967165|/	502,E,R/	1|	target	1
0000_XuPing_MC115_R_7_33PER.23109.23109.2.0.dta	2	0	KAADAVSEALLASATPVDDK	25.1068	9.0693e-07		3	orf|0|+|1671580-1673209|/	123,S,K/	1|	target	1
0000_XuPing_MC115_R_8_33PER.26208.26208.3.0.dta	3	0	RTASSPHPGGTEVDPGHWWDALQ	18.7483	9.11111e-07		3	orf|0|+|3337953-3339387|/	40,V,R/	1|	target	0
0000_XuPing_MC115_R_2_33PER.19989.19989.3.0.dta	3	0	KITIVPDDGGEEVVYDKLSK	23.3184	9.12753e-07		3	orf|0|+|1465190-1469177|/	1075,F,R/	2|	target	2
0000_XuPing_MC115_R_13_33PER.41104.41104.4.0.dta	4	0	RWFTAQEALEYGFVDHIITSASVNGEGPGAGLDK	29.2973	9.4215e-07		3	orf|0|-|4762156-4762819|/	187,D,-/	2|	target	1
0000_XuPing_MC115_R_8_33PER.18782.18782.2.0.dta	2	0	KDQAEYIGVDVEGPYKPEHY	24.6173	9.42904e-07		3	orf|0|+|1917163-1918768|/	513,S,R/	1|	target	1
0000_XuPing_MC115_R_11_33PER.13832.13832.2.0.dta	2	0	RLIVGGGHGTPLGAAGGD	20.4812	9.83448e-07		3	orf|0|-|2731820-2733017|/	25,S,R/	1|	target	0
0000_XuPing_MC115_R_11_33PER.26710.26710.3.0.dta	3	0	KVDEYADPKVQIQQAIEDAQ	21.3481	9.92041e-07		3	orf|0|+|2770669-2771548|/	32,S,R/	1|	target	1
0000_XuPing_MC115_R_13_33PER.14386.14386.2.0.dta	2	0	RETIAALGGLPGADHGEHEG	23.8338	9.97114e-07		3	orf|0|+|1726745-1727393|/	160,I,R/	1|	target	0
0000_XuPing_MC115_R_13_33PER.43741.43741.3.0.dta	3	0	RGIEVIIAGAGGAAHLPGMVASATPLPVIGVPVPLA	20.9165	1.00001e-06		3	orf|0|+|1894660-1895725|/	243,D,R/	1|	target	0
0000_XuPing_MC115_R_10_33PER.30442.30442.4.1.dta	4	0	KDLGDSTVLMADTCLDEFTDHGHCGVLDAHG	28.956	1.01006e-06	14,Carbamidomethyl[C];24,Carbamidomethyl[C];	3	orf|0|+|1033257-1034319|/	137,A,R/	1|0|0|	target	0
0000_XuPing_MC115_R_6_33PER.18433.18433.4.0.dta	4	0	RVFDSPHDPIIFDTGHQAYVH	25.1213	1.01787e-06		3	orf|0|+|2841985-2843908|/	58,H,K/	1|	target	0
0000_XuPing_MC115_R_12_33PER.23104.23104.2.0.dta	2	0	KYDVNVIGLTLSHNQ	23.9642	1.01848e-06		3	orf|0|-|1274314-1275301|/	123,E,R/	1|	target	0
0000_XuPing_MC115_R_13_33PER.39941.39941.3.0.dta	3	0	RILMHQPLGGVTGSAADIAIQAEQFAVI	22.5125	1.04228e-06	4,Oxidation[M];	3	orf|0|-|4762156-4762819|/	133,A,K/	2|0|	target	0
0000_XuPing_MC115_R_12_33PER.23462.23462.3.0.dta	3	0	KTVFVEVDEDTSAYDTGHIEGAV	25.1119	1.04719e-06		3	orf|0|+|5859674-5860541|/	32,P,K/	1|	target	0
0000_XuPing_MC115_R_12_33PER.21537.21537.3.0.dta	3	0	RPEHVAEAIENATDGPVEEGAVGGGTGMVAHGY	25.5947	1.04845e-06		3	orf|0|+|2168048-2169182|/	157,V,K/	1|	target	0
0000_XuPing_MC115_R_11_33PER.15065.15065.2.0.dta	2	0	RLLDHPAVTAIAEAHG	21.7728	1.09484e-06		3	orf|0|-|2488835-2489846|/	255,G,R/	1|	target	0
0000_XuPing_MC115_R_7_33PER.15369.15369.2.0.dta	2	0	KAAAPAGDPTGGMGGMDF	24.5872	1.09648e-06	13,Oxidation[M];	3	orf|0|+|965428-967165|/	561,E,-/	2|0|	target	0
0000_XuPing_MC115_R_4_33PER.23530.23530.2.0.dta	2	0	KLVGDTGEIVSIEHYGESADD	23.1913	1.12334e-06		3	orf|0|-|3177578-3179669|/	652,Y,K/	1|	target	0
0000_XuPing_MC115_R_8_33PER.14846.14846.4.0.dta	4	0	RQALADGVIDCVATDHAPHAEHE	21.6763	1.13225e-06	11,Carbamidomethyl[C];	3	orf|0|+|3116408-3117962|/	370,L,K/	1|0|	target	0
0000_XuPing_MC115_R_12_33PER.13275.13275.2.0.dta	2	0	RNTHTVVGLISGSGDHA	23.8113	1.14192e-06		3	orf|0|-|6159082-6159970|/	32,V,K/	1|	target	0
0000_XuPing_MC115_R_2_33PER.21188.21188.2.0.dta	2	0	KDTADEIDLEPVAHSAL	21.8811	1.1442e-06		3	orf|0|+|695278-699298|/	188,V,R/	2|	target	0
0000_XuPing_MC115_R_11_33PER.34436.34436.3.0.dta	3	0	RLYGVEESAYSNEDEMFDLIHQM	26.4193	1.15178e-06	23,Oxidation[M];	3	orf|0|+|3570103-3571024|/	41,L,R/	1|0|	target	0
0000_XuPing_MC115_R_10_33PER.16034.16034.2.0.dta	2	0	KVNVNGGAIAIGHPIGMSGA	23.9248	1.16429e-06		3	orf|0|-|5015427-5016678|/	361,A,R/	2|	target	0
0000_XuPing_MC115_R_7_33PER.9123.9123.3.0.dta	3	0	KVFTGDEDPVPHAHVTTTTTH	25.6521	1.16487e-06		3	orf|0|-|5341335-5342931|/	311,G,K/	1|	target	0
0000_XuPing_MC115_R_9_33PER.30893.30893.3.0.dta	3	0	RIITEAQDVGLEVIHEENL	22.0627	1.16942e-06		3	orf|0|+|6348076-6349465|/	367,G,R/	2|	target	0
0000_XuPing_MC115_R_7_33PER.23059.23059.2.0.dta	2	0	KAADAVSEALLASATPVDDK	24.9364	1.18236e-06		3	orf|0|+|1671580-1673209|/	123,S,K/	2|	target	1
0000_XuPing_MC115_R_11_33PER.33688.33688.3.0.dta	3	0	RAVIDGVEQLVHDGSALQYPAPN	18.3806	1.20516e-06		3	orf|0|-|6320516-6321689|/	220,A,K/	1|	target	0
0000_XuPing_MC115_R_10_33PER.32062.32062.3.0.dta	3	0	RSHPDGIVDLSVGTPVDPVAPVI	20.4537	1.22705e-06		3	orf|0|-|5219975-5221100|/	33,A,R/	2|	target	0
0000_XuPing_MC115_R_10_33PER.23037.23037.3.0.dta	3	0	REGSAVTPATFEHDGLSVGVLAGGEH	28.2767	1.23295e-06		3	orf|0|+|2699189-2700404|/	112,A,R/	2|	target	0
0000_XuPing_MC115_R_12_33PER.20879.20879.3.0.dta	3	0	RWWDGQSWTDQVSHQGQLH	25.9476	1.25321e-06		3	orf|0|+|5109594-5110545|/	53,Y,R/	1|	target	0
0000_XuPing_MC115_R_4_33PER.9076.9076.3.0.dta	3	0	KMNTGGVHGSALGADEVAATK	29.7817	1.25409e-06		3	orf|0|-|3177578-3179669|/	276,N,K/	1|	target	1
0000_XuPing_MC115_R_10_33PER.32673.32673.2.0.dta	2	0	KVNQIGTLTETLDAVSLAHNSGY	25.9961	1.26315e-06		3	orf|0|-|5494633-5496067|/	385,V,R/	2|	target	0
0000_XuPing_MC115_R_13_33PER.5187.5187.4.1.dta	4	0	RHDGPGGPGGPGWHDPGHGPD	22.8576	1.27024e-06		3	orf|0|-|3604466-3605102|/	115,G,K/	2|	target	0
0000_XuPing_MC115_R_10_33PER.17964.17964.3.0.dta	3	0	RAVDAGVSAISVSNHGGNNLDGTPAAI	18.217	1.27687e-06		3	orf|0|+|1524484-1525765|/	294,K,R/	2|	target	0
0000_XuPing_MC115_R_1_33PER.7908.7908.4.0.dta	4	0	RDHNDTVDHEHMALNEIH	26.0434	1.2793e-06		3	orf|0|+|447896-458192|/	1814,Q,R/	1|	target	0
0000_XuPing_MC115_R_10_33PER.13415.13415.2.0.dta	2	0	KALQDAGVTVHADPTEDEL	22.8421	1.28173e-06		3	orf|0|-|4675223-4676495|/	296,V,R/	1|	target	0
0000_XuPing_MC115_R_5_33PER.8856.8856.2.0.dta	2	0	KMNTGGVHGSALGADEVAATK	30.2584	1.30097e-06		3	orf|0|-|3177578-3179669|/	276,N,K/	2|	target	1
0000_XuPing_MC115_R_7_33PER.9838.9838.2.0.dta	2	0	KAAAPAGDPTGGMGGMDF	30.1279	1.30305e-06	13,Oxidation[M];16,Oxidation[M];	3	orf|0|+|965428-967165|/	561,E,-/	1|0|0|	target	0
0000_XuPing_MC115_R_10_33PER.19963.19963.3.0.dta	3	0	RKDGTITAGSASQISDGAAAVIVMNKA	25.4201	1.30736e-06		3	orf|0|-|5015427-5016678|/	261,F,K/	1|	target	2
0000_XuPing_MC115_R_12_33PER.34632.34632.4.0.dta	4	0	RELTGAGMLDSKNALVEADGDFDKAVELL	27.4257	1.31168e-06		3	orf|0|+|2605830-2606670|/	17,L,R/	2|	target	2
0000_XuPing_MC115_R_9_33PER.8627.8627.2.0.dta	2	0	KCDSIISVGGGSSHDAA	24.2207	1.31681e-06	2,Carbamidomethyl[C];	3	orf|0|-|6307575-6308934|/	126,E,K/	2|0|	target	0
0000_XuPing_MC115_R_13_33PER.36906.36906.2.0.dta	2	0	RTNITEIDEITNNALDHLA	23.1949	1.3176e-06		3	orf|0|-|2457818-2458454|/	181,N,R/	1|	target	0
0000_XuPing_MC115_R_7_33PER.25490.25490.3.1.dta	3	0	RVDGHPVGVIANQPMVLSGAIDNEASD	20.7459	1.31865e-06		3	orf|0|-|6455233-6456832|/	329,A,K/	2|	target	0
0000_XuPing_MC115_R_8_33PER.25254.25254.2.0.dta	2	0	RAASDVTGHAVGIMADLQGPKI	22.9372	1.32672e-06		3	orf|0|+|3308823-3310266|/	60,V,R/	1|	target	1
0000_XuPing_MC115_R_6_33PER.29432.29432.3.0.dta	3	0	KEIELEDPYEKIGAELVKEVA	24.9417	1.3422e-06		3	orf|0|+|965428-967165|/	94,A,K/	1|	target	2
0000_XuPing_MC115_R_10_33PER.34965.34965.3.0.dta	3	0	RVAVETLVTTGQVHVAGEVTTTAYADIPKIV	23.7409	1.41172e-06		3	orf|0|+|3127764-3128991|/	49,S,R/	2|	target	1
0000_XuPing_MC115_R_10_33PER.16064.16064.3.0.dta	3	0	KVNVNGGAIAIGHPIGMSGA	21.5175	1.41285e-06		3	orf|0|-|5015427-5016678|/	361,A,R/	1|	target	0
0000_XuPing_MC115_R_10_33PER.35551.35551.3.1.dta	3	0	RPNGTVTAGNACPLNDGAAALVVMSDV	19.1996	1.42705e-06	12,Carbamidomethyl[C];	3	orf|0|+|5364649-5365873|/	250,F,R/	2|0|	target	0
0000_XuPing_MC115_R_10_33PER.16851.16851.3.0.dta	3	0	KGLMTTIHAYTQDQNLQDGPHKDL	28.7088	1.50022e-06		3	orf|0|+|3157283-3158345|/	192,V,R/	1|	target	1
0000_XuPing_MC115_R_13_33PER.36392.36392.3.0.dta	3	0	RGDLVNYAGVSGDLNPIHWDDEIA	20.4926	1.5156e-06		3	orf|0|+|1436783-1437293|/	51,T,K/	1|	target	0
0000_XuPing_MC115_R_10_33PER.30011.30011.4.0.dta	4	0	RGSPVSFVVDGVHAHDVGQVLDDDGVAV	18.6468	1.52182e-06		3	orf|0|+|3200443-3201937|/	422,N,R/	2|	target	0
0000_XuPing_MC115_R_13_33PER.20856.20856.3.0.dta	3	0	RGASSGGIVTQEAPIHVSNVMVVDSDGKPT	25.6131	1.5264e-06		3	orf|0|+|1562331-1562646|/	51,E,R/	2|	target	1
0000_XuPing_MC115_R_9_33PER.25674.25674.2.0.dta	2	0	KSEIGFSQVLYDDHIG	25.0936	1.53666e-06		3	orf|0|-|6321558-6323085|/	417,L,K/	1|	target	0
0000_XuPing_MC115_R_13_33PER.39278.39278.3.0.dta	3	0	RADIQTVCLGQAASAAAVLLAAGTPGK	26.8107	1.5405e-06	8,Carbamidomethyl[C];	3	orf|0|-|4761503-4762472|/	205,V,R/	1|0|	target	1
0000_XuPing_MC115_R_6_33PER.14501.14501.2.0.dta	2	0	KAAAPAGDPTGGMGGMDF	25.1657	1.54405e-06	13,Oxidation[M];	3	orf|0|+|965428-967165|/	561,E,-/	1|0|	target	0
0000_XuPing_MC115_R_11_33PER.37311.37311.2.0.dta	2	0	KTFISELDVPVVAGGVLDH	21.4007	1.56113e-06		3	orf|0|+|1689182-1690367|/	202,L,R/	1|	target	0
0000_XuPing_MC115_R_9_33PER.21547.21547.3.0.dta	3	0	KAFVNALTLHSHVANIGDV	18.7888	1.56113e-06		3	orf|0|-|1746780-1748343|/	436,G,R/	2|	target	0
0000_XuPing_MC115_R_7_33PER.9208.9208.2.0.dta	2	0	KVFTGDEDPVPHAHVTTTTTH	27.7333	1.56269e-06		3	orf|0|-|5341335-5342931|/	311,G,K/	2|	target	0
0000_XuPing_MC115_R_7_33PER.25214.25214.2.0.dta	2	0	KDGQPLFHDESGYAGLSDIA	19.5065	1.57887e-06		3	orf|0|+|4374819-4376337|/	310,W,R/	1|	target	0
0000_XuPing_MC115_R_4_33PER.34446.34446.3.0.dta	3	0	KTAVVEGLAQAIVHGEVPETL	17.9182	1.59203e-06		3	orf|0|-|6153015-6155565|/	223,G,K/	2|	target	0
0000_XuPing_MC115_R_11_33PER.13329.13329.3.1.dta	3	0	RIDSGLAQDDDELSEHTNDTDGYKND	30.6783	1.59394e-06		3	orf|0|+|3022539-3023100|/	161,D,-/	2|	target	1
0000_XuPing_MC115_R_8_33PER.15203.15203.3.0.dta	3	0	KEVSSTEVTQAHLDQIAATDD	17.4777	1.59538e-06		3	orf|0|+|2445361-2447923|/	379,A,R/	1|	target	0
0000_XuPing_MC115_R_13_33PER.40270.40270.3.0.dta	3	0	KAFVTLGGTPLLEHALSGL	23.1644	1.61173e-06		3	orf|0|-|6140384-6141053|/	22,P,R/	2|	target	0
0000_XuPing_MC115_R_8_33PER.21222.21222.2.0.dta	2	0	KIFFTNGGADAVEHAV	22.5088	1.6148e-06		3	orf|0|+|2531167-2532928|/	249,N,R/	1|	target	0
0000_XuPing_MC115_R_11_33PER.24519.24519.2.0.dta	2	0	RLEQALASGELNQGAVDASLQ	18.6986	1.62013e-06		3	orf|0|+|401203-402610|/	436,D,R/	1|	target	0
0000_XuPing_MC115_R_12_33PER.31130.31130.3.0.dta	3	0	RAGIPVVAHIGFTPQSVNGLGGF	20.9946	1.62679e-06		3	orf|0|+|4386730-4387600|/	155,S,R/	1|	target	0
0000_XuPing_MC115_R_13_33PER.36981.36981.3.0.dta	3	0	RIQYHEQLASLNDQLGAMCELAGTAME	21.5789	1.6294e-06	19,Carbamidomethyl[C];	3	orf|0|+|5849485-5850160|/	4,M,R/	2|0|	target	0
0000_XuPing_MC115_R_13_33PER.39670.39670.2.0.dta	2	0	RLLVDVIGLPWEDVHAEAC	21.7762	1.6565e-06	19,Carbamidomethyl[C];	3	orf|0|-|2821384-2822095|/	90,E,R/	1|0|	target	0
0000_XuPing_MC115_R_10_33PER.36295.36295.3.0.dta	3	0	KADDDLLQLWDHPVNTPAL	20.7718	1.66547e-06		3	orf|0|-|2200877-2201882|/	312,L,R/	2|	target	0
0000_XuPing_MC115_R_13_33PER.37292.37292.2.0.dta	2	0	KLTVAATQVPHAEILEFI	20.7901	1.67298e-06		3	orf|0|+|3130900-3131755|/	49,K,K/	2|	target	0
0000_XuPing_MC115_R_10_33PER.22828.22828.2.0.dta	2	0	KVGWNASDTHPLSFDDV	22.411	1.68457e-06		3	orf|0|-|4805139-4806528|/	284,N,R/	2|	target	0
0000_XuPing_MC115_R_7_33PER.31678.31678.3.0.dta	3	0	KVSNLPAGHGLNAATGEYEDLLAAGVADPVKVT	28.0226	1.68828e-06		3	orf|0|+|965428-967165|/	502,E,R/	2|	target	1
0000_XuPing_MC115_R_13_33PER.22524.22524.4.1.dta	4	0	RVTVEANNNGGVMIVIPGHEQVELPHHMAHAV	22.3394	1.7102e-06		3	orf|0|-|2821384-2822095|/	200,A,K/	2|	target	0
0000_XuPing_MC115_R_11_33PER.8935.8935.2.0.dta	2	0	KQLLDSGAHFGHQT	22.426	1.71482e-06		3	orf|0|+|2604834-2605827|/	60,M,R/	1|	target	0
0000_XuPing_MC115_R_10_33PER.24185.24185.2.0.dta	2	0	KSEIGFSQVLYDDHIG	23.376	1.71688e-06		3	orf|0|-|6321558-6323085|/	417,L,K/	2|	target	0
0000_XuPing_MC115_R_10_33PER.32026.32026.5.0.dta	5	0	KAVGALTVLDACQSAPHQPVDLHALDVDYAAFSGH	27.9293	1.72652e-06	12,Carbamidomethyl[C];	3	orf|0|+|3200443-3201937|/	280,A,K/	1|0|	target	0
0000_XuPing_MC115_R_13_33PER.22585.22585.2.0.dta	2	0	RLANEILDASNGLGASVK	24.3707	1.75314e-06		3	orf|0|+|1498534-1499167|/	173,E,R/	2|	target	1
0000_XuPing_MC115_R_12_33PER.32213.32213.2.0.dta	2	0	KNALVEADGDFDKAVELL	20.9471	1.75542e-06		3	orf|0|+|2605830-2606670|/	28,S,R/	1|	target	1
0000_XuPing_MC115_R_12_33PER.20495.20495.2.0.dta	2	0	KVIVMIGEIGGDAEE	24.0561	1.75665e-06	5,Oxidation[M];	3	orf|0|-|5613988-5614900|/	214,T,R/	1|0|	target	0
0000_XuPing_MC115_R_12_33PER.23565.23565.2.0.dta	2	0	KDGGVEATFISADGTKDPEFV	24.2289	1.77023e-06		3	orf|0|+|3329748-3330960|/	285,L,K/	1|	target	1
0000_XuPing_MC115_R_10_33PER.10169.10169.2.0.dta	2	0	RIVLSNSNDDPEGACKPFDKD	21.101	1.7857e-06	15,Carbamidomethyl[C];	3	orf|0|+|4414530-4415898|/	251,M,R/	2|0|	target	2
0000_XuPing_MC115_R_9_33PER.25624.25624.2.0.dta	2	0	KSEIGFSQVLYDDHIG	23.5319	1.79626e-06		3	orf|0|-|6321558-6323085|/	417,L,K/	2|	target	0
0000_XuPing_MC115_R_10_33PER.20379.20379.4.0.dta	4	0	RILAEANHPLVIQAETMDAGADKAAELANK	20.1532	1.80166e-06		3	orf|0|-|5614903-5616190|/	399,R,-/	1|	target	2
0000_XuPing_MC115_R_12_33PER.31900.31900.2.0.dta	2	0	KWADSLGGVPLAFIH	21.719	1.80509e-06		3	orf|0|+|5511089-5512139|/	210,E,K/	1|	target	0
0000_XuPing_MC115_R_13_33PER.26657.26657.3.0.dta	3	0	RQTLEGLEAIAGVAHEPEADP	22.1071	1.8078e-06		3	orf|0|-|909858-910575|/	29,A,R/	1|	target	0
0000_XuPing_MC115_R_11_33PER.41130.41130.3.0.dta	3	0	KLWTVDDLGGWDAVDPSLFDKDNGTIT	21.3934	1.81577e-06		3	orf|0|-|4620410-4621517|/	334,E,K/	1|	target	1
0000_XuPing_MC115_R_9_33PER.8642.8642.2.0.dta	2	0	KCDSIISVGGGSSHDAA	23.6273	1.82925e-06	2,Carbamidomethyl[C];	3	orf|0|-|6307575-6308934|/	126,E,K/	2|0|	target	0
0000_XuPing_MC115_R_8_33PER.35262.35262.2.0.dta	2	0	REGLAILDSALDVADEHTV	20.2501	1.84782e-06		3	orf|0|+|2531167-2532928|/	568,A,-/	1|	target	0
0000_XuPing_MC115_R_11_33PER.40935.40935.3.0.dta	3	0	RTVNAEDSLTGTKDELTGLIEFAAPV	15.5175	1.84838e-06		3	orf|0|+|6353299-6355141|/	436,G,R/	1|	target	1
0000_XuPing_MC115_R_12_33PER.31338.31338.3.0.dta	3	0	KGAPHALVIGDLPFGSYEDGPSQALATAT	20.8992	1.85746e-06		3	orf|0|+|4386730-4387600|/	99,V,R/	1|	target	0
0000_XuPing_MC115_R_13_33PER.37805.37805.3.0.dta	3	0	KLHSPVAETTITVDSEGFILDYPGLAE	21.7864	1.87238e-06		3	orf|0|-|6396146-6397601|/	456,I,R/	2|	target	0
0000_XuPing_MC115_R_13_33PER.34340.34340.2.0.dta	2	0	RLISIIDDCAQHLGQAAYL	20.8111	1.87763e-06	9,Carbamidomethyl[C];	3	orf|0|+|972100-973429|/	418,A,R/	2|0|	target	0
0000_XuPing_MC115_R_10_33PER.16024.16024.3.0.dta	3	0	KVNVNGGAIAIGHPIGMSGA	20.1563	1.88195e-06		3	orf|0|-|5015427-5016678|/	361,A,R/	2|	target	0
0000_XuPing_MC115_R_13_33PER.23399.23399.2.0.dta	2	0	RGDFALITQDNLVHGSDSPESAA	22.3755	1.89631e-06		3	orf|0|-|4713448-4714027|/	157,I,R/	2|	target	0
0000_XuPing_MC115_R_10_33PER.20303.20303.3.0.dta	3	0	KAFVNALTLHSHVANIGDV	19.0343	1.90925e-06		3	orf|0|-|1746780-1748343|/	436,G,R/	2|	target	0
0000_XuPing_MC115_R_13_33PER.24595.24595.3.0.dta	3	0	RAGGVSAPPYDSFNLGDHVGDDPAAVAAN	17.8535	1.91039e-06		3	orf|0|-|4302983-4303739|/	26,T,R/	1|	target	0
0000_XuPing_MC115_R_13_33PER.14088.14088.2.0.dta	2	0	KQVLTDAETDEVLGKM	29.9904	1.91997e-06	16,Oxidation[M];	3	orf|0|+|3124322-3125336|/	272,L,K/	1|0|	target	1
0000_XuPing_MC115_R_4_33PER.15255.15255.2.0.dta	2	0	KIGETHDGASTTDWMEQEQE	20.4364	1.93249e-06		3	orf|0|+|1499207-1501343|/	52,Y,R/	2|	target	0
0000_XuPing_MC115_R_7_33PER.23631.23631.2.0.dta	2	0	RGDFALITQDNLVHGSDSPESAA	21.7065	1.94315e-06		3	orf|0|-|4713448-4714027|/	157,I,R/	2|	target	0
0000_XuPing_MC115_R_8_33PER.24505.24505.4.0.dta	4	0	RRPDLTIATEDHNVPTIDIDKPIADPVS	20.6771	1.95915e-06		3	orf|0|+|2469151-2470681|/	91,V,R/	1|	target	2
0000_XuPing_MC115_R_7_33PER.10029.10029.2.0.dta	2	0	KHANPCGIAISSTSVADAH	26.913	1.95934e-06	6,Carbamidomethyl[C];	3	orf|0|-|5602742-5604365|/	300,I,R/	1|0|	target	0
0000_XuPing_MC115_R_11_33PER.17742.17742.2.0.dta	2	0	RVINTSSEAGLSGPVGQPNYGAA	17.5268	1.96484e-06		3	orf|0|-|5963700-5964678|/	168,G,K/	1|	target	0
0000_XuPing_MC115_R_13_33PER.38396.38396.3.0.dta	3	0	KLEDLDLVSQDLLIAHAGELE	24.3699	1.96877e-06		3	orf|0|-|6532903-6533509|/	144,E,K/	1|	target	0
0000_XuPing_MC115_R_10_33PER.7500.7500.4.0.dta	4	0	RDASEHGGTTGHPATVEVAVIH	22.7509	1.9828e-06		3	orf|0|-|2472194-2474186|/	374,W,R/	2|	target	0
0000_XuPing_MC115_R_13_33PER.38746.38746.3.0.dta	3	0	RADFLNELDAPAAAGTEGAVSGVEGLPSGSALLVVK	23.3507	1.98399e-06		3	orf|0|-|3713322-3713892|/	56,F,R/	1|	target	1
0000_XuPing_MC115_R_7_33PER.21951.21951.2.0.dta	2	0	RAVHADGSSINVAGTLSGPQLVE	21.0376	2.01498e-06		3	orf|0|+|2460441-2462034|/	417,V,K/	1|	target	0
0000_XuPing_MC115_R_11_33PER.26428.26428.2.0.dta	2	0	KMTSGQGFIAALDQSGGSTPKAL	22.5534	2.04871e-06	2,Oxidation[M];	3	orf|0|+|3570103-3571024|/	18,D,R/	1|0|	target	1
0000_XuPing_MC115_R_4_33PER.23502.23502.2.0.dta	2	0	KLVGDTGEIVSIEHYGESADD	24.8373	2.06207e-06		3	orf|0|-|3177578-3179669|/	652,Y,K/	2|	target	0
0000_XuPing_MC115_R_11_33PER.21324.21324.3.0.dta	3	0	KIENPVAVVNTTSHSEAANAL	14.98	2.08154e-06		3	orf|0|-|4620410-4621517|/	276,F,K/	1|	target	0
0000_XuPing_MC115_R_12_33PER.22468.22468.4.0.dta	4	0	RVTIEHDAPVALGDKLEIISHTHPPGTTD	22.0223	2.0903e-06		3	orf|0|+|994044-994959|/	245,L,K/	1|	target	1
0000_XuPing_MC115_R_11_33PER.24744.24744.3.0.dta	3	0	RFTLGLGSGENLNEHVVG	20.2039	2.10099e-06		3	orf|0|+|1872763-1873933|/	159,G,K/	1|	target	0
0000_XuPing_MC115_R_13_33PER.25314.25314.2.0.dta	2	0	KAFGGTPVTIHLTVTDVDA	22.1864	2.11363e-06		3	orf|0|+|5770125-5770635|/	92,P,K/	1|	target	0
0000_XuPing_MC115_R_10_33PER.37642.37642.2.0.dta	2	0	KNATEAINLVAYVLGDK	25.3848	2.11892e-06		3	orf|0|+|3200443-3201937|/	179,T,R/	2|	target	1
0000_XuPing_MC115_R_12_33PER.22092.22092.2.0.dta	2	0	RALGEPSAVVVGKPGTAAGLTDGL	20.229	2.11914e-06		3	orf|0|+|2433457-2434420|/	29,A,K/	1|	target	1
0000_XuPing_MC115_R_7_33PER.22282.22282.3.0.dta	3	0	KLADEHAEQFVAEEVSQTGKPV	24.6855	2.16368e-06		3	orf|0|+|1759454-1760948|/	79,A,R/	2|	target	1
0000_XuPing_MC115_R_6_33PER.14519.14519.2.0.dta	2	0	KAAAPAGDPTGGMGGMDF	27.2235	2.2054e-06	13,Oxidation[M];	3	orf|0|+|965428-967165|/	561,E,-/	2|0|	target	0
0000_XuPing_MC115_R_10_33PER.19736.19736.3.1.dta	3	0	KGFDGASCGVNVAIGAQSPDIAQGVDTAHET	23.4696	2.22178e-06	8,Carbamidomethyl[C];	3	orf|0|+|3127764-3128991|/	93,T,R/	2|0|	target	0
0000_XuPing_MC115_R_11_33PER.37562.37562.2.0.dta	2	0	RTGVPIVGIDGIEDGLNAV	20.3647	2.2513e-06		3	orf|0|-|3663271-3664330|/orf|0|-|3662187-3663261|/	243,G,K/248,G,K/	1|	target	0
0000_XuPing_MC115_R_13_33PER.20689.20689.3.0.dta	3	0	RHIAETQDPQTFTQNPAWTANYEAT	18.2199	2.27279e-06		3	orf|0|-|2457818-2458454|/	48,L,K/	1|	target	0
0000_XuPing_MC115_R_7_33PER.5371.5371.6.0.dta	6	0	RMILTTETAVVDKPADEDEHGHGHHHGHAH	23.4423	2.28213e-06		3	orf|0|+|1671580-1673209|/	513,A,-/	1|	target	1
0000_XuPing_MC115_R_11_33PER.27235.27235.4.0.dta	4	0	RDHLDAPNVNMVTCGGQATIPIVHAVS	19.4724	2.28395e-06	14,Carbamidomethyl[C];	3	orf|0|-|5998245-5999256|/	143,L,R/	1|0|	target	0
0000_XuPing_MC115_R_13_33PER.21848.21848.3.0.dta	3	0	RIVAAATESHPAFSASYDLVTDETGATK	26.1454	2.30299e-06		3	orf|0|-|6396146-6397601|/	331,G,R/	1|	target	1
0000_XuPing_MC115_R_13_33PER.9325.9325.2.0.dta	2	0	KTAIGYVVSDKMQ	29.7303	2.33382e-06	12,Oxidation[M];	3	orf|0|+|1542313-1542616|/	23,R,K/	2|0|	target	1
0000_XuPing_MC115_R_13_33PER.37574.37574.2.0.dta	2	0	KVLGVSVDNEFVHFQW	23.9395	2.33452e-06		3	orf|0|-|4987658-4988243|/	80,A,R/	2|	target	0
0000_XuPing_MC115_R_10_33PER.30372.30372.3.0.dta	3	0	RTGIAADQVEDVILGHCYPNSEAPAIG	18.9097	2.34505e-06	17,Carbamidomethyl[C];	3	orf|0|+|2287130-2288447|/	73,E,R/	2|0|	target	0
0000_XuPing_MC115_R_10_33PER.11049.11049.3.0.dta	3	0	RVGDPIHGADADGVLHAGTA	24.233	2.36271e-06		3	orf|0|-|5918464-5919871|/	389,P,R/	1|	target	0
0000_XuPing_MC115_R_11_33PER.26279.26279.2.0.dta	2	0	RTPQVVIEDSEIFAAHEGG	19.6906	2.36744e-06		3	orf|0|-|5155972-5157166|/	14,V,K/	1|	target	0
0000_XuPing_MC115_R_13_33PER.18032.18032.3.0.dta	3	0	RFEEEAYGYEGHEYDEGPAY	18.8317	2.39362e-06		3	orf|0|-|4301504-4302209|/	64,D,R/	2|	target	0
0000_XuPing_MC115_R_11_33PER.26519.26519.3.0.dta	3	0	KTLVVDFGPADGGHYLLGENDPR	22.8807	2.39722e-06		3	orf|0|-|41691-42726|/	217,G,R/	1|	target	1
0000_XuPing_MC115_R_13_33PER.20351.20351.4.0.dta	4	0	RQVLLEHGGPELLIDHAHGPRPL	26.1416	2.39746e-06		3	orf|0|+|1766738-1767209|/	118,C,R/	1|	target	1
0000_XuPing_MC115_R_10_33PER.37655.37655.2.0.dta	2	0	KNATEAINLVAYVLGDK	26.1943	2.40514e-06		3	orf|0|+|3200443-3201937|/	179,T,R/	1|	target	1
0000_XuPing_MC115_R_13_33PER.41119.41119.3.0.dta	3	0	RTVTGCNVENVSYGLGLCAECAVVCALHSGGGG	24.4602	2.40996e-06	6,Carbamidomethyl[C];18,Carbamidomethyl[C];21,Carbamidomethyl[C];25,Carbamidomethyl[C];	3	orf|0|+|1766738-1767209|/	64,G,R/	1|0|0|0|0|	target	0
0000_XuPing_MC115_R_12_33PER.22461.22461.5.0.dta	5	0	RVTIEHDAPVALGDKLEIISHTHPPGTTD	22.3811	2.43491e-06		3	orf|0|+|994044-994959|/	245,L,K/	1|	target	1
0000_XuPing_MC115_R_12_33PER.33300.33300.4.0.dta	4	0	RELTGAGMLDSKNALVEADGDFDKAVELL	24.0036	2.43515e-06	8,Oxidation[M];	3	orf|0|+|2605830-2606670|/	17,L,R/	1|0|	target	2
0000_XuPing_MC115_R_7_33PER.13046.13046.5.0.dta	5	0	RQVGHINGEYGEVGHPIVHYLH	23.8028	2.4525e-06		3	orf|0|+|5950407-5951916|/	342,E,R/	2|	target	0
0000_XuPing_MC115_R_11_33PER.37738.37738.3.0.dta	3	0	RTALQEAGIDYDSADASFQPSVTVPVDLEGA	17.0727	2.46012e-06		3	orf|0|+|3002246-3003041|/	198,V,R/	1|	target	0
0000_XuPing_MC115_R_8_33PER.12139.12139.2.0.dta	2	0	RLVDENGAEVPHDGETIG	16.1329	2.47245e-06		3	orf|0|-|5213198-5214611|/	306,T,R/	1|	target	0
0000_XuPing_MC115_R_5_33PER.18034.18034.3.0.dta	3	0	RDGQFDQIEQNHAGQLIAEGHAA	28.3685	2.48186e-06		3	orf|0|-|679387-681592|/	618,L,K/	1|	target	0
0000_XuPing_MC115_R_13_33PER.40051.40051.3.0.dta	3	0	KDAAGTGVTVNSVIAGPTHTAGVEDFVYQLVD	21.2763	2.48857e-06		3	orf|0|+|677818-678607|/	168,A,K/	2|	target	0
0000_XuPing_MC115_R_13_33PER.23358.23358.2.0.dta	2	0	RVMTIAGTDSGGGAGIQADL	19.7971	2.49829e-06		3	orf|0|-|910495-911602|/	105,T,R/	2|	target	0
0000_XuPing_MC115_R_9_33PER.30909.30909.3.0.dta	3	0	RIITEAQDVGLEVIHEENL	22.5643	2.5038e-06		3	orf|0|+|6348076-6349465|/	367,G,R/	1|	target	0
0000_XuPing_MC115_R_12_33PER.31321.31321.3.0.dta	3	0	RAGIPVVAHIGFTPQSVNGLGGF	20.1635	2.51433e-06		3	orf|0|+|4386730-4387600|/	155,S,R/	1|	target	0
0000_XuPing_MC115_R_13_33PER.39649.39649.2.0.dta	2	0	RLLVDVIGLPWEDVHAEAC	21.8214	2.51685e-06	19,Carbamidomethyl[C];	3	orf|0|-|2821384-2822095|/	90,E,R/	2|0|	target	0
0000_XuPing_MC115_R_10_33PER.35996.35996.2.0.dta	2	0	KICDAISDSVLDALLEQDPKS	22.7487	2.52012e-06	3,Carbamidomethyl[C];	3	orf|0|+|3127764-3128991|/	28,D,R/	2|0|	target	1
0000_XuPing_MC115_R_11_33PER.31771.31771.2.0.dta	2	0	RTVAEWLAAQGHPVEFTTAA	18.2208	2.54902e-06		3	orf|0|+|878046-879159|/	138,L,R/	1|	target	0
0000_XuPing_MC115_R_13_33PER.37596.37596.2.0.dta	2	0	KVLGVSVDNEFVHFQW	24.3769	2.58521e-06		3	orf|0|-|4987658-4988243|/	80,A,R/	1|	target	0
0000_XuPing_MC115_R_8_33PER.20534.20534.4.0.dta	4	0	KQSLHDFGTDFDVYTHEDSMHTSG	23.539	2.58754e-06		3	orf|0|-|5056539-5058255|/	260,I,R/	1|	target	0
0000_XuPing_MC115_R_4_33PER.26489.26489.3.0.dta	3	0	RLEIDYPGVGDAVVTHTTADAY	20.6982	2.59039e-06		3	orf|0|+|5011812-5014080|/	107,Y,R/	2|	target	0
0000_XuPing_MC115_R_11_33PER.37808.37808.3.0.dta	3	0	RPGTPSSYEVLIGEIPVEEALQQSPHNE	20.8665	2.60259e-06		3	orf|0|-|6981810-6983265|/	277,H,R/	1|	target	0
0000_XuPing_MC115_R_7_33PER.25313.25313.3.0.dta	3	0	KIVVGDPHDPDTDLGPLISYAH	21.554	2.61328e-06		3	orf|0|+|1759454-1760948|/	314,G,R/	1|	target	0
0000_XuPing_MC115_R_6_33PER.28110.28110.3.0.dta	3	0	KVSNLPAGHGLNAATGEYEDLLAAGVADPV	19.8195	2.61747e-06		3	orf|0|+|965428-967165|/	502,E,K/	1|	target	0
0000_XuPing_MC115_R_10_33PER.30005.30005.2.0.dta	2	0	RVAIVGVGNCASSLVQGVQYY	20.0231	2.63454e-06	10,Carbamidomethyl[C];	3	orf|0|+|6950234-6951377|/	26,I,R/	2|0|	target	0
0000_XuPing_MC115_R_7_33PER.14523.14523.2.0.dta	2	0	KAAAPAGDPTGGMGGMDF	20.5646	2.66821e-06	16,Oxidation[M];	3	orf|0|+|965428-967165|/	561,E,-/	1|0|	target	0
0000_XuPing_MC115_R_8_33PER.36883.36883.2.0.dta	2	0	RAQAESEGLDQIFTAAGAQW	19.407	2.69664e-06		3	orf|0|+|2469151-2470681|/	422,V,R/	1|	target	0
0000_XuPing_MC115_R_13_33PER.23628.23628.3.0.dta	3	0	KAVSALHEAFGLGGDDEAVVYAGTGR	25.9909	2.73412e-06		3	orf|0|-|6321558-6323085|/	483,D,-/	2|	target	1
0000_XuPing_MC115_R_10_33PER.20917.20917.2.0.dta	2	0	RDGATVVAIDVDGAAEDLK	25.8419	2.74452e-06		3	orf|0|-|414926-416300|/	238,A,R/	1|	target	1
0000_XuPing_MC115_R_12_33PER.4514.4514.2.0.dta	2	0	KTMGHAGAIVSGSSGTAAA	23.8445	2.75002e-06	3,Oxidation[M];	3	orf|0|-|5613988-5614900|/	255,G,K/	1|0|	target	0
0000_XuPing_MC115_R_8_33PER.22487.22487.3.0.dta	3	0	RLTAAIEHELELTEGIKH	22.172	2.78155e-06		3	orf|0|+|3198228-3199917|/	545,D,-/	1|	target	1
0000_XuPing_MC115_R_12_33PER.21772.21772.2.0.dta	2	0	RALIDAATTHDGVAPVGDQVL	18.7496	2.78628e-06		3	orf|0|-|5855872-5856802|/	33,I,R/	1|	target	0
0000_XuPing_MC115_R_13_33PER.36973.36973.3.0.dta	3	0	RIQYHEQLASLNDQLGAMCELAGTAME	19.6766	2.79214e-06	19,Carbamidomethyl[C];	3	orf|0|+|5849485-5850160|/	4,M,R/	1|0|	target	0
0000_XuPing_MC115_R_11_33PER.16347.16347.2.0.dta	2	0	KVAVIGYGSQGHAHSLSL	21.7605	2.80305e-06		3	orf|0|+|2456688-2457741|/	33,R,R/	1|	target	0
0000_XuPing_MC115_R_11_33PER.27936.27936.2.0.dta	2	0	RDGEVIGAIGVSAGSVEQDV	20.2035	2.81288e-06		3	orf|0|+|1634929-1635433|/	138,E,K/	1|	target	0
0000_XuPing_MC115_R_9_33PER.21533.21533.2.0.dta	2	0	KAFVNALTLHSHVANIGDV	24.8716	2.81738e-06		3	orf|0|-|1746780-1748343|/	436,G,R/	1|	target	0
0000_XuPing_MC115_R_12_33PER.23006.23006.3.0.dta	3	0	RDHGLLPIVIGDATGAAHPDHE	22.4698	2.8298e-06		3	orf|0|-|4487328-4488336|/	288,A,R/	1|	target	0
0000_XuPing_MC115_R_6_33PER.29335.29335.4.1.dta	4	0	KHDVDPNEVVSVGDEVEALVLTKEDKEG	23.463	2.87286e-06		3	orf|0|-|3903427-3904921|/	89,I,R/	1|	target	2
0000_XuPing_MC115_R_3_33PER.12865.12865.3.0.dta	3	0	RESLQATAQLTQTHEVDMT	27.2051	2.89622e-06	18,Oxidation[M];	3	orf|0|+|4367212-4369015|/	380,T,K/	2|0|	target	0
0000_XuPing_MC115_R_13_33PER.12902.12902.3.0.dta	3	0	KKDEAAEAPAEAAEAPAEAADAASES	20.2077	2.90725e-06		3	orf|0|+|2519781-2520270|/	137,P,-/	2|	target	1
0000_XuPing_MC115_R_12_33PER.17744.17744.4.0.dta	4	0	RPPGDVADGFVHAGPVGAGHYA	20.8666	2.91132e-06		3	orf|0|+|1670-2612|/	160,L,K/	1|	target	0
0000_XuPing_MC115_R_8_33PER.24182.24182.3.0.dta	3	0	RLLASLHDDEGNVAVEGLHEATAADVD	20.229	2.91598e-06		3	orf|0|-|4851234-4852689|/	269,V,R/	2|	target	0
0000_XuPing_MC115_R_13_33PER.43268.43268.3.1.dta	3	0	KAAGATDIEERPVVGAPVDALVELADEV	17.4415	2.93324e-06		3	orf|0|-|3881694-3882432|/	177,A,K/	2|	target	1
0000_XuPing_MC115_R_7_33PER.23639.23639.2.0.dta	2	0	RGDFALITQDNLVHGSDSPESAA	22.5375	2.94352e-06		3	orf|0|-|4713448-4714027|/	157,I,R/	1|	target	0
0000_XuPing_MC115_R_13_33PER.13555.13555.2.0.dta	2	0	RAEVFGAAGASNDDAAGGQAV	20.2264	2.94647e-06		3	orf|0|+|2827778-2829695|/	385,R,R/	2|	target	0
0000_XuPing_MC115_R_8_33PER.26449.26449.2.0.dta	2	0	RQESGLLDGVSEIGSGSVVQ	17.2461	2.95798e-06		3	orf|0|-|4851234-4852689|/	302,V,R/	1|	target	0
0000_XuPing_MC115_R_10_33PER.8993.8993.2.0.dta	2	0	KKGDTFTCEVSIDGTK	26.7036	3.02711e-06	8,Carbamidomethyl[C];	3	orf|0|-|3955622-3956492|/	254,V,R/	2|0|	target	2
0000_XuPing_MC115_R_11_33PER.21559.21559.2.0.dta	2	0	KELLDEVQGKIDEA	23.222	3.04776e-06		3	orf|0|-|41691-42726|/	194,A,R/	1|	target	1
0000_XuPing_MC115_R_10_33PER.24186.24186.2.0.dta	2	0	KSEIGFSQVLYDDHIG	24.7458	3.06733e-06		3	orf|0|-|6321558-6323085|/	417,L,K/	1|	target	0
0000_XuPing_MC115_R_4_33PER.26872.26872.4.0.dta	4	0	RLGDLALPIAPGTGSGTGAEVHDLQHY	18.8566	3.0824e-06		3	orf|0|-|3261569-3263855|/	162,L,R/	2|	target	0
0000_XuPing_MC115_R_9_33PER.30961.30961.2.0.dta	2	0	RIITEAQDVGLEVIHEENL	20.6279	3.1025e-06		3	orf|0|+|6348076-6349465|/	367,G,R/	1|	target	0
0000_XuPing_MC115_R_10_33PER.39622.39622.2.0.dta	2	0	KNTDIEIVAVNDLTDNATLAHLL	27.0451	3.10591e-06		3	orf|0|+|3157283-3158345|/	42,G,K/	1|	target	0
0000_XuPing_MC115_R_13_33PER.21068.21068.4.0.dta	4	0	RWHPVHELPPMAFDHAPMVEHA	24.9415	3.12429e-06		3	orf|0|-|3276909-3277710|/	151,T,R/	2|	target	0
0000_XuPing_MC115_R_7_33PER.26249.26249.3.0.dta	3	0	RAMNNPIHPTGGITILHGSLAPEGAVV	19.02	3.14404e-06		3	orf|0|-|257576-259691|/	515,L,K/	1|	target	0
0000_XuPing_MC115_R_11_33PER.10471.10471.2.0.dta	2	0	RADGVVVGATQYEHG	20.372	3.15632e-06		3	orf|0|+|878046-879159|/	270,P,R/	1|	target	0
0000_XuPing_MC115_R_7_33PER.14216.14216.3.0.dta	3	0	KSGELTETTFTASEPGHVVPHGE	24.6825	3.16169e-06		3	orf|0|-|6116403-6117627|/	111,A,R/	2|	target	0
0000_XuPing_MC115_R_4_33PER.26882.26882.3.0.dta	3	0	RLGDLALPIAPGTGSGTGAEVHDLQHY	19.8012	3.18199e-06		3	orf|0|-|3261569-3263855|/	162,L,R/	2|	target	0
0000_XuPing_MC115_R_8_33PER.11290.11290.4.0.dta	4	0	KHVVIIGGGDTGADCLGTAH	20.5186	3.19028e-06	15,Carbamidomethyl[C];	3	orf|0|+|3307218-3308808|/	321,G,R/	1|0|	target	0
0000_XuPing_MC115_R_9_33PER.32222.32222.3.0.dta	3	0	KHDYPVEIFDTSYAEEAGI	19.3217	3.20434e-06		3	orf|0|+|2163188-2164298|/	157,E,K/	2|	target	0
0000_XuPing_MC115_R_7_33PER.4488.4488.5.0.dta	5	0	RMILTTETAVVDKPADEDEHGHGHHHGHAH	29.385	3.22976e-06	2,Oxidation[M];	3	orf|0|+|1671580-1673209|/	513,A,-/	2|0|	target	1
0000_XuPing_MC115_R_13_33PER.13311.13311.3.0.dta	3	0	RLHVISGGPHGIPVSHTEEFN	18.0361	3.26613e-06		3	orf|0|-|4797702-4798572|/	254,S,R/	2|	target	0
0000_XuPing_MC115_R_7_33PER.9194.9194.2.0.dta	2	0	RDSSLVIHDDAEVAHAQ	20.962	3.27006e-06		3	orf|0|-|2206426-2208199|/	188,T,R/	1|	target	0
0000_XuPing_MC115_R_2_33PER.22138.22138.4.0.dta	4	0	RPSALESLSHFPVTIAAHPTHG	28.4105	3.273e-06		3	orf|0|-|4585371-4589919|/	415,L,R/	1|	target	0
0000_XuPing_MC115_R_10_33PER.21012.21012.2.0.dta	2	0	RAGVITPVSACSSGSEAIAHAW	23.6284	3.28612e-06	11,Carbamidomethyl[C];	3	orf|0|+|4413349-4414615|/	166,A,R/	2|0|	target	0
0000_XuPing_MC115_R_10_33PER.8159.8159.2.0.dta	2	0	RSFTGSQAGVITTGTHGNA	20.785	3.29138e-06		3	orf|0|-|6321558-6323085|/	180,A,K/	1|	target	0
0000_XuPing_MC115_R_10_33PER.34224.34224.4.1.dta	4	0	AEYTLPELDYDYAALEPHISGQINEIHHS	23.6712	3.29171e-06		1	orf|0|-|6686525-6687179|/	13,M,K/	2|	target	0
0000_XuPing_MC115_R_7_33PER.23561.23561.3.0.dta	3	0	RGDFALITQDNLVHGSDSPESAA	18.2577	3.29303e-06		3	orf|0|-|4713448-4714027|/	157,I,R/	2|	target	0
0000_XuPing_MC115_R_13_33PER.35268.35268.3.0.dta	3	0	KHVHWNVVGPNFIGVHEMIDPQVELV	18.8015	3.32745e-06		3	orf|0|-|6532903-6533509|/	54,L,R/	1|	target	0
0000_XuPing_MC115_R_4_33PER.9069.9069.2.0.dta	2	0	KMNTGGVHGSALGADEVAATK	31.0322	3.34313e-06		3	orf|0|-|3177578-3179669|/	276,N,K/	1|	target	1
0000_XuPing_MC115_R_12_33PER.11378.11378.2.0.dta	2	0	KILAPAHLPQEQSQ	21.56	3.35049e-06		3	orf|0|+|5859674-5860541|/	183,G,R/	1|	target	0
0000_XuPing_MC115_R_7_33PER.5386.5386.6.4.dta	6	0	RMILTTETAVVDKPADEDEHGHGHHHGHAH	23.2006	3.35284e-06		3	orf|0|+|1671580-1673209|/	513,A,-/	2|	target	1
0000_XuPing_MC115_R_13_33PER.17587.17587.2.0.dta	2	0	KVVIADLQADKGEALA	22.4797	3.40079e-06		3	orf|0|+|242417-243395|/	98,A,K/	2|	target	1
0000_XuPing_MC115_R_10_33PER.34748.34748.3.0.dta	3	0	RLGEEVISECMHIFGGSGYLVDETPLG	23.3457	3.40317e-06	10,Carbamidomethyl[C];11,Oxidation[M];	3	orf|0|-|2205245-2206880|/	475,A,K/	2|0|0|	target	0
0000_XuPing_MC115_R_13_33PER.42403.42403.2.0.dta	2	0	KFVATDVTDEAGVTEALNVAESLGPV	18.2069	3.42536e-06		3	orf|0|-|5282881-5283640|/	50,A,R/	2|	target	0
0000_XuPing_MC115_R_12_33PER.15137.15137.2.0.dta	2	0	RVGVVGAGQMGSGIAEVSA	21.2721	3.43978e-06	10,Oxidation[M];	3	orf|0|+|996597-997485|/	16,E,R/	1|0|	target	0
0000_XuPing_MC115_R_11_33PER.20017.20017.2.0.dta	2	0	RVIPGIYGHFAGGDANPEDN	18.4313	3.45218e-06		3	orf|0|+|6820692-6822018|/	409,L,K/	1|	target	0
0000_XuPing_MC115_R_10_33PER.30490.30490.4.3.dta	4	0	KDLGDSTVLMADTCLDEFTDHGHCGVLDAHG	23.7613	3.48688e-06	14,Carbamidomethyl[C];24,Carbamidomethyl[C];	3	orf|0|+|1033257-1034319|/	137,A,R/	2|0|0|	target	0
0000_XuPing_MC115_R_9_33PER.6619.6619.2.0.dta	2	0	KPHVNIGTIGHVDHG	23.7808	3.5527e-06		3	orf|0|+|1501402-1502623|/	20,T,K/	1|	target	0
0000_XuPing_MC115_R_10_33PER.18626.18626.5.0.dta	5	0	RAMETAGLDPKDIDHVNAHATATPIGDTAEANAL	19.9081	3.55412e-06		3	orf|0|+|4413349-4414615|/	298,K,R/	2|	target	1
0000_XuPing_MC115_R_10_33PER.23149.23149.2.0.dta	2	0	REMTADAPLMLDHLSDSA	19.8133	3.57086e-06		3	orf|0|+|3041506-3042913|/	261,V,K/	2|	target	0
0000_XuPing_MC115_R_13_33PER.39351.39351.3.0.dta	3	0	KGFGFIAPDGGAPDVFVHYSEISGSGF	22.2581	3.58338e-06		3	orf|0|-|634908-635163|/	30,E,R/	2|	target	0
0000_XuPing_MC115_R_12_33PER.21219.21219.2.0.dta	2	0	KVTDEGDGGTKIAEYLVAQ	19.9277	3.58661e-06		3	orf|0|+|2432544-2433396|/	262,E,K/	1|	target	1
0000_XuPing_MC115_R_6_33PER.17146.17146.2.0.dta	2	0	RHVEVPDQVVQVGDDAMV	23.1326	3.59271e-06	17,Oxidation[M];	3	orf|0|-|3903427-3904921|/	347,E,K/	1|0|	target	0
0000_XuPing_MC115_R_7_33PER.35042.35042.4.1.dta	4	0	KHDVDPNEVVSVGDEVEALVLTKEDKEG	23.6223	3.63936e-06		3	orf|0|-|3903427-3904921|/	89,I,R/	2|	target	2
0000_XuPing_MC115_R_10_33PER.12991.12991.2.0.dta	2	0	RTATSEVVDNPGHLDAALD	19.6494	3.67924e-06		3	orf|0|-|5918464-5919871|/	162,V,R/	2|	target	0
0000_XuPing_MC115_R_13_33PER.38456.38456.3.0.dta	3	0	RLGDPDEYGALAQHIIENPMLNGEVI	19.3026	3.67961e-06	20,Oxidation[M];	3	orf|0|-|5282881-5283640|/	216,A,R/	2|0|	target	0
0000_XuPing_MC115_R_13_33PER.25043.25043.2.0.dta	2	0	RADIADEASTAAMIDDIGR	23.6162	3.69214e-06		3	orf|0|-|611064-611778|/	67,I,R/	2|	target	1
0000_XuPing_MC115_R_6_33PER.26913.26913.4.0.dta	4	0	KVSNLPAGHGLNAATGEYEDLLAAGVADPVKVT	22.1774	3.71957e-06		3	orf|0|+|965428-967165|/	502,E,R/	1|	target	1
0000_XuPing_MC115_R_9_33PER.8645.8645.2.0.dta	2	0	KCDSIISVGGGSSHDAA	22.7605	3.73522e-06	2,Carbamidomethyl[C];	3	orf|0|-|6307575-6308934|/	126,E,K/	1|0|	target	0
0000_XuPing_MC115_R_11_33PER.23984.23984.3.0.dta	3	0	RTAMVQNLLTEDNLPSYH	22.2551	3.73784e-06	4,Oxidation[M];	3	orf|0|+|5844627-5845644|/	71,A,R/	1|0|	target	0
0000_XuPing_MC115_R_11_33PER.8895.8895.2.0.dta	2	0	RVEHVVVACSAISHAS	21.4748	3.74794e-06	9,Carbamidomethyl[C];	3	orf|0|-|6160914-6161871|/	43,E,R/	1|0|	target	0
0000_XuPing_MC115_R_7_33PER.3022.3022.2.0.dta	2	0	RGGSGGSYGGGGSGGGYGGGSGS	22.1557	3.77125e-06		3	CON_IPI00019359.3/	489,S,R/	1|	target	0
0000_XuPing_MC115_R_13_33PER.41889.41889.3.0.dta	3	0	RELTFNSAQSPTEVEQQFTDALSSGTGVLALTDEKG	24.0504	3.77427e-06		3	orf|0|+|2011594-2011885|/	29,P,R/	1|	target	1
0000_XuPing_MC115_R_8_33PER.25274.25274.3.0.dta	3	0	RAASDVTGHAVGIMADLQGPKI	21.7584	3.78599e-06		3	orf|0|+|3308823-3310266|/	60,V,R/	1|	target	1
0000_XuPing_MC115_R_13_33PER.38906.38906.3.0.dta	3	0	RFQQLIDDGELLEWAEIHGGLH	24.1454	3.80763e-06		3	orf|0|+|3125250-3125949|/	105,E,R/	2|	target	0
0000_XuPing_MC115_R_6_33PER.20191.20191.2.0.dta	2	0	KAAAPAGDPTGGMGGMDF	22.4906	3.8459e-06		3	orf|0|+|965428-967165|/	561,E,-/	1|	target	0
0000_XuPing_MC115_R_13_33PER.22629.22629.2.0.dta	2	0	RLANEILDASNGLGASVK	23.7651	3.84744e-06		3	orf|0|+|1498534-1499167|/	173,E,R/	1|	target	1
0000_XuPing_MC115_R_8_33PER.16099.16099.2.0.dta	2	0	KIVCTLGPATSTDETV	19.3281	3.87524e-06	4,Carbamidomethyl[C];	3	orf|0|+|3308823-3310266|/	14,G,R/	1|0|	target	0
0000_XuPing_MC115_R_10_33PER.34634.34634.2.0.dta	2	0	RTGVPIVGIDGIEDGLNAV	20.862	3.88338e-06		3	orf|0|-|3663271-3664330|/orf|0|-|3662187-3663261|/	243,G,K/248,G,K/	2|	target	0
0000_XuPing_MC115_R_11_33PER.27669.27669.2.0.dta	2	0	RVTIGAPHENDAFLDFAQ	16.3327	3.91967e-06		3	orf|0|+|6410556-6411777|/	373,V,R/	1|	target	0
0000_XuPing_MC115_R_10_33PER.14370.14370.2.0.dta	2	0	KAVNAGGVATSALEMQQNAS	18.9144	3.9232e-06		3	orf|0|+|5525869-5527360|/	418,G,R/	2|	target	0
0000_XuPing_MC115_R_4_33PER.9052.9052.2.0.dta	2	0	KMNTGGVHGSALGADEVAATK	29.3019	3.93892e-06		3	orf|0|-|3177578-3179669|/	276,N,K/	2|	target	1
0000_XuPing_MC115_R_10_33PER.24069.24069.2.0.dta	2	0	RGVINVNEEVEIVGIRPETT	19.8787	3.96659e-06		3	orf|0|+|1501402-1502623|/	245,E,K/	1|	target	1
0000_XuPing_MC115_R_7_33PER.9189.9189.2.0.dta	2	0	RDSSLVIHDDAEVAHAQ	21.9702	3.98209e-06		3	orf|0|-|2206426-2208199|/	188,T,R/	2|	target	0
0000_XuPing_MC115_R_13_33PER.23339.23339.3.0.dta	3	0	RGDFALITQDNLVHGSDSPESAA	16.9899	4.04308e-06		3	orf|0|-|4713448-4714027|/	157,I,R/	2|	target	0
0000_XuPing_MC115_R_13_33PER.38423.38423.2.0.dta	2	0	KLEDLDLVSQDLLIAHAGELE	26.545	4.08739e-06		3	orf|0|-|6532903-6533509|/	144,E,K/	1|	target	0
0000_XuPing_MC115_R_9_33PER.16930.16930.2.0.dta	2	0	RALATVDMTSGEEAVAIHQ	18.3695	4.10254e-06		3	orf|0|+|3102779-3104033|/	339,P,R/	2|	target	0
0000_XuPing_MC115_R_10_33PER.30069.30069.2.0.dta	2	0	RVAIVGVGNCASSLVQGVQYY	19.6606	4.12393e-06	10,Carbamidomethyl[C];	3	orf|0|+|6950234-6951377|/	26,I,R/	1|0|	target	0
0000_XuPing_MC115_R_11_33PER.20376.20376.2.0.dta	2	0	KVAVLHQPVLNQTAEAI	17.6566	4.13963e-06		3	orf|0|+|3104717-3105839|/	50,H,R/	1|	target	0
0000_XuPing_MC115_R_11_33PER.13583.13583.2.0.dta	2	0	KELEAMEQTGGFEGRT	21.245	4.15414e-06		3	orf|0|+|2604834-2605827|/	168,L,K/	1|	target	1
0000_XuPing_MC115_R_7_33PER.14798.14798.2.0.dta	2	0	RSVTGEDVDMVSLGGPEAHH	26.2876	4.15456e-06		3	orf|0|+|4415501-4417391|/	321,V,K/	1|	target	0
0000_XuPing_MC115_R_9_33PER.21726.21726.2.0.dta	2	0	KAIAFAEENAIPINVTK	21.2763	4.16579e-06		3	orf|0|-|3838035-3839262|/	163,E,R/	2|	target	1
0000_XuPing_MC115_R_7_33PER.18477.18477.2.0.dta	2	0	RHVEVPDQVVQVGDDAMV	20.8752	4.21061e-06	17,Oxidation[M];	3	orf|0|-|3903427-3904921|/	347,E,K/	1|0|	target	0
0000_XuPing_MC115_R_12_33PER.12144.12144.2.0.dta	2	0	RVVGDHTVGVLVQANHGA	19.1848	4.21145e-06		3	orf|0|+|2168048-2169182|/	198,S,R/	1|	target	0
0000_XuPing_MC115_R_11_33PER.27512.27512.3.0.dta	3	0	KDFIDHAHDLGLLVHVDGA	21.5663	4.23806e-06		3	orf|0|+|4532926-4534468|/	331,I,R/	1|	target	0
0000_XuPing_MC115_R_13_33PER.20624.20624.3.1.dta	3	0	RHIAETQDPQTFTQNPAWTANYEAT	16.5602	4.24103e-06		3	orf|0|-|2457818-2458454|/	48,L,K/	2|	target	0
0000_XuPing_MC115_R_11_33PER.25516.25516.3.0.dta	3	0	RYLEPFAHTVGVMQTPEALH	22.0369	4.27082e-06		3	orf|0|+|1768664-1769882|/	109,V,R/	1|	target	0
0000_XuPing_MC115_R_13_33PER.39085.39085.3.0.dta	3	0	KGFGFIAPEDGSADVFVHYTEIQGSGF	23.2921	4.29395e-06		3	orf|0|-|6230013-6230322|/	48,E,R/	1|	target	0
0000_XuPing_MC115_R_12_33PER.30221.30221.2.0.dta	2	0	KPGMTLLDVGCGWGGALE	24.997	4.30082e-06	4,Oxidation[M];11,Carbamidomethyl[C];	3	orf|0|+|997529-998522|/	106,L,R/	1|0|0|	target	0
0000_XuPing_MC115_R_13_33PER.44271.44271.3.0.dta	3	0	RAVLQQIQNDLFDAGADLSTPLVEDPKYPPL	21.6564	4.31374e-06		3	orf|0|+|5031201-5031819|/	75,I,R/	2|	target	1
0000_XuPing_MC115_R_10_33PER.30048.30048.4.0.dta	4	0	RGSPVSFVVDGVHAHDVGQVLDDDGVAV	15.9548	4.34752e-06		3	orf|0|+|3200443-3201937|/	422,N,R/	1|	target	0
0000_XuPing_MC115_R_7_33PER.9266.9266.2.0.dta	2	0	KVFTGDEDPVPHAHVTTTTTH	24.371	4.41014e-06		3	orf|0|-|5341335-5342931|/	311,G,K/	1|	target	0
0000_XuPing_MC115_R_1_33PER.7892.7892.4.0.dta	4	0	RDHNDTVDHEHMALNEIH	23.799	4.42206e-06		3	orf|0|+|447896-458192|/	1814,Q,R/	2|	target	0
0000_XuPing_MC115_R_13_33PER.42524.42524.3.0.dta	3	0	KLTGSAPEHVIDVVDLGAGLLGWGDPKVAEA	22.8547	4.4256e-06		3	orf|0|-|2865925-2866570|/	79,E,K/	1|	target	1
0000_XuPing_MC115_R_9_33PER.27104.27104.2.0.dta	2	0	RYESAAAGGVDTASDAPIAFGNDL	19.8306	4.4287e-06		3	orf|0|+|416347-417652|/	113,G,R/	2|	target	0
0000_XuPing_MC115_R_8_33PER.24842.24842.2.0.dta	2	0	RLLDFSSQLVNTNIGHQHP	17.0243	4.43757e-06		3	orf|0|+|2531167-2532928|/	189,N,K/	1|	target	0
0000_XuPing_MC115_R_10_33PER.32691.32691.2.0.dta	2	0	KVNQIGTLTETLDAVSLAHNSGY	25.0434	4.49249e-06		3	orf|0|-|5494633-5496067|/	385,V,R/	1|	target	0
0000_XuPing_MC115_R_11_33PER.21923.21923.2.0.dta	2	0	KVPVSNDIQSWHTLTDNE	20.8823	4.50328e-06		3	orf|0|+|1100531-1101536|/orf|0|+|2393821-2394826|/	50,E,K/50,E,K/	1|	target	0
0000_XuPing_MC115_R_7_33PER.15391.15391.2.0.dta	2	0	KAAAPAGDPTGGMGGMDF	25.7418	4.54445e-06	13,Oxidation[M];	3	orf|0|+|965428-967165|/	561,E,-/	1|0|	target	0
0000_XuPing_MC115_R_10_33PER.34700.34700.2.0.dta	2	0	KYAATPDDAFTHANNILGLDI	22.1273	4.55901e-06		3	orf|0|-|5614903-5616190|/	101,V,K/	2|	target	0
0000_XuPing_MC115_R_13_33PER.37863.37863.3.0.dta	3	0	RILMHQPLGGVTGSAADIAIQAEQFAVIK	24.2172	4.5686e-06		3	orf|0|-|4762156-4762819|/	133,A,K/	2|	target	1
0000_XuPing_MC115_R_12_33PER.22074.22074.2.0.dta	2	0	RALGEPSAVVVGKPGTAAGLTDGL	22.3094	4.57545e-06		3	orf|0|+|2433457-2434420|/	29,A,K/	2|	target	1
0000_XuPing_MC115_R_10_33PER.7530.7530.4.0.dta	4	0	RDASEHGGTTGHPATVEVAVIH	21.6057	4.59471e-06		3	orf|0|-|2472194-2474186|/	374,W,R/	1|	target	0
0000_XuPing_MC115_R_13_33PER.13076.13076.2.0.dta	2	0	KKDEAAEAPAEAAEAPAEAADAASES	18.7189	4.61405e-06		3	orf|0|+|2519781-2520270|/	137,P,-/	2|	target	1
0000_XuPing_MC115_R_13_33PER.38218.38218.3.0.dta	3	0	KAMGIEYDAVGGLTMGADPLAHGVAMVTG	21.3917	4.66368e-06		3	orf|0|+|6581265-6582045|/	133,A,K/	2|	target	0
0000_XuPing_MC115_R_11_33PER.24766.24766.2.0.dta	2	0	KLVSTVGTVESEAPAAEVEAV	16.7601	4.67536e-06		3	orf|0|-|6100414-6101998|/	382,A,K/	1|	target	0
0000_XuPing_MC115_R_10_33PER.36585.36585.2.0.dta	2	0	RTLDDELVAQGIVGIAGIDT	18.9009	4.68144e-06		3	orf|0|+|3118419-3119604|/	117,T,R/	2|	target	0
0000_XuPing_MC115_R_8_33PER.14151.14151.3.0.dta	3	0	KSGELTETTFTASEPGHVVPHGE	25.2075	4.69316e-06		3	orf|0|-|6116403-6117627|/	111,A,R/	1|	target	0
0000_XuPing_MC115_R_7_33PER.9165.9165.3.0.dta	3	0	KVFTGDEDPVPHAHVTTTTTH	26.0648	4.70397e-06		3	orf|0|-|5341335-5342931|/	311,G,K/	2|	target	0
0000_XuPing_MC115_R_11_33PER.24659.24659.3.0.dta	3	0	RGDFALITQDNLVHGSDSPESAA	16.906	4.71385e-06		3	orf|0|-|4713448-4714027|/	157,I,R/	1|	target	0
0000_XuPing_MC115_R_11_33PER.26326.26326.3.0.dta	3	0	KEGADVAIAYLDEHDDATHTASLVE	20.7769	4.72282e-06		3	orf|0|-|1867462-1868419|/	95,A,R/	1|	target	0
0000_XuPing_MC115_R_13_33PER.39720.39720.3.0.dta	3	0	RGVGATENAEGFGTEQMVADTAALIE	19.3041	4.74554e-06		3	orf|0|+|1171521-1172469|/	91,N,K/	2|	target	0
0000_XuPing_MC115_R_4_33PER.26557.26557.3.0.dta	3	0	KVTLLDGAYHEVDSSEMAF	22.8844	4.75362e-06	17,Oxidation[M];	3	orf|0|+|1499207-1501343|/	581,L,K/	1|0|	target	0
0000_XuPing_MC115_R_3_33PER.12890.12890.3.0.dta	3	0	RESLQATAQLTQTHEVDMT	25.8972	4.75837e-06	18,Oxidation[M];	3	orf|0|+|4367212-4369015|/	380,T,K/	1|0|	target	0
0000_XuPing_MC115_R_7_33PER.23609.23609.3.0.dta	3	0	RGDFALITQDNLVHGSDSPESAA	19.054	4.79419e-06		3	orf|0|-|4713448-4714027|/	157,I,R/	1|	target	0
0000_XuPing_MC115_R_10_33PER.36297.36297.3.0.dta	3	0	KADDDLLQLWDHPVNTPAL	20.0146	4.86276e-06		3	orf|0|-|2200877-2201882|/	312,L,R/	1|	target	0
0000_XuPing_MC115_R_2_33PER.11950.11950.2.0.dta	2	0	KADESYQIGEVGHPV	20.6407	4.8886e-06		3	orf|0|+|2493075-2496477|/	50,L,R/	2|	target	0
0000_XuPing_MC115_R_9_33PER.8482.8482.2.0.dta	2	0	RSFTGSQAGVITTGTHGNA	19.6977	4.89741e-06		3	orf|0|-|6321558-6323085|/	180,A,K/	1|	target	0
0000_XuPing_MC115_R_12_33PER.15898.15898.2.0.dta	2	0	RIINTSSGAGLQGSVGQANYSAA	17.9398	4.95356e-06		3	orf|0|-|6064665-6065583|/	156,A,K/	1|	target	0
0000_XuPing_MC115_R_11_33PER.17181.17181.2.0.dta	2	0	KVVLAGYSQGAMVVH	20.6382	4.96993e-06		3	orf|0|+|1503831-1504785|/	134,S,R/	1|	target	0
0000_XuPing_MC115_R_7_33PER.22041.22041.3.0.dta	3	0	KAIGEDDHLVGLVLENK	22.8491	4.98187e-06		3	orf|0|-|1607371-1609462|/	579,V,R/	2|	target	1
0000_XuPing_MC115_R_7_33PER.20361.20361.2.0.dta	2	0	RFYAGCQNVDTVESVAAEHA	21.6207	4.99085e-06	6,Carbamidomethyl[C];	3	orf|0|-|5341335-5342931|/	131,H,R/	1|0|	target	0
0000_XuPing_MC115_R_6_33PER.28269.28269.3.1.dta	3	0	KVSNLPAGHGLNAATGEYEDLLAAGVADPV	17.3307	4.99484e-06		3	orf|0|+|965428-967165|/	502,E,K/	2|	target	0
0000_XuPing_MC115_R_13_33PER.37595.37595.3.0.dta	3	0	KVLGVSVDNEFVHFQW	20.8383	5.01336e-06		3	orf|0|-|4987658-4988243|/	80,A,R/	2|	target	0
0000_XuPing_MC115_R_13_33PER.26639.26639.2.0.dta	2	0	RLIASTGDSVTTYGEPWNMN	19.3118	5.03647e-06		3	orf|0|+|599983-600736|/orf|0|+|1038889-1039552|/orf|0|+|6124589-6125408|/orf|0|-|5564611-5565325|/	231,A,-/201,A,-/253,A,-/218,A,-/	1|	target	0
0000_XuPing_MC115_R_8_33PER.20371.20371.2.0.dta	2	0	KVEEVDGDDVVCTVTEGGPVSNN	19.505	5.0607e-06	12,Carbamidomethyl[C];	3	orf|0|+|3308823-3310266|/	140,L,K/	1|0|	target	0
0000_XuPing_MC115_R_11_33PER.17820.17820.3.0.dta	3	0	RVLSAEAVDHGSVHLAPDEM	19.0609	5.06577e-06		3	orf|0|-|3815907-3816864|/	48,L,R/	1|	target	0
0000_XuPing_MC115_R_2_33PER.22174.22174.2.0.dta	2	0	KEGDVIETYELVEKA	22.2346	5.10492e-06		3	orf|0|+|2707802-2710613|/	920,I,R/	2|	target	1
0000_XuPing_MC115_R_5_33PER.15238.15238.3.0.dta	3	0	KDAGADEVADAHVDKIIVTQN	25.342	5.17172e-06		3	orf|0|-|725077-726877|/	290,V,K/	1|	target	1
0000_XuPing_MC115_R_9_33PER.11792.11792.3.0.dta	3	0	RGAEHVTIAVSGAHGGHTVDF	21.5028	5.17275e-06		3	orf|0|-|1774605-1775904|/	238,P,R/	2|	target	0
0000_XuPing_MC115_R_11_33PER.30765.30765.3.0.dta	3	0	RGSGNIAVEDALSAEEAAAAVDAGR	21.2011	5.19712e-06		3	orf|0|+|4357901-4359191|/	212,R,R/	1|	target	1
0000_XuPing_MC115_R_11_33PER.39506.39506.3.0.dta	3	0	KLDIDDDPFVPVKPGTVIPIGGASADTVSDGTW	20.3746	5.2044e-06		3	orf|0|-|6831230-6832223|/	298,E,-/	1|	target	1
0000_XuPing_MC115_R_13_33PER.42743.42743.5.1.dta	5	0	KNLGVHTHLEDDHAVAAGNLLADETVISQLLNGYTTSSAETFED	18.2319	5.24778e-06		3	orf|0|-|1773494-1774532|/	220,A,R/	2|	target	0
0000_XuPing_MC115_R_6_33PER.14972.14972.3.0.dta	3	0	KTVTGEDVTMEELGGAHTHMA	23.7949	5.26039e-06		3	orf|0|-|1888540-1890169|/	216,I,K/	1|	target	0
0000_XuPing_MC115_R_10_33PER.16049.16049.2.0.dta	2	0	KVNVNGGAIAIGHPIGMSGA	24.5612	5.26565e-06		3	orf|0|-|5015427-5016678|/	361,A,R/	1|	target	0
0000_XuPing_MC115_R_11_33PER.16177.16177.4.0.dta	4	0	RAYGIHEPEYSNDDPDHVPAPSDTYHY	20.1063	5.2762e-06		3	orf|0|-|2747848-2748769|/	280,A,-/	1|	target	0
0000_XuPing_MC115_R_13_33PER.18984.18984.2.0.dta	2	0	KGSVLVAGPDFGTGSS	20.8995	5.30423e-06		3	orf|0|+|2469654-2471298|/	411,D,R/	2|	target	0
0000_XuPing_MC115_R_10_33PER.9670.9670.2.0.dta	2	0	RLVHGGEAPTAASWGAAN	19.1093	5.36773e-06		3	orf|0|-|4380594-4381956|/	305,K,R/	2|	target	0
0000_XuPing_MC115_R_12_33PER.23300.23300.4.0.dta	4	0	RDHGLLPIVIGDATGAAHPDHE	19.0496	5.37901e-06		3	orf|0|-|4487328-4488336|/	288,A,R/	1|	target	0
0000_XuPing_MC115_R_4_33PER.13095.13095.3.0.dta	3	0	RVYYYENIEGGHGGAADN	20.0938	5.39787e-06		3	orf|0|-|984373-986506|/	669,H,K/	2|	target	0
0000_XuPing_MC115_R_9_33PER.11039.11039.2.0.dta	2	0	RPAGEDDGANGGSGPFPAA	15.184	5.44667e-06		3	orf|0|+|496-1690|/	364,L,K/	2|	target	0
0000_XuPing_MC115_R_11_33PER.21833.21833.2.0.dta	2	0	RLADETGGHYLDQFTNAE	16.6414	5.44776e-06		3	orf|0|+|6270448-6272086|/	329,Q,R/	1|	target	0
0000_XuPing_MC115_R_7_33PER.21980.21980.3.0.dta	3	0	RAVHADGSSINVAGTLSGPQLVE	18.095	5.46249e-06		3	orf|0|+|2460441-2462034|/	417,V,K/	2|	target	0
0000_XuPing_MC115_R_11_33PER.37032.37032.2.0.dta	2	0	KGIPTWGSDSIDFEAIAAQ	16.6344	5.46358e-06		3	orf|0|-|41691-42726|/	118,G,K/	1|	target	0
0000_XuPing_MC115_R_13_33PER.40090.40090.3.0.dta	3	0	KDAAGTGVTVNSVIAGPTHTAGVEDFVYQLVD	20.8871	5.49591e-06		3	orf|0|+|677818-678607|/	168,A,K/	1|	target	0
0000_XuPing_MC115_R_13_33PER.41100.41100.3.0.dta	3	0	KLGIATEAWSPLGQGSLLADPVITGIAEQHG	23.4023	5.49646e-06		3	orf|0|-|2489692-2490553|/	189,A,K/	1|	target	0
0000_XuPing_MC115_R_10_33PER.19366.19366.3.0.dta	3	0	RIDNSGIFVHSAPWSVGDQGK	24.1767	5.50031e-06		3	orf|0|+|261335-262478|/	310,V,R/	2|	target	1
0000_XuPing_MC115_R_12_33PER.18792.18792.2.0.dta	2	0	KLIDAVVAHGTAGDIAA	17.6525	5.53729e-06		3	orf|0|-|1604011-1604950|/	257,D,R/	1|	target	0
0000_XuPing_MC115_R_12_33PER.25168.25168.2.0.dta	2	0	RAATQFADDVAAGVFPAEEHSY	21.2373	5.55115e-06		3	orf|0|+|4386730-4387600|/	268,H,-/	1|	target	0
0000_XuPing_MC115_R_10_33PER.10976.10976.3.1.dta	3	0	RVGDPIHGADADGVLHAGTA	21.4136	5.55893e-06		3	orf|0|-|5918464-5919871|/	389,P,R/	2|	target	0
0000_XuPing_MC115_R_13_33PER.43860.43860.3.0.dta	3	0	RSPEIFEWFDKSGVQDIPPIFGGEVVE	20.7815	5.59742e-06		3	orf|0|+|3626961-3627591|/	70,L,K/	2|	target	1
0000_XuPing_MC115_R_10_33PER.23624.23624.5.0.dta	5	0	RVLVDEASHELSAHPVALVHLTALASH	21.7861	5.59965e-06		3	orf|0|-|6311530-6312775|/	173,G,R/	2|	target	0
0000_XuPing_MC115_R_13_33PER.42645.42645.3.0.dta	3	0	RNPVATGASLLEFEVVLDVAGSGDKA	23.5503	5.61367e-06		3	orf|0|+|6148743-6149841|/	340,Q,-/	2|	target	1
0000_XuPing_MC115_R_7_33PER.33365.33365.3.1.dta	3	0	KLVVDGQDVVADVHDVLD	20.1506	5.61704e-06		3	orf|0|+|5630310-5632086|/	148,A,R/	2|	target	0
0000_XuPing_MC115_R_8_33PER.15082.15082.2.0.dta	2	0	RVEATQPEHVQQVLDDA	16.2642	5.64745e-06		3	orf|0|-|1348673-1350068|/	297,A,R/	1|	target	0
0000_XuPing_MC115_R_10_33PER.26965.26965.4.0.dta	4	0	RLDTVVLSTQHADGIDLEGTLTPDIRE	19.2124	5.67406e-06		3	orf|0|+|3127764-3128991|/	200,V,K/	2|	target	1
0000_XuPing_MC115_R_7_33PER.5352.5352.5.2.dta	5	0	RMILTTETAVVDKPADEDEHGHGHHHGHAH	26.6354	5.68371e-06		3	orf|0|+|1671580-1673209|/	513,A,-/	2|	target	1
0000_XuPing_MC115_R_7_33PER.11495.11495.2.0.dta	2	0	RIVTVSDDIASNSPENH	22.1416	5.69282e-06		3	orf|0|-|6835319-6837107|/	151,V,R/	1|	target	0
0000_XuPing_MC115_R_10_33PER.23808.23808.2.0.dta	2	0	KLNVSGGAIALGHPFGMTGA	24.1047	5.69395e-06		3	orf|0|+|5364649-5365873|/	350,D,R/	1|	target	0
0000_XuPing_MC115_R_8_33PER.24292.24292.2.0.dta	2	0	RIAPGGALVVCTDDPGAAALAD	15.6209	5.70592e-06	11,Carbamidomethyl[C];	3	orf|0|-|4306144-4307620|/	224,E,R/	1|0|	target	0
0000_XuPing_MC115_R_11_33PER.26469.26469.3.0.dta	3	0	RGTYPVAAPGAAQTSVFSITVH	18.3591	5.71277e-06		3	orf|0|-|806607-807519|/	282,R,-/	1|	target	0
0000_XuPing_MC115_R_13_33PER.43284.43284.3.0.dta	3	0	KAAGATDIEERPVVGAPVDALVELADEV	16.8225	5.71563e-06		3	orf|0|-|3881694-3882432|/	177,A,K/	1|	target	1
0000_XuPing_MC115_R_9_33PER.8656.8656.2.0.dta	2	0	KCDSIISVGGGSSHDAA	21.5261	5.72879e-06	2,Carbamidomethyl[C];	3	orf|0|-|6307575-6308934|/	126,E,K/	1|0|	target	0
0000_XuPing_MC115_R_12_33PER.18165.18165.2.0.dta	2	0	KADDMWGSTNDPNNAW	20.6188	5.7328e-06	5,Oxidation[M];	3	orf|0|-|6467136-6468222|/	246,Y,K/	1|0|	target	0
0000_XuPing_MC115_R_8_33PER.34026.34026.2.0.dta	2	0	KDLDIVPMITGTQVEAPVAA	15.8508	5.74486e-06		3	orf|0|-|1354120-1355707|/	441,E,R/	1|	target	0
0000_XuPing_MC115_R_10_33PER.40186.40186.2.0.dta	2	0	KMCLSGIDAIALADQLI	23.2041	5.76442e-06	2,Oxidation[M];3,Carbamidomethyl[C];	3	orf|0|-|5015427-5016678|/	110,N,R/	2|0|0|	target	0
0000_XuPing_MC115_R_4_33PER.14783.14783.3.0.dta	3	0	KTGQPVLVGTHDVAESEELHE	23.6879	5.76961e-06		3	orf|0|-|3717199-3719659|/	471,H,K/	2|	target	0
0000_XuPing_MC115_R_11_33PER.17456.17456.3.0.dta	3	0	RIDSGLAQDDDELSEHTNDTDGY	23.7807	5.78868e-06		3	orf|0|+|3022539-3023100|/	161,D,K/	2|	target	0
0000_XuPing_MC115_R_10_33PER.36010.36010.2.0.dta	2	0	KICDAISDSVLDALLEQDPKS	23.5888	5.79447e-06	3,Carbamidomethyl[C];	3	orf|0|+|3127764-3128991|/	28,D,R/	1|0|	target	1
0000_XuPing_MC115_R_11_33PER.40081.40081.3.0.dta	3	0	RLYGVEESAYSNEDEMFDLIHQM	19.9011	5.79447e-06		3	orf|0|+|3570103-3571024|/	41,L,R/	1|	target	0
0000_XuPing_MC115_R_12_33PER.17134.17134.3.0.dta	3	0	RLILGLDHPTSGTATIDGK	20.7655	5.79679e-06		3	orf|0|+|880410-881802|/	205,M,R/	1|	target	1
0000_XuPing_MC115_R_10_33PER.32817.32817.4.0.dta	4	0	RQHSENAALIAEFLDGHPAVQTVLYPGLPSHPNHDVAA	26.4351	5.81595e-06		3	orf|0|-|5356371-5357535|/	262,M,R/	2|	target	0
0000_XuPing_MC115_R_6_33PER.29371.29371.4.0.dta	4	0	KHDVDPNEVVSVGDEVEALVLTKEDKEG	22.2362	5.82643e-06		3	orf|0|-|3903427-3904921|/	89,I,R/	1|	target	2
0000_XuPing_MC115_R_10_33PER.35150.35150.3.0.dta	3	0	KGAPLLGEHTDEVLAGLGYDADQIEDFH	21.4397	5.85447e-06		3	orf|0|+|181206-182778|/	488,I,R/	2|	target	0
0000_XuPing_MC115_R_5_33PER.28634.28634.4.0.dta	4	0	KIVQAQIDEVVHNAIHGLDHDEE	32.5011	5.91212e-06		3	orf|0|-|4762877-4764410|/	342,E,K/	1|	target	0
0000_XuPing_MC115_R_10_33PER.38485.38485.3.0.dta	3	0	RALHAAADSVLANVDAVLAANAADVDAA	18.9091	5.91449e-06		3	orf|0|-|4675223-4676495|/	47,N,R/	1|	target	0
0000_XuPing_MC115_R_13_33PER.27603.27603.3.0.dta	3	0	RVDQFDIYAHLDGGGPSGQAGAL	16.7671	5.92218e-06		3	orf|0|+|1646593-1647211|/	132,D,R/	2|	target	0
0000_XuPing_MC115_R_10_33PER.27126.27126.4.1.dta	4	0	RLDTVVLSTQHADGIDLEGTLTPDIRE	19.0137	5.93166e-06		3	orf|0|+|3127764-3128991|/	200,V,K/	2|	target	1
0000_XuPing_MC115_R_12_33PER.12122.12122.3.0.dta	3	0	RVVGDHTVGVLVQANHGA	19.2793	5.937e-06		3	orf|0|+|2168048-2169182|/	198,S,R/	1|	target	0
0000_XuPing_MC115_R_11_33PER.15069.15069.2.0.dta	2	0	KIASNETVHGPLPSV	19.3878	5.95306e-06		3	orf|0|+|6410556-6411777|/	71,I,R/	1|	target	0
0000_XuPing_MC115_R_10_33PER.22720.22720.2.0.dta	2	0	RTPQVVIEDSEIFAAHEGG	23.0811	5.95365e-06		3	orf|0|-|5155972-5157166|/	14,V,K/	1|	target	0
0000_XuPing_MC115_R_8_33PER.14147.14147.3.0.dta	3	0	KSGELTETTFTASEPGHVVPHGE	25.3803	6.02854e-06		3	orf|0|-|6116403-6117627|/	111,A,R/	2|	target	0
0000_XuPing_MC115_R_10_33PER.21021.21021.2.0.dta	2	0	RAGVITPVSACSSGSEAIAHAW	23.3822	6.03336e-06	11,Carbamidomethyl[C];	3	orf|0|+|4413349-4414615|/	166,A,R/	1|0|	target	0
0000_XuPing_MC115_R_6_33PER.19875.19875.2.0.dta	2	0	KAAAPAGDPTGGMGGMDF	22.0789	6.0394e-06		3	orf|0|+|965428-967165|/	561,E,-/	1|	target	0
0000_XuPing_MC115_R_12_33PER.6511.6511.2.0.dta	2	0	KGEAGTGDVSNATTHM	20.1608	6.05088e-06		3	orf|0|+|2999730-3000666|/	166,S,R/	1|	target	0
0000_XuPing_MC115_R_9_33PER.32018.32018.3.0.dta	3	0	KYVHFTTEGAGAESAQLAELAADSGAGTNQFIA	15.8925	6.07574e-06		3	orf|0|-|5158935-5160165|/	325,D,R/	2|	target	0
0000_XuPing_MC115_R_6_33PER.19867.19867.2.0.dta	2	0	KAAAPAGDPTGGMGGMDF	21.8656	6.08547e-06		3	orf|0|+|965428-967165|/	561,E,-/	2|	target	0
0000_XuPing_MC115_R_13_33PER.37883.37883.3.0.dta	3	0	RILMHQPLGGVTGSAADIAIQAEQFAVIK	24.9409	6.12393e-06		3	orf|0|-|4762156-4762819|/	133,A,K/	1|	target	1
0000_XuPing_MC115_R_10_33PER.22487.22487.2.0.dta	2	0	RTATLVANLPETTGGVQLN	18.0942	6.13313e-06		3	orf|0|-|5805394-5806621|/	76,A,R/	2|	target	0
0000_XuPing_MC115_R_7_33PER.20338.20338.2.0.dta	2	0	RFYAGCQNVDTVESVAAEHA	18.9849	6.15586e-06	6,Carbamidomethyl[C];	3	orf|0|-|5341335-5342931|/	131,H,R/	2|0|	target	0
0000_XuPing_MC115_R_12_33PER.13411.13411.2.0.dta	2	0	KDVVLLDQPSVSDNK	20.2679	6.19848e-06		3	orf|0|+|2605830-2606670|/	240,Y,K/	1|	target	1
0000_XuPing_MC115_R_10_33PER.37892.37892.2.0.dta	2	0	KYGLIGFNMPEEFGGGGSDDF	20.333	6.20654e-06		3	orf|0|-|5295044-5296484|/	147,G,R/	2|	target	0
0000_XuPing_MC115_R_13_33PER.39719.39719.4.0.dta	4	0	KDGLGVLDHVLEHALDQLGGHDHT	27.1882	6.24577e-06		3	orf|0|-|5787572-5788076|/	143,V,R/	1|	target	0
0000_XuPing_MC115_R_7_33PER.31709.31709.3.0.dta	3	0	KVSNLPAGHGLNAATGEYEDLLAAGVADPVKVT	28.273	6.26078e-06		3	orf|0|+|965428-967165|/	502,E,R/	1|	target	1
0000_XuPing_MC115_R_11_33PER.41220.41220.3.0.dta	3	0	RAIDAPAGSDFVADFAGLGSVHL	19.186	6.29971e-06		3	orf|0|-|5999207-6000005|/	240,T,R/	1|	target	0
0000_XuPing_MC115_R_13_33PER.14092.14092.3.0.dta	3	0	KQVLTDAETDEVLGKM	25.6529	6.3218e-06	16,Oxidation[M];	3	orf|0|+|3124322-3125336|/	272,L,K/	2|0|	target	1
0000_XuPing_MC115_R_7_33PER.31785.31785.4.1.dta	4	0	KVSNLPAGHGLNAATGEYEDLLAAGVADPVKVT	18.8745	6.33572e-06		3	orf|0|+|965428-967165|/	502,E,R/	2|	target	1
0000_XuPing_MC115_R_10_33PER.42582.42582.2.0.dta	2	0	KFDSVAGGLDADGLTNLADELASVA	15.6478	6.34841e-06		3	orf|0|-|5036764-5038099|/	185,E,K/	2|	target	0
0000_XuPing_MC115_R_11_33PER.38534.38534.2.0.dta	2	0	KGASIYDVPEGGIPVYIAAGGPVVA	16.0283	6.36494e-06		3	orf|0|+|860558-861575|/	160,T,K/	1|	target	0
0000_XuPing_MC115_R_11_33PER.28899.28899.3.0.dta	3	0	RQFVAVPLGSGATVEGQVTGEETHGGVQL	17.1804	6.3962e-06		3	orf|0|-|6831230-6832223|/	134,I,R/	1|	target	0
0000_XuPing_MC115_R_11_33PER.39825.39825.2.0.dta	2	0	RSVIGAANPTGVAAVVAQQFEVA	17.5444	6.40324e-06		3	orf|0|+|3570103-3571024|/	151,E,K/	1|	target	0
0000_XuPing_MC115_R_12_33PER.32727.32727.2.0.dta	2	0	KEDVLEILGKQPLIDV	19.8189	6.44822e-06		3	orf|0|-|1886080-1886974|/	164,F,R/	1|	target	1
0000_XuPing_MC115_R_9_33PER.6885.6885.2.0.dta	2	0	KPHVNIGTIGHVDHG	23.1097	6.45338e-06		3	orf|0|+|1501402-1502623|/	20,T,K/	1|	target	0
0000_XuPing_MC115_R_6_33PER.23707.23707.2.0.dta	2	0	RMDSGVETGSVIGGQFDSMLA	21.3016	6.49416e-06	19,Oxidation[M];	3	orf|0|-|1883476-1885303|/	383,V,K/	1|0|	target	0
0000_XuPing_MC115_R_10_33PER.37237.37237.4.2.dta	4	0	RPLQSDAVAGDLDSLDLQLIHHLQVDG	21.5559	6.55812e-06		3	orf|0|-|922892-923948|/	13,N,R/	2|	target	0
0000_XuPing_MC115_R_13_33PER.42761.42761.5.0.dta	5	0	KNLGVHTHLEDDHAVAAGNLLADETVISQLLNGYTTSSAETFED	18.7978	6.56731e-06		3	orf|0|-|1773494-1774532|/	220,A,R/	1|	target	0
0000_XuPing_MC115_R_11_33PER.28894.28894.3.0.dta	3	0	RQFVAVPLGSGATVEGQVTGEETHGGVQL	17.7179	6.58572e-06		3	orf|0|-|6831230-6832223|/	134,I,R/	1|	target	0
0000_XuPing_MC115_R_13_33PER.23508.23508.4.0.dta	4	0	KIIEDTLVEHELNYHFHEGA	22.7032	6.5877e-06		3	orf|0|+|1015008-1015578|/	29,R,K/	1|	target	0
0000_XuPing_MC115_R_10_33PER.20898.20898.2.0.dta	2	0	RDGATVVAIDVDGAAEDLK	26.1434	6.61939e-06		3	orf|0|-|414926-416300|/	238,A,R/	1|	target	1
0000_XuPing_MC115_R_11_33PER.36911.36911.2.0.dta	2	0	KPSATYLWEDKGVVPLL	17.2264	6.62072e-06		3	orf|0|+|3570103-3571024|/	95,G,K/	1|	target	1
0000_XuPing_MC115_R_12_33PER.14249.14249.4.0.dta	4	0	RHAMVGVVDTVPDNASEDGSGAQPEDGSGDKPDAAAEQAAESDN	21.8893	6.62072e-06		3	orf|0|+|798621-799287|/	178,I,-/	1|	target	1
0000_XuPing_MC115_R_10_33PER.13269.13269.3.0.dta	3	0	RNVELHEAAVAHVGDDPADAI	18.3546	6.65856e-06		3	orf|0|-|2988941-2990141|/	277,V,R/	1|	target	0
0000_XuPing_MC115_R_8_33PER.34164.34164.3.0.dta	3	0	REATGPDGQPMPMVDNVMVL	16.9279	6.70936e-06		3	orf|0|-|4393186-4394884|/	542,H,R/	1|	target	0
0000_XuPing_MC115_R_11_33PER.30272.30272.2.0.dta	2	0	RSLVEGEPVVALGNAYGSNAPLT	16.6137	6.75717e-06		3	orf|0|+|6353299-6355141|/	403,S,R/	1|	target	0
0000_XuPing_MC115_R_13_33PER.20214.20214.2.0.dta	2	0	RVAVGLDAQTDGAGGF	19.1278	6.78018e-06		3	orf|0|+|3287945-3288743|/	143,D,R/	2|	target	0
0000_XuPing_MC115_R_13_33PER.13585.13585.2.0.dta	2	0	RAEVFGAAGASNDDAAGGQAV	18.6365	6.7924e-06		3	orf|0|+|2827778-2829695|/	385,R,R/	1|	target	0
0000_XuPing_MC115_R_13_33PER.39060.39060.3.0.dta	3	0	KGFGFIAPEDGSADVFVHYTEIQGSGF	21.6012	6.79851e-06		3	orf|0|-|6230013-6230322|/	48,E,R/	2|	target	0
0000_XuPing_MC115_R_10_33PER.24748.24748.3.0.dta	3	0	RTNPDAAAHQQQSMILVPVDTPGVDIQ	18.564	6.81553e-06		3	orf|0|-|124642-125893|/	192,G,R/	1|	target	0
0000_XuPing_MC115_R_10_33PER.35842.35842.3.0.dta	3	0	RLFTSESVTEGHPDKICDAISDSVLDALLEQDPKS	28.7141	6.81826e-06	17,Carbamidomethyl[C];	3	orf|0|+|3127764-3128991|/	14,G,R/	1|0|	target	2
0000_XuPing_MC115_R_9_33PER.12800.12800.3.0.dta	3	0	KSGELTETTFTASEPGHVVPHGE	25.0075	6.82713e-06		3	orf|0|-|6116403-6117627|/	111,A,R/	2|	target	0
0000_XuPing_MC115_R_8_33PER.24785.24785.2.0.dta	2	0	RVVQYGYAGADGADVADIVD	14.3741	6.84421e-06		3	orf|0|-|6938047-6941131|/	143,T,R/	1|	target	0
0000_XuPing_MC115_R_10_33PER.19368.19368.3.0.dta	3	0	RIDNSGIFVHSAPWSVGDQGK	24.3249	6.85243e-06		3	orf|0|+|261335-262478|/	310,V,R/	1|	target	1
0000_XuPing_MC115_R_10_33PER.23343.23343.3.0.dta	3	0	RATADTQVGAQADAPADPPWSPNPL	20.8075	6.96713e-06		3	orf|0|-|1719299-1720541|/	243,A,R/	2|	target	0
0000_XuPing_MC115_R_12_33PER.22435.22435.4.1.dta	4	0	RVTIEHDAPVALGDKLEIISHTHPPGTTD	26.9819	7.01186e-06		3	orf|0|+|994044-994959|/	245,L,K/	2|	target	1
0000_XuPing_MC115_R_10_33PER.35472.35472.2.0.dta	2	0	KVLGVSVDNEFVHFQW	23.7134	7.05618e-06		3	orf|0|-|4987658-4988243|/	80,A,R/	1|	target	0
0000_XuPing_MC115_R_8_33PER.30001.30001.3.0.dta	3	0	RVLLVDAGEQSNLPAHGIGGLLGSDG	23.5307	7.059e-06		3	orf|0|-|4393186-4394884|/	77,R,R/	1|	target	0
0000_XuPing_MC115_R_10_33PER.13435.13435.2.0.dta	2	0	KALQDAGVTVHADPTEDEL	21.9088	7.06182e-06		3	orf|0|-|4675223-4676495|/	296,V,R/	2|	target	0
0000_XuPing_MC115_R_13_33PER.46679.46679.3.1.dta	3	0	RAEVTDDDGKPVATSIVTMLGEAEIDEADEISSQIAAA	23.0192	7.0703e-06		3	orf|0|-|1026995-1027556|/	133,I,R/	2|	target	1
0000_XuPing_MC115_R_7_33PER.29726.29726.2.0.dta	2	0	KGGYFPVAPYDHYVDL	20.3233	7.07313e-06		3	orf|0|+|4374819-4376337|/	210,P,R/	2|	target	0
0000_XuPing_MC115_R_10_33PER.19414.19414.2.0.dta	2	0	RIDNSGIFVHSAPWSVGDQGK	24.9174	7.088e-06		3	orf|0|+|261335-262478|/	310,V,R/	1|	target	1
0000_XuPing_MC115_R_13_33PER.22028.22028.3.0.dta	3	0	KDYSTENASGGTSGPFYDGAVFH	20.4573	7.1093e-06		3	orf|0|+|45117-45747|/	77,T,R/	2|	target	0
0000_XuPing_MC115_R_13_33PER.9178.9178.2.0.dta	2	0	RNTYPGKAEVLDSHCESVG	18.6372	7.11285e-06	15,Carbamidomethyl[C];	3	orf|0|+|6952019-6953180|/	305,D,R/	2|0|	target	1
0000_XuPing_MC115_R_13_33PER.4477.4477.3.0.dta	3	0	RIGEEVPPPAAGDAGHDHDH	20.0953	7.15494e-06		3	orf|0|-|6127673-6127964|/	77,E,-/	2|	target	0
0000_XuPing_MC115_R_13_33PER.42762.42762.4.0.dta	4	0	KNLGVHTHLEDDHAVAAGNLLADETVISQLLNGYTTSSAETFED	21.3411	7.15995e-06		3	orf|0|-|1773494-1774532|/	220,A,R/	1|	target	0
0000_XuPing_MC115_R_10_33PER.37706.37706.3.0.dta	3	0	KAEGKNTDIEIVAVNDLTDNATLAHLL	24.1106	7.18937e-06		3	orf|0|+|3157283-3158345|/	38,Q,K/	1|	target	1
0000_XuPing_MC115_R_11_33PER.23606.23606.2.0.dta	2	0	RTTIADLNDKPADTHDVWL	15.896	7.20016e-06		3	orf|0|+|5205961-5206909|/	67,V,R/	1|	target	1
0000_XuPing_MC115_R_8_33PER.29764.29764.3.0.dta	3	0	RHLIPALEVLHASLAA	18.6171	7.25799e-06		3	orf|0|+|5330958-5332482|/	194,V,K/	1|	target	0
0000_XuPing_MC115_R_11_33PER.7667.7667.2.0.dta	2	0	RDIDATGTEADADGAGATGAS	16.6038	7.2718e-06		3	orf|0|-|525616-527068|/	230,G,R/	1|	target	0
0000_XuPing_MC115_R_10_33PER.20626.20626.3.0.dta	3	0	RKDGTITAGSASQISDGAAAVIVMN	16.2283	7.28198e-06		3	orf|0|-|5015427-5016678|/	261,F,K/	2|	target	1
0000_XuPing_MC115_R_11_33PER.28391.28391.2.0.dta	2	0	KPGTVIPIGGASADTVSDGTW	14.8542	7.30678e-06		3	orf|0|-|6831230-6832223|/	310,V,-/	1|	target	0
0000_XuPing_MC115_R_13_33PER.38858.38858.3.0.dta	3	0	RFQQLIDDGELLEWAEIHGGLH	24.2574	7.32507e-06		3	orf|0|+|3125250-3125949|/	105,E,R/	1|	target	0
0000_XuPing_MC115_R_13_33PER.40901.40901.3.2.dta	3	0	RILMHQPLGGVTGSAADIAIQAEQFAVI	17.8419	7.33607e-06		3	orf|0|-|4762156-4762819|/	133,A,K/	2|	target	0
0000_XuPing_MC115_R_13_33PER.35430.35430.4.0.dta	4	0	RGLGTEAPLVVDPVCASMHGDPLLHPSALDSV	19.7325	7.33754e-06	15,Carbamidomethyl[C];	3	orf|0|-|910495-911602|/	195,W,R/	2|0|	target	0
0000_XuPing_MC115_R_10_33PER.23395.23395.2.0.dta	2	0	RGDFVVTGEAVQIDTEGKF	19.5039	7.38169e-06		3	orf|0|+|5497264-5498992|/	314,I,K/	2|	target	1
0000_XuPing_MC115_R_13_33PER.44808.44808.3.0.dta	3	0	RATQSLLQADLVLAEQVISDHE	22.6195	7.38317e-06		3	orf|0|+|5849485-5850160|/	31,E,K/	2|	target	0
0000_XuPing_MC115_R_13_33PER.16113.16113.2.0.dta	2	0	KDEAAEAPAEAAEAPAEAADAASES	16.6374	7.38612e-06		3	orf|0|+|2519781-2520270|/	138,K,-/	2|	target	0
0000_XuPing_MC115_R_10_33PER.15474.15474.2.0.dta	2	0	RGGGTVVTFELDGDDGKA	22.1349	7.40091e-06		3	orf|0|+|853886-855110|/	318,M,R/	2|	target	1
0000_XuPing_MC115_R_12_33PER.24312.24312.2.0.dta	2	0	KIVEADQIEEWAEAEKA	20.7471	7.40906e-06		3	orf|0|+|2028341-2029115|/	238,E,K/	1|	target	1
0000_XuPing_MC115_R_10_33PER.24385.24385.3.0.dta	3	0	RSLDAAEALSHITAGAAAPEHL	21.5059	7.41424e-06		3	orf|0|-|2982239-2983289|/	328,P,-/	2|	target	0
0000_XuPing_MC115_R_5_33PER.8854.8854.3.0.dta	3	0	KMNTGGVHGSALGADEVAATK	30.653	7.43503e-06		3	orf|0|-|3177578-3179669|/	276,N,K/	1|	target	1
0000_XuPing_MC115_R_13_33PER.23419.23419.3.0.dta	3	0	RVLDGRPGEHNDQIGYVPQDYVAGAGEAI	18.4393	7.43801e-06		3	orf|0|-|6113386-6114241|/	94,V,R/	2|	target	1
0000_XuPing_MC115_R_10_33PER.16847.16847.3.0.dta	3	0	RKDGTITAGSASQISDGAAAVIVMN	19.5917	7.45961e-06	24,Oxidation[M];	3	orf|0|-|5015427-5016678|/	261,F,K/	1|0|	target	1
0000_XuPing_MC115_R_7_33PER.21637.21637.2.0.dta	2	0	RDQMATNLQNAGFTLE	23.2662	7.47006e-06	4,Oxidation[M];	3	orf|0|+|4374819-4376337|/	226,L,R/	1|0|	target	0
0000_XuPing_MC115_R_11_33PER.16972.16972.3.0.dta	3	0	KLAQEHVLTAWTAAHDT	21.0242	7.4723e-06		3	orf|0|+|434888-436061|/	223,T,K/	1|	target	0
0000_XuPing_MC115_R_2_33PER.19993.19993.3.0.dta	3	0	KITIVPDDGGEEVVYDKLSK	24.1192	7.48576e-06		3	orf|0|+|1465190-1469177|/	1075,F,R/	1|	target	2
0000_XuPing_MC115_R_6_33PER.20179.20179.2.0.dta	2	0	KAAAPAGDPTGGMGGMDF	21.9293	7.503e-06		3	orf|0|+|965428-967165|/	561,E,-/	2|	target	0
0000_XuPing_MC115_R_10_33PER.41059.41059.3.0.dta	3	0	RVQLNPLEEASAYQQLLDEFGVTHDELAA	20.7448	7.561e-06		3	orf|0|-|6980695-6981790|/	195,H,R/	2|	target	0
0000_XuPing_MC115_R_10_33PER.25627.25627.3.0.dta	3	0	RAGEFDVIVAGGQESMSQAPHLLPKS	25.2313	7.65457e-06		3	orf|0|-|5015427-5016678|/	127,I,R/	2|	target	1
0000_XuPing_MC115_R_13_33PER.42014.42014.3.0.dta	3	0	RAAVEAFFDFIEHDSQGY	21.6472	7.65534e-06		3	orf|0|-|2011899-2012610|/	125,L,R/	1|	target	0
0000_XuPing_MC115_R_13_33PER.34604.34604.3.0.dta	3	0	RLDELGIAHGGIVDAPYGSGLSF	17.5988	7.66606e-06		3	orf|0|+|4401795-4402293|/	129,N,R/	2|	target	0
0000_XuPing_MC115_R_13_33PER.14534.14534.2.0.dta	2	0	RELIATEAASDSDENQVAVQ	18.3386	7.67834e-06		3	orf|0|+|6358182-6358683|/	34,L,R/	1|	target	0
0000_XuPing_MC115_R_13_33PER.42409.42409.3.0.dta	3	0	KFVATDVTDEAGVTEALNVAESLGPV	17.4663	7.68294e-06		3	orf|0|-|5282881-5283640|/	50,A,R/	2|	target	0
0000_XuPing_MC115_R_4_33PER.30039.30039.3.0.dta	3	0	KISLVLVAEESAESAESAGDKGAE	25.0627	7.68371e-06		3	orf|0|+|2736033-2738322|/	725,G,K/	2|	target	1
0000_XuPing_MC115_R_11_33PER.12528.12528.2.0.dta	2	0	RTSVHPGPLGDDLEGSS	15.8785	7.71142e-06		3	orf|0|-|6159973-6161062|/	166,T,R/	1|	target	0
0000_XuPing_MC115_R_11_33PER.10257.10257.2.0.dta	2	0	KAVGTNTLSGSEEMGD	17.2764	7.74001e-06		3	orf|0|-|4687760-4688861|/	183,A,K/	1|	target	0
0000_XuPing_MC115_R_8_33PER.12133.12133.3.0.dta	3	0	RLVDENGAEVPHDGETIG	15.9326	7.7462e-06		3	orf|0|-|5213198-5214611|/	306,T,R/	1|	target	0
0000_XuPing_MC115_R_13_33PER.39366.39366.3.0.dta	3	0	KGFGFIAPDGGAPDVFVHYSEISGSGF	21.8765	7.84835e-06		3	orf|0|-|634908-635163|/	30,E,R/	1|	target	0
0000_XuPing_MC115_R_10_33PER.21064.21064.3.0.dta	3	0	RSLVIHPASTTHQQLSPEEQLSTGVTPGLV	19.0955	7.88926e-06		3	orf|0|-|1746780-1748343|/	455,V,R/	2|	target	0
0000_XuPing_MC115_R_10_33PER.34558.34558.2.0.dta	2	0	RMTFGFPAEPYEVDPEIV	22.48	7.89479e-06	2,Oxidation[M];	3	orf|0|-|5763429-5764881|/	255,L,R/	2|0|	target	0
0000_XuPing_MC115_R_10_33PER.38277.38277.3.0.dta	3	0	KYGDATLVDHLAYDGLHDVFTDQPMGALTEQ	25.0061	7.92405e-06		3	orf|0|-|5015427-5016678|/	157,Y,R/	1|	target	0
0000_XuPing_MC115_R_11_33PER.18401.18401.2.0.dta	2	0	RQALTLADQATAAGDVA	16.896	7.94786e-06		3	orf|0|+|2770669-2771548|/	90,V,K/	1|	target	0
0000_XuPing_MC115_R_11_33PER.40796.40796.2.0.dta	2	0	KVSLSFLVDDLVIH	19.1072	7.94945e-06		3	orf|0|-|4354445-4355441|/	38,Q,R/	1|	target	0
0000_XuPing_MC115_R_13_33PER.42859.42859.3.0.dta	3	0	RFVPVEAQVVADQIEAATSAYDLHTV	23.468	7.98291e-06		3	orf|0|-|542098-542953|/	68,H,K/	1|	target	0
0000_XuPing_MC115_R_10_33PER.35158.35158.4.0.dta	4	0	KGAPLLGEHTDEVLAGLGYDADQIEDFH	20.1692	7.9861e-06		3	orf|0|+|181206-182778|/	488,I,R/	2|	target	0
0000_XuPing_MC115_R_13_33PER.21187.21187.3.0.dta	3	0	RGLINTVHHLVEVEEVGK	23.0453	7.9869e-06		3	orf|0|+|1565520-1565718|/	48,T,-/	1|	target	1
0000_XuPing_MC115_R_13_33PER.28312.28312.2.0.dta	2	0	RKDLIEAVEAEEPATEAETAQI	18.6695	7.99329e-06		3	orf|0|+|6579973-6580501|/	145,V,K/	1|	target	1
0000_XuPing_MC115_R_13_33PER.41380.41380.3.0.dta	3	0	KTGPFGGTIAHGLLTLSLLPHFTHQLY	23.7666	8.01651e-06		3	orf|0|+|2281373-2281844|/	58,A,R/	2|	target	0
0000_XuPing_MC115_R_10_33PER.37238.37238.2.0.dta	2	0	KAVEAVLDEIAPQVIGLSADDQ	20.7076	8.05669e-06		3	orf|0|-|5494633-5496067|/	115,E,R/	1|	target	0
0000_XuPing_MC115_R_9_33PER.12983.12983.3.0.dta	3	0	KSGELTETTFTASEPGHVVPHGE	26.556	8.0591e-06		3	orf|0|-|6116403-6117627|/	111,A,R/	1|	target	0
0000_XuPing_MC115_R_8_33PER.32102.32102.3.0.dta	3	0	RDLVVDTPVTLSPEDSVSDANALLH	18.6167	8.06717e-06		3	orf|0|+|3694318-3695788|/	103,S,K/	1|	target	0
0000_XuPing_MC115_R_13_33PER.26849.26849.2.0.dta	2	0	RLIASTGDSVTTYGEPWNMN	18.7012	8.06797e-06		3	orf|0|+|599983-600736|/orf|0|+|1038889-1039552|/orf|0|+|6124589-6125408|/orf|0|-|5564611-5565325|/	231,A,-/201,A,-/253,A,-/218,A,-/	1|	target	0
0000_XuPing_MC115_R_13_33PER.9310.9310.2.0.dta	2	0	KTAIGYVVSDKMQ	27.1619	8.13034e-06	12,Oxidation[M];	3	orf|0|+|1542313-1542616|/	23,R,K/	2|0|	target	1
0000_XuPing_MC115_R_10_33PER.39339.39339.4.0.dta	4	0	KAEELGLTWLAEIGAHGVVAGPDSTLQSQPANAI	22.3812	8.14336e-06		3	orf|0|-|5015427-5016678|/	288,A,K/	1|	target	0
0000_XuPing_MC115_R_10_33PER.41415.41415.2.0.dta	2	0	KLTEQDIANAIEQSAAVVGHL	20.1605	8.15558e-06		3	orf|0|+|1315711-1316794|/	262,M,R/	2|	target	0
0000_XuPing_MC115_R_7_33PER.14260.14260.3.0.dta	3	0	KSGELTETTFTASEPGHVVPHGE	22.1053	8.16946e-06		3	orf|0|-|6116403-6117627|/	111,A,R/	1|	target	0
0000_XuPing_MC115_R_13_33PER.34645.34645.2.0.dta	2	0	KLINGAINDLALITGQKPEV	24.9432	8.17436e-06		3	orf|0|+|1562594-1563209|/	72,A,R/	1|	target	1
0000_XuPing_MC115_R_13_33PER.39993.39993.2.0.dta	2	0	RLIEGLLDAGVVGFNLEDTVH	20.8968	8.18008e-06		3	orf|0|+|496944-497778|/	123,E,K/	1|	target	0
0000_XuPing_MC115_R_4_33PER.13986.13986.3.0.dta	3	0	KVAGSTVGLATLHNASEVK	25.8784	8.18336e-06		3	orf|0|+|2443200-2445312|/	367,V,R/	1|	target	1
0000_XuPing_MC115_R_12_33PER.22982.22982.4.0.dta	4	0	RDHGLLPIVIGDATGAAHPDHE	19.8833	8.18745e-06		3	orf|0|-|4487328-4488336|/	288,A,R/	1|	target	0
0000_XuPing_MC115_R_10_33PER.29247.29247.3.0.dta	3	0	RLPQDVSLEGDDTIVIGDTKI	23.7407	8.19072e-06		3	orf|0|+|3157283-3158345|/	72,G,K/	2|	target	1
0000_XuPing_MC115_R_11_33PER.23136.23136.2.0.dta	2	0	KVVVSGAGAAGVACTNIL	14.7662	8.21123e-06	14,Carbamidomethyl[C];	3	orf|0|-|5155972-5157166|/	202,L,R/	1|0|	target	0
0000_XuPing_MC115_R_10_33PER.13266.13266.3.1.dta	3	0	RNVELHEAAVAHVGDDPADAI	18.3193	8.24166e-06		3	orf|0|-|2988941-2990141|/	277,V,R/	2|	target	0
0000_XuPing_MC115_R_5_33PER.8851.8851.3.0.dta	3	0	KMNTGGVHGSALGADEVAATK	29.0342	8.24744e-06		3	orf|0|-|3177578-3179669|/	276,N,K/	2|	target	1
0000_XuPing_MC115_R_6_33PER.16075.16075.3.0.dta	3	0	KVVVTKDETTIVEGAGDAEAIQG	18.1306	8.24909e-06		3	orf|0|+|965428-967165|/	357,R,R/	2|	target	1
0000_XuPing_MC115_R_7_33PER.35044.35044.4.1.dta	4	0	KHDVDPNEVVSVGDEVEALVLTKEDKEG	22.0043	8.25321e-06		3	orf|0|-|3903427-3904921|/	89,I,R/	1|	target	2
0000_XuPing_MC115_R_10_33PER.38259.38259.3.1.dta	3	0	KYGDATLVDHLAYDGLHDVFTDQPMGALTEQ	22.568	8.25486e-06		3	orf|0|-|5015427-5016678|/	157,Y,R/	2|	target	0
0000_XuPing_MC115_R_7_33PER.9182.9182.3.0.dta	3	0	RDSSLVIHDDAEVAHAQ	21.6742	8.26395e-06		3	orf|0|-|2206426-2208199|/	188,T,R/	1|	target	0
0000_XuPing_MC115_R_11_33PER.21623.21623.4.0.dta	4	0	KEAEVAPAAAEEAAPAPVAEPAPAEPAPAAPPPAPPAP	15.4985	8.2838e-06		3	orf|0|-|3727715-3728405|/	143,E,R/	1|	target	0
0000_XuPing_MC115_R_8_33PER.16220.16220.2.0.dta	2	0	RDWDDTASLVASDH	20.8382	8.30122e-06		3	orf|0|-|2690525-2691953|/	344,L,R/	1|	target	0
0000_XuPing_MC115_R_12_33PER.17148.17148.4.0.dta	4	0	KDSPGLPKPVQTPHPPIIIGGQGAK	26.4086	8.32283e-06		3	orf|0|-|790632-791697|/	202,V,R/	1|	target	2
0000_XuPing_MC115_R_12_33PER.22924.22924.3.0.dta	3	0	RHIMIPGMIEEDDGRPVEM	21.4691	8.37627e-06		3	orf|0|-|6702972-6703875|/	47,I,K/	1|	target	1
0000_XuPing_MC115_R_11_33PER.25642.25642.3.0.dta	3	0	RGHEITDEVIDGPQSAVFDEAEN	16.9075	8.38716e-06		3	orf|0|-|3839741-3840794|/	312,H,R/	1|	target	0
0000_XuPing_MC115_R_9_33PER.10664.10664.2.0.dta	2	0	RPAGEDDGANGGSGPFPAA	15.7186	8.39136e-06		3	orf|0|+|496-1690|/	364,L,K/	2|	target	0
0000_XuPing_MC115_R_12_33PER.11325.11325.4.0.dta	4	0	RTVVSAAVDDGDAEGVDATHHVK	18.5294	8.40395e-06		3	orf|0|-|4449058-4449937|/	208,T,R/	1|	target	1
0000_XuPing_MC115_R_10_33PER.27003.27003.4.0.dta	4	0	RLDTVVLSTQHADGIDLEGTLTPDIRE	19.0426	8.42836e-06		3	orf|0|+|3127764-3128991|/	200,V,K/	1|	target	1
0000_XuPing_MC115_R_13_33PER.41222.41222.4.0.dta	4	0	KEDFELWSLAVSAINGCGHCLAAHE	22.3177	8.44439e-06	17,Carbamidomethyl[C];20,Carbamidomethyl[C];	3	orf|0|-|4987121-4987655|/	114,A,K/	1|0|0|	target	0
0000_XuPing_MC115_R_13_33PER.32530.32530.3.0.dta	3	0	RGDTGFQGPPPWNIGEPQPELAALH	22.9476	8.45199e-06		3	orf|0|+|6299729-6300581|/	73,Y,R/	1|	target	0
0000_XuPing_MC115_R_13_33PER.42903.42903.3.0.dta	3	0	RFVPVEAQVVADQIEAATSAYDLHTV	22.0172	8.46976e-06		3	orf|0|-|542098-542953|/	68,H,K/	2|	target	0
0000_XuPing_MC115_R_7_33PER.15985.15985.2.0.dta	2	0	KDETTIVEGAGDAEAIQG	17.7953	8.48587e-06		3	orf|0|+|965428-967165|/	362,T,R/	1|	target	0
0000_XuPing_MC115_R_13_33PER.42406.42406.3.0.dta	3	0	KFVATDVTDEAGVTEALNVAESLGPV	18.906	8.50371e-06		3	orf|0|-|5282881-5283640|/	50,A,R/	1|	target	0
0000_XuPing_MC115_R_11_33PER.38573.38573.2.0.dta	2	0	KAALEYLPDGGAIINTASINGL	14.6463	8.52584e-06		3	orf|0|-|1867462-1868419|/	192,T,R/	1|	target	0
0000_XuPing_MC115_R_4_33PER.26512.26512.3.0.dta	3	0	RLEIDYPGVGDAVVTHTTADAY	19.6773	8.52584e-06		3	orf|0|+|5011812-5014080|/	107,Y,R/	1|	target	0
0000_XuPing_MC115_R_11_33PER.16562.16562.2.0.dta	2	0	RIPLEMCPSSNVQTGAV	21.9423	8.55403e-06	6,Oxidation[M];7,Carbamidomethyl[C];	3	orf|0|+|1768664-1769882|/	304,K,K/	1|0|0|	target	0
0000_XuPing_MC115_R_13_33PER.6269.6269.3.0.dta	3	0	RLHDEHGAGGPVEWH	22.4348	8.60981e-06		3	orf|0|+|2697094-2697718|/	80,G,K/	1|	target	0
0000_XuPing_MC115_R_12_33PER.17219.17219.3.0.dta	3	0	KDSPGLPKPVQTPHPPIIIGGQGAK	27.5465	8.64259e-06		3	orf|0|-|790632-791697|/	202,V,R/	1|	target	2
0000_XuPing_MC115_R_4_33PER.19930.19930.3.0.dta	3	0	KVESHNHPSYVEPYQGAATGVGGIV	17.0848	8.68243e-06		3	orf|0|-|5889606-5891910|/	110,F,R/	2|	target	0
0000_XuPing_MC115_R_11_33PER.36966.36966.3.0.dta	3	0	RIMADAGCQCVYVVDSAGALVLEGVRD	20.5373	8.70852e-06	8,Carbamidomethyl[C];10,Carbamidomethyl[C];	3	orf|0|-|5997199-5998360|/	196,A,R/	1|0|0|	target	1
0000_XuPing_MC115_R_8_33PER.36536.36536.2.0.dta	2	0	KAVASLDLGLPLVAGNVVSAEGT	16.1983	8.71549e-06		3	orf|0|+|3694318-3695788|/	270,I,R/	1|	target	0
0000_XuPing_MC115_R_10_33PER.38392.38392.3.0.dta	3	0	RDWVTNADETYYCFGTAAGPHPFPLMV	25.4488	8.73556e-06	13,Carbamidomethyl[C];	3	orf|0|+|3297176-3299222|/	453,F,R/	1|0|	target	0
0000_XuPing_MC115_R_8_33PER.21909.21909.2.0.dta	2	0	RTQDHEIIGIVEQADATESQ	18.3531	8.7408e-06		3	orf|0|+|5509434-5511057|/	213,L,R/	1|	target	0
0000_XuPing_MC115_R_11_33PER.26640.26640.3.0.dta	3	0	RGWLTTHGVNCDSVLVSESAYTA	14.8786	8.74167e-06	11,Carbamidomethyl[C];	3	orf|0|-|4354445-4355441|/	84,Y,R/	1|0|	target	0
0000_XuPing_MC115_R_1_33PER.19843.19843.3.0.dta	3	0	RGPSVAVDTACSSSLVATHQGVQAL	24.2602	8.75305e-06	11,Carbamidomethyl[C];	3	orf|0|-|6456783-6462852|/	463,F,R/	2|0|	target	0
0000_XuPing_MC115_R_4_33PER.34456.34456.3.0.dta	3	0	KTAVVEGLAQAIVHGEVPETL	18.5542	8.76882e-06		3	orf|0|-|6153015-6155565|/	223,G,K/	1|	target	0
0000_XuPing_MC115_R_7_33PER.13309.13309.2.0.dta	2	0	KSAANVFTEGSYTEPH	19.8532	8.80044e-06		3	orf|0|+|1567320-1569111|/	177,Y,R/	2|	target	0
0000_XuPing_MC115_R_7_33PER.22313.22313.3.0.dta	3	0	KLADEHAEQFVAEEVSQTGKPV	20.3505	8.84632e-06		3	orf|0|+|1759454-1760948|/	79,A,R/	1|	target	1
0000_XuPing_MC115_R_13_33PER.21976.21976.2.0.dta	2	0	KQVLTDAETDEVLGKM	23.0337	8.87201e-06		3	orf|0|+|3124322-3125336|/	272,L,K/	1|	target	1
0000_XuPing_MC115_R_10_33PER.19750.19750.2.0.dta	2	0	KTTFEFVHDGLGAQSGIGGGG	21.5473	8.87467e-06		3	orf|0|+|3041506-3042913|/	311,T,R/	1|	target	0
0000_XuPing_MC115_R_8_33PER.21824.21824.3.0.dta	3	0	RTQDHEIIGIVEQADATESQ	15.7016	8.91292e-06		3	orf|0|+|5509434-5511057|/	213,L,R/	1|	target	0
0000_XuPing_MC115_R_8_33PER.32033.32033.2.0.dta	2	0	RLGELAIGGTAVGTGLNAPEGFGA	16.6774	8.91916e-06		3	orf|0|+|5330958-5332482|/	257,P,K/	1|	target	0
0000_XuPing_MC115_R_11_33PER.21642.21642.3.0.dta	3	0	KEAEVAPAAAEEAAPAPVAEPAPAEPAPAAPPPAPPAP	13.8729	8.93344e-06		3	orf|0|-|3727715-3728405|/	143,E,R/	1|	target	0
0000_XuPing_MC115_R_11_33PER.15048.15048.3.0.dta	3	0	RLLDHPAVTAIAEAHG	18.6784	8.93612e-06		3	orf|0|-|2488835-2489846|/	255,G,R/	1|	target	0
0000_XuPing_MC115_R_10_33PER.37922.37922.2.0.dta	2	0	KYGLIGFNMPEEFGGGGSDDF	21.089	9.0133e-06		3	orf|0|-|5295044-5296484|/	147,G,R/	1|	target	0
0000_XuPing_MC115_R_11_33PER.33967.33967.4.0.dta	4	0	KALSDLHAVDPYAVGLGDFGKPDGYLE	19.7173	9.01511e-06		3	orf|0|-|6400770-6401790|/	138,I,R/	1|	target	1
0000_XuPing_MC115_R_13_33PER.44307.44307.3.0.dta	3	0	RAVLQQIQNDLFDAGADLSTPLVEDPKYPPL	22.2391	9.02593e-06		3	orf|0|+|5031201-5031819|/	75,I,R/	1|	target	1
0000_XuPing_MC115_R_11_33PER.34983.34983.3.0.dta	3	0	RLDWPAGTTVYEIDQPKVLEY	21.0144	9.02954e-06		3	orf|0|+|118733-119894|/	196,Y,K/	1|	target	1
0000_XuPing_MC115_R_13_33PER.42817.42817.3.0.dta	3	0	RGFACDVADAASVQAAADAVAAEFG	18.8083	9.05667e-06	5,Carbamidomethyl[C];	3	orf|0|+|3670012-3671755|/	389,H,R/	2|0|	target	0
0000_XuPing_MC115_R_11_33PER.21742.21742.2.0.dta	2	0	RLGDGPVHMDTLGEDV	16.9379	9.06664e-06		3	orf|0|-|5337701-5338736|/	158,A,R/	1|	target	0
0000_XuPing_MC115_R_12_33PER.14528.14528.2.0.dta	2	0	SEQPIYGAANTSQSVVDTKPAQ	21.3765	9.06664e-06		1	orf|0|+|4386730-4387600|/	4,M,R/	1|	target	1
0000_XuPing_MC115_R_10_33PER.22497.22497.2.0.dta	2	0	RTATLVANLPETTGGVQLN	17.494	9.07389e-06		3	orf|0|-|5805394-5806621|/	76,A,R/	1|	target	0
0000_XuPing_MC115_R_11_33PER.41213.41213.2.0.dta	2	0	RAIDAPAGSDFVADFAGLGSVHL	19.7133	9.08206e-06		3	orf|0|-|5999207-6000005|/	240,T,R/	1|	target	0
0000_XuPing_MC115_R_10_33PER.14855.14855.3.0.dta	3	0	RILAEANHPLVIQAETMDAGAD	19.8946	9.08388e-06	17,Oxidation[M];	3	orf|0|-|5614903-5616190|/	399,R,K/	2|0|	target	0
0000_XuPing_MC115_R_13_33PER.16094.16094.3.0.dta	3	0	KVWGPPSHPATVVDHDL	19.9015	9.12029e-06		3	orf|0|-|6807036-6807612|/	70,E,R/	2|	target	0
0000_XuPing_MC115_R_13_33PER.23395.23395.2.0.dta	2	0	RVMTIAGTDSGGGAGIQADL	18.252	9.12302e-06		3	orf|0|-|910495-911602|/	105,T,R/	1|	target	0
0000_XuPing_MC115_R_11_33PER.41697.41697.3.0.dta	3	0	RQAAEIVVGELHTLSHLVELPA	16.2019	9.13215e-06		3	orf|0|+|2439990-2441133|/	63,A,R/	1|	target	0
0000_XuPing_MC115_R_12_33PER.21567.21567.3.0.dta	3	0	RVFVEPQQGATYSDQLAVAQAAE	17.6257	9.13489e-06		3	orf|0|-|790632-791697|/	48,F,R/	1|	target	0
0000_XuPing_MC115_R_13_33PER.37617.37617.3.0.dta	3	0	KVLGVSVDNEFVHFQW	20.1963	9.13489e-06		3	orf|0|-|4987658-4988243|/	80,A,R/	1|	target	0
0000_XuPing_MC115_R_13_33PER.8574.8574.2.0.dta	2	0	RADNNDITGAASLENNK	24.9151	9.19906e-06		3	orf|0|-|2795638-2796649|/	194,V,K/	1|	target	1
0000_XuPing_MC115_R_13_33PER.20404.20404.3.0.dta	3	0	RQVLLEHGGPELLIDHAHGPRPL	20.6923	9.22301e-06		3	orf|0|+|1766738-1767209|/	118,C,R/	2|	target	1
0000_XuPing_MC115_R_10_33PER.25531.25531.2.0.dta	2	0	RQLTDEQLTAGGVGPELI	19.9442	9.25164e-06		3	orf|0|-|268098-269400|/	388,H,R/	2|	target	0
0000_XuPing_MC115_R_11_33PER.34672.34672.2.0.dta	2	0	RIASDVTAPLLGPGGASAVFGPQ	20.7529	9.32316e-06		3	orf|0|-|2615078-2616422|/	262,I,K/	1|	target	0
0000_XuPing_MC115_R_13_33PER.39020.39020.2.0.dta	2	0	RVDETVAQLGDLDVVGVAADVATQ	17.9883	9.40932e-06		3	orf|0|+|677818-678607|/	45,S,K/	2|	target	0
0000_XuPing_MC115_R_13_33PER.25086.25086.3.0.dta	3	0	RVAHPEITVDGDEATGTWYLQD	18.1094	9.41215e-06		3	orf|0|-|716930-717455|/	93,H,R/	2|	target	0
0000_XuPing_MC115_R_10_33PER.25668.25668.4.0.dta	4	0	RAGEFDVIVAGGQESMSQAPHLLPKS	19.9039	9.42439e-06		3	orf|0|-|5015427-5016678|/	127,I,R/	1|	target	1
0000_XuPing_MC115_R_3_33PER.16127.16127.3.0.dta	3	0	RESLQATAQLTQTHEVDMT	16.9264	9.44798e-06		3	orf|0|+|4367212-4369015|/	380,T,K/	2|	target	0
0000_XuPing_MC115_R_13_33PER.39645.39645.3.0.dta	3	0	RLYGVEESAYSNEDEMFDLIHQM	21.9989	9.47353e-06		3	orf|0|+|3570103-3571024|/	41,L,R/	1|	target	0
0000_XuPing_MC115_R_10_33PER.13270.13270.3.0.dta	3	0	RILPVVVESYGAHANAASTHHIAG	15.7234	9.49629e-06		3	orf|0|+|1314533-1315724|/	25,Q,R/	1|	target	0
0000_XuPing_MC115_R_10_33PER.32859.32859.2.0.dta	2	0	RVFEPLGMTDTGFSIGAAG	16.5932	9.50104e-06		3	orf|0|-|3113108-3114410|/	230,E,R/	2|	target	0
0000_XuPing_MC115_R_10_33PER.6403.6403.2.0.dta	2	0	KPHVNIGTIGHVDHG	21.0661	9.50389e-06		3	orf|0|+|1501402-1502623|/	20,T,K/	2|	target	0
0000_XuPing_MC115_R_8_33PER.26534.26534.3.0.dta	3	0	RNVQVDEPVEITITGPGEGNTAYGHVQV	17.6317	9.5353e-06		3	orf|0|+|3198228-3199917|/	280,G,R/	1|	target	0
0000_XuPing_MC115_R_12_33PER.17660.17660.2.0.dta	2	0	KLYAEAGLDGEKETIAYC	24.3391	9.54198e-06	18,Carbamidomethyl[C];	3	orf|0|+|5859674-5860541|/	227,A,R/	2|0|	target	1
0000_XuPing_MC115_R_10_33PER.32628.32628.2.0.dta	2	0	RLDTVVLSTQHADGIDLEGTLTPDI	16.113	9.55057e-06		3	orf|0|+|3127764-3128991|/	200,V,R/	2|	target	0
0000_XuPing_MC115_R_13_33PER.42594.42594.3.0.dta	3	0	RNPVATGASLLEFEVVLDVAGSGDKA	21.8987	9.58885e-06		3	orf|0|+|6148743-6149841|/	340,Q,-/	2|	target	1
0000_XuPing_MC115_R_11_33PER.8934.8934.3.0.dta	3	0	KQLLDSGAHFGHQT	21.0848	9.58981e-06		3	orf|0|+|2604834-2605827|/	60,M,R/	1|	target	0
0000_XuPing_MC115_R_13_33PER.39522.39522.2.0.dta	2	0	RYGSDELVPVGWDWFH	20.0484	9.64077e-06		3	orf|0|+|437262-438096|/	31,T,R/	1|	target	0
0000_XuPing_MC115_R_13_33PER.35730.35730.3.0.dta	3	0	AAPGAAAGGAAEAAEEQSEFDVILEGAGEK	25.0929	9.66587e-06		1	orf|0|+|1459267-1459678|/	50,A,K/	1|	target	1
0000_XuPing_MC115_R_9_33PER.14362.14362.2.0.dta	2	0	KLTATLTEPLTSPAGK	22.4249	9.692e-06		3	orf|0|-|944591-945848|/	348,P,R/	1|	target	1
0000_XuPing_MC115_R_7_33PER.23885.23885.2.0.dta	2	0	KVVESFPALGADGGADGDV	19.7188	9.76692e-06		3	orf|0|+|3231946-3233878|/	109,W,K/	1|	target	0
0000_XuPing_MC115_R_11_33PER.3396.3396.3.0.dta	3	0	RTHVVADAGHSVQGDQPA	15.3832	9.78843e-06		3	orf|0|+|6951391-6952363|/	292,K,K/	1|	target	0
0000_XuPing_MC115_R_7_33PER.15168.15168.2.0.dta	2	0	KDETTIVEGAGDAEAIQG	18.546	9.809e-06		3	orf|0|+|965428-967165|/	362,T,R/	2|	target	0
0000_XuPing_MC115_R_11_33PER.36851.36851.3.0.dta	3	0	RTDDGIDHSALDYFGHGGGYLTATPEFATV	21.1497	9.81097e-06		3	orf|0|-|14133-15153|/	310,V,-/	1|	target	0
0000_XuPing_MC115_R_8_33PER.15487.15487.3.0.dta	3	0	RLLAADGVDHVSAGVHAV	16.4559	9.81097e-06		3	orf|0|-|4545553-4547107|/	161,G,K/	1|	target	0
0000_XuPing_MC115_R_12_33PER.23807.23807.2.0.dta	2	0	KALDGQEVTVLNDADAAGLAEE	19.6878	9.83749e-06		3	orf|0|-|2827862-2828765|/	140,S,R/	1|	target	0
0000_XuPing_MC115_R_10_33PER.41090.41090.3.0.dta	3	0	RVQLNPLEEASAYQQLLDEFGVTHDELAA	18.7928	9.87198e-06		3	orf|0|-|6980695-6981790|/	195,H,R/	1|	target	0
0000_XuPing_MC115_R_10_33PER.28368.28368.2.0.dta	2	0	KVVNTVLADLGHETLDTSDY	24.691	9.88482e-06		3	orf|0|+|3127764-3128991|/	227,E,R/	2|	target	0
0000_XuPing_MC115_R_13_33PER.34658.34658.3.0.dta	3	0	RLDELGIAHGGIVDAPYGSGLSF	16.1073	9.89175e-06		3	orf|0|+|4401795-4402293|/	129,N,R/	1|	target	0
0000_XuPing_MC115_R_11_33PER.9173.9173.2.0.dta	2	0	RQLPTTIADHSHSEIN	16.738	9.91155e-06		3	orf|0|-|5521439-5522387|/	89,A,R/	1|	target	0
0000_XuPing_MC115_R_13_33PER.4918.4918.3.0.dta	3	0	RAHLESAGGQLTHEGQSTE	18.5174	9.94033e-06		3	orf|0|-|6532903-6533509|/	171,V,K/	2|	target	0
0000_XuPing_MC115_R_10_33PER.29318.29318.3.0.dta	3	0	RLPQDVSLEGDDTIVIGDTKI	24.9428	9.98716e-06		3	orf|0|+|3157283-3158345|/	72,G,K/	1|	target	1
0000_XuPing_MC115_R_9_33PER.38574.38574.3.0.dta	3	0	KQAFTGAAGDQVDGVVAAVGELVS	13.6135	1.00192e-05		3	orf|0|-|5912226-5914689|/	783,D,R/	2|	target	0
0000_XuPing_MC115_R_7_33PER.13331.13331.2.0.dta	2	0	KSAANVFTEGSYTEPH	20.7818	1.00272e-05		3	orf|0|+|1567320-1569111|/	177,Y,R/	1|	target	0
0000_XuPing_MC115_R_10_33PER.34580.34580.2.0.dta	2	0	KAAPVGLFVETFGSETVDPAKIE	21.2149	1.00432e-05		3	orf|0|+|3127764-3128991|/	330,G,K/	2|	target	1
0000_XuPing_MC115_R_13_33PER.44799.44799.4.0.dta	4	0	RSIGVSNFEPEHLTTLIEETGIVPAVNQIELHPLLPQQEL	19.8996	1.00483e-05		3	orf|0|-|2489692-2490553|/	144,I,R/	2|	target	0
0000_XuPing_MC115_R_11_33PER.26290.26290.3.0.dta	3	0	KEGADVAIAYLDEHDDATHTASLVE	20.1253	1.00593e-05		3	orf|0|-|1867462-1868419|/	95,A,R/	2|	target	0
0000_XuPing_MC115_R_10_33PER.8194.8194.3.1.dta	3	0	KPTDIDHVNAHATGTNVGDVAES	15.9455	1.01209e-05		3	orf|0|+|4414530-4415898|/	339,L,K/	2|	target	0
0000_XuPing_MC115_R_13_33PER.40356.40356.3.0.dta	3	0	KSTFNNTIVSITDPQGNVIAWASSGHVGF	22.8873	1.01482e-05		3	orf|0|+|1612431-1613019|/	90,I,K/	2|	target	0
0000_XuPing_MC115_R_13_33PER.15378.15378.3.0.dta	3	0	KFQGFEVHTASNGAAALDKA	21.9692	1.01696e-05		3	orf|0|-|5936247-5936979|/	37,L,R/	2|	target	1
0000_XuPing_MC115_R_13_33PER.39300.39300.4.0.dta	4	0	RADIQTVCLGQAASAAAVLLAAGTPGK	25.0576	1.0192e-05	8,Carbamidomethyl[C];	3	orf|0|-|4761503-4762472|/	205,V,R/	2|0|	target	1
0000_XuPing_MC115_R_10_33PER.19132.19132.2.0.dta	2	0	RGTDAVIDAVGMEAHGSPVA	19.8812	1.02267e-05		3	orf|0|-|6668302-6669832|/	362,G,K/	1|	target	0
0000_XuPing_MC115_R_11_33PER.13968.13968.3.0.dta	3	0	RYVHVLADGDIHSSGDLA	18.4646	1.02738e-05		3	orf|0|+|1689182-1690367|/	278,G,K/	1|	target	0
0000_XuPing_MC115_R_6_33PER.9063.9063.2.0.dta	2	0	KAAAPAGDPTGGMGGMDF	25.806	1.02759e-05	13,Oxidation[M];16,Oxidation[M];	3	orf|0|+|965428-967165|/	561,E,-/	1|0|0|	target	0
0000_XuPing_MC115_R_13_33PER.34341.34341.2.0.dta	2	0	RPLVNDPVYGSQLVTQLVN	17.6525	1.02831e-05		3	orf|0|+|1498534-1499167|/	64,K,K/	2|	target	0
0000_XuPing_MC115_R_10_33PER.40196.40196.2.0.dta	2	0	KMCLSGIDAIALADQLI	21.4976	1.03346e-05	2,Oxidation[M];3,Carbamidomethyl[C];	3	orf|0|-|5015427-5016678|/	110,N,R/	1|0|0|	target	0
0000_XuPing_MC115_R_11_33PER.26376.26376.3.1.dta	3	0	RHPDVLLDLHPVAAADAADAV	15.3996	1.03792e-05		3	orf|0|+|1090575-1091283|/orf|0|+|2383865-2384573|/	28,Q,R/28,Q,R/	1|	target	0
0000_XuPing_MC115_R_10_33PER.13151.13151.3.0.dta	3	0	KFVLGGPMGDAGLTGR	24.251	1.04374e-05	8,Oxidation[M];	3	orf|0|+|3127764-3128991|/	255,G,K/	1|0|	target	1
0000_XuPing_MC115_R_12_33PER.22511.22511.3.0.dta	3	0	RVTIEHDAPVALGDKLEIISHTHPPGTTD	19.0436	1.04563e-05		3	orf|0|+|994044-994959|/	245,L,K/	1|	target	1
0000_XuPing_MC115_R_7_33PER.4760.4760.2.0.dta	2	0	KIEAAVNQNPEEGK	21.4624	1.04646e-05		3	orf|0|+|5950407-5951916|/	437,D,R/	1|	target	1
0000_XuPing_MC115_R_13_33PER.39512.39512.2.0.dta	2	0	KAVLPIMNPGGGIVGMDFDPT	16.2718	1.04929e-05		3	orf|0|+|3225927-3227016|/	225,A,R/	2|	target	0
0000_XuPing_MC115_R_8_33PER.3077.3077.3.0.dta	3	0	RCSPQVHGAAHDTLEHT	18.4427	1.0495e-05	2,Carbamidomethyl[C];	3	orf|0|+|1244874-1246617|/	354,L,R/	1|0|	target	0
0000_XuPing_MC115_R_13_33PER.41095.41095.3.1.dta	3	0	KLGIATEAWSPLGQGSLLADPVITGIAEQHG	20.0749	1.04971e-05		3	orf|0|-|2489692-2490553|/	189,A,K/	2|	target	0
0000_XuPing_MC115_R_8_33PER.27584.27584.3.0.dta	3	0	KDTGLAAISEEVIGGVPAHDGPRGGITD	24.7191	1.05171e-05		3	orf|0|+|1907788-1909414|/	195,G,R/	1|	target	1
0000_XuPing_MC115_R_8_33PER.13023.13023.2.0.dta	2	0	KTATLENAPNELSGAVGHEHS	17.581	1.0535e-05		3	orf|0|-|6116403-6117627|/	387,T,-/	1|	target	0
0000_XuPing_MC115_R_11_33PER.14028.14028.2.0.dta	2	0	RTATVEVGAGGLDDDTA	17.0696	1.05497e-05		3	orf|0|-|3547166-3548228|/	124,C,R/	1|	target	0
0000_XuPing_MC115_R_12_33PER.17951.17951.3.0.dta	3	0	RPPGDVADGFVHAGPVGAGHYA	22.1325	1.05592e-05		3	orf|0|+|1670-2612|/	160,L,K/	1|	target	0
0000_XuPing_MC115_R_13_33PER.22916.22916.2.0.dta	2	0	RLIASTGDSVTTYGEPWNMN	20.4872	1.05835e-05	19,Oxidation[M];	3	orf|0|+|599983-600736|/orf|0|+|1038889-1039552|/orf|0|+|6124589-6125408|/orf|0|-|5564611-5565325|/	231,A,-/201,A,-/253,A,-/218,A,-/	1|0|	target	0
0000_XuPing_MC115_R_13_33PER.44767.44767.3.0.dta	3	0	KLLDPLVNVAEMFIHHEDV	21.6247	1.061e-05		3	orf|0|-|791584-792400|/	155,F,R/	2|	target	0
0000_XuPing_MC115_R_11_33PER.43882.43882.3.0.dta	3	0	KAGITLSDENFAGLLTEAIQHAT	19.9352	1.06249e-05		3	orf|0|+|6259094-6260135|/	277,S,R/	1|	target	0
0000_XuPing_MC115_R_13_33PER.17066.17066.4.3.dta	4	0	RVNSDAADELHVHSNPEHNFPIEP	18.1156	1.06323e-05		3	orf|0|+|6563961-6564408|/	91,V,R/	2|	target	0
0000_XuPing_MC115_R_6_33PER.29325.29325.4.1.dta	4	0	KHDVDPNEVVSVGDEVEALVLTKEDKEG	23.9199	1.06589e-05		3	orf|0|-|3903427-3904921|/	89,I,R/	2|	target	2
0000_XuPing_MC115_R_3_33PER.16166.16166.2.0.dta	2	0	RESLQATAQLTQTHEVDMT	18.7437	1.06728e-05		3	orf|0|+|4367212-4369015|/	380,T,K/	1|	target	0
0000_XuPing_MC115_R_13_33PER.39821.39821.3.0.dta	3	0	RGSGSPAALDWLIEHTELAAGQ	19.2892	1.06792e-05		3	orf|0|-|6717902-6719204|/	216,C,R/	2|	target	0
0000_XuPing_MC115_R_9_33PER.13218.13218.3.0.dta	3	0	KSGELTETTFTASEPGHVVPHGE	23.1098	1.0751e-05		3	orf|0|-|6116403-6117627|/	111,A,R/	2|	target	0
0000_XuPing_MC115_R_13_33PER.41078.41078.3.0.dta	3	0	RNICTNDDGEVVLEAYTTLMGHEGDNSISV	21.7095	1.07618e-05	4,Carbamidomethyl[C];	3	orf|0|+|1437296-1437812|/	126,T,K/	2|0|	target	0
0000_XuPing_MC115_R_7_33PER.7535.7535.2.0.dta	2	0	KVTLETGDHPDPDAG	19.4145	1.08071e-05		3	orf|0|-|5170306-5171848|/	195,S,R/	1|	target	0
0000_XuPing_MC115_R_10_33PER.33073.33073.3.0.dta	3	0	RLDTVVLSTQHADGIDLEGTLTPDI	17.3272	1.09189e-05		3	orf|0|+|3127764-3128991|/	200,V,R/	1|	target	0
0000_XuPing_MC115_R_10_33PER.35805.35805.3.1.dta	3	0	KYGDATLVDHLAYDGLHDVFTDQPMGALTEQ	24.8215	1.09649e-05	25,Oxidation[M];	3	orf|0|-|5015427-5016678|/	157,Y,R/	2|0|	target	0
0000_XuPing_MC115_R_10_33PER.38377.38377.3.0.dta	3	0	RDWVTNADETYYCFGTAAGPHPFPLMV	23.4575	1.10011e-05	13,Carbamidomethyl[C];	3	orf|0|+|3297176-3299222|/	453,F,R/	2|0|	target	0
0000_XuPing_MC115_R_11_33PER.32431.32431.2.0.dta	2	0	REAGMEVCCGGILGMGETLEQ	17.21	1.10044e-05	8,Carbamidomethyl[C];9,Carbamidomethyl[C];	3	orf|0|+|3273473-3274559|/	225,V,R/	1|0|0|	target	0
0000_XuPing_MC115_R_13_33PER.8381.8381.2.0.dta	2	0	KETEVLEVDDNGNPK	21.8415	1.101e-05		3	orf|0|-|4334665-4335193|/	66,Y,K/	1|	target	1
0000_XuPing_MC115_R_13_33PER.23047.23047.3.0.dta	3	0	RMEVEQGGEWHFFDDTEGASK	20.8506	1.1032e-05		3	orf|0|-|5806752-5807022|/	69,W,-/	2|	target	1
0000_XuPing_MC115_R_2_33PER.21175.21175.3.0.dta	3	0	RKVENGVVTDQIDYLTADEED	16.0148	1.10596e-05		3	orf|0|+|1461644-1465160|/	510,Y,R/	2|	target	1
0000_XuPing_MC115_R_12_33PER.18036.18036.4.0.dta	4	0	RPPGDVADGFVHAGPVGAGHYA	19.6448	1.10662e-05		3	orf|0|+|1670-2612|/	160,L,K/	1|	target	0
0000_XuPing_MC115_R_11_33PER.8897.8897.2.0.dta	2	0	KAVSEANSVLSDPAK	18.9253	1.10795e-05		3	orf|0|+|799304-800501|/	60,F,R/	1|	target	1
0000_XuPing_MC115_R_11_33PER.11396.11396.2.0.dta	2	0	RQAITAAGSGCAASIDAE	18.2601	1.10851e-05	11,Carbamidomethyl[C];	3	orf|0|+|6976992-6977958|/	297,Y,R/	1|0|	target	0
0000_XuPing_MC115_R_13_33PER.37608.37608.2.0.dta	2	0	RWDHIQDVGDISQFELDAI	17.2307	1.10873e-05		3	orf|0|+|6176873-6177596|/	179,P,K/	2|	target	0
0000_XuPing_MC115_R_10_33PER.22832.22832.2.0.dta	2	0	KVGWNASDTHPLSFDDV	20.5863	1.11696e-05		3	orf|0|-|4805139-4806528|/	284,N,R/	1|	target	0
0000_XuPing_MC115_R_8_33PER.21180.21180.2.0.dta	2	0	KAGVVPPAEDDDPAEW	15.8472	1.11931e-05		3	orf|0|+|1917163-1918768|/	212,E,K/	1|	target	0
0000_XuPing_MC115_R_13_33PER.38569.38569.2.0.dta	2	0	KLDLFNAALAEAESGTTAAATTP	18.8553	1.12021e-05		3	orf|0|+|2519781-2520270|/	108,S,K/	2|	target	0
0000_XuPing_MC115_R_13_33PER.35345.35345.3.0.dta	3	0	KLDLFNAALAEAESGTTAAATTPK	22.2113	1.12043e-05		3	orf|0|+|2519781-2520270|/	108,S,K/	1|	target	1
0000_XuPing_MC115_R_2_33PER.22567.22567.3.0.dta	3	0	KITIVPDDGGEEVVYDKLS	19.0165	1.12785e-05		3	orf|0|+|1465190-1469177|/	1075,F,K/	2|	target	1
0000_XuPing_MC115_R_4_33PER.24806.24806.2.0.dta	2	0	KDAITSGLEVTWTHTPT	21.7169	1.13248e-05		3	orf|0|+|6438917-6441170|/	328,G,K/	1|	target	0
0000_XuPing_MC115_R_8_33PER.33616.33616.3.0.dta	3	0	KNQAILGNIGHFDNEIDMAALE	13.4291	1.1326e-05		3	orf|0|+|1917163-1918768|/	393,M,R/	1|	target	0
0000_XuPing_MC115_R_11_33PER.42660.42660.3.0.dta	3	0	RPFQVNADLLELADPAAVVLHCLPAH	19.894	1.13282e-05	22,Carbamidomethyl[C];	3	orf|0|-|3839741-3840794|/	286,F,R/	1|0|	target	0
0000_XuPing_MC115_R_7_33PER.13007.13007.2.0.dta	2	0	KTDALLAEHGSEGKFV	22.3412	1.13362e-05		3	orf|0|+|3692261-3694337|/	251,A,R/	1|	target	1
0000_XuPing_MC115_R_12_33PER.15096.15096.2.0.dta	2	0	KIGSVSDLVVHHAP	18.7166	1.13577e-05		3	orf|0|-|4449058-4449937|/	148,S,R/	1|	target	0
0000_XuPing_MC115_R_9_33PER.1729.1729.4.1.dta	4	0	RLVAHESYPGHHTEHC	20.7907	1.13623e-05	16,Carbamidomethyl[C];	3	orf|0|-|5342887-5344375|/	304,P,R/	2|0|	target	0
0000_XuPing_MC115_R_11_33PER.12048.12048.2.0.dta	2	0	KALLHDHLDGGL	20.6785	1.13987e-05		3	orf|0|+|1768664-1769882|/	58,P,R/	1|	target	0
0000_XuPing_MC115_R_4_33PER.23160.23160.2.0.dta	2	0	RQMALEGTEVEGCVSCML	20.0826	1.14352e-05	13,Carbamidomethyl[C];16,Carbamidomethyl[C];17,Oxidation[M];	3	orf|0|+|1087250-1089980|/orf|0|+|2380540-2383270|/	892,L,-/892,L,-/	2|0|0|0|	target	0
0000_XuPing_MC115_R_8_33PER.17652.17652.2.0.dta	2	0	KVIAAEPAACPSITQGEY	16.8257	1.14673e-05	10,Carbamidomethyl[C];	3	orf|0|+|3388660-3389968|/	295,P,R/	1|0|	target	0
0000_XuPing_MC115_R_11_33PER.24931.24931.3.0.dta	3	0	RVQMGIGGGWYEHEW	21.0923	1.14788e-05	4,Oxidation[M];	3	orf|0|-|5799701-5800748|/	126,G,R/	1|0|	target	0
0000_XuPing_MC115_R_12_33PER.19297.19297.3.0.dta	3	0	KYFESVEIIELHHPH	21.2663	1.14811e-05		3	orf|0|+|2745702-2746461|/	128,A,K/	1|	target	0
0000_XuPing_MC115_R_10_33PER.30010.30010.3.0.dta	3	0	RTEGIIPAIESAHAVAGAL	17.6634	1.15144e-05		3	orf|0|+|3297176-3299222|/	619,C,K/	2|	target	0
0000_XuPing_MC115_R_13_33PER.22898.22898.2.0.dta	2	0	RLIASTGDSVTTYGEPWNMN	19.5317	1.15398e-05	19,Oxidation[M];	3	orf|0|+|599983-600736|/orf|0|+|1038889-1039552|/orf|0|+|6124589-6125408|/orf|0|-|5564611-5565325|/	231,A,-/201,A,-/253,A,-/218,A,-/	2|0|	target	0
0000_XuPing_MC115_R_13_33PER.9018.9018.3.0.dta	3	0	RAQQVATEAAALHTNAHVAS	19.1034	1.15478e-05		3	orf|0|-|1430451-1431264|/	226,D,K/	1|	target	0
0000_XuPing_MC115_R_12_33PER.32197.32197.3.0.dta	3	0	KNALVEADGDFDKAVELL	18.341	1.15652e-05		3	orf|0|+|2605830-2606670|/	28,S,R/	1|	target	1
0000_XuPing_MC115_R_10_33PER.37996.37996.2.0.dta	2	0	RQVFDDEALSELVHSI	18.0214	1.16104e-05		3	orf|0|-|6980695-6981790|/	115,P,R/	2|	target	0
0000_XuPing_MC115_R_8_33PER.29485.29485.3.0.dta	3	0	RHLIPALEVLHASLAA	17.6423	1.1622e-05		3	orf|0|+|5330958-5332482|/	194,V,K/	1|	target	0
0000_XuPing_MC115_R_10_33PER.24147.24147.2.0.dta	2	0	KVAVIGLGGLGHVAV	19.8552	1.16325e-05		3	orf|0|-|2399474-2400545|/orf|0|-|1106184-1107255|/	185,K,K/185,K,K/	2|	target	0
0000_XuPing_MC115_R_12_33PER.22325.22325.3.0.dta	3	0	RVADIAGLAGFSHNHDATEI	18.4795	1.16383e-05		3	orf|0|-|2603231-2604461|/	275,G,R/	1|	target	0
0000_XuPing_MC115_R_8_33PER.9271.9271.4.0.dta	4	0	RDSSLVIHDDAEVAHAQ	18.3653	1.16744e-05		3	orf|0|-|2206426-2208199|/	188,T,R/	1|	target	0
0000_XuPing_MC115_R_4_33PER.30041.30041.3.0.dta	3	0	KISLVLVAEESAESAESAGDKGAE	24.4054	1.17177e-05		3	orf|0|+|2736033-2738322|/	725,G,K/	1|	target	1
0000_XuPing_MC115_R_10_33PER.19453.19453.2.0.dta	2	0	KVVVSGAGAAGVACTNIL	14.6549	1.17576e-05	14,Carbamidomethyl[C];	3	orf|0|-|5155972-5157166|/	202,L,R/	2|0|	target	0
0000_XuPing_MC115_R_12_33PER.23438.23438.3.0.dta	3	0	KTVFVEVDEDTSAYDTGHIEGAV	26.5016	1.17599e-05		3	orf|0|+|5859674-5860541|/	32,P,K/	2|	target	0
0000_XuPing_MC115_R_7_33PER.15959.15959.2.0.dta	2	0	KDETTIVEGAGDAEAIQG	17.7407	1.17682e-05		3	orf|0|+|965428-967165|/	362,T,R/	2|	target	0
0000_XuPing_MC115_R_7_33PER.15564.15564.2.0.dta	2	0	KDETTIVEGAGDAEAIQG	17.9951	1.17965e-05		3	orf|0|+|965428-967165|/	362,T,R/	2|	target	0
0000_XuPing_MC115_R_8_33PER.5322.5322.3.0.dta	3	0	RELHPDVNPDEEAQH	18.9937	1.18059e-05		3	orf|0|-|4581100-4582285|/	42,A,R/	1|	target	0
0000_XuPing_MC115_R_13_33PER.33764.33764.2.0.dta	2	0	RAVTNWVGPVGTGAQLANAL	18.4356	1.18142e-05		3	orf|0|-|4424273-4424786|/	55,L,R/	2|	target	0
0000_XuPing_MC115_R_11_33PER.20838.20838.3.0.dta	3	0	RVVATDVDVAAADETASSLSGSGHESA	19.8176	1.18201e-05		3	orf|0|-|3187051-3188674|/	314,W,R/	1|	target	0
0000_XuPing_MC115_R_13_33PER.28268.28268.3.0.dta	3	0	RLTYGAQDLSQHDSGAYTGEISGAFLA	16.0432	1.18224e-05		3	orf|0|+|3159580-3160366|/	63,L,K/	1|	target	0
0000_XuPing_MC115_R_12_33PER.21859.21859.4.0.dta	4	0	RMEDVDAVQLEGPVKTVVVGDETHQA	22.1969	1.18591e-05		3	orf|0|+|6976992-6977958|/	92,L,R/	1|	target	1
0000_XuPing_MC115_R_9_33PER.10627.10627.2.0.dta	2	0	RPAGEDDGANGGSGPFPAA	16.8743	1.18734e-05		3	orf|0|+|496-1690|/	364,L,K/	2|	target	0
0000_XuPing_MC115_R_10_33PER.13161.13161.2.1.dta	2	0	KFVLGGPMGDAGLTGR	24.791	1.18948e-05	8,Oxidation[M];	3	orf|0|+|3127764-3128991|/	255,G,K/	1|0|	target	1
0000_XuPing_MC115_R_13_33PER.14496.14496.2.0.dta	2	0	RELIATEAASDSDENQVAVQ	17.5828	1.1896e-05		3	orf|0|+|6358182-6358683|/	34,L,R/	2|	target	0
0000_XuPing_MC115_R_8_33PER.21309.21309.2.0.dta	2	0	KGHVFNALGDCLDDPGYG	16.026	1.19341e-05	11,Carbamidomethyl[C];	3	orf|0|-|5032675-5034229|/	137,V,K/	1|0|	target	0
0000_XuPing_MC115_R_13_33PER.22054.22054.3.0.dta	3	0	RTAGIPIIHIQHDSGPGSPYDV	17.6373	1.19412e-05		3	orf|0|-|5071168-5071810|/	73,A,R/	1|	target	0
0000_XuPing_MC115_R_7_33PER.10215.10215.2.0.dta	2	0	KFAAAEAEAANAPVSNGSS	18.9165	1.19484e-05		3	orf|0|-|3903427-3904921|/	452,E,R/	1|	target	0
0000_XuPing_MC115_R_11_33PER.14324.14324.2.0.dta	2	0	RDHIPLMIGGSGE	20.2171	1.19592e-05	7,Oxidation[M];	3	orf|0|+|3682860-3683934|/	221,F,K/	1|0|	target	0
0000_XuPing_MC115_R_8_33PER.26595.26595.2.0.dta	2	0	KEVTVETAVLCDLCHG	16.3066	1.19747e-05	11,Carbamidomethyl[C];14,Carbamidomethyl[C];	3	orf|0|-|4581100-4582285|/	144,T,K/	1|0|0|	target	0
0000_XuPing_MC115_R_13_33PER.5227.5227.3.0.dta	3	0	RHDGPGGPGGPGWHDPGHGPD	22.1868	1.19951e-05		3	orf|0|-|3604466-3605102|/	115,G,K/	1|	target	0
0000_XuPing_MC115_R_13_33PER.39854.39854.2.0.dta	2	0	RVVLGDLNSEATEAAVEELGGSEVAAAV	16.7826	1.20023e-05		3	orf|0|+|2286111-2287227|/	157,A,R/	2|	target	0
0000_XuPing_MC115_R_11_33PER.27682.27682.3.0.dta	3	0	RVTIGAPHENDAFLDFAQ	13.3147	1.20564e-05		3	orf|0|+|6410556-6411777|/	373,V,R/	1|	target	0
0000_XuPing_MC115_R_8_33PER.16487.16487.2.0.dta	2	0	KIVCTLGPATSTDETV	16.6829	1.20927e-05	4,Carbamidomethyl[C];	3	orf|0|+|3308823-3310266|/	14,G,R/	1|0|	target	0
0000_XuPing_MC115_R_13_33PER.46682.46682.2.0.dta	2	0	RLMDAITPLAEDGVIWVLTP	17.7619	1.20963e-05		3	orf|0|-|4406431-4406905|/	88,D,K/	2|	target	0
0000_XuPing_MC115_R_13_33PER.41458.41458.3.1.dta	3	0	RLGDPDEYGALAQHIIENPMLNGEVI	18.5811	1.21023e-05		3	orf|0|-|5282881-5283640|/	216,A,R/	2|	target	0
0000_XuPing_MC115_R_13_33PER.41992.41992.3.0.dta	3	0	RAAVEAFFDFIEHDSQGY	20.2544	1.21035e-05		3	orf|0|-|2011899-2012610|/	125,L,R/	2|	target	0
0000_XuPing_MC115_R_10_33PER.38819.38819.2.0.dta	2	0	KIAAGPDVADFIDITSPIAANIQ	23.1285	1.21861e-05		3	orf|0|+|5329619-5331044|/	263,N,R/	1|	target	0
0000_XuPing_MC115_R_11_33PER.41912.41912.3.0.dta	3	0	KGMPQVTPVPVDPSAVVAELGLS	17.7008	1.21934e-05	3,Oxidation[M];	3	orf|0|-|5052723-5054673|/	627,L,-/	1|0|	target	0
0000_XuPing_MC115_R_4_33PER.16891.16891.2.0.dta	2	0	KAVGLGFSQGGSENNYE	17.9515	1.21983e-05		3	orf|0|-|6153015-6155565|/	676,S,R/	2|	target	0
0000_XuPing_MC115_R_10_33PER.36624.36624.3.0.dta	3	0	RLAPQELLAELGPHVEVIDAA	17.4278	1.22069e-05		3	orf|0|+|2699189-2700404|/	199,D,K/	2|	target	0
0000_XuPing_MC115_R_12_33PER.24000.24000.3.0.dta	3	0	REDGAKDVIIAATHGVLSDPAPQ	17.6328	1.22069e-05		3	orf|0|+|5511089-5512139|/	270,L,R/	1|	target	1
0000_XuPing_MC115_R_2_33PER.12973.12973.2.0.dta	2	0	RTTTAAPVTPPTPAPAPAPEP	19.8081	1.22386e-05		3	orf|0|+|5147927-5151707|/	85,G,K/	1|	target	0
0000_XuPing_MC115_R_2_33PER.18081.18081.3.0.dta	3	0	RNSGAVAVVEGVGDHGCEYMTGG	15.0351	1.22938e-05	17,Carbamidomethyl[C];	3	orf|0|-|6522175-6526801|/	1399,V,R/	2|0|	target	0
0000_XuPing_MC115_R_12_33PER.15999.15999.3.0.dta	3	0	RLLDHPAVTAIAEAHG	19.489	1.23049e-05		3	orf|0|-|2488835-2489846|/	255,G,R/	1|	target	0
0000_XuPing_MC115_R_7_33PER.15695.15695.2.0.dta	2	0	KDSTVIVDGGGTAEAIAD	17.3541	1.2332e-05		3	orf|0|+|1671580-1673209|/	327,N,R/	1|	target	0
0000_XuPing_MC115_R_10_33PER.27016.27016.3.0.dta	3	0	RLDTVVLSTQHADGIDLEGTLTPDIRE	25.4961	1.23345e-05		3	orf|0|+|3127764-3128991|/	200,V,K/	2|	target	1
0000_XuPing_MC115_R_12_33PER.25698.25698.2.0.dta	2	0	KIVEELADSLGGAVGAS	17.1786	1.23406e-05		3	orf|0|+|2433457-2434420|/	217,F,R/	1|	target	0
0000_XuPing_MC115_R_12_33PER.23332.23332.3.1.dta	3	0	RDHGLLPIVIGDATGAAHPDHE	20.9672	1.23456e-05		3	orf|0|-|4487328-4488336|/	288,A,R/	1|	target	0
0000_XuPing_MC115_R_13_33PER.15397.15397.2.0.dta	2	0	KKVTVSTTTGPGIPVDPSVT	18.5085	1.23616e-05		3	orf|0|+|1439502-1440714|/	378,L,R/	2|	target	1
0000_XuPing_MC115_R_9_33PER.11540.11540.3.0.dta	3	0	RALATVDMTSGEEAVAIHQ	23.1425	1.24075e-05	8,Oxidation[M];	3	orf|0|+|3102779-3104033|/	339,P,R/	2|0|	target	0
0000_XuPing_MC115_R_13_33PER.21090.21090.3.0.dta	3	0	RGLINTVHHLVEVEEVGK	22.2237	1.24174e-05		3	orf|0|+|1565520-1565718|/	48,T,-/	2|	target	1
0000_XuPing_MC115_R_6_33PER.29333.29333.4.0.dta	4	0	KHDVDPNEVVSVGDEVEALVLTKEDKEG	22.9019	1.24547e-05		3	orf|0|-|3903427-3904921|/	89,I,R/	2|	target	2
0000_XuPing_MC115_R_9_33PER.6887.6887.2.0.dta	2	0	KPHVNIGTIGHVDHG	21.4638	1.24547e-05		3	orf|0|+|1501402-1502623|/	20,T,K/	2|	target	0
0000_XuPing_MC115_R_7_33PER.34909.34909.2.0.dta	2	0	KFLADEPIELLDGEGSAVIK	22.3567	1.24921e-05		3	orf|0|-|6516736-6518095|/	106,E,R/	1|	target	1
0000_XuPing_MC115_R_7_33PER.32989.32989.3.0.dta	3	0	KTDDVAGDGTTTATVLAQALV	18.3362	1.25284e-05		3	orf|0|+|965428-967165|/	116,K,R/	2|	target	0
0000_XuPing_MC115_R_10_33PER.35658.35658.3.0.dta	3	0	RHSGVDLVDAVAASCAVPGAWPPVTIGD	19.5957	1.25322e-05	15,Carbamidomethyl[C];	3	orf|0|-|5376818-5378945|/	578,D,R/	2|0|	target	0
0000_XuPing_MC115_R_13_33PER.21643.21643.2.0.dta	2	0	KATAVSVLEAAGHTV	20.8713	1.2561e-05		3	orf|0|+|2961039-2961423|/	104,Q,R/	2|	target	0
0000_XuPing_MC115_R_12_33PER.8945.8945.2.0.dta	2	0	KQSAAAIDDYADTAGK	25.5128	1.25673e-05		3	orf|0|+|2105622-2106459|/	192,L,R/	2|	target	1
0000_XuPing_MC115_R_8_33PER.24156.24156.2.0.dta	2	0	KLQAYQLQDAGEDTVDANL	17.1118	1.25899e-05		3	orf|0|+|3145399-3146824|/	347,H,K/	1|	target	0
0000_XuPing_MC115_R_9_33PER.14321.14321.2.0.dta	2	0	KLTATLTEPLTSPAGK	21.2925	1.25937e-05		3	orf|0|-|944591-945848|/	348,P,R/	2|	target	1
0000_XuPing_MC115_R_12_33PER.21556.21556.4.0.dta	4	0	RPEHVAEAIENATDGPVEEGAVGGGTGMVAHGY	17.9649	1.25975e-05		3	orf|0|+|2168048-2169182|/	157,V,K/	1|	target	0
0000_XuPing_MC115_R_2_33PER.17367.17367.3.0.dta	3	0	RINTDALDNSAGVDCSDHEVNI	21.5664	1.26278e-05	15,Carbamidomethyl[C];	3	orf|0|-|4782421-4787317|/	1169,G,K/	2|0|	target	0
0000_XuPing_MC115_R_2_33PER.14780.14780.2.0.dta	2	0	RDDLPADQVIDDGGNGET	17.9345	1.26581e-05		3	orf|0|-|4589807-4595303|/	1432,V,R/	2|	target	0
0000_XuPing_MC115_R_10_33PER.9011.9011.2.0.dta	2	0	KKGDTFTCEVSIDGTK	25.0686	1.27139e-05	8,Carbamidomethyl[C];	3	orf|0|-|3955622-3956492|/	254,V,R/	1|0|	target	2
0000_XuPing_MC115_R_2_33PER.8998.8998.2.0.dta	2	0	KQDLLDTGEEGSDN	19.5224	1.27368e-05		3	orf|0|+|5147927-5151707|/	652,A,R/	2|	target	0
0000_XuPing_MC115_R_10_33PER.16845.16845.4.0.dta	4	0	KGLMTTIHAYTQDQNLQDGPHKDL	26.4761	1.27432e-05		3	orf|0|+|3157283-3158345|/	192,V,R/	1|	target	1
0000_XuPing_MC115_R_13_33PER.44273.44273.2.0.dta	2	0	KWETFLTSELPEWLAAN	19.0153	1.27815e-05		3	orf|0|+|2155523-2156522|/	143,Y,R/	2|	target	0
0000_XuPing_MC115_R_13_33PER.21125.21125.4.0.dta	4	0	RGLINTVHHLVEVEEVGK	23.3631	1.28071e-05		3	orf|0|+|1565520-1565718|/	48,T,-/	1|	target	1
0000_XuPing_MC115_R_8_33PER.22444.22444.2.1.dta	2	0	RLTAAIEHELELTEGIKH	19.0684	1.28212e-05		3	orf|0|+|3198228-3199917|/	545,D,-/	1|	target	1
0000_XuPing_MC115_R_9_33PER.34872.34872.2.0.dta	2	0	RELAADDASFADEVEELTA	17.1901	1.28635e-05		3	orf|0|-|5045557-5046637|/	67,A,K/	2|	target	0
0000_XuPing_MC115_R_8_33PER.23960.23960.3.0.dta	3	0	RNAADLGVSVNTDHLDLLTHE	22.8618	1.28713e-05		3	orf|0|-|5056539-5058255|/	462,A,K/	2|	target	0
0000_XuPing_MC115_R_4_33PER.27839.27839.3.0.dta	3	0	REVLNTDADIYNGSGIGNYGAVEATDEPWHG	21.0529	1.28764e-05		3	orf|0|+|5011812-5014080|/	705,W,R/	2|	target	0
0000_XuPing_MC115_R_7_33PER.33081.33081.3.1.dta	3	0	KVSNLPAGHGLNAATGEYEDLLAAGVADPV	18.0363	1.29087e-05		3	orf|0|+|965428-967165|/	502,E,K/	2|	target	0
0000_XuPing_MC115_R_12_33PER.16792.16792.2.0.dta	2	0	KDVVLLDQPSVSDN	19.2956	1.29216e-05		3	orf|0|+|2605830-2606670|/	240,Y,K/	1|	target	0
0000_XuPing_MC115_R_12_33PER.22004.22004.3.0.dta	3	0	RMEDVDAVQLEGPVKTVVVGDETHQA	23.7833	1.29241e-05		3	orf|0|+|6976992-6977958|/	92,L,R/	1|	target	1
0000_XuPing_MC115_R_11_33PER.18467.18467.2.0.dta	2	0	RSVVGTPEQIAEQVKT	20.1472	1.29358e-05		3	orf|0|+|3682860-3683934|/	303,Q,K/	1|	target	1
0000_XuPing_MC115_R_12_33PER.32202.32202.2.0.dta	2	0	KNALVEADGDFDKAVELL	22.5702	1.30319e-05		3	orf|0|+|2605830-2606670|/	28,S,R/	2|	target	1
0000_XuPing_MC115_R_4_33PER.19937.19937.3.0.dta	3	0	KVESHNHPSYVEPYQGAATGVGGIV	18.2023	1.30345e-05		3	orf|0|-|5889606-5891910|/	110,F,R/	1|	target	0
0000_XuPing_MC115_R_12_33PER.25033.25033.2.0.dta	2	0	RGLPAQVVGGSVGDAEAAW	15.549	1.30423e-05		3	orf|0|+|3154385-3155402|/	123,V,R/	1|	target	0
0000_XuPing_MC115_R_9_33PER.23228.23228.3.0.dta	3	0	RATGLGWAGGYVGHGVTATNLAG	14.4643	1.30488e-05		3	orf|0|-|6535337-6536792|/	389,D,R/	2|	target	0
0000_XuPing_MC115_R_13_33PER.37907.37907.4.0.dta	4	0	RILMHQPLGGVTGSAADIAIQAEQFAVIK	21.0489	1.30606e-05		3	orf|0|-|4762156-4762819|/	133,A,K/	1|	target	1
0000_XuPing_MC115_R_13_33PER.33557.33557.2.0.dta	2	0	KLEVYSPNSPLGGALLDA	18.4067	1.30828e-05		3	orf|0|+|5354700-5355639|/	267,G,K/	2|	target	0
0000_XuPing_MC115_R_2_33PER.13162.13162.2.0.dta	2	0	KLTADDEALLAQPGPK	17.1773	1.30998e-05		3	orf|0|+|2493075-2496477|/	944,E,R/	2|	target	1
0000_XuPing_MC115_R_13_33PER.26644.26644.3.0.dta	3	0	RQTLEGLEAIAGVAHEPEADP	18.9596	1.31287e-05		3	orf|0|-|909858-910575|/	29,A,R/	2|	target	0
0000_XuPing_MC115_R_8_33PER.26381.26381.2.0.dta	2	0	RNVNLEFVSANPTGPIHIGGT	14.4276	1.31497e-05		3	orf|0|-|5056539-5058255|/	142,G,R/	1|	target	0
0000_XuPing_MC115_R_9_33PER.15099.15099.3.0.dta	3	0	RIATTVDPNSSTTALAGSTEEGQFH	20.0892	1.318e-05		3	orf|0|+|995186-996494|/	411,D,-/	1|	target	0
0000_XuPing_MC115_R_12_33PER.14285.14285.4.0.dta	4	0	KTGEDAELADRFESHGLHVH	23.8004	1.31971e-05		3	orf|0|+|1160909-1161596|/	168,L,R/	1|	target	1
0000_XuPing_MC115_R_12_33PER.23270.23270.2.0.dta	2	0	KAAMDELEIDPAFGE	20.4352	1.32248e-05	4,Oxidation[M];	3	orf|0|+|3199895-3200690|/	136,V,R/	1|0|	target	0
0000_XuPing_MC115_R_6_33PER.12324.12324.3.0.dta	3	0	KEAFAHDGPAVIDVHTA	21.6026	1.32752e-05		3	orf|0|+|2363199-2364984|/orf|0|+|4033184-4034933|/	530,L,R/518,L,R/	1|	target	0
0000_XuPing_MC115_R_10_33PER.35217.35217.3.0.dta	3	0	KGAPLLGEHTDEVLAGLGYDADQIEDFH	23.0473	1.32818e-05		3	orf|0|+|181206-182778|/	488,I,R/	1|	target	0
0000_XuPing_MC115_R_13_33PER.34322.34322.2.0.dta	2	0	RAVVTGASQNIGEALATELAA	15.918	1.33018e-05		3	orf|0|+|4814543-4815488|/	57,A,R/	2|	target	0
0000_XuPing_MC115_R_5_33PER.8553.8553.3.0.dta	3	0	RGGSGGSHGGGSGFGGESGGSYGGGEEASGSGGGYGGGSG	25.324	1.33058e-05		3	CON_IPI00019359.3/	578,S,K/	1|	target	0
0000_XuPing_MC115_R_13_33PER.15847.15847.2.0.dta	2	0	RLVFLTGPKSDDSGSNA	20.5595	1.33284e-05		3	orf|0|-|3713322-3713892|/	173,F,-/	1|	target	1
0000_XuPing_MC115_R_2_33PER.12994.12994.2.0.dta	2	0	RTTTAAPVTPPTPAPAPAPEP	19.2848	1.33431e-05		3	orf|0|+|5147927-5151707|/	85,G,K/	2|	target	0
0000_XuPing_MC115_R_4_33PER.13123.13123.2.0.dta	2	0	RVYYYENIEGGHGGAADN	16.2624	1.33778e-05		3	orf|0|-|984373-986506|/	669,H,K/	2|	target	0
0000_XuPing_MC115_R_13_33PER.39640.39640.5.0.dta	5	0	RAVDPNWPAPGSTIHHTIGVWPVVLNDETVVESCTPGEELILHA	20.6219	1.34234e-05	34,Carbamidomethyl[C];	3	orf|0|-|5481184-5482459|/	312,M,K/	2|0|	target	0
0000_XuPing_MC115_R_10_33PER.1293.1293.2.0.dta	2	0	KQIHAGQSPDSATHA	22.4582	1.34785e-05		3	orf|0|-|1746780-1748343|/	92,T,R/	2|	target	0
0000_XuPing_MC115_R_13_33PER.38888.38888.2.0.dta	2	0	RFDALGLGDSDGDWGDGSFTV	16.9242	1.34785e-05		3	orf|0|+|6653597-6654365|/	63,L,K/	2|	target	0
0000_XuPing_MC115_R_8_33PER.29723.29723.2.0.dta	2	0	RVLLVDAGEQSNLPAHGIGGLLGSDG	19.7793	1.35596e-05		3	orf|0|-|4393186-4394884|/	77,R,R/	1|	target	0
0000_XuPing_MC115_R_10_33PER.30431.30431.2.0.dta	2	0	KPAFEGVGAMGGFDDVALQ	17.3891	1.36371e-05		3	orf|0|-|5805394-5806621|/	227,L,K/	1|	target	0
0000_XuPing_MC115_R_13_33PER.9314.9314.2.0.dta	2	0	KTAIGYVVSDKMQ	27.1241	1.36508e-05	12,Oxidation[M];	3	orf|0|+|1542313-1542616|/	23,R,K/	1|0|	target	1
0000_XuPing_MC115_R_10_33PER.19478.19478.2.0.dta	2	0	KVVVSGAGAAGVACTNIL	16.5617	1.37028e-05	14,Carbamidomethyl[C];	3	orf|0|-|5155972-5157166|/	202,L,R/	1|0|	target	0
0000_XuPing_MC115_R_12_33PER.12134.12134.2.0.dta	2	0	RVVGDHTVGVLVQANHGA	22.3068	1.37852e-05		3	orf|0|+|2168048-2169182|/	198,S,R/	2|	target	0
0000_XuPing_MC115_R_10_33PER.12995.12995.3.0.dta	3	0	RTATSEVVDNPGHLDAALD	16.5545	1.38793e-05		3	orf|0|-|5918464-5919871|/	162,V,R/	2|	target	0
0000_XuPing_MC115_R_6_33PER.19541.19541.3.0.dta	3	0	RAVVSDPAFIGDGEKFDVHT	20.0166	1.39461e-05		3	orf|0|-|1883476-1885303|/	439,H,R/	1|	target	1
0000_XuPing_MC115_R_8_33PER.14836.14836.3.0.dta	3	0	RQALADGVIDCVATDHAPHAEHE	25.5444	1.39866e-05	11,Carbamidomethyl[C];	3	orf|0|+|3116408-3117962|/	370,L,K/	2|0|	target	0
0000_XuPing_MC115_R_9_33PER.31368.31368.2.0.dta	2	0	RQLLPAEHTAVATIGVAELTEAIK	21.3283	1.39908e-05		3	orf|0|+|496-1690|/	260,F,R/	2|	target	1
0000_XuPing_MC115_R_7_33PER.10793.10793.2.0.dta	2	0	KVDEITVTTEAGSSTQ	19.048	1.4009e-05		3	orf|0|-|2206426-2208199|/	392,L,K/	1|	target	0
0000_XuPing_MC115_R_11_33PER.24108.24108.2.0.dta	2	0	RLVAEPSGAVSLAGY	16.8067	1.4051e-05		3	orf|0|-|3595567-3596680|/	325,A,R/	1|	target	0
0000_XuPing_MC115_R_13_33PER.37598.37598.3.0.dta	3	0	RWDHIQDVGDISQFELDAI	17.8764	1.41074e-05		3	orf|0|+|6176873-6177596|/	179,P,K/	1|	target	0
0000_XuPing_MC115_R_10_33PER.8069.8069.2.0.dta	2	0	KVTTGQTYVVDPDGDH	19.6874	1.41568e-05		3	orf|0|+|3118419-3119604|/	183,G,R/	1|	target	0
0000_XuPing_MC115_R_10_33PER.19107.19107.2.0.dta	2	0	KAVEMAGTTGYSEQTLLE	18.5627	1.42136e-05		3	orf|0|-|2157678-2159220|/	460,L,K/	1|	target	0
0000_XuPing_MC115_R_8_33PER.37174.37174.3.0.dta	3	0	KPVIVATQMLESMIENSRPT	20.8461	1.4242e-05		3	orf|0|+|3308823-3310266|/	278,A,R/	1|	target	1
0000_XuPing_MC115_R_10_33PER.8205.8205.2.0.dta	2	0	KPTDIDHVNAHATGTNVGDVAES	21.2556	1.4252e-05		3	orf|0|+|4414530-4415898|/	339,L,K/	1|	target	0
0000_XuPing_MC115_R_10_33PER.35755.35755.3.0.dta	3	0	RVQNLDVGDYIFQVEVPTEEVTEIKNGQ	20.9275	1.4272e-05		3	orf|0|+|1438590-1439445|/	114,T,R/	1|	target	1
0000_XuPing_MC115_R_9_33PER.21527.21527.4.1.dta	4	0	KAFVNALTLHSHVANIGDV	15.6756	1.43048e-05		3	orf|0|-|1746780-1748343|/	436,G,R/	2|	target	0
0000_XuPing_MC115_R_4_33PER.30599.30599.3.0.dta	3	0	KTAVVEGLAQAIVHGEVPETLKD	21.9005	1.43349e-05		3	orf|0|-|6153015-6155565|/	223,G,K/	2|	target	1
0000_XuPing_MC115_R_11_33PER.36816.36816.3.0.dta	3	0	RTDDGIDHSALDYFGHGGGYLTATPEFATV	23.9018	1.43593e-05		3	orf|0|-|14133-15153|/	310,V,-/	2|	target	0
0000_XuPing_MC115_R_7_33PER.33346.33346.2.0.dta	2	0	KLVVDGQDVVADVHDVLD	16.6528	1.44183e-05		3	orf|0|+|5630310-5632086|/	148,A,R/	2|	target	0
0000_XuPing_MC115_R_10_33PER.5201.5201.3.0.dta	3	0	RTKPHVNIGTIGHVDHG	23.7097	1.44399e-05		3	orf|0|+|1501402-1502623|/	18,E,K/	2|	target	1
0000_XuPing_MC115_R_11_33PER.40423.40423.2.0.dta	2	0	RQAQITQEISEIVGGANALAGS	16.1267	1.44616e-05		3	orf|0|-|5034140-5035064|/	285,E,K/	1|	target	0
0000_XuPing_MC115_R_13_33PER.28351.28351.2.0.dta	2	0	KTALEGLGDVTLSVNAAGDTG	19.5965	1.45079e-05		3	orf|0|-|6941651-6942122|/	74,L,K/	1|	target	0
0000_XuPing_MC115_R_11_33PER.10752.10752.2.0.dta	2	0	RMMEIQQASVQMAGHS	17.7568	1.45094e-05	12,Oxidation[M];	3	orf|0|+|2770669-2771548|/	227,G,R/	1|0|	target	0
0000_XuPing_MC115_R_8_33PER.15177.15177.3.0.dta	3	0	KEVSSTEVTQAHLDQIAATDD	17.8733	1.45137e-05		3	orf|0|+|2445361-2447923|/	379,A,R/	2|	target	0
0000_XuPing_MC115_R_9_33PER.6884.6884.3.0.dta	3	0	KPHVNIGTIGHVDHG	22.0031	1.45152e-05		3	orf|0|+|1501402-1502623|/	20,T,K/	1|	target	0
0000_XuPing_MC115_R_13_33PER.21938.21938.2.0.dta	2	0	KQVLTDAETDEVLGKM	21.4524	1.4553e-05		3	orf|0|+|3124322-3125336|/	272,L,K/	2|	target	1
0000_XuPing_MC115_R_11_33PER.24103.24103.2.0.dta	2	0	KPVSVWLSHEYV	19.3091	1.45792e-05		3	orf|0|-|4359938-4361783|/	428,I,R/	1|	target	0
0000_XuPing_MC115_R_10_33PER.16985.16985.2.0.dta	2	0	KVNVNGGAIAIGHPIGMSGA	22.8273	1.46055e-05		3	orf|0|-|5015427-5016678|/	361,A,R/	2|	target	0
0000_XuPing_MC115_R_10_33PER.11638.11638.3.0.dta	3	0	KVAQGATVVTFDHEHVPTEHLD	27.2461	1.46113e-05		3	orf|0|+|1893791-1895219|/	136,V,R/	1|	target	0
0000_XuPing_MC115_R_13_33PER.40435.40435.3.0.dta	3	0	REQYDDVDYEQAVNMLESVGAEHLAE	21.4459	1.46215e-05		3	orf|0|+|1114682-1115564|/orf|0|+|2407972-2408854|/	135,W,R/135,W,R/	1|	target	0
0000_XuPing_MC115_R_6_33PER.18424.18424.4.0.dta	4	0	RVFDSPHDPIIFDTGHQAYVH	23.1271	1.46581e-05		3	orf|0|+|2841985-2843908|/	58,H,K/	2|	target	0
0000_XuPing_MC115_R_10_33PER.35824.35824.3.0.dta	3	0	KYGDATLVDHLAYDGLHDVFTDQPMGALTEQ	26.3942	1.46625e-05	25,Oxidation[M];	3	orf|0|-|5015427-5016678|/	157,Y,R/	1|0|	target	0
0000_XuPing_MC115_R_11_33PER.19873.19873.2.0.dta	2	0	KFATEHPDVVDTW	18.129	1.46728e-05		3	orf|0|+|137810-138842|/	227,D,R/	1|	target	0
0000_XuPing_MC115_R_13_33PER.24975.24975.2.0.dta	2	0	RGIYPTAVTIGAEGAEEVPET	15.8711	1.46728e-05		3	orf|0|-|3967347-3968322|/	271,V,R/	2|	target	0
0000_XuPing_MC115_R_1_33PER.11911.11911.2.0.dta	2	0	REEMSGAADESDDEAPAGTI	17.182	1.4686e-05		3	orf|0|-|4853048-4862321|/	2414,A,R/	2|	target	0
0000_XuPing_MC115_R_10_33PER.36135.36135.3.0.dta	3	0	RDWVTNADETYYCFGTAAGPHPFPLMV	25.2802	1.46919e-05	13,Carbamidomethyl[C];26,Oxidation[M];	3	orf|0|+|3297176-3299222|/	453,F,R/	1|0|0|	target	0
0000_XuPing_MC115_R_12_33PER.13705.13705.2.0.dta	2	0	KDVVLLDQPSVSDNK	19.472	1.47139e-05		3	orf|0|+|2605830-2606670|/	240,Y,K/	1|	target	1
0000_XuPing_MC115_R_13_33PER.19596.19596.2.0.dta	2	0	RTSDVGASGDGSGAPAADLDEEI	14.0195	1.4736e-05		3	orf|0|-|6620468-6621263|/	159,A,R/	2|	target	0
0000_XuPing_MC115_R_4_33PER.9602.9602.3.0.dta	3	0	KGYNVPDYPANPKTDDEK	24.0274	1.47552e-05		3	orf|0|+|1748530-1750807|/	120,G,K/	1|	target	2
0000_XuPing_MC115_R_12_33PER.6876.6876.3.0.dta	3	0	RDAEVVPAHSNAAAAHDVAEG	16.7017	1.47685e-05		3	orf|0|-|6488499-6489519|/	160,L,R/	1|	target	0
0000_XuPing_MC115_R_7_33PER.15680.15680.2.0.dta	2	0	KDSTVIVDGGGTAEAIAD	17.6201	1.47921e-05		3	orf|0|+|1671580-1673209|/	327,N,R/	2|	target	0
0000_XuPing_MC115_R_12_33PER.11314.11314.3.0.dta	3	0	RTVVSAAVDDGDAEGVDATHHVK	25.9145	1.48069e-05		3	orf|0|-|4449058-4449937|/	208,T,R/	2|	target	1
0000_XuPing_MC115_R_10_33PER.21405.21405.3.0.dta	3	0	KSLSGHSDLIAGYVAGCQPELAE	19.4231	1.48114e-05	17,Carbamidomethyl[C];	3	orf|0|+|2477055-2478255|/	226,T,R/	1|0|	target	0
0000_XuPing_MC115_R_11_33PER.42413.42413.3.0.dta	3	0	KNTDIEIVAVNDLTDNATLAHLL	18.2603	1.48188e-05		3	orf|0|+|3157283-3158345|/	42,G,K/	1|	target	0
0000_XuPing_MC115_R_4_33PER.17396.17396.3.0.dta	3	0	RESLQATAQLTQTHEVDMT	18.2556	1.48306e-05		3	orf|0|+|4367212-4369015|/	380,T,K/	2|	target	0
0000_XuPing_MC115_R_10_33PER.16789.16789.3.0.dta	3	0	RLHHVSTDEVYGDLELDNPA	15.894	1.48648e-05		3	orf|0|-|1602989-1604183|/	180,V,R/	2|	target	0
0000_XuPing_MC115_R_12_33PER.23224.23224.2.0.dta	2	0	KADAVAAAVGGADPVDIPAAGAVG	16.529	1.48693e-05		3	orf|0|-|3173222-3174170|/	276,A,R/	1|	target	0
0000_XuPing_MC115_R_12_33PER.23487.23487.2.0.dta	2	0	KTVFVEVDEDTSAYDTGHIEGAV	18.9844	1.49962e-05		3	orf|0|+|5859674-5860541|/	32,P,K/	1|	target	0
0000_XuPing_MC115_R_11_33PER.35162.35162.2.0.dta	2	0	RSDASAQLTETFADLASADGG	16.6822	1.50157e-05		3	orf|0|-|5014082-5015081|/	104,P,K/	1|	target	0
0000_XuPing_MC115_R_12_33PER.20513.20513.2.0.dta	2	0	KAEQAQAAGADIVGSDDLIE	17.156	1.50232e-05		3	orf|0|+|1439502-1440714|/	251,E,K/	1|	target	0
0000_XuPing_MC115_R_9_33PER.24041.24041.2.0.dta	2	0	KASEELMIAEIEAAK	22.8294	1.50382e-05		3	orf|0|+|3102779-3104033|/	216,D,R/	1|	target	1
0000_XuPing_MC115_R_10_33PER.35768.35768.2.0.dta	2	0	RVQEAGAGVVSLGGLYADPIGAM	17.2952	1.50653e-05		3	orf|0|+|1012386-1013769|/	427,N,R/	2|	target	0
0000_XuPing_MC115_R_1_33PER.16446.16446.2.0.dta	2	0	KESGVQIPGGIIEHQ	19.1555	1.51e-05		3	orf|0|-|6456783-6462852|/	1908,V,R/	1|	target	0
0000_XuPing_MC115_R_13_33PER.45278.45278.3.0.dta	3	0	RIEDGIPVLLVDEAVAIEDDAEHQ	20.5125	1.51393e-05		3	orf|0|-|3830579-3830795|/	39,Y,R/	1|	target	0
0000_XuPing_MC115_R_10_33PER.17015.17015.2.0.dta	2	0	KVYGDAVIAADGAYSPIK	20.4902	1.52259e-05		3	orf|0|-|2389340-2390693|/orf|0|-|1096050-1097403|/	201,E,R/201,E,R/	2|	target	1
0000_XuPing_MC115_R_13_33PER.27635.27635.4.0.dta	4	0	RQTLEGLEAIAGVAHEPEADPRGVVVLTHGAGGN	20.8705	1.52502e-05		3	orf|0|-|909858-910575|/	29,A,R/	2|	target	1
0000_XuPing_MC115_R_13_33PER.23407.23407.3.0.dta	3	0	RGDFALITQDNLVHGSDSPESAA	18.0681	1.52655e-05		3	orf|0|-|4713448-4714027|/	157,I,R/	1|	target	0
0000_XuPing_MC115_R_8_33PER.1753.1753.3.0.dta	3	0	KNDPPQEGDSGTEGAGDDKS	21.9325	1.52945e-05		3	orf|0|-|2034513-2035965|/	464,Q,-/	1|	target	1
0000_XuPing_MC115_R_11_33PER.33958.33958.3.0.dta	3	0	KALSDLHAVDPYAVGLGDFGKPDGYLE	20.503	1.52961e-05		3	orf|0|-|6400770-6401790|/	138,I,R/	1|	target	1
0000_XuPing_MC115_R_13_33PER.42889.42889.4.0.dta	4	0	RFVPVEAQVVADQIEAATSAYDLHTV	19.9292	1.53114e-05		3	orf|0|-|542098-542953|/	68,H,K/	2|	target	0
0000_XuPing_MC115_R_5_33PER.28847.28847.4.0.dta	4	0	KIVQAQIDEVVHNAIHGLDHDEE	28.7199	1.53374e-05		3	orf|0|-|4762877-4764410|/	342,E,K/	2|	target	0
0000_XuPing_MC115_R_7_33PER.26798.26798.2.0.dta	2	0	KEVTVETAVLCDLCHG	20.3792	1.53727e-05	11,Carbamidomethyl[C];14,Carbamidomethyl[C];	3	orf|0|-|4581100-4582285|/	144,T,K/	2|0|0|	target	0
0000_XuPing_MC115_R_13_33PER.2467.2467.3.0.dta	3	0	RSAHTVYGGHEHNL	20.3724	1.5382e-05		3	orf|0|-|5792854-5793310|/	61,G,R/	2|	target	0
0000_XuPing_MC115_R_10_33PER.17132.17132.2.0.dta	2	0	KTALLNAADEVELAK	23.5717	1.54112e-05		3	orf|0|-|2822305-2823295|/	42,G,R/	1|	target	1
0000_XuPing_MC115_R_13_33PER.18900.18900.2.0.dta	2	0	RLGVDLVGGDQSFEK	21.5683	1.54745e-05		3	orf|0|+|1613044-1613650|/	14,R,R/	2|	target	1
0000_XuPing_MC115_R_12_33PER.23947.23947.3.0.dta	3	0	RAVESSAFDAAGHFGWVACNN	16.3792	1.55024e-05	19,Carbamidomethyl[C];	3	orf|0|-|5134741-5135422|/	177,V,R/	1|0|	target	0
0000_XuPing_MC115_R_8_33PER.18725.18725.3.0.dta	3	0	KDQAEYIGVDVEGPYKPEHY	22.6585	1.55133e-05		3	orf|0|+|1917163-1918768|/	513,S,R/	2|	target	1
0000_XuPing_MC115_R_4_33PER.21973.21973.3.0.dta	3	0	REHAMGAILSGIVLHGPT	22.0686	1.55195e-05	5,Oxidation[M];	3	orf|0|-|3177578-3179669|/	440,V,R/	2|0|	target	0
0000_XuPing_MC115_R_11_33PER.17269.17269.2.0.dta	2	0	KVAALAEQGATAAESV	15.3822	1.55521e-05		3	orf|0|+|5945742-5946828|/	97,Q,R/	1|	target	0
0000_XuPing_MC115_R_12_33PER.16965.16965.3.0.dta	3	0	RAENLHSAENSDKFEFV	19.5374	1.56051e-05		3	orf|0|-|6209029-6210121|/	87,G,K/	1|	target	1
0000_XuPing_MC115_R_11_33PER.22653.22653.2.0.dta	2	0	KAPTVSIPHTAVVPAAGLGT	15.283	1.56097e-05		3	orf|0|-|5553592-5554516|/	6,S,R/	1|	target	0
0000_XuPing_MC115_R_11_33PER.36910.36910.3.0.dta	3	0	KAGAGEITEVFACGTAAVITPVSHV	18.6483	1.56175e-05	13,Carbamidomethyl[C];	3	orf|0|-|4359938-4361783|/	546,K,K/	1|0|	target	0
0000_XuPing_MC115_R_13_33PER.32291.32291.3.0.dta	3	0	RGDTGFQGPPPWNIGEPQPELAALH	19.8342	1.56379e-05		3	orf|0|+|6299729-6300581|/	73,Y,R/	2|	target	0
0000_XuPing_MC115_R_8_33PER.24014.24014.2.0.dta	2	0	KEQTFYADTFGSSITQQ	17.3445	1.5641e-05		3	orf|0|-|4545553-4547107|/	179,V,R/	1|	target	0
0000_XuPing_MC115_R_1_33PER.11260.11260.3.0.dta	3	0	RPFAVVSGDHNPIHTD	17.7754	1.56535e-05		3	orf|0|-|4853048-4862321|/	1238,M,R/	1|	target	0
0000_XuPing_MC115_R_12_33PER.4310.4310.2.0.dta	2	0	KVVASSAQSHDADLQ	16.686	1.5677e-05		3	orf|0|-|963732-965082|/	411,P,R/	1|	target	0
0000_XuPing_MC115_R_10_33PER.16871.16871.3.0.dta	3	0	KPGTTTPHTEFEGQVYILSKDEGG	23.2154	1.56943e-05		3	orf|0|+|1501402-1502623|/	307,V,R/	2|	target	1
0000_XuPing_MC115_R_2_33PER.19098.19098.3.0.dta	3	0	KPTAITPAHTNLGLAIDLQGKDGN	24.4079	1.57068e-05		3	orf|0|+|5147927-5151707|/	217,G,R/	2|	target	1
0000_XuPing_MC115_R_10_33PER.32102.32102.3.0.dta	3	0	KVHTAVLAGADPVIMLTAPIPATQ	17.7581	1.57587e-05		3	orf|0|-|5296983-5298192|/	284,A,K/	2|	target	0
0000_XuPing_MC115_R_3_33PER.13558.13558.2.0.dta	2	0	KADESYQIGEVGHPV	19.5554	1.57919e-05		3	orf|0|+|2493075-2496477|/	50,L,R/	2|	target	0
0000_XuPing_MC115_R_8_33PER.9288.9288.2.0.dta	2	0	RDSSLVIHDDAEVAHAQ	18.8512	1.58171e-05		3	orf|0|-|2206426-2208199|/	188,T,R/	1|	target	0
0000_XuPing_MC115_R_8_33PER.2032.2032.2.0.dta	2	0	KPATSSTTDNAGEGGEGGGDE	19.21	1.58647e-05		3	orf|0|-|5590971-5592387|/	451,S,-/	1|	target	0
0000_XuPing_MC115_R_12_33PER.21543.21543.2.0.dta	2	0	RVFVEPQQGATYSDQLAVAQAAE	19.2465	1.58694e-05		3	orf|0|-|790632-791697|/	48,F,R/	2|	target	0
0000_XuPing_MC115_R_9_33PER.1731.1731.4.0.dta	4	0	RLVAHESYPGHHTEHC	20.7696	1.59123e-05	16,Carbamidomethyl[C];	3	orf|0|-|5342887-5344375|/	304,P,R/	1|0|	target	0
0000_XuPing_MC115_R_11_33PER.17708.17708.2.0.dta	2	0	RIVDDISETPDGTQQLG	15.4282	1.59283e-05		3	orf|0|+|1768664-1769882|/	278,V,R/	1|	target	0
0000_XuPing_MC115_R_10_33PER.20016.20016.4.0.dta	4	0	RAGEFDVIVAGGQESMSQAPHLLPKS	19.4804	1.5933e-05	16,Oxidation[M];	3	orf|0|-|5015427-5016678|/	127,I,R/	1|0|	target	1
0000_XuPing_MC115_R_9_33PER.21579.21579.3.0.dta	3	0	KAFVNALTLHSHVANIGDV	16.0762	1.60434e-05		3	orf|0|-|1746780-1748343|/	436,G,R/	1|	target	0
0000_XuPing_MC115_R_11_33PER.40819.40819.3.0.dta	3	0	RPASGEFLADGIIEEIGSGAVPDHDAAL	18.2632	1.60706e-05		3	orf|0|+|869363-870791|/	118,V,R/	1|	target	0
0000_XuPing_MC115_R_13_33PER.43726.43726.4.0.dta	4	0	RGIEVIIAGAGGAAHLPGMVASATPLPVIGVPVPLA	22.4843	1.61028e-05		3	orf|0|+|1894660-1895725|/	243,D,R/	1|	target	0
0000_XuPing_MC115_R_10_33PER.16630.16630.2.0.dta	2	0	KVAVLHQPVLNQTAEAI	16.5588	1.6106e-05		3	orf|0|+|3104717-3105839|/	50,H,R/	2|	target	0
0000_XuPing_MC115_R_13_33PER.35399.35399.2.0.dta	2	0	KQVESLSLLGVDDL	18.2179	1.61222e-05		3	orf|0|-|4260324-4261221|/	271,R,R/	2|	target	0
0000_XuPing_MC115_R_2_33PER.13698.13698.2.0.dta	2	0	RIDDVSAAGVSYADTGSA	16.9353	1.6127e-05		3	orf|0|+|4407708-4410516|/	918,Y,-/	2|	target	0
0000_XuPing_MC115_R_2_33PER.21842.21842.3.0.dta	3	0	RVCHLDTCPVGVATQNPLL	15.2871	1.61657e-05	3,Carbamidomethyl[C];8,Carbamidomethyl[C];	3	orf|0|-|6522175-6526801|/	1151,M,R/	2|0|0|	target	0
0000_XuPing_MC115_R_6_33PER.23670.23670.2.0.dta	2	0	RMDSGVETGSVIGGQFDSMLA	19.4227	1.6224e-05	19,Oxidation[M];	3	orf|0|-|1883476-1885303|/	383,V,K/	1|0|	target	0
0000_XuPing_MC115_R_4_33PER.23276.23276.3.0.dta	3	0	RLVGAPPGYIGYDQGGQLTEAVR	20.6955	1.62273e-05		3	orf|0|+|817605-820191|/	660,A,R/	2|	target	1
0000_XuPing_MC115_R_12_33PER.22211.22211.3.0.dta	3	0	RNLYDLDCSHIAPANVYGP	15.8001	1.62403e-05	8,Carbamidomethyl[C];	3	orf|0|-|6209029-6210121|/	211,Y,R/	1|0|	target	0
0000_XuPing_MC115_R_11_33PER.26269.26269.2.0.dta	2	0	RGVDDLTLVGDEWNKGAE	19.2202	1.63217e-05		3	orf|0|+|5305962-5306850|/	22,F,R/	1|	target	1
0000_XuPing_MC115_R_8_33PER.10396.10396.3.0.dta	3	0	RYGVPGSATDTMGGPGSTGAAH	17.7146	1.63625e-05		3	orf|0|-|2928173-2929844|/	284,G,R/	1|	target	0
0000_XuPing_MC115_R_13_33PER.38708.38708.3.0.dta	3	0	RADFLNELDAPAAAGTEGAVSGVEGLPSGSALLVVK	22.4859	1.64643e-05		3	orf|0|-|3713322-3713892|/	56,F,R/	2|	target	1
0000_XuPing_MC115_R_6_33PER.17140.17140.3.0.dta	3	0	RHVEVPDQVVQVGDDAMV	22.2937	1.64643e-05	17,Oxidation[M];	3	orf|0|-|3903427-3904921|/	347,E,K/	2|0|	target	0
0000_XuPing_MC115_R_13_33PER.35025.35025.3.0.dta	3	0	RLTFADIELDEDTHEVW	19.1877	1.64676e-05		3	orf|0|-|5936247-5936979|/	146,A,K/	2|	target	0
0000_XuPing_MC115_R_10_33PER.40978.40978.2.0.dta	2	0	KSDAVDDEELIELVEMEV	20.7471	1.65187e-05	16,Oxidation[M];	3	orf|0|+|1501402-1502623|/	149,N,R/	1|0|	target	0
0000_XuPing_MC115_R_11_33PER.10847.10847.2.0.dta	2	0	KELEAMEQTGGFEG	19.1075	1.65833e-05	6,Oxidation[M];	3	orf|0|+|2604834-2605827|/	168,L,R/	1|0|	target	0
0000_XuPing_MC115_R_4_33PER.5776.5776.2.0.dta	2	0	RIQQDFNASASGGK	22.2414	1.65882e-05		3	orf|0|+|3526918-3529201|/	542,E,K/	2|	target	1
0000_XuPing_MC115_R_10_33PER.25722.25722.2.0.dta	2	0	RVFDDQVTQWTAEAEETE	19.4582	1.66148e-05		3	orf|0|-|2205245-2206880|/	174,D,R/	2|	target	0
0000_XuPing_MC115_R_13_33PER.35043.35043.3.0.dta	3	0	RLTFADIELDEDTHEVW	18.8679	1.66181e-05		3	orf|0|-|5936247-5936979|/	146,A,K/	1|	target	0
0000_XuPing_MC115_R_10_33PER.30142.30142.3.0.dta	3	0	RLINLTHGEPITFGADGEYAVV	15.1351	1.66214e-05		3	orf|0|-|4730787-4731891|/	252,E,K/	1|	target	0
0000_XuPing_MC115_R_13_33PER.23213.23213.2.0.dta	2	0	KGLAPVSDADLDHW	20.5842	1.66447e-05		3	orf|0|-|1011502-1012249|/	87,A,R/	1|	target	0
0000_XuPing_MC115_R_13_33PER.35497.35497.3.0.dta	3	0	RGLGTEAPLVVDPVCASMHGDPLLHPSALDSV	25.9963	1.66481e-05	15,Carbamidomethyl[C];	3	orf|0|-|910495-911602|/	195,W,R/	1|0|	target	0
0000_XuPing_MC115_R_7_33PER.12062.12062.2.0.dta	2	0	RVLTQPLHTLSGGQ	19.8883	1.66814e-05		3	orf|0|+|3213119-3214775|/	162,E,R/	1|	target	0
0000_XuPing_MC115_R_11_33PER.20371.20371.3.0.dta	3	0	KVAVLHQPVLNQTAEAI	14.3301	1.67014e-05		3	orf|0|+|3104717-3105839|/	50,H,R/	1|	target	0
0000_XuPing_MC115_R_10_33PER.1295.1295.2.0.dta	2	0	KQIHAGQSPDSATHA	22.6813	1.67315e-05		3	orf|0|-|1746780-1748343|/	92,T,R/	1|	target	0
0000_XuPing_MC115_R_10_33PER.35106.35106.2.0.dta	2	0	KASEVGEAIGASTAAVNSLLQ	18.4773	1.67466e-05		3	orf|0|-|245274-247176|/	467,W,R/	1|	target	0
0000_XuPing_MC115_R_12_33PER.21000.21000.2.0.dta	2	0	RDTPYEVDDETGPVNIYG	16.9044	1.67499e-05		3	orf|0|+|1900039-1901329|/	243,D,R/	1|	target	0
0000_XuPing_MC115_R_10_33PER.21008.21008.3.0.dta	3	0	RAGVITPVSACSSGSEAIAHAW	21.9783	1.67516e-05	11,Carbamidomethyl[C];	3	orf|0|+|4413349-4414615|/	166,A,R/	2|0|	target	0
0000_XuPing_MC115_R_11_33PER.28759.28759.4.1.dta	4	0	RTLPVGDHVDPLQFSADEHGAADPHFWTDPQ	19.7186	1.68676e-05		3	orf|0|-|6117589-6118864|/	228,V,R/	1|	target	0
0000_XuPing_MC115_R_13_33PER.42531.42531.3.2.dta	3	0	KLTGSAPEHVIDVVDLGAGLLGWGDPKVAEA	21.7359	1.69149e-05		3	orf|0|-|2865925-2866570|/	79,E,K/	2|	target	1
0000_XuPing_MC115_R_11_33PER.22455.22455.3.0.dta	3	0	RIDPAIICLVHDGHD	19.2723	1.69216e-05	8,Carbamidomethyl[C];	3	orf|0|+|2025056-2027072|/	527,P,R/	1|0|	target	0
0000_XuPing_MC115_R_13_33PER.4183.4183.4.0.dta	4	0	RHIDAATGSGSEPAAESGAEPHAG	20.097	1.69538e-05		3	orf|0|+|2833533-2834556|/	317,A,-/	1|	target	0
0000_XuPing_MC115_R_10_33PER.34501.34501.3.0.dta	3	0	KAAPVGLFVETFGSETVDPAKIE	22.464	1.69657e-05		3	orf|0|+|3127764-3128991|/	330,G,K/	2|	target	1
0000_XuPing_MC115_R_10_33PER.29986.29986.3.0.dta	3	0	RLGLPEDGFSHISTGGGASLEYLEG	16.1591	1.6998e-05		3	orf|0|+|3158338-3159577|/	377,R,K/	1|	target	0
0000_XuPing_MC115_R_1_33PER.11840.11840.2.0.dta	2	0	REEMSGAADESDDEAPAGTI	15.87	1.70065e-05		3	orf|0|-|4853048-4862321|/	2414,A,R/	1|	target	0
0000_XuPing_MC115_R_10_33PER.19255.19255.3.0.dta	3	0	RILAEANHPLVIQAETMDAGAD	17.1836	1.70456e-05		3	orf|0|-|5614903-5616190|/	399,R,K/	1|	target	0
0000_XuPing_MC115_R_13_33PER.28259.28259.3.0.dta	3	0	RLTYGAQDLSQHDSGAYTGEISGAFLA	14.8498	1.70678e-05		3	orf|0|+|3159580-3160366|/	63,L,K/	1|	target	0
0000_XuPing_MC115_R_11_33PER.21620.21620.2.0.dta	2	0	KVAVITGGASGIGLATG	13.6275	1.71191e-05		3	orf|0|+|2681052-2682171|/	125,G,R/	1|	target	0
0000_XuPing_MC115_R_13_33PER.9224.9224.3.0.dta	3	0	KDGEYASAHNLDVYK	20.817	1.71345e-05		3	orf|0|+|242417-243395|/	162,G,K/	2|	target	1
0000_XuPing_MC115_R_7_33PER.14692.14692.2.0.dta	2	0	KFHTLWSGDHSEVEA	18.4076	1.71345e-05		3	orf|0|+|3692261-3694337|/	677,K,-/	1|	target	0
0000_XuPing_MC115_R_9_33PER.29071.29071.2.0.dta	2	0	KFTAYDGSSAGPEDATMGLDL	19.3917	1.71465e-05		3	orf|0|+|6348076-6349465|/	58,L,K/	1|	target	0
0000_XuPing_MC115_R_13_33PER.17891.17891.3.0.dta	3	0	RDHEVAGVGVTGKPVIAGSSDPAF	16.6083	1.72014e-05		3	orf|0|+|629291-629858|/	58,E,R/	1|	target	1
0000_XuPing_MC115_R_8_33PER.29670.29670.3.0.dta	3	0	RVLLVDAGEQSNLPAHGIGGLLGSDG	21.7453	1.72342e-05		3	orf|0|-|4393186-4394884|/	77,R,R/	1|	target	0
0000_XuPing_MC115_R_10_33PER.32032.32032.3.0.dta	3	0	RSHPDGIVDLSVGTPVDPVAPVI	17.806	1.72497e-05		3	orf|0|-|5219975-5221100|/	33,A,R/	1|	target	0
0000_XuPing_MC115_R_4_33PER.22866.22866.2.0.dta	2	0	KVALLNAEEEVELAK	22.1671	1.72652e-05		3	orf|0|-|2826266-2827745|/	201,G,R/	2|	target	1
0000_XuPing_MC115_R_10_33PER.33347.33347.3.0.dta	3	0	KALAALVEGPDGSPGVFVSDGFGVVH	18.6577	1.72669e-05		3	orf|0|+|3158338-3159577|/	144,A,R/	2|	target	0
0000_XuPing_MC115_R_8_33PER.11257.11257.3.0.dta	3	0	KHVVIIGGGDTGADCLGTAH	23.8178	1.72859e-05	15,Carbamidomethyl[C];	3	orf|0|+|3307218-3308808|/	321,G,R/	2|0|	target	0
0000_XuPing_MC115_R_5_33PER.18027.18027.3.0.dta	3	0	RDGQFDQIEQNHAGQLIAEGHAA	24.3427	1.7324e-05		3	orf|0|-|679387-681592|/	618,L,K/	2|	target	0
0000_XuPing_MC115_R_10_33PER.40407.40407.2.0.dta	2	0	KTYAATEAVFDDMAAAVGLTD	19.2329	1.73517e-05		3	orf|0|-|6114152-6115193|/	232,G,R/	2|	target	0
0000_XuPing_MC115_R_13_33PER.23418.23418.2.0.dta	2	0	RGDFALITQDNLVHGSDSPESAA	21.1054	1.74649e-05		3	orf|0|-|4713448-4714027|/	157,I,R/	1|	target	0
0000_XuPing_MC115_R_7_33PER.8969.8969.2.0.dta	2	0	RGVTAEISTATESPNH	20.2652	1.74666e-05		3	orf|0|+|2460441-2462034|/	395,D,R/	1|	target	0
0000_XuPing_MC115_R_11_33PER.21390.21390.2.0.dta	2	0	KIENPVAVVNTTSHSEAANAL	20.2244	1.74789e-05		3	orf|0|-|4620410-4621517|/	276,F,K/	1|	target	0
0000_XuPing_MC115_R_13_33PER.32038.32038.4.1.dta	4	0	RLASSGTTIVAATHDGDALDQFEHHLSLTGLSGHAATLGSG	22.6063	1.75069e-05		3	orf|0|+|6120497-6121247|/	187,R,R/	2|	target	0
0000_XuPing_MC115_R_10_33PER.11659.11659.3.0.dta	3	0	KVAQGATVVTFDHEHVPTEHLD	24.0874	1.75542e-05		3	orf|0|+|1893791-1895219|/	136,V,R/	2|	target	0
0000_XuPing_MC115_R_8_33PER.32752.32752.2.0.dta	2	0	RSASSADDLVSELGGPDEWA	16.9395	1.7563e-05		3	orf|0|+|3337953-3339387|/	106,T,K/	1|	target	0
0000_XuPing_MC115_R_9_33PER.26733.26733.4.0.dta	4	0	RSEYAGPITIVSDEDHLPYDRPPLS	18.9644	1.75858e-05		3	orf|0|+|1518403-1519597|/	30,R,K/	2|	target	1
0000_XuPing_MC115_R_10_33PER.24846.24846.2.0.dta	2	0	RNSGITDIVVLDSKGIVSGG	19.4505	1.75964e-05		3	orf|0|-|5155972-5157166|/	220,L,R/	2|	target	1
0000_XuPing_MC115_R_9_33PER.11714.11714.3.0.dta	3	0	KTATLENAPNELSGAVGHEHS	21.8485	1.7614e-05		3	orf|0|-|6116403-6117627|/	387,T,-/	1|	target	0
0000_XuPing_MC115_R_4_33PER.10637.10637.2.0.dta	2	0	KMAQQIDSLGPENTK	21.2078	1.76687e-05		3	orf|0|+|2736033-2738322|/	391,I,R/	2|	target	1
0000_XuPing_MC115_R_4_33PER.25348.25348.2.0.dta	2	0	RDQYGSGQVDALFGGPDT	15.2925	1.77005e-05		3	orf|0|-|5904879-5907813|/	960,D,-/	2|	target	0
0000_XuPing_MC115_R_13_33PER.23756.23756.2.0.dta	2	0	RDLDGNLVGSSSYLNVDGTN	18.2764	1.77377e-05		3	orf|0|-|5697788-5698817|/	215,V,R/	2|	target	0
0000_XuPing_MC115_R_13_33PER.11459.11459.2.0.dta	2	0	KHVPVFVTEAMVGH	22.6283	1.78552e-05	11,Oxidation[M];	3	orf|0|+|1540083-1540383|/	62,R,K/	2|0|	target	0
0000_XuPing_MC115_R_6_33PER.12075.12075.4.0.dta	4	0	KTVTGEDVTMEELGGAHTHMA	22.2804	1.78838e-05	20,Oxidation[M];	3	orf|0|-|1888540-1890169|/	216,I,K/	1|0|	target	0
0000_XuPing_MC115_R_12_33PER.21256.21256.3.0.dta	3	0	KIHDASLGEVYVVGVDPQAQG	17.1808	1.78873e-05		3	orf|0|-|5855872-5856802|/	231,T,R/	1|	target	0
0000_XuPing_MC115_R_13_33PER.23569.23569.3.0.dta	3	0	KIIEDTLVEHELNYHFHEGA	18.7229	1.7916e-05		3	orf|0|+|1015008-1015578|/	29,R,K/	1|	target	0
0000_XuPing_MC115_R_10_33PER.19814.19814.4.0.dta	4	0	KGFDGASCGVNVAIGAQSPDIAQGVDTAHET	22.9716	1.79878e-05	8,Carbamidomethyl[C];	3	orf|0|+|3127764-3128991|/	93,T,R/	1|0|	target	0
0000_XuPing_MC115_R_10_33PER.18227.18227.2.0.dta	2	0	RLADETGGHYLDQFTNAE	15.7889	1.79932e-05		3	orf|0|+|6270448-6272086|/	329,Q,R/	1|	target	0
0000_XuPing_MC115_R_13_33PER.42981.42981.4.0.dta	4	0	RTEHLPNITGPTVFTHGSSDPFGTIGEVTAAAALINGPTEVVAIDGA	19.6569	1.8004e-05		3	orf|0|-|909858-910575|/	166,A,R/	2|	target	0
0000_XuPing_MC115_R_13_33PER.31994.31994.5.0.dta	5	0	RLASSGTTIVAATHDGDALDQFEHHLSLTGLSGHAATLGSG	23.7913	1.80184e-05		3	orf|0|+|6120497-6121247|/	187,R,R/	2|	target	0
0000_XuPing_MC115_R_11_33PER.25268.25268.2.0.dta	2	0	RDEDLPSGDELGAEFE	16.8804	1.80382e-05		3	orf|0|-|2816658-2818743|/	648,A,R/	1|	target	0
0000_XuPing_MC115_R_11_33PER.35585.35585.2.0.dta	2	0	KLVTTTDAFTAEDLLDGA	15.8109	1.804e-05		3	orf|0|+|920563-921301|/	176,G,K/	1|	target	0
0000_XuPing_MC115_R_12_33PER.15784.15784.2.0.dta	2	0	KEIAEHPFGNPNFTG	17.5294	1.80454e-05		3	orf|0|+|2465636-2466443|/	36,C,R/	1|	target	0
0000_XuPing_MC115_R_10_33PER.20982.20982.3.0.dta	3	0	RAGVITPVSACSSGSEAIAHAW	21.6277	1.80472e-05	11,Carbamidomethyl[C];	3	orf|0|+|4413349-4414615|/	166,A,R/	1|0|	target	0
0000_XuPing_MC115_R_11_33PER.16365.16365.3.0.dta	3	0	RADVVLVDGHHPLMA	18.279	1.80472e-05		3	orf|0|-|6848260-6849208|/	149,A,R/	1|	target	0
0000_XuPing_MC115_R_11_33PER.21981.21981.2.0.dta	2	0	RDFVEIEDEHQAADYGV	14.8424	1.8049e-05		3	orf|0|+|4112923-4113991|/	322,I,R/	1|	target	0
0000_XuPing_MC115_R_5_33PER.16360.16360.2.0.dta	2	0	KVGPGHIVGAIANEGGLH	20.7836	1.8049e-05		3	orf|0|-|5136619-5138365|/	497,H,R/	1|	target	0
0000_XuPing_MC115_R_11_33PER.25437.25437.4.2.dta	4	0	RANVVHVDADNHIVTIGSDPAQPVPGAADQLVG	14.7594	1.81051e-05		3	orf|0|+|42880-43351|/	122,H,R/	1|	target	0
0000_XuPing_MC115_R_12_33PER.22506.22506.3.0.dta	3	0	REALVCGDWNIGHTENDI	17.8187	1.81214e-05	6,Carbamidomethyl[C];	3	orf|0|+|1751741-1752629|/	177,D,K/	1|0|	target	0
0000_XuPing_MC115_R_7_33PER.19595.19595.2.0.dta	2	0	RQAEADSLQANLVAEAAGK	20.3322	1.81613e-05		3	orf|0|-|1609166-1610768|/	369,E,K/	1|	target	1
0000_XuPing_MC115_R_11_33PER.27722.27722.2.0.dta	2	0	RLVEELEDACDKFEVA	16.0093	1.81849e-05	10,Carbamidomethyl[C];	3	orf|0|+|5844627-5845644|/	296,G,K/	1|0|	target	1
0000_XuPing_MC115_R_2_33PER.17075.17075.3.0.dta	3	0	RQIIGVEDAYHIESG	17.9519	1.82067e-05		3	orf|0|+|695278-699298|/	674,S,R/	2|	target	0
0000_XuPing_MC115_R_10_33PER.14378.14378.2.0.dta	2	0	KAVNAGGVATSALEMQQNAS	17.9268	1.82268e-05		3	orf|0|+|5525869-5527360|/	418,G,R/	1|	target	0
0000_XuPing_MC115_R_3_33PER.16145.16145.3.0.dta	3	0	RESLQATAQLTQTHEVDMT	18.612	1.82669e-05		3	orf|0|+|4367212-4369015|/	380,T,K/	1|	target	0
0000_XuPing_MC115_R_10_33PER.29333.29333.3.0.dta	3	0	RSLPVFGWQDQHGHCEIVFNDV	16.4207	1.83365e-05	15,Carbamidomethyl[C];	3	orf|0|-|124642-125893|/	219,Q,R/	2|0|	target	0
0000_XuPing_MC115_R_10_33PER.20353.20353.2.0.dta	2	0	KPGDWYVIHSYAGYEN	23.0498	1.8375e-05		3	orf|0|+|1438590-1439445|/	90,L,K/	1|	target	0
0000_XuPing_MC115_R_11_33PER.38426.38426.3.0.dta	3	0	KHYQADGAIVSPTPLQEDGIPLWIAGGGE	23.5913	1.83971e-05		3	orf|0|-|5799701-5800748|/	178,G,K/	1|	target	0
0000_XuPing_MC115_R_13_33PER.37864.37864.2.0.dta	2	0	KEVTVLSLAEIGVEPDEVGVANAGS	18.7753	1.83971e-05		3	orf|0|+|2432544-2433396|/	222,K,K/	2|	target	0
0000_XuPing_MC115_R_13_33PER.35205.35205.3.0.dta	3	0	KHVHWNVVGPNFIGVHEMIDPQVELV	18.7847	1.84044e-05		3	orf|0|-|6532903-6533509|/	54,L,R/	2|	target	0
0000_XuPing_MC115_R_13_33PER.8570.8570.2.0.dta	2	0	RADNNDITGAASLENNK	21.6472	1.84321e-05		3	orf|0|-|2795638-2796649|/	194,V,K/	2|	target	1
0000_XuPing_MC115_R_7_33PER.36962.36962.3.0.dta	3	0	RHISELIGNTPLVQLNSVVPEGAGLVAA	15.8172	1.84874e-05		3	orf|0|-|5361005-5362397|/	5,A,K/	2|	target	0
0000_XuPing_MC115_R_10_33PER.34677.34677.2.0.dta	2	0	RTGVPIVGIDGIEDGLNAV	17.5711	1.85133e-05		3	orf|0|-|3663271-3664330|/orf|0|-|3662187-3663261|/	243,G,K/248,G,K/	1|	target	0
0000_XuPing_MC115_R_8_33PER.25315.25315.3.0.dta	3	0	RADSVPNLEIETGEIVGAGHASATG	20.7938	1.85282e-05		3	orf|0|+|3198228-3199917|/	477,A,R/	1|	target	0
0000_XuPing_MC115_R_7_33PER.23846.23846.2.0.dta	2	0	KVVESFPALGADGGADGDV	20.1369	1.85523e-05		3	orf|0|+|3231946-3233878|/	109,W,K/	2|	target	0
0000_XuPing_MC115_R_2_33PER.18668.18668.3.0.dta	3	0	RQAGFPYSQSHIESVLNENPHTT	19.6895	1.8569e-05		3	orf|0|-|4782421-4787317|/	680,L,R/	1|	target	0
0000_XuPing_MC115_R_11_33PER.26842.26842.2.0.dta	2	0	RDDATAILDDADRF	18.6861	1.85727e-05		3	orf|0|+|3115227-3116631|/	163,T,R/	1|	target	1
0000_XuPing_MC115_R_9_33PER.24052.24052.2.0.dta	2	0	KASEELMIAEIEAAK	21.678	1.85913e-05		3	orf|0|+|3102779-3104033|/	216,D,R/	2|	target	1
0000_XuPing_MC115_R_13_33PER.8317.8317.3.0.dta	3	0	KTYGTPVYCHADEVGHA	17.9368	1.86359e-05	9,Carbamidomethyl[C];	3	orf|0|-|859789-860542|/	82,A,R/	1|0|	target	0
0000_XuPing_MC115_R_10_33PER.30476.30476.3.0.dta	3	0	RTEGIIPAIESAHAVAGAL	18.4829	1.86564e-05		3	orf|0|+|3297176-3299222|/	619,C,K/	1|	target	0
0000_XuPing_MC115_R_8_33PER.22509.22509.4.0.dta	4	0	RSSFAPDGGHGLEGLVNSHALT	17.1568	1.86732e-05		3	orf|0|+|3567058-3568588|/	223,G,R/	1|	target	0
0000_XuPing_MC115_R_11_33PER.16862.16862.2.0.dta	2	0	RYANAMGEAELAQNSVQG	15.2267	1.86975e-05		3	orf|0|+|2770669-2771548|/	209,R,R/	1|	target	0
0000_XuPing_MC115_R_9_33PER.6618.6618.2.0.dta	2	0	KPHVNIGTIGHVDHG	20.7137	1.87069e-05		3	orf|0|+|1501402-1502623|/	20,T,K/	2|	target	0
0000_XuPing_MC115_R_13_33PER.32701.32701.3.0.dta	3	0	RGDTGFQGPPPWNIGEPQPELAALH	19.5572	1.87275e-05		3	orf|0|+|6299729-6300581|/	73,Y,R/	2|	target	0
0000_XuPing_MC115_R_11_33PER.27675.27675.2.0.dta	2	0	RLTGDDVPADLAALTGKDED	20.3391	1.87593e-05		3	orf|0|+|5205961-5206909|/	39,A,R/	1|	target	1
0000_XuPing_MC115_R_13_33PER.26610.26610.2.0.dta	2	0	RLIASTGDSVTTYGEPWNMN	16.8412	1.87612e-05		3	orf|0|+|599983-600736|/orf|0|+|1038889-1039552|/orf|0|+|6124589-6125408|/orf|0|-|5564611-5565325|/	231,A,-/201,A,-/253,A,-/218,A,-/	2|	target	0
0000_XuPing_MC115_R_10_33PER.18178.18178.2.0.dta	2	0	RDLPPAPEPLSDAEVAE	16.9035	1.87894e-05		3	orf|0|+|2854546-2855602|/	224,H,R/	2|	target	0
0000_XuPing_MC115_R_9_33PER.31343.31343.3.0.dta	3	0	RQLLPAEHTAVATIGVAELTEAIK	23.7408	1.87969e-05		3	orf|0|+|496-1690|/	260,F,R/	1|	target	1
0000_XuPing_MC115_R_13_33PER.39905.39905.3.0.dta	3	0	RIFTPASELPFAGHPTVGAAWYL	16.2344	1.88553e-05		3	orf|0|-|2814861-2815557|/	65,A,R/	2|	target	0
0000_XuPing_MC115_R_12_33PER.24467.24467.2.0.dta	2	0	RAEEIDKWADLTTSTDFDS	19.6183	1.88779e-05		3	orf|0|+|2105622-2106459|/	260,A,-/	1|	target	1
0000_XuPing_MC115_R_10_33PER.41639.41639.2.0.dta	2	0	KMCLSGIDAIALADQLI	16.1066	1.89611e-05	3,Carbamidomethyl[C];	3	orf|0|-|5015427-5016678|/	110,N,R/	2|0|	target	0
0000_XuPing_MC115_R_13_33PER.42730.42730.4.0.dta	4	0	KNLGVHTHLEDDHAVAAGNLLADETVISQLLNGYTTSSAETFED	20.299	1.90314e-05		3	orf|0|-|1773494-1774532|/	220,A,R/	2|	target	0
0000_XuPing_MC115_R_2_33PER.23645.23645.2.0.dta	2	0	KLEADLAELEAEGAKSDV	22.6227	1.90352e-05		3	orf|0|+|1465190-1469177|/	187,Q,R/	1|	target	1
0000_XuPing_MC115_R_11_33PER.39853.39853.3.0.dta	3	0	RLLGLEDVLPIGFCGPTHDE	17.5296	1.90638e-05	14,Carbamidomethyl[C];	3	orf|0|-|5781792-5782827|/	65,R,R/	1|0|	target	0
0000_XuPing_MC115_R_11_33PER.41921.41921.4.0.dta	4	0	KIVPIAVADGDIKSEQAAQEALGTLLDPQFAQNAD	23.4633	1.91039e-05		3	orf|0|-|627481-628495|/	303,E,-/	1|	target	1
0000_XuPing_MC115_R_11_33PER.38645.38645.3.0.dta	3	0	RDPHADLTALADELDAEAL	15.4539	1.91306e-05		3	orf|0|+|1908984-1910493|/	324,S,R/	1|	target	0
0000_XuPing_MC115_R_4_33PER.13133.13133.2.0.dta	2	0	RVYYYENIEGGHGGAADN	18.4872	1.91345e-05		3	orf|0|-|984373-986506|/	669,H,K/	1|	target	0
0000_XuPing_MC115_R_7_33PER.14465.14465.4.0.dta	4	0	KYSDIVAQHFGTDHHQI	21.6328	1.91421e-05		3	orf|0|-|2675745-2677620|/	330,F,R/	2|	target	0
0000_XuPing_MC115_R_13_33PER.35271.35271.3.0.dta	3	0	RIQQIHDLLLHAEVGETPPNDGVAEPGMVLTV	20.4877	1.91498e-05		3	orf|0|+|6358182-6358683|/	59,A,R/	1|	target	0
0000_XuPing_MC115_R_8_33PER.26619.26619.2.0.dta	2	0	RGAQAALEYGESFDGI	16.5051	1.91651e-05		3	orf|0|+|3284238-3285582|/	54,Q,R/	1|	target	0
0000_XuPing_MC115_R_13_33PER.40272.40272.3.0.dta	3	0	KAFVTLGGTPLLEHALSGL	24.034	1.91728e-05		3	orf|0|-|6140384-6141053|/	22,P,R/	1|	target	0
0000_XuPing_MC115_R_7_33PER.23187.23187.2.0.dta	2	0	KVLEALEPLTAEQTQ	18.3283	1.92208e-05		3	orf|0|-|346386-347880|/	275,R,R/	1|	target	0
0000_XuPing_MC115_R_10_33PER.35988.35988.3.0.dta	3	0	KVPSWQVLVPENAPVAGYYYQAINSGAPHPAAA	19.6368	1.92631e-05		3	orf|0|-|6584809-6586087|/	319,K,R/	1|	target	0
0000_XuPing_MC115_R_13_33PER.38241.38241.3.0.dta	3	0	KAMGIEYDAVGGLTMGADPLAHGVAMVTG	21.8569	1.92708e-05		3	orf|0|+|6581265-6582045|/	133,A,K/	1|	target	0
0000_XuPing_MC115_R_7_33PER.22142.22142.2.0.dta	2	0	RHVEVPDQVVQVGDDAMV	16.7338	1.92824e-05		3	orf|0|-|3903427-3904921|/	347,E,K/	2|	target	0
0000_XuPing_MC115_R_13_33PER.42412.42412.4.0.dta	4	0	RLEQLADELHHEAGATVETIAADLAVADDRA	20.7659	1.92843e-05		3	orf|0|+|824077-824896|/	53,Q,R/	1|	target	1
0000_XuPing_MC115_R_12_33PER.13997.13997.4.0.dta	4	0	RTVVSAAVDDGDAEGVDATHHV	16.6781	1.93036e-05		3	orf|0|-|4449058-4449937|/	208,T,K/	1|	target	0
0000_XuPing_MC115_R_9_33PER.1738.1738.3.0.dta	3	0	RLVAHESYPGHHTEHC	22.4163	1.93326e-05	16,Carbamidomethyl[C];	3	orf|0|-|5342887-5344375|/	304,P,R/	2|0|	target	0
0000_XuPing_MC115_R_11_33PER.35882.35882.2.0.dta	2	0	RGEACADSFYTAFESAVQ	16.0703	1.9348e-05	5,Carbamidomethyl[C];	3	orf|0|+|1955455-1956328|/	158,V,K/	1|0|	target	0
0000_XuPing_MC115_R_7_33PER.12477.12477.3.0.dta	3	0	KAVQQPDGTWHIEGVK	24.3456	1.94256e-05		3	orf|0|-|468447-470514|/	256,T,R/	2|	target	1
0000_XuPing_MC115_R_10_33PER.39578.39578.3.0.dta	3	0	KNTDIEIVAVNDLTDNATLAHLL	18.5552	1.94528e-05		3	orf|0|+|3157283-3158345|/	42,G,K/	2|	target	0
0000_XuPing_MC115_R_13_33PER.42892.42892.3.1.dta	3	0	RNNLDATVVSAALTVQIVGDHL	19.9107	1.95093e-05		3	orf|0|+|3682226-3682982|/	128,W,R/	2|	target	0
0000_XuPing_MC115_R_6_33PER.12078.12078.4.0.dta	4	0	KTVTGEDVTMEELGGAHTHMA	22.3755	1.9566e-05	20,Oxidation[M];	3	orf|0|-|1888540-1890169|/	216,I,K/	1|0|	target	0
0000_XuPing_MC115_R_8_33PER.37210.37210.3.0.dta	3	0	KLATPDTSVADLVGDIDPIKVAEG	19.1845	1.9566e-05		3	orf|0|-|5598696-5600085|/	139,E,R/	1|	target	1
0000_XuPing_MC115_R_8_33PER.18730.18730.2.0.dta	2	0	RTESGEEFTSDQVVIAAGS	15.0633	1.95992e-05		3	orf|0|-|2690525-2691953|/	140,L,R/	1|	target	0
0000_XuPing_MC115_R_13_33PER.15801.15801.2.0.dta	2	0	RLVFLTGPKSDDSGSNA	17.8539	1.96012e-05		3	orf|0|-|3713322-3713892|/	173,F,-/	2|	target	1
0000_XuPing_MC115_R_10_33PER.30459.30459.3.0.dta	3	0	RTEGIIPAIESAHAVAGAL	17.3805	1.96306e-05		3	orf|0|+|3297176-3299222|/	619,C,K/	2|	target	0
0000_XuPing_MC115_R_12_33PER.17225.17225.3.0.dta	3	0	KDSPGLPKPVQTPHPPIIIGGQGAK	27.3947	1.96404e-05		3	orf|0|-|790632-791697|/	202,V,R/	2|	target	2
0000_XuPing_MC115_R_2_33PER.15062.15062.4.0.dta	4	0	RVEPEPDTVIATGDVEVHTAPPR	19.8342	1.96798e-05		3	orf|0|+|695278-699298|/	741,G,K/	2|	target	1
0000_XuPing_MC115_R_13_33PER.39999.39999.4.1.dta	4	0	RLAGAEAVSLWHADADLHGVDAVVVPGGFSYGDYL	15.6576	1.96837e-05		3	orf|0|-|5898645-5899416|/	56,V,R/	2|	target	0
0000_XuPing_MC115_R_11_33PER.38121.38121.3.0.dta	3	0	RQAQITQEISEIVGGANALAGSK	18.0338	1.97132e-05		3	orf|0|-|5034140-5035064|/	285,E,-/	1|	target	1
0000_XuPing_MC115_R_9_33PER.6617.6617.3.0.dta	3	0	KPHVNIGTIGHVDHG	21.2579	1.97349e-05		3	orf|0|+|1501402-1502623|/	20,T,K/	1|	target	0
0000_XuPing_MC115_R_8_33PER.11753.11753.2.0.dta	2	0	RNGGFVDASLTHGAENG	19.0431	1.97369e-05		3	orf|0|-|3728491-3729955|/	102,G,K/	1|	target	0
0000_XuPing_MC115_R_12_33PER.12537.12537.3.0.dta	3	0	RVIAGAGSYDTAHSVHLA	18.4918	1.97428e-05		3	orf|0|+|2761248-2762232|/	109,A,K/	1|	target	0
0000_XuPing_MC115_R_13_33PER.39555.39555.2.0.dta	2	0	KDALIVESLENNQYANFLVS	15.9263	1.97428e-05		3	orf|0|+|3130900-3131755|/	226,L,R/	2|	target	0
0000_XuPing_MC115_R_11_33PER.36878.36878.3.0.dta	3	0	RDDDLSPEEQAEVLTLAADLK	19.8679	1.97488e-05		3	orf|0|-|3839741-3840794|/	50,L,K/	1|	target	1
0000_XuPing_MC115_R_4_33PER.20517.20517.2.0.dta	2	0	KIDAIVEHIAEVH	21.1814	1.97586e-05		3	orf|0|-|3717199-3719659|/	458,A,K/	2|	target	0
0000_XuPing_MC115_R_4_33PER.26395.26395.2.0.dta	2	0	RALVESGEMSGVADMSDLTD	16.119	1.97705e-05		3	orf|0|-|530001-532155|/	282,I,R/	2|	target	0
0000_XuPing_MC115_R_13_33PER.44158.44158.3.0.dta	3	0	RLMDAITPLAEDGVIWVLTPKTG	22.0062	1.97824e-05		3	orf|0|-|4406431-4406905|/	88,D,K/	1|	target	1
0000_XuPing_MC115_R_13_33PER.18937.18937.2.0.dta	2	0	KALIDALAQQPQAQAQQ	18.2916	1.98616e-05		3	orf|0|-|616507-617134|/	192,N,-/	1|	target	0
0000_XuPing_MC115_R_6_33PER.21551.21551.2.0.dta	2	0	KDAGLASVAVYAEPDADAPHV	22.8055	1.98954e-05		3	orf|0|-|1883476-1885303|/	39,A,R/	1|	target	0
0000_XuPing_MC115_R_7_33PER.12807.12807.3.0.dta	3	0	KEAFAHDGPAVIDVHTA	20.5704	1.99014e-05		3	orf|0|+|2363199-2364984|/orf|0|+|4033184-4034933|/	530,L,R/518,L,R/	1|	target	0
0000_XuPing_MC115_R_7_33PER.22156.22156.3.0.dta	3	0	RHVEVPDQVVQVGDDAMV	16.8767	1.99173e-05		3	orf|0|-|3903427-3904921|/	347,E,K/	1|	target	0
0000_XuPing_MC115_R_13_33PER.4493.4493.5.0.dta	5	0	RIGEEVPPPAAGDAGHDHDH	18.0737	1.99432e-05		3	orf|0|-|6127673-6127964|/	77,E,-/	2|	target	0
0000_XuPing_MC115_R_9_33PER.6875.6875.3.0.dta	3	0	KPHVNIGTIGHVDHG	20.5383	1.99532e-05		3	orf|0|+|1501402-1502623|/	20,T,K/	2|	target	0
0000_XuPing_MC115_R_13_33PER.33719.33719.2.0.dta	2	0	RIVDGVVTEEPVDIVEQYS	16.9625	1.99652e-05		3	orf|0|-|4998829-4999246|/	120,Y,-/	1|	target	0
0000_XuPing_MC115_R_13_33PER.20938.20938.2.0.dta	2	0	KLASVWEGGAGHTWEA	19.918	1.99972e-05		3	orf|0|+|5427976-5429116|/	224,A,R/	1|	target	0
0000_XuPing_MC115_R_7_33PER.22168.22168.3.0.dta	3	0	RHVEVPDQVVQVGDDAMV	17.396	2.00192e-05		3	orf|0|-|3903427-3904921|/	347,E,K/	2|	target	0
0000_XuPing_MC115_R_12_33PER.25438.25438.3.0.dta	3	0	RAATQFADDVAAGVFPAEEHSY	17.7489	2.00372e-05		3	orf|0|+|4386730-4387600|/	268,H,-/	1|	target	0
0000_XuPing_MC115_R_4_33PER.23271.23271.3.0.dta	3	0	RLVGAPPGYIGYDQGGQLTEAVR	21.4172	2.00432e-05		3	orf|0|+|817605-820191|/	660,A,R/	2|	target	1
0000_XuPing_MC115_R_13_33PER.42394.42394.4.1.dta	4	0	RLEQLADELHHEAGATVETIAADLAVADDRA	20.4012	2.00853e-05		3	orf|0|+|824077-824896|/	53,Q,R/	2|	target	1
0000_XuPing_MC115_R_11_33PER.26798.26798.2.0.dta	2	0	RTAMVQNLLTEDNLPSYH	17.7087	2.01336e-05		3	orf|0|+|5844627-5845644|/	71,A,R/	1|	target	0
0000_XuPing_MC115_R_7_33PER.9185.9185.4.0.dta	4	0	RDSSLVIHDDAEVAHAQ	18.2297	2.01457e-05		3	orf|0|-|2206426-2208199|/	188,T,R/	1|	target	0
0000_XuPing_MC115_R_11_33PER.26598.26598.2.0.dta	2	0	RAVVDGKPADIVNFSVEPDVT	19.6137	2.01578e-05		3	orf|0|-|4620410-4621517|/	112,S,R/	1|	target	1
0000_XuPing_MC115_R_6_33PER.16095.16095.3.0.dta	3	0	KVVVTKDETTIVEGAGDAEAIQG	17.6959	2.02365e-05		3	orf|0|+|965428-967165|/	357,R,R/	1|	target	1
0000_XuPing_MC115_R_7_33PER.12169.12169.2.0.dta	2	0	RGLGQEVGTLSGGNQQ	19.2591	2.02365e-05		3	orf|0|-|3665393-3666965|/	399,S,K/	2|	target	0
0000_XuPing_MC115_R_11_33PER.17980.17980.2.0.dta	2	0	KIDWHTDLNDPHV	17.5227	2.02831e-05		3	orf|0|-|1886080-1886974|/	59,V,R/	1|	target	0
0000_XuPing_MC115_R_11_33PER.19114.19114.3.0.dta	3	0	RLTDVSHAIEVETHAAE	18.3099	2.02872e-05		3	orf|0|+|1577316-1578147|/	165,N,K/	1|	target	0
0000_XuPing_MC115_R_13_33PER.37565.37565.3.0.dta	3	0	KVLGVSVDNEFVHFQW	19.1717	2.03116e-05		3	orf|0|-|4987658-4988243|/	80,A,R/	1|	target	0
0000_XuPing_MC115_R_9_33PER.11021.11021.2.0.dta	2	0	RPAGEDDGANGGSGPFPAA	16.4424	2.0338e-05		3	orf|0|+|496-1690|/	364,L,K/	1|	target	0
0000_XuPing_MC115_R_6_33PER.10869.10869.3.0.dta	3	0	RHVEAQVIADQHGNVVVAGT	16.372	2.03482e-05		3	orf|0|-|1883476-1885303|/	224,P,R/	2|	target	0
0000_XuPing_MC115_R_7_33PER.9181.9181.3.0.dta	3	0	RDSSLVIHDDAEVAHAQ	20.681	2.03869e-05		3	orf|0|-|2206426-2208199|/	188,T,R/	2|	target	0
0000_XuPing_MC115_R_10_33PER.41723.41723.2.0.dta	2	0	KMCLSGIDAIALADQLI	18.7167	2.04154e-05	3,Carbamidomethyl[C];	3	orf|0|-|5015427-5016678|/	110,N,R/	2|0|	target	0
0000_XuPing_MC115_R_10_33PER.34681.34681.3.0.dta	3	0	KYAATPDDAFTHANNILGLDI	18.8266	2.0444e-05		3	orf|0|-|5614903-5616190|/	101,V,K/	2|	target	0
0000_XuPing_MC115_R_13_33PER.24330.24330.2.0.dta	2	0	RKNVPVMFEGGQMPIHM	18.1345	2.04461e-05		3	orf|0|+|1565699-1566158|/	48,A,R/	2|	target	1
0000_XuPing_MC115_R_11_33PER.26822.26822.3.0.dta	3	0	RTAMVQNLLTEDNLPSYH	18.5688	2.04665e-05		3	orf|0|+|5844627-5845644|/	71,A,R/	1|	target	0
0000_XuPing_MC115_R_10_33PER.34590.34590.2.0.dta	2	0	RMTFGFPAEPYEVDPEIV	22.787	2.04686e-05	2,Oxidation[M];	3	orf|0|-|5763429-5764881|/	255,L,R/	1|0|	target	0
0000_XuPing_MC115_R_10_33PER.28948.28948.3.0.dta	3	0	RLPQDVSLEGDDTIVIGDTKI	25.3597	2.04829e-05		3	orf|0|+|3157283-3158345|/	72,G,K/	1|	target	1
0000_XuPing_MC115_R_11_33PER.43612.43612.3.0.dta	3	0	KALTEQAAPFDEALLGDLALEDQLLDRS	17.2138	2.05095e-05		3	orf|0|-|3489921-3490980|/	115,V,R/	1|	target	1
0000_XuPing_MC115_R_13_33PER.10864.10864.2.0.dta	2	0	KDAGAQIVEIGHSE	20.3329	2.05198e-05		3	orf|0|-|6834032-6834896|/	119,A,R/	1|	target	0
0000_XuPing_MC115_R_11_33PER.12876.12876.2.0.dta	2	0	KVIVQGITGGEGT	17.565	2.05609e-05		3	orf|0|-|5613988-5614900|/	13,S,K/	1|	target	0
0000_XuPing_MC115_R_13_33PER.17047.17047.4.1.dta	4	0	RVNSDAADELHVHSNPEHNFPIEP	16.5665	2.05897e-05		3	orf|0|+|6563961-6564408|/	91,V,R/	2|	target	0
0000_XuPing_MC115_R_8_33PER.35536.35536.2.0.dta	2	0	RAIDLADAVGEEMGAPASLAAGPQV	15.5263	2.05897e-05		3	orf|0|+|528500-529964|/	92,K,R/	1|	target	0
0000_XuPing_MC115_R_11_33PER.25765.25765.3.0.dta	3	0	RHLVAAGNLLDEDPETALAHA	18.0793	2.0635e-05		3	orf|0|-|3818893-3819907|/	153,A,R/	1|	target	0
0000_XuPing_MC115_R_7_33PER.22164.22164.2.0.dta	2	0	RHVEVPDQVVQVGDDAMV	15.9261	2.06453e-05		3	orf|0|-|3903427-3904921|/	347,E,K/	1|	target	0
0000_XuPing_MC115_R_11_33PER.42640.42640.4.0.dta	4	0	RPFQVNADLLELADPAAVVLHCLPAH	19.3438	2.06619e-05	22,Carbamidomethyl[C];	3	orf|0|-|3839741-3840794|/	286,F,R/	1|0|	target	0
0000_XuPing_MC115_R_10_33PER.14932.14932.2.0.dta	2	0	KLIQPVAMDEGL	24.4228	2.06763e-05	8,Oxidation[M];	3	orf|0|+|1501402-1502623|/	374,V,R/	2|0|	target	0
0000_XuPing_MC115_R_13_33PER.40840.40840.3.0.dta	3	0	RAVVVIGADGNVVYSELVPEIGQEPDYEAAL	16.12	2.06784e-05		3	orf|0|-|3545618-3546554|/	277,G,K/	2|	target	0
0000_XuPing_MC115_R_4_33PER.27148.27148.2.0.dta	2	0	RLVGAPPGYIGYDQGGQLTEAV	16.8822	2.07198e-05		3	orf|0|+|817605-820191|/	660,A,R/	1|	target	0
0000_XuPing_MC115_R_11_33PER.27782.27782.3.0.dta	3	0	RLVEELEDACDKFEVA	16.8599	2.07343e-05	10,Carbamidomethyl[C];	3	orf|0|+|5844627-5845644|/	296,G,K/	1|0|	target	1
0000_XuPing_MC115_R_13_33PER.24043.24043.3.0.dta	3	0	RPGEHNDQIGYVPQDYVAGAGEAI	16.4008	2.07571e-05		3	orf|0|-|6113386-6114241|/	99,G,R/	2|	target	0
0000_XuPing_MC115_R_10_33PER.22647.22647.3.0.dta	3	0	RQVGGDYVESWQPHPMPATALE	17.7006	2.07654e-05		3	orf|0|+|5365957-5367169|/	234,H,R/	1|	target	0
0000_XuPing_MC115_R_13_33PER.13066.13066.2.0.dta	2	0	RDEESQWLVQDHSQT	19.8312	2.07883e-05		3	orf|0|-|6396146-6397601|/	377,A,K/	2|	target	0
0000_XuPing_MC115_R_12_33PER.14118.14118.2.0.dta	2	0	RAEAAAETASEAAAETAEPV	14.5209	2.07904e-05		3	orf|0|+|1003093-1003876|/	201,K,K/	1|	target	0
0000_XuPing_MC115_R_13_33PER.7395.7395.3.0.dta	3	0	KPHVNIGTIGHVDHG	21.5793	2.08549e-05		3	orf|0|+|1501402-1502623|/	20,T,K/	2|	target	0
0000_XuPing_MC115_R_10_33PER.6412.6412.3.0.dta	3	0	KPHVNIGTIGHVDHG	20.7335	2.08633e-05		3	orf|0|+|1501402-1502623|/	20,T,K/	2|	target	0
0000_XuPing_MC115_R_10_33PER.23807.23807.3.0.dta	3	0	RGNPGPAGYGAVVYDADHATVLAE	17.9612	2.08883e-05		3	orf|0|-|4395388-4396564|/	38,S,R/	1|	target	0
0000_XuPing_MC115_R_11_33PER.23214.23214.2.0.dta	2	0	KIAAGGVEGGGPDGKPALDVEL	19.7552	2.08946e-05		3	orf|0|-|3039932-3041483|/	489,D,K/	1|	target	1
0000_XuPing_MC115_R_4_33PER.32838.32838.3.0.dta	3	0	RAYGWHVQEVQGGENVVGIEQALEEA	15.1503	2.09218e-05		3	orf|0|-|3177578-3179669|/	228,Y,R/	2|	target	0
0000_XuPing_MC115_R_12_33PER.16011.16011.2.0.dta	2	0	RLLDHPAVTAIAEAHG	18.7941	2.09385e-05		3	orf|0|-|2488835-2489846|/	255,G,R/	1|	target	0
0000_XuPing_MC115_R_13_33PER.42890.42890.4.0.dta	4	0	RFVPVEAQVVADQIEAATSAYDLHTV	20.777	2.09427e-05		3	orf|0|-|542098-542953|/	68,H,K/	1|	target	0
0000_XuPing_MC115_R_2_33PER.13007.13007.3.0.dta	3	0	KSGELTETTFTASEPGHVVPHGE	22.0812	2.09678e-05		3	orf|0|-|6116403-6117627|/	111,A,R/	2|	target	0
0000_XuPing_MC115_R_11_33PER.42457.42457.3.0.dta	3	0	KELLPVVDTPGIELVAAEAAEAGAE	20.9177	2.09783e-05		3	orf|0|-|5553592-5554516|/	36,P,R/	2|	target	0
0000_XuPing_MC115_R_9_33PER.37375.37375.2.0.dta	2	0	RFNLAGEQLGAVIGGAVL	14.74	2.10561e-05		3	orf|0|+|416347-417652|/	47,D,K/	2|	target	0
0000_XuPing_MC115_R_13_33PER.37275.37275.2.0.dta	2	0	KLTVAATQVPHAEILEFI	16.1878	2.10624e-05		3	orf|0|+|3130900-3131755|/	49,K,K/	1|	target	0
0000_XuPing_MC115_R_10_33PER.35255.35255.2.0.dta	2	0	RDALPPPVTGSVFGALDGGY	17.1171	2.1113e-05		3	orf|0|+|2846860-2849260|/	548,V,R/	2|	target	0
0000_XuPing_MC115_R_13_33PER.39907.39907.3.0.dta	3	0	KGQNLEFALGYSHPVLIEAPEGITFAVESPT	17.733	2.11595e-05		3	orf|0|+|1563909-1564449|/	100,L,K/	1|	target	0
0000_XuPing_MC115_R_13_33PER.22282.22282.2.0.dta	2	0	RLDQVNAAGGAALDTTPAQL	18.0755	2.11955e-05		3	orf|0|+|1023179-1024049|/	224,D,R/	1|	target	0
0000_XuPing_MC115_R_13_33PER.39104.39104.3.0.dta	3	0	REALQQEFNYANVMQIPGVV	17.5109	2.12592e-05		3	orf|0|+|1562594-1563209|/	37,I,K/	2|	target	0
0000_XuPing_MC115_R_11_33PER.16344.16344.3.0.dta	3	0	KVAVIGYGSQGHAHSLSL	21.2046	2.12954e-05		3	orf|0|+|2456688-2457741|/	33,R,R/	1|	target	0
0000_XuPing_MC115_R_13_33PER.17597.17597.2.0.dta	2	0	FADATEDHQWIHVDPEKA	22.3503	2.12954e-05		1	orf|0|+|2281373-2281844|/	40,L,K/	2|	target	1
0000_XuPing_MC115_R_10_33PER.28477.28477.2.0.dta	2	0	RSIAEQGHLPAEVLDAAAVTIQ	16.7565	2.13018e-05		3	orf|0|-|5614903-5616190|/	194,A,K/	2|	target	0
0000_XuPing_MC115_R_13_33PER.10593.10593.2.0.dta	2	0	RLGGHIVQGHVDGTGSVIS	15.7007	2.13295e-05		3	orf|0|+|3144718-3145384|/	115,S,R/	1|	target	0
0000_XuPing_MC115_R_8_33PER.25229.25229.4.0.dta	4	0	RAASDVTGHAVGIMADLQGPKI	16.3467	2.13465e-05		3	orf|0|+|3308823-3310266|/	60,V,R/	1|	target	1
0000_XuPing_MC115_R_10_33PER.21837.21837.3.0.dta	3	0	RTIPHEVGWIGGPGVGAVHLD	21.0703	2.13551e-05		3	orf|0|+|5863706-5864786|/	225,E,K/	2|	target	0
0000_XuPing_MC115_R_13_33PER.23790.23790.2.0.dta	2	0	RDLDGNLVGSSSYLNVDGTN	17.6488	2.14064e-05		3	orf|0|-|5697788-5698817|/	215,V,R/	1|	target	0
0000_XuPing_MC115_R_12_33PER.23551.23551.2.0.dta	2	0	KDGGVEATFISADGTKDPEFV	23.5282	2.14407e-05		3	orf|0|+|3329748-3330960|/	285,L,K/	2|	target	1
0000_XuPing_MC115_R_13_33PER.13830.13830.2.0.dta	2	0	KVAVIYYSATGHGTTMAQ	22.4008	2.14471e-05		3	orf|0|-|2457818-2458454|/	15,T,R/	1|	target	0
0000_XuPing_MC115_R_1_33PER.16429.16429.2.0.dta	2	0	KESGVQIPGGIIEHQ	18.8145	2.14664e-05		3	orf|0|-|6456783-6462852|/	1908,V,R/	2|	target	0
0000_XuPing_MC115_R_11_33PER.38444.38444.3.1.dta	3	0	KHYQADGAIVSPTPLQEDGIPLWIAGGGE	23.3488	2.14686e-05		3	orf|0|-|5799701-5800748|/	178,G,K/	2|	target	0
0000_XuPing_MC115_R_13_33PER.14027.14027.2.0.dta	2	0	RVLEQTVVAHGGTPSEADIA	16.6434	2.14793e-05		3	orf|0|-|4491116-4491875|/	47,Y,K/	1|	target	0
0000_XuPing_MC115_R_10_33PER.19767.19767.4.0.dta	4	0	RTIPHEVGWIGGPGVGAVHLDKGCY	23.361	2.15352e-05	24,Carbamidomethyl[C];	3	orf|0|+|5863706-5864786|/	225,E,R/	1|0|	target	1
0000_XuPing_MC115_R_9_33PER.20033.20033.2.0.dta	2	0	REFLEGYVIGQDSAK	22.2541	2.16194e-05		3	orf|0|-|4759766-4761119|/	92,I,R/	1|	target	1
0000_XuPing_MC115_R_13_33PER.18928.18928.2.0.dta	2	0	KALIDALAQQPQAQAQQ	17.5843	2.1654e-05		3	orf|0|-|616507-617134|/	192,N,-/	2|	target	0
0000_XuPing_MC115_R_13_33PER.4809.4809.3.0.dta	3	0	RIGEEVPPPAAGDAGHDHDH	18.0611	2.16561e-05		3	orf|0|-|6127673-6127964|/	77,E,-/	2|	target	0
0000_XuPing_MC115_R_13_33PER.19250.19250.2.0.dta	2	0	KTFAHYVAQDVHYL	19.6452	2.17408e-05		3	orf|0|+|3544634-3545486|/	98,E,R/	1|	target	0
0000_XuPing_MC115_R_11_33PER.38925.38925.3.0.dta	3	0	KQVQLNILEVKNPESQAQLVAQGVAEQLSN	22.7681	2.17516e-05		3	orf|0|+|1540774-1541668|/	118,G,R/	1|	target	1
0000_XuPing_MC115_R_12_33PER.17665.17665.3.0.dta	3	0	KLYAEAGLDGEKETIAYC	15.9823	2.18257e-05	18,Carbamidomethyl[C];	3	orf|0|+|5859674-5860541|/	227,A,R/	1|0|	target	1
0000_XuPing_MC115_R_8_33PER.35187.35187.3.0.dta	3	0	RDSVWQHPDLLPSASDLDEPAGFID	21.7693	2.18563e-05		3	orf|0|-|2034513-2035965|/	417,A,R/	2|	target	0
0000_XuPing_MC115_R_6_33PER.14706.14706.2.0.dta	2	0	KDETTIVEGAGDAEAIQG	19.1211	2.199e-05		3	orf|0|+|965428-967165|/	362,T,R/	2|	target	0
0000_XuPing_MC115_R_12_33PER.20402.20402.3.0.dta	3	0	RSAEVHVVTCTLGEEGEVIGE	16.2495	2.20032e-05	10,Carbamidomethyl[C];	3	orf|0|-|5230357-5231239|/	36,A,R/	1|0|	target	0
0000_XuPing_MC115_R_11_33PER.17112.17112.3.0.dta	3	0	RGSAAPVDSSANSDASGFGQFN	15.0053	2.20098e-05		3	orf|0|-|4299992-4300835|/	255,Q,R/	1|	target	0
0000_XuPing_MC115_R_13_33PER.21088.21088.4.1.dta	4	0	RGLINTVHHLVEVEEVGK	22.4119	2.20495e-05		3	orf|0|+|1565520-1565718|/	48,T,-/	2|	target	1
0000_XuPing_MC115_R_10_33PER.4718.4718.2.0.dta	2	0	KEIAPHAADVDENA	18.7783	2.20759e-05		3	orf|0|+|1895986-1897240|/	60,E,R/	2|	target	0
0000_XuPing_MC115_R_7_33PER.14521.14521.2.0.dta	2	0	KAAAPAGDPTGGMGGMDF	21.6898	2.20892e-05	16,Oxidation[M];	3	orf|0|+|965428-967165|/	561,E,-/	2|0|	target	0
0000_XuPing_MC115_R_11_33PER.5959.5959.2.0.dta	2	0	KISQSVAEEEME	19.2217	2.21002e-05	11,Oxidation[M];	3	orf|0|-|627481-628495|/	272,A,R/	1|0|	target	0
0000_XuPing_MC115_R_10_33PER.37256.37256.2.0.dta	2	0	RSGETEDTTIADLAVAVGSGQI	18.2986	2.21378e-05		3	orf|0|-|5494633-5496067|/	414,H,K/	2|	target	0
0000_XuPing_MC115_R_12_33PER.24346.24346.3.0.dta	3	0	KGILITPNSSTGVLDAIK	19.4214	2.21644e-05		3	orf|0|-|6850976-6852026|/	112,V,K/	1|	target	1
0000_XuPing_MC115_R_12_33PER.11513.11513.2.0.dta	2	0	KLGMTQVFDENN	21.3859	2.21711e-05	4,Oxidation[M];	3	orf|0|+|1537553-1538270|/	31,T,K/	1|0|	target	0
0000_XuPing_MC115_R_7_33PER.13016.13016.3.0.dta	3	0	KTDALLAEHGSEGKFV	19.1494	2.21733e-05		3	orf|0|+|3692261-3694337|/	251,A,R/	1|	target	1
0000_XuPing_MC115_R_13_33PER.25993.25993.2.0.dta	2	0	KSEIGFSQVLYDDHIG	19.262	2.22155e-05		3	orf|0|-|6321558-6323085|/	417,L,K/	1|	target	0
0000_XuPing_MC115_R_11_33PER.36321.36321.4.5.dta	4	0	RVAQEYPDVEVAYQHIDAATIHMVTDPG	20.7727	2.22266e-05		3	orf|0|+|2462027-2463053|/	200,D,R/	1|	target	0
0000_XuPing_MC115_R_13_33PER.35137.35137.4.0.dta	4	0	AEYTLPDLDYDYGALEPHISGQINELHHS	20.3506	2.22332e-05		1	orf|0|+|6496361-6496994|/	5,V,K/	2|	target	0
0000_XuPing_MC115_R_10_33PER.24451.24451.2.0.dta	2	0	KADVVLAETPANPGLDVVDLH	20.1876	2.22355e-05		3	orf|0|+|2477055-2478255|/	165,E,R/	2|	target	0
0000_XuPing_MC115_R_13_33PER.12540.12540.2.0.dta	2	0	KVAVTAEVLEHTKGP	21.232	2.22488e-05		3	orf|0|-|4709435-4710002|/	142,A,K/	1|	target	1
0000_XuPing_MC115_R_12_33PER.23826.23826.3.0.dta	3	0	RLADAAAAGCELAVVTTAPGSLSQHNVQ	17.9105	2.2251e-05	10,Carbamidomethyl[C];	3	orf|0|+|1071251-1072130|/	246,A,R/	1|0|	target	0
0000_XuPing_MC115_R_7_33PER.19299.19299.2.0.dta	2	0	KLAVLGHAIAGMEV	20.5657	2.22733e-05	12,Oxidation[M];	3	orf|0|-|2206426-2208199|/	408,Q,R/	1|0|	target	0
0000_XuPing_MC115_R_11_33PER.28790.28790.2.0.dta	2	0	RTPGLGTVLVGDDPGSQAYV	13.5295	2.22777e-05		3	orf|0|+|1740468-1741419|/	64,G,R/	1|	target	0
0000_XuPing_MC115_R_13_33PER.41790.41790.2.0.dta	2	0	RVEAGTLDEALGGLLDAEGY	18.3849	2.22911e-05		3	orf|0|-|3713975-3714467|/	138,L,R/	2|	target	0
0000_XuPing_MC115_R_10_33PER.16844.16844.4.1.dta	4	0	KGLMTTIHAYTQDQNLQDGPHKDL	25.1841	2.23e-05		3	orf|0|+|3157283-3158345|/	192,V,R/	2|	target	1
0000_XuPing_MC115_R_13_33PER.33205.33205.3.0.dta	3	0	KTLADSIGGHAFELDVEDPAAIT	15.0093	2.23023e-05		3	orf|0|-|4844443-4845223|/	49,L,R/	2|	target	0
0000_XuPing_MC115_R_10_33PER.36949.36949.2.0.dta	2	0	RMTFGFPAEPYEVDPEIV	17.0541	2.23134e-05		3	orf|0|-|5763429-5764881|/	255,L,R/	2|	target	0
0000_XuPing_MC115_R_11_33PER.40642.40642.2.0.dta	2	0	RAVLDEVPALEVDYLQV	15.0305	2.2329e-05		3	orf|0|-|6159973-6161062|/	287,A,R/	1|	target	0
0000_XuPing_MC115_R_9_33PER.32739.32739.3.0.dta	3	0	REVTVESMIPVVNHAINESY	17.9782	2.2338e-05		3	orf|0|-|6307575-6308934|/	433,P,-/	1|	target	0
0000_XuPing_MC115_R_13_33PER.20350.20350.2.0.dta	2	0	RVAVGLDAQTDGAGGF	18.065	2.23491e-05		3	orf|0|+|3287945-3288743|/	143,D,R/	1|	target	0
0000_XuPing_MC115_R_1_33PER.4634.4634.3.0.dta	3	0	RLETPEGGPAHDADQ	18.9574	2.23872e-05		3	orf|0|-|4600280-4603805|/	274,Y,K/	1|	target	0
0000_XuPing_MC115_R_10_33PER.35345.35345.3.0.dta	3	0	KVAEFLENHPDVSSVNYAGLPSSPWYELG	18.7471	2.24544e-05		3	orf|0|-|1746780-1748343|/	384,Q,R/	2|	target	0
0000_XuPing_MC115_R_13_33PER.39635.39635.3.0.dta	3	0	RLYGVEESAYSNEDEMFDLIHQM	19.7528	2.24567e-05		3	orf|0|+|3570103-3571024|/	41,L,R/	2|	target	0
0000_XuPing_MC115_R_13_33PER.27508.27508.3.0.dta	3	0	RDNLAELNDAGLDVVGISPDKPE	21.3581	2.24634e-05		3	orf|0|+|4849681-4850203|/	73,F,K/	2|	target	1
0000_XuPing_MC115_R_2_33PER.3992.3992.2.0.dta	2	0	RNFNASGDTTAAGSGTG	18.3717	2.25399e-05		3	orf|0|+|410602-414046|/	91,R,K/	2|	target	0
0000_XuPing_MC115_R_6_33PER.9576.9576.2.0.dta	2	0	KFAAAEAEAANAPVSNGSS	19.1103	2.25489e-05		3	orf|0|-|3903427-3904921|/	452,E,R/	1|	target	0
0000_XuPing_MC115_R_7_33PER.22076.22076.3.0.dta	3	0	KAIGEDDHLVGLVLENK	23.479	2.25828e-05		3	orf|0|-|1607371-1609462|/	579,V,R/	1|	target	1
0000_XuPing_MC115_R_7_33PER.7534.7534.2.0.dta	2	0	KVTLETGDHPDPDAG	18.38	2.25986e-05		3	orf|0|-|5170306-5171848|/	195,S,R/	2|	target	0
0000_XuPing_MC115_R_13_33PER.26419.26419.2.0.dta	2	0	RLIASTGDSVTTYGEPWNMN	17.273	2.26235e-05		3	orf|0|+|599983-600736|/orf|0|+|1038889-1039552|/orf|0|+|6124589-6125408|/orf|0|-|5564611-5565325|/	231,A,-/201,A,-/253,A,-/218,A,-/	2|	target	0
0000_XuPing_MC115_R_4_33PER.7419.7419.4.0.dta	4	0	KMNTGGVHGSALGADEVAATK	25.4826	2.2628e-05	2,Oxidation[M];	3	orf|0|-|3177578-3179669|/	276,N,K/	2|0|	target	1
0000_XuPing_MC115_R_10_33PER.39599.39599.3.0.dta	3	0	KNTDIEIVAVNDLTDNATLAHLL	20.6349	2.26529e-05		3	orf|0|+|3157283-3158345|/	42,G,K/	1|	target	0
0000_XuPing_MC115_R_7_33PER.26596.26596.2.0.dta	2	0	KVGAFPISIDSAELDGKA	20.0065	2.26574e-05		3	orf|0|+|5950407-5951916|/	244,V,R/	2|	target	1
0000_XuPing_MC115_R_11_33PER.37109.37109.2.0.dta	2	0	RALATNADEPAIDDPFAAPLV	15.201	2.26733e-05		3	orf|0|-|1574204-1575125|/	28,A,R/	1|	target	0
0000_XuPing_MC115_R_13_33PER.27494.27494.4.1.dta	4	0	RFGGSEAHEHGIVDATAHEGAVTLAATSLL	13.9257	2.27232e-05		3	orf|0|+|6612661-6613594|/	252,R,R/	2|	target	0
0000_XuPing_MC115_R_2_33PER.9022.9022.2.0.dta	2	0	KQDLLDTGEEGSDN	21.8094	2.27255e-05		3	orf|0|+|5147927-5151707|/	652,A,R/	1|	target	0
0000_XuPing_MC115_R_13_33PER.21837.21837.4.0.dta	4	0	RIVAAATESHPAFSASYDLVTDETGATK	18.8872	2.27642e-05		3	orf|0|-|6396146-6397601|/	331,G,R/	1|	target	1
0000_XuPing_MC115_R_13_33PER.38298.38298.3.0.dta	3	0	RQTLIALVDGTGLDEHESPGEATLQVIEG	18.7915	2.27824e-05		3	orf|0|-|5792854-5793310|/	75,L,R/	1|	target	0
0000_XuPing_MC115_R_13_33PER.38352.38352.3.0.dta	3	0	RLHQGVDGEVVTWVHELEFG	17.0831	2.27824e-05		3	orf|0|+|1949747-1950425|/	122,A,R/	2|	target	0
0000_XuPing_MC115_R_12_33PER.31173.31173.2.0.dta	2	0	RAGIPVVAHIGFTPQSVNGLGGF	22.1801	2.2812e-05		3	orf|0|+|4386730-4387600|/	155,S,R/	1|	target	0
0000_XuPing_MC115_R_2_33PER.13870.13870.2.0.dta	2	0	KATADAADIVAVTPVDSKG	16.2064	2.28143e-05		3	orf|0|+|3243179-3246437|/	382,D,R/	2|	target	1
0000_XuPing_MC115_R_9_33PER.10666.10666.2.0.dta	2	0	RPAGEDDGANGGSGPFPAA	17.337	2.28257e-05		3	orf|0|+|496-1690|/	364,L,K/	1|	target	0
0000_XuPing_MC115_R_13_33PER.31967.31967.3.0.dta	3	0	RVPLIGSTITHPVQGEAAAGVVML	15.0763	2.28943e-05		3	orf|0|+|1564855-1565530|/	108,F,R/	1|	target	0
0000_XuPing_MC115_R_13_33PER.34619.34619.2.0.dta	2	0	RPLVNDPVYGSQLVTQLVN	16.9332	2.29172e-05		3	orf|0|+|1498534-1499167|/	64,K,K/	1|	target	0
0000_XuPing_MC115_R_9_33PER.20037.20037.2.0.dta	2	0	KPHHGVAVVLSDGSFI	15.9394	2.29172e-05		3	orf|0|-|6116403-6117627|/	167,P,R/	2|	target	0
0000_XuPing_MC115_R_13_33PER.33712.33712.2.0.dta	2	0	RLPELSVETVNISYSSGADGI	20.2026	2.29792e-05		3	orf|0|-|6396146-6397601|/	435,V,K/	1|	target	0
0000_XuPing_MC115_R_8_33PER.25367.25367.2.0.dta	2	0	RADSVPNLEIETGEIVGAGHASATG	20.7342	2.30137e-05		3	orf|0|+|3198228-3199917|/	477,A,R/	1|	target	0
0000_XuPing_MC115_R_10_33PER.21222.21222.3.0.dta	3	0	RAGVITPVSACSSGSEAIAHAW	20.404	2.30321e-05	11,Carbamidomethyl[C];	3	orf|0|+|4413349-4414615|/	166,A,R/	1|0|	target	0
0000_XuPing_MC115_R_7_33PER.16832.16832.2.0.dta	2	0	RQEGSIAQAEADTAIASANQ	20.3378	2.30344e-05		3	orf|0|-|1609166-1610768|/	226,A,K/	2|	target	0
0000_XuPing_MC115_R_12_33PER.21664.21664.3.0.dta	3	0	RMEDVDAVQLEGPVKTVVVGDETHQA	23.9937	2.31869e-05		3	orf|0|+|6976992-6977958|/	92,L,R/	1|	target	1
0000_XuPing_MC115_R_12_33PER.10856.10856.2.0.dta	2	0	RQAITAAGSGCAASIDAE	17.8341	2.31939e-05	11,Carbamidomethyl[C];	3	orf|0|+|6976992-6977958|/	297,Y,R/	1|0|	target	0
0000_XuPing_MC115_R_7_33PER.5244.5244.2.0.dta	2	0	KATAEYSGDHTSSI	20.4421	2.31939e-05		3	orf|0|+|1759454-1760948|/	128,G,R/	2|	target	0
0000_XuPing_MC115_R_9_33PER.32776.32776.2.0.dta	2	0	REVTVESMIPVVNHAINESY	14.2871	2.32055e-05		3	orf|0|-|6307575-6308934|/	433,P,-/	2|	target	0
0000_XuPing_MC115_R_11_33PER.33023.33023.2.0.dta	2	0	RFPLPVIPAPGDPTPAA	16.4014	2.33031e-05		3	orf|0|+|702134-704168|/	497,A,R/	1|	target	0
0000_XuPing_MC115_R_13_33PER.8361.8361.2.0.dta	2	0	KETEVLEVDDNGNPK	19.5857	2.33661e-05		3	orf|0|-|4334665-4335193|/	66,Y,K/	2|	target	1
0000_XuPing_MC115_R_13_33PER.40889.40889.3.0.dta	3	0	RDIADTTDITMLIVTHEMHFA	22.035	2.33848e-05		3	orf|0|+|5448467-5449274|/	204,L,R/	1|	target	0
0000_XuPing_MC115_R_10_33PER.23096.23096.2.0.dta	2	0	RTPQVVIEDSEIFAAHEGG	17.0561	2.33872e-05		3	orf|0|-|5155972-5157166|/	14,V,K/	2|	target	0
0000_XuPing_MC115_R_10_33PER.33911.33911.3.0.dta	3	0	RTSDPDIYAVGDIAAAQHPLFGV	19.8044	2.34504e-05		3	orf|0|+|3656873-3658106|/	270,L,R/	1|	target	0
0000_XuPing_MC115_R_13_33PER.28370.28370.3.0.dta	3	0	RLTYGAQDLSQHDSGAYTGEISGAFLA	15.2301	2.34574e-05		3	orf|0|+|3159580-3160366|/	63,L,K/	2|	target	0
0000_XuPing_MC115_R_1_33PER.10016.10016.2.0.dta	2	0	RSDTPIGVDVEGHG	18.714	2.35138e-05		3	orf|0|+|458074-465868|/	908,N,R/	1|	target	0
0000_XuPing_MC115_R_11_33PER.25785.25785.3.0.dta	3	0	RTDPDGTEAVLVDATLGAGGHSE	16.6117	2.35279e-05		3	orf|0|-|4319224-4320475|/	117,T,R/	1|	target	0
0000_XuPing_MC115_R_13_33PER.29804.29804.2.0.dta	2	0	KLFGSVTAADVVNAIK	22.0058	2.35491e-05		3	orf|0|-|6941651-6942122|/	95,G,K/	1|	target	1
0000_XuPing_MC115_R_8_33PER.22586.22586.2.0.dta	2	0	RIANGSGVTVSEVNQLVD	13.5514	2.37715e-05		3	orf|0|+|2514608-2516183|/	413,L,R/	1|	target	0
0000_XuPing_MC115_R_10_33PER.22661.22661.2.0.dta	2	0	RFAVVIGTGLGGGE	18.8363	2.38167e-05		3	orf|0|+|4413349-4414615|/	112,D,K/	2|	target	0
0000_XuPing_MC115_R_10_33PER.41283.41283.3.0.dta	3	0	KAGITLSDENFAGLLTEAIQHAT	21.7503	2.38453e-05		3	orf|0|+|6259094-6260135|/	277,S,R/	2|	target	0
0000_XuPing_MC115_R_3_33PER.19818.19818.3.0.dta	3	0	RVLQYVNSVDCHVCDGSGL	19.1377	2.38644e-05	11,Carbamidomethyl[C];14,Carbamidomethyl[C];	3	orf|0|-|6853699-6856231|/	271,R,R/	2|0|0|	target	0
0000_XuPing_MC115_R_11_33PER.41078.41078.2.0.dta	2	0	RYLGDPSFEPLWAELNE	14.931	2.38882e-05		3	orf|0|+|4114834-4115884|/	164,G,R/	1|	target	0
0000_XuPing_MC115_R_7_33PER.21925.21925.3.0.dta	3	0	RAVHADGSSINVAGTLSGPQLVE	16.5648	2.39121e-05		3	orf|0|+|2460441-2462034|/	417,V,K/	1|	target	0
0000_XuPing_MC115_R_8_33PER.16170.16170.2.0.dta	2	0	KEAAVVGVPDDDLGQ	14.8752	2.39289e-05		3	orf|0|-|5213198-5214611|/	401,V,R/	1|	target	0
0000_XuPing_MC115_R_12_33PER.17664.17664.2.0.dta	2	0	KIDWHTDLNDPHV	17.7571	2.39504e-05		3	orf|0|-|1886080-1886974|/	59,V,R/	1|	target	0
0000_XuPing_MC115_R_13_33PER.38790.38790.3.0.dta	3	0	RDTVQAHLAALDLVYNGVIEDT	15.926	2.39552e-05		3	orf|0|-|6532903-6533509|/	117,E,R/	1|	target	0
0000_XuPing_MC115_R_13_33PER.4174.4174.4.0.dta	4	0	RHIDAATGSGSEPAAESGAEPHAG	19.403	2.39744e-05		3	orf|0|+|2833533-2834556|/	317,A,-/	2|	target	0
0000_XuPing_MC115_R_11_33PER.19955.19955.3.0.dta	3	0	KVPAVLYGHGTDPQHLELNA	16.4847	2.40272e-05		3	orf|0|+|5514081-5514849|/	72,G,R/	1|	target	0
0000_XuPing_MC115_R_12_33PER.17265.17265.2.0.dta	2	0	KGVDLTVNSGETHALMGPNGSG	21.2279	2.40392e-05		3	orf|0|+|3199895-3200690|/	33,L,K/	1|	target	0
0000_XuPing_MC115_R_8_33PER.9663.9663.3.0.dta	3	0	RAYHGGTDTAINLTGDPR	17.3332	2.41863e-05		3	orf|0|+|2531167-2532928|/	281,Y,R/	1|	target	1
0000_XuPing_MC115_R_10_33PER.7632.7632.2.0.dta	2	0	RGDAYPAQLSGGQQQ	19.882	2.41984e-05		3	orf|0|+|3129141-3130134|/	130,G,R/	1|	target	0
0000_XuPing_MC115_R_4_33PER.10072.10072.3.0.dta	3	0	KIGETHDGASTTDWMEQEQE	20.6583	2.42493e-05	15,Oxidation[M];	3	orf|0|+|1499207-1501343|/	52,Y,R/	2|0|	target	0
0000_XuPing_MC115_R_10_33PER.22397.22397.3.1.dta	3	0	RLMGAGITSDAFHMVAPAADGL	21.4848	2.42662e-05	3,Oxidation[M];14,Oxidation[M];	3	orf|0|+|4413349-4414615|/	269,A,R/	2|0|0|	target	0
0000_XuPing_MC115_R_13_33PER.39350.39350.3.0.dta	3	0	RADADFMIWTHADNVEALQSTYSDF	17.0409	2.42808e-05		3	orf|0|+|2849243-2849960|/	70,L,R/	1|	target	0
0000_XuPing_MC115_R_12_33PER.6026.6026.3.0.dta	3	0	RSAGAHPYLTTPEHTEHA	19.3784	2.42832e-05		3	orf|0|-|1604011-1604950|/	177,A,R/	1|	target	0
0000_XuPing_MC115_R_7_33PER.15268.15268.2.0.dta	2	0	KDSTVIVDGGGTAEAIAD	18.6235	2.4327e-05		3	orf|0|+|1671580-1673209|/	327,N,R/	2|	target	0
0000_XuPing_MC115_R_11_33PER.21872.21872.2.0.dta	2	0	RVALGIGTGDSSL	17.7933	2.43513e-05		3	orf|0|+|2536129-2537230|/	124,G,R/	1|	target	0
0000_XuPing_MC115_R_11_33PER.22591.22591.3.0.dta	3	0	KAPTVSIPHTAVVPAAGLGT	14.2338	2.43732e-05		3	orf|0|-|5553592-5554516|/	6,S,R/	1|	target	0
0000_XuPing_MC115_R_10_33PER.16860.16860.2.0.dta	2	0	RLHHVSTDEVYGDLELDNPA	16.1691	2.44954e-05		3	orf|0|-|1602989-1604183|/	180,V,R/	1|	target	0
0000_XuPing_MC115_R_13_33PER.37888.37888.2.0.dta	2	0	KEVTVLSLAEIGVEPDEVGVANAGS	18.2773	2.44954e-05		3	orf|0|+|2432544-2433396|/	222,K,K/	1|	target	0
0000_XuPing_MC115_R_9_33PER.35596.35596.3.0.dta	3	0	KVAEFLENHPDVSSVNYAGLPSSPWYELG	20.0838	2.45126e-05		3	orf|0|-|1746780-1748343|/	384,Q,R/	1|	target	0
0000_XuPing_MC115_R_6_33PER.21992.21992.3.0.dta	3	0	RHDVTAAGLTTLTGDTFDD	18.5417	2.45838e-05		3	orf|0|+|699592-701179|/	480,T,R/	1|	target	0
0000_XuPing_MC115_R_13_33PER.25306.25306.2.0.dta	2	0	KLEIDLSGLSEADVK	21.9889	2.46354e-05		3	orf|0|+|2502200-2502620|/	88,E,R/	1|	target	1
0000_XuPing_MC115_R_9_33PER.7536.7536.2.0.dta	2	0	RHYAHVDAPGHADYI	19.2152	2.46625e-05		3	orf|0|+|1501402-1502623|/	87,K,K/	2|	target	0
0000_XuPing_MC115_R_13_33PER.39190.39190.3.0.dta	3	0	RNALNTAVIGGVDLVVSVGGTGVTPRDVTPEAT	20.568	2.46724e-05		3	orf|0|-|5565969-5566632|/	113,I,R/	1|	target	1
0000_XuPing_MC115_R_13_33PER.12534.12534.3.0.dta	3	0	KVAVTAEVLEHTKGP	21.8596	2.46798e-05		3	orf|0|-|4709435-4710002|/	142,A,K/	1|	target	1
0000_XuPing_MC115_R_13_33PER.44225.44225.3.0.dta	3	0	KLTGSAPEHVIDVVDLGAGLLGWGDP	18.0571	2.46946e-05		3	orf|0|-|2865925-2866570|/	79,E,K/	1|	target	0
0000_XuPing_MC115_R_13_33PER.13767.13767.2.0.dta	2	0	KALWTQEPAEYHG	19.2164	2.47515e-05		3	orf|0|+|2077351-2078419|/	223,I,K/	2|	target	0
0000_XuPing_MC115_R_12_33PER.21495.21495.4.0.dta	4	0	RYSCDQGVTIAADIHALGGEQDH	19.0017	2.47639e-05	4,Carbamidomethyl[C];	3	orf|0|-|4599537-4600320|/	193,N,R/	1|0|	target	0
0000_XuPing_MC115_R_10_33PER.19367.19367.3.0.dta	3	0	RYPDPLPAWDLTHVHAH	21.6293	2.47886e-05		3	orf|0|+|6115190-6116348|/	369,L,-/	1|	target	0
0000_XuPing_MC115_R_6_33PER.15041.15041.2.0.dta	2	0	KDETTIVEGAGDAEAIQG	19.1919	2.48532e-05		3	orf|0|+|965428-967165|/	362,T,R/	2|	target	0
0000_XuPing_MC115_R_13_33PER.30374.30374.2.0.dta	2	0	RLIEHVDDLTDGLTEEVSSY	17.2863	2.48731e-05		3	orf|0|+|972100-973429|/	288,T,R/	1|	target	0
0000_XuPing_MC115_R_12_33PER.23474.23474.2.0.dta	2	0	KTVFVEVDEDTSAYDTGHIEGAV	23.615	2.4883e-05		3	orf|0|+|5859674-5860541|/	32,P,K/	2|	target	0
0000_XuPing_MC115_R_10_33PER.30910.30910.2.0.dta	2	0	KYYADTIEVSDAEPVDVVKVL	19.0494	2.49403e-05		3	orf|0|+|6950234-6951377|/	123,G,K/	2|	target	1
0000_XuPing_MC115_R_12_33PER.24643.24643.3.0.dta	3	0	KRAADLPPAVGVLVEYQAGDADKG	21.7688	2.49902e-05		3	orf|0|+|2605830-2606670|/	154,H,K/	1|	target	2
0000_XuPing_MC115_R_7_33PER.5207.5207.3.0.dta	3	0	RELHPDVNPDEEAQH	18.6845	2.49952e-05		3	orf|0|-|4581100-4582285|/	42,A,R/	1|	target	0
0000_XuPing_MC115_R_9_33PER.35985.35985.2.0.dta	2	0	KPFLMPVEDVFTITG	20.8325	2.50027e-05	5,Oxidation[M];	3	orf|0|+|1501402-1502623|/	220,D,R/	1|0|	target	0
0000_XuPing_MC115_R_8_33PER.28291.28291.3.0.dta	3	0	RAIDLADAVGEEMGAPASLAAGPQV	16.6034	2.50177e-05	13,Oxidation[M];	3	orf|0|+|528500-529964|/	92,K,R/	1|0|	target	0
0000_XuPing_MC115_R_7_33PER.26832.26832.2.0.dta	2	0	KEVTVETAVLCDLCHG	20.2395	2.50929e-05	11,Carbamidomethyl[C];14,Carbamidomethyl[C];	3	orf|0|-|4581100-4582285|/	144,T,K/	1|0|0|	target	0
0000_XuPing_MC115_R_10_33PER.37110.37110.2.0.dta	2	0	KITGEEDIFSHTDLWDF	16.9926	2.5103e-05		3	orf|0|+|5497264-5498992|/	475,S,R/	2|	target	0
0000_XuPing_MC115_R_10_33PER.30648.30648.3.0.dta	3	0	KYAINNSFGFGGHNVALAFG	13.1039	2.51055e-05		3	orf|0|+|4413349-4414615|/orf|0|+|4414530-4415898|/	400,Y,R/434,Y,K/	2|	target	0
0000_XuPing_MC115_R_7_33PER.24403.24403.3.0.dta	3	0	RVDGDPSGVFVTDHFGAPGAETGVD	16.3118	2.5113e-05		3	orf|0|-|2675745-2677620|/	445,Y,R/	2|	target	0
0000_XuPing_MC115_R_8_33PER.24894.24894.3.0.dta	3	0	KAQALAEAGADLLVIDTAHGHQA	17.2149	2.51708e-05		3	orf|0|+|3694318-3695788|/	241,A,K/	1|	target	0
0000_XuPing_MC115_R_13_33PER.35718.35718.3.0.dta	3	0	AAPGAAAGGAAEAAEEQSEFDVILEGAGEK	23.4532	2.52036e-05		1	orf|0|+|1459267-1459678|/	50,A,K/	2|	target	1
0000_XuPing_MC115_R_12_33PER.11852.11852.2.0.dta	2	0	RAEAAAETASEAAAETAEPVK	17.6671	2.52212e-05		3	orf|0|+|1003093-1003876|/	201,K,K/	1|	target	1
0000_XuPing_MC115_R_13_33PER.34345.34345.2.0.dta	2	0	RLISIIDDCAQHLGQAAYL	16.6881	2.52692e-05	9,Carbamidomethyl[C];	3	orf|0|+|972100-973429|/	418,A,R/	1|0|	target	0
0000_XuPing_MC115_R_3_33PER.19826.19826.3.0.dta	3	0	RVLQYVNSVDCHVCDGSGL	19.59	2.53147e-05	11,Carbamidomethyl[C];14,Carbamidomethyl[C];	3	orf|0|-|6853699-6856231|/	271,R,R/	1|0|0|	target	0
0000_XuPing_MC115_R_13_33PER.33214.33214.3.0.dta	3	0	RGIPVVLISHDMPHVFEVSD	19.0296	2.53274e-05		3	orf|0|-|6849167-6850874|/	507,D,R/	2|	target	0
0000_XuPing_MC115_R_7_33PER.12973.12973.2.0.dta	2	0	KTDALLAEHGSEGKFV	18.6556	2.53984e-05		3	orf|0|+|3692261-3694337|/	251,A,R/	2|	target	1
0000_XuPing_MC115_R_10_33PER.18210.18210.2.0.dta	2	0	RLADETGGHYLDQFTNAE	15.3111	2.5406e-05		3	orf|0|+|6270448-6272086|/	329,Q,R/	2|	target	0
0000_XuPing_MC115_R_12_33PER.12017.12017.3.0.dta	3	0	KVAVQATTVQETDELPARS	18.1298	2.54085e-05		3	orf|0|+|3318532-3319459|/	175,K,K/	1|	target	1
0000_XuPing_MC115_R_11_33PER.18750.18750.2.0.dta	2	0	RDHIPLMIGGSGE	17.4285	2.54518e-05		3	orf|0|+|3682860-3683934|/	221,F,K/	1|	target	0
0000_XuPing_MC115_R_10_33PER.25754.25754.2.0.dta	2	0	RVFDDQVTQWTAEAEETE	19.5538	2.55129e-05		3	orf|0|-|2205245-2206880|/	174,D,R/	1|	target	0
0000_XuPing_MC115_R_1_33PER.15255.15255.2.0.dta	2	0	KDAAPVAAVSSADLCT	16.8405	2.55436e-05	15,Carbamidomethyl[C];	3	orf|0|+|447896-458192|/	2050,L,R/	1|0|	target	0
0000_XuPing_MC115_R_4_33PER.31308.31308.3.0.dta	3	0	KDLHTGELYDDTITGIGAGGIWAADN	18.0407	2.55614e-05		3	orf|0|-|5904879-5907813|/	434,F,R/	2|	target	0
0000_XuPing_MC115_R_13_33PER.39235.39235.2.0.dta	2	0	KGVDDEVISSALADLDPAAE	17.1311	2.56229e-05		3	orf|0|+|2793404-2793980|/	110,K,R/	2|	target	0
0000_XuPing_MC115_R_10_33PER.12722.12722.2.0.dta	2	0	RIVDGEMYGCGTSDM	18.0556	2.5628e-05	10,Carbamidomethyl[C];	3	orf|0|-|5204868-5205957|/	90,S,K/	2|0|	target	0
0000_XuPing_MC115_R_10_33PER.13325.13325.3.0.dta	3	0	RDALLVSSGANTVTANHPDMAE	18.5438	2.56536e-05		3	orf|0|-|6221177-6222401|/	335,F,K/	2|	target	0
0000_XuPing_MC115_R_10_33PER.35675.35675.2.0.dta	2	0	RAVAAQSEGVLAEEIIPVPV	12.7999	2.56896e-05		3	orf|0|+|2287130-2288447|/	222,Q,R/	2|	target	0
0000_XuPing_MC115_R_8_33PER.18456.18456.3.0.dta	3	0	RQSLVSQVSHPLQGCY	17.1887	2.56921e-05	15,Carbamidomethyl[C];	3	orf|0|+|1048154-1049546|/	182,H,R/	1|0|	target	0
0000_XuPing_MC115_R_8_33PER.12164.12164.3.0.dta	3	0	KHVIIIGGGDTGADCLGTSH	18.4026	2.56947e-05	15,Carbamidomethyl[C];	3	orf|0|-|6520716-6522279|/	320,D,R/	1|0|	target	0
0000_XuPing_MC115_R_8_33PER.35427.35427.2.0.dta	2	0	KLDVLSSLETVPVCVGYTVDGK	16.8165	2.56998e-05	14,Carbamidomethyl[C];	3	orf|0|+|844208-845516|/	335,T,R/	1|0|	target	1
0000_XuPing_MC115_R_13_33PER.16644.16644.2.0.dta	2	0	RSAVEAAEADPDVHAVVVTGAG	15.0665	2.57024e-05		3	orf|0|+|4799396-4800206|/	56,L,K/	2|	target	0
0000_XuPing_MC115_R_2_33PER.9684.9684.2.0.dta	2	0	RTGDPVPIVAADGSQH	16.6398	2.57333e-05		3	orf|0|-|779390-781181|/	57,E,R/	2|	target	0
0000_XuPing_MC115_R_11_33PER.14077.14077.2.0.dta	2	0	KAADALPIEQVAK	19.8744	2.57384e-05		3	orf|0|+|860558-861575|/	272,E,R/	1|	target	1
0000_XuPing_MC115_R_8_33PER.13019.13019.2.0.dta	2	0	KTATLENAPNELSGAVGHEHS	19.7556	2.57384e-05		3	orf|0|-|6116403-6117627|/	387,T,-/	2|	target	0
0000_XuPing_MC115_R_12_33PER.19650.19650.2.0.dta	2	0	REIGDAVGLTSTSSVAHQL	15.286	2.57436e-05		3	orf|0|-|2812676-2813939|/	234,I,R/	1|	target	0
0000_XuPing_MC115_R_7_33PER.16426.16426.2.0.dta	2	0	KDSTVIVDGGGTAEAIAD	17.7613	2.57461e-05		3	orf|0|+|1671580-1673209|/	327,N,R/	2|	target	0
0000_XuPing_MC115_R_10_33PER.32568.32568.2.0.dta	2	0	RPADIYLLDEPLSHLDA	18.9391	2.58287e-05		3	orf|0|+|3349519-3351547|/	459,V,K/	2|	target	0
0000_XuPing_MC115_R_12_33PER.25887.25887.2.0.dta	2	0	RIASPDGVAFVSIEGDGPDAVC	16.4383	2.58959e-05	22,Carbamidomethyl[C];	3	orf|0|+|2465636-2466443|/	14,G,K/	1|0|	target	0
0000_XuPing_MC115_R_10_33PER.34509.34509.3.0.dta	3	0	KAAPVGLFVETFGSETVDPAKIE	24.3471	2.58985e-05		3	orf|0|+|3127764-3128991|/	330,G,K/	1|	target	1
0000_XuPing_MC115_R_1_33PER.32675.32675.3.0.dta	3	0	RPSQIDLDDADVKDFVAEISE	17.6333	2.59063e-05		3	orf|0|-|4853048-4862321|/	1505,I,R/	2|	target	1
0000_XuPing_MC115_R_13_33PER.17619.17619.2.0.dta	2	0	KVVIADLQADKGEALA	19.2734	2.5914e-05		3	orf|0|+|242417-243395|/	98,A,K/	1|	target	1
0000_XuPing_MC115_R_11_33PER.39304.39304.3.0.dta	3	0	KYVAPIAFNIVPLAGNYVDDGSGETDEDQKL	19.0046	2.59192e-05		3	orf|0|-|6320516-6321689|/	243,N,R/	1|	target	1
0000_XuPing_MC115_R_13_33PER.37013.37013.3.0.dta	3	0	RLASGLLDTVDTGDTPYVLEVTSPGVDRPLTTE	19.2248	2.59218e-05		3	orf|0|+|2705544-2706279|/	130,S,K/	1|	target	1
0000_XuPing_MC115_R_2_33PER.19326.19326.3.0.dta	3	0	RTFHQGGVTGGADIVGGLP	12.474	2.59919e-05		3	orf|0|+|1465190-1469177|/	1023,M,R/	2|	target	0
0000_XuPing_MC115_R_13_33PER.39708.39708.3.0.dta	3	0	KIDLGEPTPETHVAGVIVGAVAPVDDVSTLM	19.6762	2.60465e-05		3	orf|0|+|3626961-3627591|/	97,E,R/	1|	target	0
0000_XuPing_MC115_R_12_33PER.21555.21555.2.0.dta	2	0	RVFVEPQQGATYSDQLAVAQAAE	17.492	2.61039e-05		3	orf|0|-|790632-791697|/	48,F,R/	1|	target	0
0000_XuPing_MC115_R_13_33PER.12288.12288.3.0.dta	3	0	KSDYPDGVVDHERPLAP	22.6255	2.61039e-05		3	orf|0|+|5102454-5103948|/	342,A,R/	1|	target	1
0000_XuPing_MC115_R_8_33PER.35944.35944.3.0.dta	3	0	KGVNSGYVPLGGVAISPEIYETFAH	18.3974	2.61039e-05		3	orf|0|+|2531167-2532928|/	418,A,R/	1|	target	0
0000_XuPing_MC115_R_8_33PER.36794.36794.3.0.dta	3	0	RDQILPHEDSDAAAVLEQVFAQ	13.6865	2.61692e-05		3	orf|0|+|1827612-1829034|/	216,S,R/	1|	target	0
0000_XuPing_MC115_R_13_33PER.42504.42504.2.0.dta	2	0	KLGLVGLINTLAQEGA	17.4585	2.61876e-05		3	orf|0|+|120152-121112|/	199,A,K/	2|	target	0
0000_XuPing_MC115_R_13_33PER.40239.40239.2.0.dta	2	0	KAFVTLGGTPLLEHALSGL	22.8635	2.62426e-05		3	orf|0|-|6140384-6141053|/	22,P,R/	2|	target	0
0000_XuPing_MC115_R_8_33PER.11759.11759.3.0.dta	3	0	RNGGFVDASLTHGAENG	16.8613	2.62531e-05		3	orf|0|-|3728491-3729955|/	102,G,K/	1|	target	0
0000_XuPing_MC115_R_8_33PER.12974.12974.4.0.dta	4	0	KTATLENAPNELSGAVGHEHS	17.1183	2.62689e-05		3	orf|0|-|6116403-6117627|/	387,T,-/	1|	target	0
0000_XuPing_MC115_R_5_33PER.22793.22793.2.0.dta	2	0	RAVPVAGDAVDAVAHVSCGQVA	22.2959	2.63136e-05	18,Carbamidomethyl[C];	3	orf|0|-|3532166-3534032|/	387,G,R/	2|0|	target	0
0000_XuPing_MC115_R_10_33PER.21023.21023.2.0.dta	2	0	RVEDVLSPVAAGPNLD	17.7614	2.63741e-05		3	orf|0|-|4397200-4398874|/	299,L,K/	2|	target	0
0000_XuPing_MC115_R_4_33PER.31830.31830.3.0.dta	3	0	KDAPIISDAEFDKLL	20.2031	2.63953e-05		3	orf|0|+|2443200-2445312|/	44,V,R/	2|	target	1
0000_XuPing_MC115_R_5_33PER.16610.16610.2.0.dta	2	0	RDLITEAAASGAADGTDEQ	21.3205	2.64005e-05		3	orf|0|-|262546-265378|/	346,I,R/	1|	target	0
0000_XuPing_MC115_R_11_33PER.26414.26414.2.0.dta	2	0	KVGPVTVDQAAEADGPLAPGEI	15.0043	2.64058e-05		3	orf|0|+|3137905-3138850|/	246,V,R/	1|	target	0
0000_XuPing_MC115_R_11_33PER.20609.20609.2.0.dta	2	0	KFSEQLLADHLQ	18.4922	2.64322e-05		3	orf|0|-|4354445-4355441|/	26,G,K/	1|	target	0
0000_XuPing_MC115_R_12_33PER.32676.32676.2.0.dta	2	0	KPGMTLLDVGCGWGGALE	19.4474	2.64349e-05	11,Carbamidomethyl[C];	3	orf|0|+|997529-998522|/	106,L,R/	1|0|	target	0
0000_XuPing_MC115_R_8_33PER.18737.18737.3.0.dta	3	0	RVNPAGDDAHVLVTTNEGF	15.3182	2.64746e-05		3	orf|0|-|6116403-6117627|/	87,L,R/	1|	target	0
0000_XuPing_MC115_R_13_33PER.19782.19782.2.0.dta	2	0	RVMTIAGTDSGGGAGIQADL	20.0219	2.65116e-05	3,Oxidation[M];	3	orf|0|-|910495-911602|/	105,T,R/	2|0|	target	0
0000_XuPing_MC115_R_1_33PER.9517.9517.2.0.dta	2	0	REEMSGAADESDDEAPAGTI	17.5582	2.65461e-05	4,Oxidation[M];	3	orf|0|-|4853048-4862321|/	2414,A,R/	1|0|	target	0
0000_XuPing_MC115_R_2_33PER.9716.9716.2.0.dta	2	0	RTGDPVPIVAADGSQH	19.4726	2.6594e-05		3	orf|0|-|779390-781181|/	57,E,R/	1|	target	0
0000_XuPing_MC115_R_12_33PER.6960.6960.2.0.dta	2	0	KLVCGAIHAQNA	18.4815	2.65993e-05	4,Carbamidomethyl[C];	3	orf|0|+|5294194-5294965|/	184,A,R/	1|0|	target	0
0000_XuPing_MC115_R_8_33PER.23327.23327.3.0.dta	3	0	RLVAHDGELVAVEFTDGT	13.0887	2.66845e-05		3	orf|0|-|4393186-4394884|/	246,A,R/	1|	target	0
0000_XuPing_MC115_R_7_33PER.24488.24488.2.0.dta	2	0	RTYPAGTDGPVDAATLIE	17.3138	2.66952e-05		3	orf|0|-|346386-347880|/	469,P,R/	1|	target	0
0000_XuPing_MC115_R_12_33PER.22422.22422.3.0.dta	3	0	KMIELSGTHADGAHPYLVLPEQT	15.7511	2.67299e-05		3	orf|0|+|827666-828575|/	158,P,R/	1|	target	0
0000_XuPing_MC115_R_13_33PER.34320.34320.3.0.dta	3	0	RLISIIDDCAQHLGQAAYL	16.0169	2.6746e-05	9,Carbamidomethyl[C];	3	orf|0|+|972100-973429|/	418,A,R/	2|0|	target	0
0000_XuPing_MC115_R_10_33PER.37725.37725.3.0.dta	3	0	KAEGKNTDIEIVAVNDLTDNATLAHLL	19.4141	2.67513e-05		3	orf|0|+|3157283-3158345|/	38,Q,K/	2|	target	1
0000_XuPing_MC115_R_10_33PER.39576.39576.2.0.dta	2	0	KAGVFSGDALADVDALLE	15.7546	2.67701e-05		3	orf|0|+|3118419-3119604|/	150,M,R/	1|	target	0
0000_XuPing_MC115_R_13_33PER.38460.38460.2.0.dta	2	0	KPVPNALTLELEPVVAGEM	16.759	2.67727e-05		3	orf|0|-|5340429-5341275|/	10,Q,R/	1|	target	0
0000_XuPing_MC115_R_7_33PER.4528.4528.6.2.dta	6	0	RMILTTETAVVDKPADEDEHGHGHHHGHAH	24.1408	2.67781e-05	2,Oxidation[M];	3	orf|0|+|1671580-1673209|/	513,A,-/	2|0|	target	1
0000_XuPing_MC115_R_11_33PER.24470.24470.2.0.dta	2	0	KISYDTDPELALENT	16.7736	2.67968e-05		3	orf|0|+|860558-861575|/	234,I,R/	1|	target	0
0000_XuPing_MC115_R_13_33PER.4495.4495.5.0.dta	5	0	RIGEEVPPPAAGDAGHDHDH	18.6414	2.68129e-05		3	orf|0|-|6127673-6127964|/	77,E,-/	1|	target	0
0000_XuPing_MC115_R_11_33PER.25768.25768.2.0.dta	2	0	KMTSGQGFIAALDQSGGSTP	19.7095	2.68478e-05	2,Oxidation[M];	3	orf|0|+|3570103-3571024|/	18,D,K/	1|0|	target	0
0000_XuPing_MC115_R_13_33PER.41128.41128.3.0.dta	3	0	KIDGVVHSIGFMPQSGMGINPFFDAPYEDVS	19.2876	2.68532e-05		3	orf|0|+|3225927-3227016|/	180,N,K/	2|	target	0
0000_XuPing_MC115_R_13_33PER.38548.38548.2.0.dta	2	0	RAHAVDNQPGFLGFQLL	16.8096	2.68935e-05		3	orf|0|+|6148743-6149841|/	286,H,R/	2|	target	0
0000_XuPing_MC115_R_11_33PER.39359.39359.2.0.dta	2	0	KGFAIPINDAMAVANQI	15.1186	2.69258e-05		3	orf|0|+|6353299-6355141|/	495,G,R/	1|	target	0
0000_XuPing_MC115_R_11_33PER.26694.26694.3.0.dta	3	0	RATADTQVGAQADAPADPPWSPNPL	17.8697	2.695e-05		3	orf|0|-|1719299-1720541|/	243,A,R/	1|	target	0
0000_XuPing_MC115_R_11_33PER.39884.39884.2.0.dta	2	0	KDDPLLQHVVGQLASDAFAG	15.427	2.69662e-05		3	orf|0|-|4159873-4161115|/	286,A,R/	1|	target	0
0000_XuPing_MC115_R_8_33PER.24530.24530.3.0.dta	3	0	RRPDLTIATEDHNVPTIDIDKPIADPVS	24.9307	2.69878e-05		3	orf|0|+|2469151-2470681|/	91,V,R/	1|	target	2
0000_XuPing_MC115_R_7_33PER.25197.25197.2.0.dta	2	0	KDGQPLFHDESGYAGLSDIA	17.9657	2.70526e-05		3	orf|0|+|4374819-4376337|/	310,W,R/	2|	target	0
0000_XuPing_MC115_R_7_33PER.11496.11496.2.0.dta	2	0	RISASIEDVHDETCGA	17.2141	2.70986e-05	14,Carbamidomethyl[C];	3	orf|0|-|1605889-1607368|/	270,E,K/	1|0|	target	0
0000_XuPing_MC115_R_8_33PER.27506.27506.5.0.dta	5	0	RFSAEPVPHDAIEAAVGEALTAPAPHHT	18.9158	2.7142e-05		3	orf|0|-|1903833-1905306|/	304,R,R/	1|	target	0
0000_XuPing_MC115_R_12_33PER.20254.20254.4.0.dta	4	0	RMEDVDAVQLEGPVKTVVVGDETHQA	22.0587	2.72181e-05	2,Oxidation[M];	3	orf|0|+|6976992-6977958|/	92,L,R/	1|0|	target	1
0000_XuPing_MC115_R_11_33PER.27282.27282.3.0.dta	3	0	RYHATGELLSDETIEEL	14.2472	2.72209e-05		3	orf|0|+|2462027-2463053|/	46,R,R/	1|	target	0
0000_XuPing_MC115_R_13_33PER.40907.40907.3.0.dta	3	0	RILMHQPLGGVTGSAADIAIQAEQFAVI	18.1798	2.72236e-05		3	orf|0|-|4762156-4762819|/	133,A,K/	1|	target	0
0000_XuPing_MC115_R_8_33PER.15200.15200.2.0.dta	2	0	KEVSSTEVTQAHLDQIAATDD	20.2678	2.72345e-05		3	orf|0|+|2445361-2447923|/	379,A,R/	1|	target	0
0000_XuPing_MC115_R_10_33PER.38029.38029.2.0.dta	2	0	KLNIGNPAPFGFEAPDVIM	16.001	2.72535e-05		3	orf|0|-|771599-772889|/	61,L,R/	1|	target	0
0000_XuPing_MC115_R_10_33PER.30198.30198.2.0.dta	2	0	KGYVLGPQAEDNVWSLTQEE	17.3691	2.73136e-05		3	orf|0|-|4380594-4381956|/	370,E,R/	1|	target	0
0000_XuPing_MC115_R_4_33PER.11241.11241.2.0.dta	2	0	KMNTGGVHGSALGADEVAAT	15.2512	2.73847e-05		3	orf|0|-|3177578-3179669|/	276,N,K/	1|	target	0
0000_XuPing_MC115_R_11_33PER.17905.17905.4.0.dta	4	0	KLTHEVGGLVVVDHSAAAPY	14.4008	2.73901e-05		3	orf|0|-|6419414-6420725|/	219,T,R/	1|	target	0
0000_XuPing_MC115_R_8_33PER.11734.11734.3.0.dta	3	0	RNGGFVDASLTHGAENG	17.1768	2.74697e-05		3	orf|0|-|3728491-3729955|/	102,G,K/	1|	target	0
0000_XuPing_MC115_R_10_33PER.28407.28407.2.0.dta	2	0	KVVNTVLADLGHETLDTSDY	25.5955	2.75522e-05		3	orf|0|+|3127764-3128991|/	227,E,R/	1|	target	0
0000_XuPing_MC115_R_13_33PER.15694.15694.2.0.dta	2	0	KDEAAEAPAEAAEAPAEAADAASES	16.7339	2.75605e-05		3	orf|0|+|2519781-2520270|/	138,K,-/	2|	target	0
0000_XuPing_MC115_R_10_33PER.35696.35696.3.0.dta	3	0	SVTEGHPDKICDAISDSVLDALLEQDPKS	25.9367	2.7566e-05	11,Carbamidomethyl[C];	1	orf|0|+|3127764-3128991|/	20,E,R/	2|0|	target	2
0000_XuPing_MC115_R_12_33PER.4359.4359.3.0.dta	3	0	KTMGHAGAIVSGSSGTAAAK	17.8799	2.76322e-05		3	orf|0|-|5613988-5614900|/	255,G,K/	1|	target	1
0000_XuPing_MC115_R_7_33PER.10779.10779.2.0.dta	2	0	KVDEITVTTEAGSSTQ	19.7347	2.76433e-05		3	orf|0|-|2206426-2208199|/	392,L,K/	2|	target	0
0000_XuPing_MC115_R_12_33PER.20277.20277.2.0.dta	2	0	KKDEAIAMQGQEVYDRYM	20.3778	2.76654e-05		3	orf|0|+|997529-998522|/	289,A,K/	1|	target	2
0000_XuPing_MC115_R_13_33PER.35953.35953.3.0.dta	3	0	RDNYIAAGGNNGVFNFPNNGTHNWAYWG	16.7952	2.77042e-05		3	orf|0|+|2155523-2156522|/	290,F,R/	2|	target	0
0000_XuPing_MC115_R_4_33PER.14802.14802.4.0.dta	4	0	KTGQPVLVGTHDVAESEELHE	18.8014	2.77624e-05		3	orf|0|-|3717199-3719659|/	471,H,K/	2|	target	0
0000_XuPing_MC115_R_13_33PER.35431.35431.3.0.dta	3	0	RGLGTEAPLVVDPVCASMHGDPLLHPSALDSV	23.8948	2.77707e-05	15,Carbamidomethyl[C];	3	orf|0|-|910495-911602|/	195,W,R/	2|0|	target	0
0000_XuPing_MC115_R_11_33PER.37031.37031.2.0.dta	2	0	RDPALIDSFGSVSLNPYATGPA	15.8438	2.78291e-05		3	orf|0|-|6419414-6420725|/	269,F,R/	1|	target	0
0000_XuPing_MC115_R_5_33PER.22561.22561.3.0.dta	3	0	KEIETYHNLLEGGQEDFESSGAG	17.1532	2.78597e-05		3	CON_IPI00019359.3/	448,E,K/	1|	target	0
0000_XuPing_MC115_R_8_33PER.37192.37192.3.0.dta	3	0	KLATPDTSVADLVGDIDPIKVAEG	21.8241	2.79211e-05		3	orf|0|-|5598696-5600085|/	139,E,R/	2|	target	1
0000_XuPing_MC115_R_8_33PER.3059.3059.4.0.dta	4	0	RCSPQVHGAAHDTLEHT	21.1021	2.7949e-05	2,Carbamidomethyl[C];	3	orf|0|+|1244874-1246617|/	354,L,R/	2|0|	target	0
0000_XuPing_MC115_R_13_33PER.21293.21293.4.0.dta	4	0	RHTELPIHGVQFHPESILTQGGH	23.7478	2.7977e-05		3	orf|0|+|47554-48235|/	165,V,R/	1|	target	0
0000_XuPing_MC115_R_7_33PER.11484.11484.2.0.dta	2	0	RISASIEDVHDETCGA	17.2779	2.80106e-05	14,Carbamidomethyl[C];	3	orf|0|-|1605889-1607368|/	270,E,K/	2|0|	target	0
0000_XuPing_MC115_R_13_33PER.20000.20000.3.0.dta	3	0	RTLVTHTYDWTQLTDEK	20.6852	2.80246e-05		3	orf|0|+|939745-940759|/	295,G,R/	2|	target	1
0000_XuPing_MC115_R_10_33PER.4362.4362.2.0.dta	2	0	RMSIAGQVASGSQ	23.2004	2.80835e-05	2,Oxidation[M];	3	orf|0|-|2205245-2206880|/	396,E,R/	2|0|	target	0
0000_XuPing_MC115_R_8_33PER.27576.27576.4.0.dta	4	0	KDTGLAAISEEVIGGVPAHDGPRGGITD	18.7318	2.81707e-05		3	orf|0|+|1907788-1909414|/	195,G,R/	1|	target	1
0000_XuPing_MC115_R_1_33PER.19869.19869.3.0.dta	3	0	RGPSVAVDTACSSSLVATHQGVQAL	19.1811	2.81792e-05	11,Carbamidomethyl[C];	3	orf|0|-|6456783-6462852|/	463,F,R/	1|0|	target	0
0000_XuPing_MC115_R_8_33PER.20612.20612.2.0.dta	2	0	RVEELGEAVVVIDH	16.1456	2.82497e-05		3	orf|0|+|3198228-3199917|/	308,V,R/	1|	target	0
0000_XuPing_MC115_R_13_33PER.32461.32461.2.0.dta	2	0	RVMPGTVMTAGEGEPLLWQS	16.1844	2.82751e-05		3	orf|0|+|1037797-1038292|/	145,L,-/	2|	target	0
0000_XuPing_MC115_R_4_33PER.14933.14933.2.0.dta	2	0	RVYSGVVESGSQVVNST	15.7801	2.82779e-05		3	orf|0|+|1499207-1501343|/	344,V,K/	2|	target	0
0000_XuPing_MC115_R_13_33PER.16886.16886.2.0.dta	2	0	KLGCTFVIVGHSE	21.0461	2.82893e-05	4,Carbamidomethyl[C];	3	orf|0|+|3159580-3160366|/	90,A,R/	1|0|	target	0
0000_XuPing_MC115_R_13_33PER.43223.43223.3.0.dta	3	0	RATAGGVTDDASLVEQLGTPVQIVDGDPLAF	19.5206	2.83176e-05		3	orf|0|-|6140384-6141053|/	173,A,K/	2|	target	0
0000_XuPing_MC115_R_13_33PER.18062.18062.2.2.dta	2	0	KDLVDSAPKPLLE	20.9098	2.83317e-05		3	orf|0|+|1459267-1459678|/	100,A,K/	2|	target	1
0000_XuPing_MC115_R_8_33PER.37234.37234.2.0.dta	2	0	KPVIVATQMLESMIENSRPT	18.366	2.83346e-05		3	orf|0|+|3308823-3310266|/	278,A,R/	1|	target	1
0000_XuPing_MC115_R_10_33PER.11121.11121.3.0.dta	3	0	KTATLENAPNELSGAVGHEHS	19.2432	2.83431e-05		3	orf|0|-|6116403-6117627|/	387,T,-/	2|	target	0
0000_XuPing_MC115_R_13_33PER.22907.22907.2.0.dta	2	0	RLIASTGDSVTTYGEPWNMN	18.068	2.8397e-05	19,Oxidation[M];	3	orf|0|+|599983-600736|/orf|0|+|1038889-1039552|/orf|0|+|6124589-6125408|/orf|0|-|5564611-5565325|/	231,A,-/201,A,-/253,A,-/218,A,-/	1|0|	target	0
0000_XuPing_MC115_R_7_33PER.15297.15297.2.0.dta	2	0	KDSTVIVDGGGTAEAIAD	16.4709	2.84026e-05		3	orf|0|+|1671580-1673209|/	327,N,R/	1|	target	0
0000_XuPing_MC115_R_11_33PER.41585.41585.2.0.dta	2	0	RLPIGDDWTTVTLLEGGTPLIHA	18.5865	2.84225e-05		3	orf|0|-|5052723-5054673|/	311,D,K/	1|	target	0
0000_XuPing_MC115_R_13_33PER.28185.28185.3.0.dta	3	0	RVPLIGSTITHPVQGEAAAGVVML	19.572	2.84367e-05	23,Oxidation[M];	3	orf|0|+|1564855-1565530|/	108,F,R/	2|0|	target	0
0000_XuPing_MC115_R_11_33PER.40430.40430.3.0.dta	3	0	RQAQITQEISEIVGGANALAGS	15.768	2.84595e-05		3	orf|0|-|5034140-5035064|/	285,E,K/	1|	target	0
0000_XuPing_MC115_R_12_33PER.25466.25466.2.0.dta	2	0	RLITGIEVVDEATQ	16.612	2.8525e-05		3	orf|0|-|910495-911602|/	245,V,R/	1|	target	0
0000_XuPing_MC115_R_7_33PER.15898.15898.2.0.dta	2	0	RSLVGDALGAQHGAGV	16.8768	2.86165e-05		3	orf|0|-|6607212-6609357|/	354,A,R/	1|	target	0
0000_XuPing_MC115_R_10_33PER.32569.32569.3.2.dta	3	0	RLDTVVLSTQHADGIDLEGTLTPDI	17.4326	2.86451e-05		3	orf|0|+|3127764-3128991|/	200,V,R/	2|	target	0
0000_XuPing_MC115_R_9_33PER.12080.12080.4.0.dta	4	0	KTATLENAPNELSGAVGHEHS	19.1545	2.8648e-05		3	orf|0|-|6116403-6117627|/	387,T,-/	1|	target	0
0000_XuPing_MC115_R_11_33PER.12016.12016.2.1.dta	2	0	KALLHDHLDGGL	19.4298	2.86852e-05		3	orf|0|+|1768664-1769882|/	58,P,R/	1|	target	0
0000_XuPing_MC115_R_11_33PER.40433.40433.2.0.dta	2	0	KDMVTGAVALAEFAHVVAA	16.7898	2.87398e-05		3	orf|0|+|838763-839903|/	100,V,K/	1|	target	0
0000_XuPing_MC115_R_13_33PER.27043.27043.2.0.dta	2	0	RLIASTGDSVTTYGEPWNMN	16.8291	2.87398e-05		3	orf|0|+|599983-600736|/orf|0|+|1038889-1039552|/orf|0|+|6124589-6125408|/orf|0|-|5564611-5565325|/	231,A,-/201,A,-/253,A,-/218,A,-/	2|	target	0
0000_XuPing_MC115_R_13_33PER.23306.23306.2.0.dta	2	0	KTVLQNITEGPIVAQGRP	19.0756	2.87944e-05		3	orf|0|+|6374560-6375358|/	114,H,R/	2|	target	1
0000_XuPing_MC115_R_10_33PER.13923.13923.2.0.dta	2	0	RVAITAQNHGFALEGEAGE	14.3302	2.87973e-05		3	orf|0|+|3118419-3119604|/	312,G,K/	2|	target	0
0000_XuPing_MC115_R_10_33PER.39356.39356.2.0.dta	2	0	RFVIEPLEPGFGYTLGNSL	14.8298	2.88434e-05		3	orf|0|+|1613718-1614795|/	28,S,R/	2|	target	0
0000_XuPing_MC115_R_10_33PER.23167.23167.2.0.dta	2	0	REMTADAPLMLDHLSDSA	17.4541	2.88578e-05		3	orf|0|+|3041506-3042913|/	261,V,K/	1|	target	0
0000_XuPing_MC115_R_10_33PER.23824.23824.3.0.dta	3	0	RPVPMLLGHEAAGVVETPGADLETGQ	17.3493	2.8904e-05		3	orf|0|-|148389-149610|/	104,V,R/	2|	target	0
0000_XuPing_MC115_R_13_33PER.33696.33696.2.0.dta	2	0	RLPELSVETVNISYSSGADGI	18.64	2.89098e-05		3	orf|0|-|6396146-6397601|/	435,V,K/	2|	target	0
0000_XuPing_MC115_R_13_33PER.9028.9028.3.0.dta	3	0	RAQQVATEAAALHTNAHVAS	16.5598	2.89214e-05		3	orf|0|-|1430451-1431264|/	226,D,K/	2|	target	0
0000_XuPing_MC115_R_9_33PER.26716.26716.2.0.dta	2	0	AGPITIVSDEDHLPYDRPPLS	18.5973	2.89214e-05		1	orf|0|+|1518403-1519597|/	34,Y,K/	2|	target	1
0000_XuPing_MC115_R_1_33PER.17625.17625.2.0.dta	2	0	REVLAGDLVEPEPEPEPEAKPE	19.3746	2.89677e-05		3	orf|0|-|6456783-6462852|/	726,M,K/	2|	target	1
0000_XuPing_MC115_R_13_33PER.39091.39091.3.0.dta	3	0	REALQQEFNYANVMQIPGVV	17.1363	2.89851e-05		3	orf|0|+|1562594-1563209|/	37,I,K/	1|	target	0
0000_XuPing_MC115_R_10_33PER.19811.19811.4.0.dta	4	0	RVLVGHGGVDILDPDKNKPSLI	21.4681	2.9078e-05		3	orf|0|-|5102184-5103378|/	168,T,R/	2|	target	2
0000_XuPing_MC115_R_12_33PER.17594.17594.2.0.dta	2	0	RATVGEVGNAEQSNINWG	16.8576	2.90809e-05		3	orf|0|+|1539240-1540080|/	191,C,K/	1|	target	0
0000_XuPing_MC115_R_13_33PER.39674.39674.2.0.dta	2	0	RGLDALGATIAEVGELDPNA	15.3786	2.91508e-05		3	orf|0|-|6313619-6314426|/	185,S,R/	2|	target	0
0000_XuPing_MC115_R_10_33PER.35886.35886.4.0.dta	4	0	KYGDATLVDHLAYDGLHDVFTDQPMGALTEQ	24.5493	2.91595e-05	25,Oxidation[M];	3	orf|0|-|5015427-5016678|/	157,Y,R/	1|0|	target	0
0000_XuPing_MC115_R_12_33PER.21259.21259.3.0.dta	3	0	RGLALLTDTVDKVHD	19.1842	2.9253e-05		3	orf|0|-|3807399-3808320|/	207,L,R/	1|	target	1
0000_XuPing_MC115_R_13_33PER.38378.38378.3.0.dta	3	0	KLEDLDLVSQDLLIAHAGELE	20.6296	2.92676e-05		3	orf|0|-|6532903-6533509|/	144,E,K/	1|	target	0
0000_XuPing_MC115_R_4_33PER.26411.26411.2.0.dta	2	0	RALVESGEMSGVADMSDLTD	17.1313	2.92969e-05		3	orf|0|-|530001-532155|/	282,I,R/	1|	target	0
0000_XuPing_MC115_R_13_33PER.21097.21097.3.0.dta	3	0	RAHDGDAGVDLYSAENVELAPGQ	17.3192	2.93145e-05		3	orf|0|+|2830958-2831777|/	137,T,R/	2|	target	0
0000_XuPing_MC115_R_11_33PER.3383.3383.2.0.dta	2	0	KHSEIMGTINQQ	18.7886	2.93262e-05	6,Oxidation[M];	3	orf|0|-|4299992-4300835|/	208,R,R/	1|0|	target	0
0000_XuPing_MC115_R_13_33PER.43145.43145.2.0.dta	2	0	KAMSNIAMLLEEAGSSL	21.721	2.93761e-05	8,Oxidation[M];	3	orf|0|-|1774165-1774789|/	129,E,R/	2|0|	target	0
0000_XuPing_MC115_R_13_33PER.38347.38347.3.0.dta	3	0	RIHANVPAEFTDFAAFAGSDI	17.0149	2.94437e-05		3	orf|0|+|2624155-2624845|/	189,A,R/	1|	target	0
0000_XuPing_MC115_R_11_33PER.16450.16450.2.0.dta	2	0	KLSGSGEEAEQVDPALAQA	14.9333	2.94496e-05		3	orf|0|-|5014082-5015081|/	186,G,R/	1|	target	0
0000_XuPing_MC115_R_13_33PER.39706.39706.3.1.dta	3	0	KIDLGEPTPETHVAGVIVGAVAPVDDVSTLM	17.7758	2.94879e-05		3	orf|0|+|3626961-3627591|/	97,E,R/	2|	target	0
0000_XuPing_MC115_R_12_33PER.15401.15401.2.0.dta	2	0	RDVDGLPITPKPVQ	17.1668	2.9544e-05		3	orf|0|-|1566233-1567619|/	300,F,R/	1|	target	1
0000_XuPing_MC115_R_13_33PER.25333.25333.2.0.dta	2	0	KADAVAAAVGGADPVDIPAAGAVG	15.6266	2.96624e-05		3	orf|0|-|3173222-3174170|/	276,A,R/	2|	target	0
0000_XuPing_MC115_R_13_33PER.2459.2459.4.0.dta	4	0	RSAHTVYGGHEHNL	20.5758	2.96773e-05		3	orf|0|-|5792854-5793310|/	61,G,R/	1|	target	0
0000_XuPing_MC115_R_7_33PER.21935.21935.2.0.dta	2	0	RAVHADGSSINVAGTLSGPQLVE	17.7112	2.97426e-05		3	orf|0|+|2460441-2462034|/	417,V,K/	2|	target	0
0000_XuPing_MC115_R_11_33PER.31538.31538.3.0.dta	3	0	RHDDLSGLAPAYIAVAGHDPL	17.982	2.97634e-05		3	orf|0|-|3131837-3132848|/	259,A,R/	1|	target	0
0000_XuPing_MC115_R_10_33PER.8839.8839.2.0.dta	2	0	RIGGHLVDNIDDHMT	23.6552	2.98022e-05	14,Oxidation[M];	3	orf|0|+|4413349-4414615|/	64,V,R/	1|0|	target	0
0000_XuPing_MC115_R_13_33PER.4194.4194.3.0.dta	3	0	RHIDAATGSGSEPAAESGAEPHAG	19.0678	2.98111e-05		3	orf|0|+|2833533-2834556|/	317,A,-/	2|	target	0
0000_XuPing_MC115_R_11_33PER.7556.7556.2.0.dta	2	0	KTDTTEPPPPAPEPE	14.0889	2.98171e-05		3	orf|0|-|3727715-3728405|/	128,S,K/	1|	target	0
0000_XuPing_MC115_R_10_33PER.11018.11018.4.2.dta	4	0	RVGDPIHGADADGVLHAGTA	16.3023	2.98797e-05		3	orf|0|-|5918464-5919871|/	389,P,R/	2|	target	0
0000_XuPing_MC115_R_12_33PER.14623.14623.3.0.dta	3	0	RVTNTLIAAGAGVDTHYH	17.9854	2.98947e-05		3	orf|0|-|1006377-1007181|/	90,G,K/	1|	target	0
0000_XuPing_MC115_R_13_33PER.35169.35169.4.0.dta	4	0	AEYTLPDLDYDYGALEPHISGQINELHHS	20.0254	2.99066e-05		1	orf|0|+|6496361-6496994|/	5,V,K/	1|	target	0
0000_XuPing_MC115_R_8_33PER.24015.24015.3.0.dta	3	0	RNAADLGVSVNTDHLDLLTHE	20.6153	2.99665e-05		3	orf|0|-|5056539-5058255|/	462,A,K/	1|	target	0
0000_XuPing_MC115_R_10_33PER.36379.36379.3.0.dta	3	0	RIAEDVTVAPVAELTESVTEAPAVAGPAVETA	15.7315	2.99905e-05		3	orf|0|-|6100414-6101998|/	350,Q,K/	2|	target	0
0000_XuPing_MC115_R_13_33PER.43450.43450.2.0.dta	2	0	RGGQTGADAADETFTTLAGLL	15.9299	3.01438e-05		3	orf|0|+|6322825-6323536|/	96,R,K/	2|	target	0
0000_XuPing_MC115_R_12_33PER.19322.19322.2.0.dta	2	0	KYFESVEIIELHHPH	21.278	3.01649e-05		3	orf|0|+|2745702-2746461|/	128,A,K/	2|	target	0
0000_XuPing_MC115_R_6_33PER.14357.14357.2.0.dta	2	0	KDETTIVEGAGDAEAIQG	19.7644	3.02132e-05		3	orf|0|+|965428-967165|/	362,T,R/	2|	target	0
0000_XuPing_MC115_R_11_33PER.13330.13330.4.2.dta	4	0	RIDSGLAQDDDELSEHTNDTDGYKND	19.9045	3.02768e-05		3	orf|0|+|3022539-3023100|/	161,D,-/	1|	target	1
0000_XuPing_MC115_R_12_33PER.35253.35253.3.0.dta	3	0	RVEFQSGGPGAPALYLLDGM	17.5229	3.02919e-05		3	orf|0|-|6467136-6468222|/	92,I,R/	1|	target	0
0000_XuPing_MC115_R_13_33PER.38380.38380.4.0.dta	4	0	RLHQGVDGEVVTWVHELEFG	16.062	3.0304e-05		3	orf|0|+|1949747-1950425|/	122,A,R/	2|	target	0
0000_XuPing_MC115_R_2_33PER.18631.18631.4.0.dta	4	0	RQAGFPYSQSHIESVLNENPHTT	16.0691	3.03252e-05		3	orf|0|-|4782421-4787317|/	680,L,R/	2|	target	0
0000_XuPing_MC115_R_13_33PER.15458.15458.2.0.dta	2	0	RPVAVVTGASAGIGAATA	15.2898	3.03677e-05		3	orf|0|-|1011502-1012249|/	7,D,K/	1|	target	0
0000_XuPing_MC115_R_13_33PER.44252.44252.3.0.dta	3	0	KLTGSAPEHVIDVVDLGAGLLGWGDP	15.6339	3.04011e-05		3	orf|0|-|2865925-2866570|/	79,E,K/	2|	target	0
0000_XuPing_MC115_R_10_33PER.25043.25043.3.0.dta	3	0	RALDMLLILHADHEQNCSTSTV	17.1896	3.04468e-05	17,Carbamidomethyl[C];	3	orf|0|-|5763429-5764881|/	273,V,R/	1|0|	target	0
0000_XuPing_MC115_R_10_33PER.32464.32464.4.0.dta	4	0	RIEVEPDLTVPGHPEVFVVGDLVGRD	23.2998	3.0465e-05		3	orf|0|-|3522175-3523588|/	307,G,K/	1|	target	1
0000_XuPing_MC115_R_11_33PER.40588.40588.3.0.dta	3	0	RGYDAILLGAIGDPSVPSGVLE	15.3943	3.04711e-05		3	orf|0|+|2462027-2463053|/	63,L,R/	1|	target	0
0000_XuPing_MC115_R_8_33PER.25572.25572.3.0.dta	3	0	KGIDEGATLVAGGTGRPDGLDTGYYV	18.8015	3.04772e-05		3	orf|0|+|528500-529964|/	347,Q,K/	1|	target	1
0000_XuPing_MC115_R_10_33PER.35843.35843.3.0.dta	3	0	KTHDVNSTLQQIAELTASGCDIV	18.9808	3.04955e-05	20,Carbamidomethyl[C];	3	orf|0|+|2662462-2663656|/	56,T,R/	1|0|	target	0
0000_XuPing_MC115_R_11_33PER.14868.14868.3.0.dta	3	0	KSGELTETTFTASEPGHVVPHGE	22.5522	3.05169e-05		3	orf|0|-|6116403-6117627|/	111,A,R/	1|	target	0
0000_XuPing_MC115_R_13_33PER.39901.39901.3.0.dta	3	0	RILMHQPLGGVTGSAADIAIQAEQFAVI	17.9925	3.05169e-05	4,Oxidation[M];	3	orf|0|-|4762156-4762819|/	133,A,K/	2|0|	target	0
0000_XuPing_MC115_R_13_33PER.26818.26818.2.0.dta	2	0	RLIASTGDSVTTYGEPWNMN	17.045	3.05321e-05		3	orf|0|+|599983-600736|/orf|0|+|1038889-1039552|/orf|0|+|6124589-6125408|/orf|0|-|5564611-5565325|/	231,A,-/201,A,-/253,A,-/218,A,-/	2|	target	0
0000_XuPing_MC115_R_13_33PER.25037.25037.2.0.dta	2	0	RWLAEGDIDANYFQH	17.9402	3.05352e-05		3	orf|0|+|3130900-3131755|/	91,N,K/	2|	target	0
0000_XuPing_MC115_R_10_33PER.29381.29381.4.1.dta	4	0	RSLPVFGWQDQHGHCEIVFNDV	16.0905	3.05688e-05	15,Carbamidomethyl[C];	3	orf|0|-|124642-125893|/	219,Q,R/	1|0|	target	0
0000_XuPing_MC115_R_11_33PER.27993.27993.2.0.dta	2	0	RLVLGGNNAGSGTGFGTF	19.3533	3.06024e-05		3	orf|0|+|2596367-2597276|/	35,V,K/	1|	target	0
0000_XuPing_MC115_R_10_33PER.21166.21166.2.0.dta	2	0	KLVSTVGTVESEAPAAEVEAV	16.0387	3.06331e-05		3	orf|0|-|6100414-6101998|/	382,A,K/	2|	target	0
0000_XuPing_MC115_R_12_33PER.12545.12545.3.0.dta	3	0	RVIAGAGSYDTAHSVHLA	22.4128	3.06576e-05		3	orf|0|+|2761248-2762232|/	109,A,K/	2|	target	0
0000_XuPing_MC115_R_12_33PER.31769.31769.2.0.dta	2	0	KNYDGSWTEYGSLVGAPIELGS	15.1289	3.07251e-05		3	orf|0|+|5859674-5860541|/	267,V,-/	1|	target	0
0000_XuPing_MC115_R_13_33PER.21220.21220.2.0.dta	2	0	RLTAGVAPESTTAAVDQL	17.3273	3.07282e-05		3	orf|0|+|6566319-6567624|/	409,T,R/	2|	target	0
0000_XuPing_MC115_R_10_33PER.8937.8937.2.0.dta	2	0	KILAPAHLPQEQSQ	19.3399	3.07805e-05		3	orf|0|+|5859674-5860541|/	183,G,R/	2|	target	0
0000_XuPing_MC115_R_10_33PER.21306.21306.5.0.dta	5	0	RLPHGAYVELHQPLGPVDEHGHPIPLEYAGAPLPK	22.3333	3.08205e-05		3	orf|0|+|4346927-4348607|/	465,K,R/	2|	target	1
0000_XuPing_MC115_R_8_33PER.26577.26577.2.0.dta	2	0	KEVTVETAVLCDLCHG	22.5588	3.08267e-05	11,Carbamidomethyl[C];14,Carbamidomethyl[C];	3	orf|0|-|4581100-4582285|/	144,T,K/	2|0|0|	target	0
0000_XuPing_MC115_R_13_33PER.6251.6251.3.0.dta	3	0	RLHDEHGAGGPVEWH	18.9505	3.08359e-05		3	orf|0|+|2697094-2697718|/	80,G,K/	2|	target	0
0000_XuPing_MC115_R_10_33PER.38630.38630.3.0.dta	3	0	KQVGADNVAAVVIEPVHGEGGFVVPAPGFLGALQ	22.4539	3.08513e-05		3	orf|0|+|657634-659026|/	232,N,K/	1|	target	0
0000_XuPing_MC115_R_2_33PER.9171.9171.3.0.dta	3	0	RTAEASSPATADAQTGEQAAEAPAP	17.3377	3.08606e-05		3	orf|0|-|5049476-5051531|/	97,G,R/	2|	target	0
0000_XuPing_MC115_R_10_33PER.16909.16909.3.0.dta	3	0	KPGTTTPHTEFEGQVYILSKDEGG	23.1143	3.08637e-05		3	orf|0|+|1501402-1502623|/	307,V,R/	1|	target	1
0000_XuPing_MC115_R_10_33PER.8023.8023.2.0.dta	2	0	KEAAAPNTEPEAGSALE	15.8161	3.08698e-05		3	orf|0|-|1719299-1720541|/	220,P,K/	2|	target	0
0000_XuPing_MC115_R_13_33PER.38338.38338.3.0.dta	3	0	RQTLIALVDGTGLDEHESPGEATLQVIEG	20.3456	3.09131e-05		3	orf|0|-|5792854-5793310|/	75,L,R/	2|	target	0
0000_XuPing_MC115_R_10_33PER.15537.15537.2.0.dta	2	0	RNADENTTVPGLMHV	17.9135	3.09255e-05		3	orf|0|+|6950234-6951377|/	47,Y,K/	2|	target	0
0000_XuPing_MC115_R_13_33PER.41313.41313.3.0.dta	3	0	KTGPFGGTIAHGLLTLSLLPHFTHQLY	21.5874	3.09255e-05		3	orf|0|+|2281373-2281844|/	58,A,R/	1|	target	0
0000_XuPing_MC115_R_8_33PER.24904.24904.4.0.dta	4	0	KAQALAEAGADLLVIDTAHGHQA	21.5352	3.09255e-05		3	orf|0|+|3694318-3695788|/	241,A,K/	1|	target	0
0000_XuPing_MC115_R_13_33PER.39113.39113.2.0.dta	2	0	KTDTVDVVLGLESGADDYVM	17.2661	3.09533e-05		3	orf|0|+|1950428-1951163|/	101,A,K/	1|	target	0
0000_XuPing_MC115_R_7_33PER.25211.25211.3.0.dta	3	0	KDGQPLFHDESGYAGLSDIA	13.8171	3.09781e-05		3	orf|0|+|4374819-4376337|/	310,W,R/	1|	target	0
0000_XuPing_MC115_R_13_33PER.15660.15660.2.0.dta	2	0	HIAVIGDSYTTGAAEGGQGA	20.3868	3.10153e-05		1	orf|0|-|3553733-3554468|/	53,F,K/	1|	target	0
0000_XuPing_MC115_R_10_33PER.6413.6413.3.0.dta	3	0	KPHVNIGTIGHVDHG	20.9759	3.10463e-05		3	orf|0|+|1501402-1502623|/	20,T,K/	1|	target	0
0000_XuPing_MC115_R_7_33PER.6195.6195.2.0.dta	2	0	KTDALLAEHGSEG	19.9438	3.10494e-05		3	orf|0|+|3692261-3694337|/	251,A,K/	2|	target	0
0000_XuPing_MC115_R_13_33PER.42431.42431.2.0.dta	2	0	KFVATDVTDEAGVTEALNVAESLGPV	17.595	3.11489e-05		3	orf|0|-|5282881-5283640|/	50,A,R/	1|	target	0
0000_XuPing_MC115_R_11_33PER.6737.6737.3.0.dta	3	0	RDAEVVPAHSNAAAAHDVAEG	14.5833	3.12019e-05		3	orf|0|-|6488499-6489519|/	160,L,R/	1|	target	0
0000_XuPing_MC115_R_10_33PER.10367.10367.2.0.dta	2	0	RAAVPSGASTGEHEAVEL	14.9254	3.12269e-05		3	orf|0|-|5494633-5496067|/	84,A,R/	1|	target	0
0000_XuPing_MC115_R_5_33PER.28874.28874.4.1.dta	4	0	KIVQAQIDEVVHNAIHGLDHDEE	26.3299	3.12425e-05		3	orf|0|-|4762877-4764410|/	342,E,K/	1|	target	0
0000_XuPing_MC115_R_10_33PER.17092.17092.4.1.dta	4	0	RAMETAGLDPKDIDHVNAHATATPIGDTAEANAL	21.5406	3.13364e-05	3,Oxidation[M];	3	orf|0|+|4413349-4414615|/	298,K,R/	2|0|	target	1
0000_XuPing_MC115_R_11_33PER.40049.40049.3.0.dta	3	0	RQSPVAGEDAVDAMLSTMSAPESASGTPEQVIE	16.3729	3.13395e-05		3	orf|0|-|5799701-5800748|/	277,A,K/	1|	target	0
0000_XuPing_MC115_R_10_33PER.18736.18736.2.0.dta	2	0	RTDQTTADALAATTHLAQTAD	16.578	3.13552e-05		3	orf|0|-|5125738-5126941|/	63,V,R/	2|	target	0
0000_XuPing_MC115_R_11_33PER.25069.25069.2.0.dta	2	0	KLSAAADEIGALGPGSV	16.0578	3.13552e-05		3	orf|0|-|5946837-5947716|/	57,D,R/	1|	target	0
0000_XuPing_MC115_R_11_33PER.21048.21048.2.0.dta	2	0	RLTAIEHTLGSAQDQL	14.8948	3.14462e-05		3	orf|0|+|6573561-6574671|/	339,A,R/	1|	target	0
0000_XuPing_MC115_R_12_33PER.4376.4376.2.0.dta	2	0	KTMGHAGAIVSGSSGTAAAK	21.0355	3.14525e-05		3	orf|0|-|5613988-5614900|/	255,G,K/	2|	target	1
0000_XuPing_MC115_R_8_33PER.21871.21871.2.0.dta	2	0	RDIAVDTVFVGSCTNG	15.9956	3.15596e-05	13,Carbamidomethyl[C];	3	orf|0|+|2469151-2470681|/	374,M,R/	1|0|	target	0
0000_XuPing_MC115_R_10_33PER.21774.21774.2.1.dta	2	0	RLSSILEQADEAAQNE	17.2576	3.16608e-05		3	orf|0|-|2799554-2800958|/	161,A,R/	2|	target	0
0000_XuPing_MC115_R_9_33PER.17490.17490.2.0.dta	2	0	RVNPAGDDAHVLVTTNEGF	16.5347	3.17273e-05		3	orf|0|-|6116403-6117627|/	87,L,R/	2|	target	0
0000_XuPing_MC115_R_12_33PER.15868.15868.2.0.dta	2	0	RIINTSSGAGLQGSVGQANYSAA	18.1233	3.17432e-05		3	orf|0|-|6064665-6065583|/	156,A,K/	2|	target	0
0000_XuPing_MC115_R_12_33PER.21061.21061.2.0.dta	2	0	RGLANDGVQGPSVANYM	16.4041	3.19087e-05		3	orf|0|+|3329748-3330960|/	188,F,K/	1|	target	0
0000_XuPing_MC115_R_13_33PER.38540.38540.3.0.dta	3	0	RAHAVDNQPGFLGFQLL	16.5934	3.19886e-05		3	orf|0|+|6148743-6149841|/	286,H,R/	2|	target	0
0000_XuPing_MC115_R_13_33PER.4927.4927.3.0.dta	3	0	RAHLESAGGQLTHEGQSTE	19.8518	3.21264e-05		3	orf|0|-|6532903-6533509|/	171,V,K/	1|	target	0
0000_XuPing_MC115_R_8_33PER.33643.33643.2.0.dta	2	0	KLDALGLENLDGMQADIE	18.8676	3.21296e-05		3	orf|0|-|3728491-3729955|/	128,G,R/	2|	target	0
0000_XuPing_MC115_R_11_33PER.12475.12475.2.0.dta	2	0	KLATPDQGFTSSQAAA	15.3341	3.2165e-05		3	orf|0|-|2488835-2489846|/	136,T,R/	1|	target	0
0000_XuPing_MC115_R_3_33PER.24009.24009.3.0.dta	3	0	RDMVIVADTHVDPEFGTGAV	13.2343	3.21907e-05		3	orf|0|-|4715760-4718427|/	264,D,K/	2|	target	0
0000_XuPing_MC115_R_10_33PER.25436.25436.3.0.dta	3	0	RAGEFDVIVAGGQESMSQAPHLLPKS	23.1069	3.22133e-05		3	orf|0|-|5015427-5016678|/	127,I,R/	1|	target	1
0000_XuPing_MC115_R_7_33PER.23011.23011.3.0.dta	3	0	KDSTVIVDGGGTAEAIADRV	18.9586	3.22294e-05		3	orf|0|+|1671580-1673209|/	327,N,K/	2|	target	1
0000_XuPing_MC115_R_2_33PER.23618.23618.2.0.dta	2	0	KLEADLAELEAEGAKSDV	20.2573	3.22584e-05		3	orf|0|+|1465190-1469177|/	187,Q,R/	2|	target	1
0000_XuPing_MC115_R_11_33PER.37733.37733.2.0.dta	2	0	RGAPVDFPLNGVVAGFQ	16.293	3.22648e-05		3	orf|0|+|3505375-3506173|/	201,E,K/	1|	target	0
0000_XuPing_MC115_R_10_33PER.14872.14872.3.0.dta	3	0	RILAEANHPLVIQAETMDAGAD	18.3067	3.22939e-05	17,Oxidation[M];	3	orf|0|-|5614903-5616190|/	399,R,K/	1|0|	target	0
0000_XuPing_MC115_R_13_33PER.22684.22684.3.1.dta	3	0	RDPTGSVGVAELDLHEGWAGR	23.5991	3.24266e-05		3	orf|0|-|2835264-2836176|/	219,W,K/	2|	target	1
0000_XuPing_MC115_R_9_33PER.35370.35370.3.0.dta	3	0	RALGFSPELVAAVHADGTVITEPLAGT	13.7527	3.24655e-05		3	orf|0|-|4611586-4612957|/	251,I,R/	2|	target	0
0000_XuPing_MC115_R_10_33PER.28738.28738.2.0.dta	2	0	RFEVVGLAAGGGNPELLAAQ	15.9478	3.24752e-05		3	orf|0|+|2659888-2661256|/	95,D,R/	1|	target	0
0000_XuPing_MC115_R_7_33PER.9184.9184.4.1.dta	4	0	RDSSLVIHDDAEVAHAQ	18.2422	3.25435e-05		3	orf|0|-|2206426-2208199|/	188,T,R/	2|	target	0
0000_XuPing_MC115_R_13_33PER.8469.8469.3.0.dta	3	0	REIHGDLLEHTEGE	19.5838	3.2563e-05		3	orf|0|+|3125998-3126388|/	116,L,-/	2|	target	0
0000_XuPing_MC115_R_11_33PER.3675.3675.3.0.dta	3	0	RQTGVPISTHTHAAT	16.8318	3.26739e-05		3	orf|0|-|354885-355917|/	187,H,R/	1|	target	0
0000_XuPing_MC115_R_1_33PER.11899.11899.3.0.dta	3	0	REEMSGAADESDDEAPAGTI	16.7281	3.27328e-05		3	orf|0|-|4853048-4862321|/	2414,A,R/	1|	target	0
0000_XuPing_MC115_R_4_33PER.11499.11499.2.0.dta	2	0	KMAQQIDSLGPENT	20.1409	3.27754e-05	2,Oxidation[M];	3	orf|0|+|2736033-2738322|/	391,I,K/	2|0|	target	0
0000_XuPing_MC115_R_7_33PER.25002.25002.2.0.dta	2	0	KLLAAGEGIAPLSSEQAAV	15.9593	3.2841e-05		3	orf|0|-|6516736-6518095|/	293,E,R/	1|	target	0
0000_XuPing_MC115_R_13_33PER.16762.16762.2.0.dta	2	0	KHVPVFVTEAMVGH	18.5845	3.28443e-05		3	orf|0|+|1540083-1540383|/	62,R,K/	2|	target	0
0000_XuPing_MC115_R_10_33PER.24008.24008.2.0.dta	2	0	RGVINVNEEVEIVGIRPETT	19.5197	3.28903e-05		3	orf|0|+|1501402-1502623|/	245,E,K/	2|	target	1
0000_XuPing_MC115_R_6_33PER.15376.15376.2.0.dta	2	0	KDETTIVEGAGDAEAIQG	17.5521	3.29265e-05		3	orf|0|+|965428-967165|/	362,T,R/	1|	target	0
0000_XuPing_MC115_R_9_33PER.35666.35666.2.0.dta	2	0	RDSIAEINPLVTVNLHEF	17.3017	3.30122e-05		3	orf|0|+|2013968-2015165|/	108,A,R/	2|	target	0
0000_XuPing_MC115_R_13_33PER.30388.30388.2.0.dta	2	0	RVLDALQSDELCACNW	18.3862	3.30353e-05	12,Carbamidomethyl[C];14,Carbamidomethyl[C];	3	orf|0|-|4987658-4988243|/	162,L,K/	2|0|0|	target	0
0000_XuPing_MC115_R_13_33PER.17342.17342.4.0.dta	4	0	RVNSDAADELHVHSNPEHNFPIEP	15.8894	3.30982e-05		3	orf|0|+|6563961-6564408|/	91,V,R/	2|	target	0
0000_XuPing_MC115_R_11_33PER.36940.36940.3.0.dta	3	0	RDPALIDSFGSVSLNPYATGPA	17.322	3.31379e-05		3	orf|0|-|6419414-6420725|/	269,F,R/	1|	target	0
0000_XuPing_MC115_R_10_33PER.8935.8935.2.0.dta	2	0	KIVETYDAMNEGGPR	19.6075	3.3171e-05		3	orf|0|+|4413349-4414615|/	126,E,K/	2|	target	1
0000_XuPing_MC115_R_10_33PER.24482.24482.2.0.dta	2	0	KYYADTIEVSDAEPVDVV	14.424	3.32076e-05		3	orf|0|+|6950234-6951377|/	123,G,K/	2|	target	0
0000_XuPing_MC115_R_9_33PER.18318.18318.3.0.dta	3	0	RGQVVVKPGTTTPHTEFEGQVYILSKDEGG	25.4634	3.32408e-05		3	orf|0|+|1501402-1502623|/	301,E,R/	1|	target	2
0000_XuPing_MC115_R_13_33PER.42872.42872.3.0.dta	3	0	RLGVDYLDLYLIHWPVPENN	19.1929	3.32441e-05		3	orf|0|-|2489692-2490553|/	106,Q,K/	2|	target	0
0000_XuPing_MC115_R_11_33PER.9268.9268.2.0.dta	2	0	RTATNNVNADAALAQ	15.6426	3.32507e-05		3	orf|0|-|4617634-4618723|/	348,P,-/	1|	target	0
0000_XuPing_MC115_R_9_33PER.15791.15791.2.0.dta	2	0	KGSGIEVDNGVVCDEVG	13.7759	3.33073e-05	13,Carbamidomethyl[C];	3	orf|0|+|1518403-1519597|/	252,L,R/	2|0|	target	0
0000_XuPing_MC115_R_4_33PER.17244.17244.2.0.dta	2	0	RDGDVLVHHPYDSFSTTVQ	16.2586	3.33406e-05		3	orf|0|-|2473180-2475391|/	390,L,R/	2|	target	0
0000_XuPing_MC115_R_7_33PER.9488.9488.2.0.dta	2	0	KTVLIEGTTTGGQAS	18.1118	3.33607e-05		3	orf|0|-|1607371-1609462|/	391,L,R/	2|	target	0
0000_XuPing_MC115_R_12_33PER.22407.22407.3.0.dta	3	0	RALGEPSAVVVGKPGTAAGLTDGL	21.5687	3.33673e-05		3	orf|0|+|2433457-2434420|/	29,A,K/	1|	target	1
0000_XuPing_MC115_R_11_33PER.23178.23178.3.0.dta	3	0	RDELQWHQDNYLPGPDAASDP	16.0151	3.33773e-05		3	orf|0|+|3898864-3899887|/	232,E,R/	1|	target	0
0000_XuPing_MC115_R_7_33PER.26093.26093.2.0.dta	2	0	RLVSGVAAQYESEVVYHQI	18.0407	3.3394e-05		3	orf|0|+|3197254-3198703|/	131,Q,R/	2|	target	0
0000_XuPing_MC115_R_7_33PER.23150.23150.2.0.dta	2	0	KVLEALEPLTAEQTQ	17.5229	3.34475e-05		3	orf|0|-|346386-347880|/	275,R,R/	2|	target	0
0000_XuPing_MC115_R_10_33PER.23160.23160.2.0.dta	2	0	RTPQVVIEDSEIFAAHEGG	18.145	3.34709e-05		3	orf|0|-|5155972-5157166|/	14,V,K/	1|	target	0
0000_XuPing_MC115_R_4_33PER.15292.15292.2.0.dta	2	0	KIGETHDGASTTDWMEQEQE	19.513	3.3491e-05		3	orf|0|+|1499207-1501343|/	52,Y,R/	1|	target	0
0000_XuPing_MC115_R_11_33PER.41360.41360.2.0.dta	2	0	RTGSLELPLAALSEAGAEVYT	14.0577	3.35379e-05		3	orf|0|-|2816658-2818743|/	590,A,K/	1|	target	0
0000_XuPing_MC115_R_10_33PER.11053.11053.4.0.dta	4	0	RVGDPIHGADADGVLHAGTA	16.9316	3.35816e-05		3	orf|0|-|5918464-5919871|/	389,P,R/	1|	target	0
0000_XuPing_MC115_R_12_33PER.17342.17342.2.0.dta	2	0	RPYTNPDVIGAEVGGAC	19.1009	3.3595e-05	17,Carbamidomethyl[C];	3	orf|0|+|2476136-2477141|/	176,F,K/	1|0|	target	0
0000_XuPing_MC115_R_12_33PER.23791.23791.3.0.dta	3	0	KTVFVEVDEDTSAYDTGHIEGAV	18.6989	3.36521e-05		3	orf|0|+|5859674-5860541|/	32,P,K/	1|	target	0
0000_XuPing_MC115_R_4_33PER.26588.26588.3.0.dta	3	0	RSQVEEIIGQGQQAPSGHIPFTP	20.9071	3.38039e-05		3	orf|0|-|6153015-6155565|/	61,V,R/	2|	target	0
0000_XuPing_MC115_R_13_33PER.27641.27641.2.0.dta	2	0	RVDQFDIYAHLDGGGPSGQAGAL	20.4321	3.38141e-05		3	orf|0|+|1646593-1647211|/	132,D,R/	2|	target	0
0000_XuPing_MC115_R_11_33PER.39888.39888.3.0.dta	3	0	KDWDDLLQPGLEVVTPSPLSSGSA	15.606	3.38614e-05		3	orf|0|-|4620410-4621517|/	171,I,K/	1|	target	0
0000_XuPing_MC115_R_13_33PER.10169.10169.3.0.dta	3	0	RIEPATDDHLVEVTK	19.4361	3.39021e-05		3	orf|0|+|5800791-5801223|/	89,S,R/	2|	target	1
0000_XuPing_MC115_R_13_33PER.43740.43740.4.0.dta	4	0	RAGVGVVATQNVTNPALGPLTLDSLEAGFDAPTAL	18.9805	3.39021e-05		3	orf|0|-|1773494-1774532|/	155,A,K/	1|	target	0
0000_XuPing_MC115_R_11_33PER.26001.26001.2.0.dta	2	0	REDFSAAHPDTVQAVVNSYEEA	17.7025	3.39394e-05		3	orf|0|-|627481-628495|/	231,V,R/	2|	target	0
0000_XuPing_MC115_R_7_33PER.14767.14767.2.0.dta	2	0	RSVTGEDVDMVSLGGPEAHH	22.3466	3.40107e-05		3	orf|0|+|4415501-4417391|/	321,V,K/	2|	target	0
0000_XuPing_MC115_R_13_33PER.23211.23211.2.0.dta	2	0	KGLAPVSDADLDHW	19.2485	3.40448e-05		3	orf|0|-|1011502-1012249|/	87,A,R/	2|	target	0
0000_XuPing_MC115_R_11_33PER.18731.18731.3.0.dta	3	0	RVGDDAGVLLEHGVD	15.3008	3.40584e-05		3	orf|0|-|2615078-2616422|/	398,G,R/	1|	target	0
0000_XuPing_MC115_R_12_33PER.23941.23941.2.0.dta	2	0	KVIVMIGEIGGDAEE	16.6084	3.40993e-05		3	orf|0|-|5613988-5614900|/	214,T,R/	1|	target	0
0000_XuPing_MC115_R_12_33PER.23545.23545.2.0.dta	2	0	RVVDLGCGPGNLTETLTQ	16.4652	3.41163e-05	7,Carbamidomethyl[C];	3	orf|0|+|710256-711141|/	72,R,R/	1|0|	target	0
0000_XuPing_MC115_R_12_33PER.14371.14371.2.0.dta	2	0	RIAAATEHPSSGTAYVLGE	14.024	3.41198e-05		3	orf|0|+|1114682-1115564|/orf|0|+|2407972-2408854|/	70,L,R/70,L,R/	1|	target	0
0000_XuPing_MC115_R_11_33PER.21991.21991.2.0.dta	2	0	RADPTVWGSEADGPLNQ	16.7857	3.41266e-05		3	orf|0|-|3970063-3971107|/	75,P,K/	1|	target	0
0000_XuPing_MC115_R_7_33PER.37187.37187.3.0.dta	3	0	KLADAVAEHMSPPLPLIGAGELVSTAA	16.4158	3.41334e-05		3	orf|0|-|5361005-5362397|/	400,A,K/	2|	target	0
0000_XuPing_MC115_R_1_33PER.28897.28897.3.0.dta	3	0	RQVDWVDEITELHEAGA	21.3482	3.41778e-05		3	orf|0|-|4853048-4862321|/	333,V,R/	2|	target	0
0000_XuPing_MC115_R_7_33PER.20028.20028.2.0.dta	2	0	KTVAEGAEPPNDTSVLLG	14.0977	3.41881e-05		3	orf|0|-|3680887-3681964|/	170,T,R/	1|	target	0
0000_XuPing_MC115_R_7_33PER.24442.24442.2.0.dta	2	0	RTYPAGTDGPVDAATLIE	16.7011	3.41881e-05		3	orf|0|-|346386-347880|/	469,P,R/	2|	target	0
0000_XuPing_MC115_R_11_33PER.17765.17765.3.0.dta	3	0	RVINTSSEAGLSGPVGQPNYGAA	16.1448	3.42428e-05		3	orf|0|-|5963700-5964678|/	168,G,K/	1|	target	0
0000_XuPing_MC115_R_5_33PER.12241.12241.3.0.dta	3	0	RHVEAQVIADQHGNVVVAGT	15.3762	3.42599e-05		3	orf|0|-|1883476-1885303|/	224,P,R/	1|	target	0
0000_XuPing_MC115_R_2_33PER.21149.21149.2.0.dta	2	0	RKVENGVVTDQIDYLTADEED	17.6926	3.43011e-05		3	orf|0|+|1461644-1465160|/	510,Y,R/	2|	target	1
0000_XuPing_MC115_R_8_33PER.24177.24177.4.0.dta	4	0	RLLASLHDDEGNVAVEGLHEATAADVD	16.8955	3.43079e-05		3	orf|0|-|4851234-4852689|/	269,V,R/	2|	target	0
0000_XuPing_MC115_R_13_33PER.19563.19563.2.0.dta	2	0	KLTQLQEIGPHYV	18.2168	3.43114e-05		3	orf|0|-|1442850-1443735|/	228,F,R/	2|	target	0
0000_XuPing_MC115_R_6_33PER.14945.14945.3.0.dta	3	0	KTVTGEDVTMEELGGAHTHMA	24.5915	3.43491e-05		3	orf|0|-|1888540-1890169|/	216,I,K/	2|	target	0
0000_XuPing_MC115_R_13_33PER.23699.23699.2.0.dta	2	0	KADDMWGSTNDPNNAW	16.2529	3.43766e-05		3	orf|0|-|6467136-6468222|/	246,Y,K/	1|	target	0
0000_XuPing_MC115_R_8_33PER.31994.31994.2.0.dta	2	0	RTHLMDAVPVTLGQEFGGYA	13.7766	3.43938e-05		3	orf|0|+|5330958-5332482|/	222,G,R/	1|	target	0
0000_XuPing_MC115_R_1_33PER.15229.15229.2.0.dta	2	0	KDAAPVAAVSSADLCT	17.0002	3.44213e-05	15,Carbamidomethyl[C];	3	orf|0|+|447896-458192|/	2050,L,R/	2|0|	target	0
0000_XuPing_MC115_R_11_33PER.39432.39432.2.0.dta	2	0	RGPDISGMLEPLFGAEGL	17.4485	3.44661e-05	8,Oxidation[M];	3	orf|0|-|5946837-5947716|/	268,R,R/	1|0|	target	0
0000_XuPing_MC115_R_13_33PER.39064.39064.2.0.dta	2	0	REALQQEFNYANVMQIPGVV	15.2401	3.45144e-05		3	orf|0|+|1562594-1563209|/	37,I,K/	2|	target	0
0000_XuPing_MC115_R_12_33PER.20334.20334.2.0.dta	2	0	KWAMLTCYDYSSA	20.0423	3.45282e-05	4,Oxidation[M];7,Carbamidomethyl[C];	3	orf|0|+|4386730-4387600|/	43,H,R/	1|0|0|	target	0
0000_XuPing_MC115_R_12_33PER.27859.27859.3.0.dta	3	0	RAADLPPAVGVLVEYQAGDADKG	18.876	3.45939e-05		3	orf|0|+|2605830-2606670|/	155,K,K/	1|	target	1
0000_XuPing_MC115_R_12_33PER.7602.7602.2.0.dta	2	0	KKDEAIAMQGQEVYD	18.7664	3.47672e-05	8,Oxidation[M];	3	orf|0|+|997529-998522|/	289,A,R/	1|0|	target	1
0000_XuPing_MC115_R_11_33PER.27254.27254.3.0.dta	3	0	KLQAPGPVTLAAHLELPGGH	28.9102	3.47742e-05		3	orf|0|+|2439990-2441133|/	152,V,R/	2|	target	0
0000_XuPing_MC115_R_8_33PER.12254.12254.2.0.dta	2	0	RGYPEQGGYPEQGGYGEPAG	14.7965	3.48473e-05		3	orf|0|-|56431-57985|/	374,G,R/	1|	target	0
0000_XuPing_MC115_R_13_33PER.39094.39094.2.0.dta	2	0	RVDETVAQLGDLDVVGVAADVATQ	17.7899	3.49485e-05		3	orf|0|+|677818-678607|/	45,S,K/	1|	target	0
0000_XuPing_MC115_R_4_33PER.13180.13180.2.0.dta	2	0	KVLETCAIYPHQPQ	18.28	3.49975e-05	6,Carbamidomethyl[C];	3	orf|0|+|2898883-2901442|/	408,G,K/	2|0|	target	0
0000_XuPing_MC115_R_4_33PER.13290.13290.2.0.dta	2	0	RFVELGSSSHDSDGV	16.8189	3.50395e-05		3	orf|0|-|2473180-2475391|/	236,G,R/	2|	target	0
0000_XuPing_MC115_R_8_33PER.11116.11116.2.0.dta	2	0	RPPAGYGPPPQGGGYD	17.0557	3.50675e-05		3	orf|0|-|56431-57985|/	273,Q,R/	1|	target	0
0000_XuPing_MC115_R_3_33PER.23785.23785.3.0.dta	3	0	KLSGMTGTAETEAAELHEIY	15.7415	3.51623e-05		3	orf|0|+|1956516-1959426|/	380,D,K/	2|	target	0
0000_XuPing_MC115_R_10_33PER.18611.18611.2.0.dta	2	0	RKASVSDITVCILDRP	21.4758	3.52046e-05	11,Carbamidomethyl[C];	3	orf|0|+|5329619-5331044|/	291,M,R/	2|0|	target	2
0000_XuPing_MC115_R_12_33PER.24561.24561.2.0.dta	2	0	RISAYDYILDSQIPDKG	17.5339	3.52609e-05		3	orf|0|-|5907032-5907938|/	36,D,R/	1|	target	1
0000_XuPing_MC115_R_10_33PER.29302.29302.2.0.dta	2	0	RLPQDVSLEGDDTIVIGDTKI	20.7894	3.5328e-05		3	orf|0|+|3157283-3158345|/	72,G,K/	1|	target	1
0000_XuPing_MC115_R_11_33PER.9334.9334.3.0.dta	3	0	KDGHGEGFGDGFGER	18.3664	3.5335e-05		3	orf|0|-|2816658-2818743|/	680,Y,-/	1|	target	1
0000_XuPing_MC115_R_7_33PER.30050.30050.2.0.dta	2	0	KEIELEDPYEKIGAELV	17.4742	3.53563e-05		3	orf|0|+|965428-967165|/	94,A,K/	2|	target	1
0000_XuPing_MC115_R_11_33PER.40441.40441.2.0.dta	2	0	RYGSSVVGFLDGW	16.4813	3.53669e-05		3	orf|0|+|2447939-2448998|/	38,Q,R/	1|	target	0
0000_XuPing_MC115_R_13_33PER.23304.23304.2.0.dta	2	0	RMAPALGTDDTVSASDFA	14.6989	3.53739e-05		3	orf|0|-|2200243-2200954|/	114,L,K/	2|	target	0
0000_XuPing_MC115_R_9_33PER.7580.7580.3.0.dta	3	0	RHYAHVDAPGHADYI	18.5938	3.53881e-05		3	orf|0|+|1501402-1502623|/	87,K,K/	1|	target	0
0000_XuPing_MC115_R_13_33PER.29928.29928.2.0.dta	2	0	KLFGSVTAADVVNAIK	22.7546	3.54164e-05		3	orf|0|-|6941651-6942122|/	95,G,K/	2|	target	1
0000_XuPing_MC115_R_12_33PER.3925.3925.2.0.dta	2	0	KGSVEHEAAQEAGHPA	17.6259	3.54518e-05		3	orf|0|+|705440-706481|/	331,V,-/	1|	target	0
0000_XuPing_MC115_R_8_33PER.10344.10344.2.0.dta	2	0	RPPAGYGPPPQGGGYD	19.7574	3.54909e-05		3	orf|0|-|56431-57985|/	273,Q,R/	1|	target	0
0000_XuPing_MC115_R_9_33PER.12842.12842.2.0.dta	2	0	KSGELTETTFTASEPGHVVPHGE	24.6724	3.55868e-05		3	orf|0|-|6116403-6117627|/	111,A,R/	1|	target	0
0000_XuPing_MC115_R_9_33PER.22382.22382.3.0.dta	3	0	RSLVIHPASTTHQQLSPEEQLSTGVTPGLV	17.0574	3.56117e-05		3	orf|0|-|1746780-1748343|/	455,V,R/	2|	target	0
0000_XuPing_MC115_R_7_33PER.20350.20350.3.0.dta	3	0	RFYAGCQNVDTVESVAAEHA	20.2214	3.56188e-05	6,Carbamidomethyl[C];	3	orf|0|-|5341335-5342931|/	131,H,R/	1|0|	target	0
0000_XuPing_MC115_R_10_33PER.22101.22101.2.0.dta	2	0	RLVDQALLDLDGTPDKS	20.4439	3.56474e-05		3	orf|0|-|5494633-5496067|/	137,Q,R/	1|	target	1
0000_XuPing_MC115_R_11_33PER.5141.5141.2.0.dta	2	0	KGLHDQALQAAGQAK	16.3215	3.5758e-05		3	orf|0|+|2770669-2771548|/	133,L,K/	1|	target	1
0000_XuPing_MC115_R_5_33PER.16587.16587.2.0.dta	2	0	RDLITEAAASGAADGTDEQ	22.244	3.57616e-05		3	orf|0|-|262546-265378|/	346,I,R/	2|	target	0
0000_XuPing_MC115_R_12_33PER.12544.12544.2.0.dta	2	0	KVIVQGITGGEGT	17.2464	3.57866e-05		3	orf|0|-|5613988-5614900|/	13,S,K/	1|	target	0
0000_XuPing_MC115_R_13_33PER.22946.22946.3.0.dta	3	0	RLIASTGDSVTTYGEPWNMN	20.1114	3.58834e-05	19,Oxidation[M];	3	orf|0|+|599983-600736|/orf|0|+|1038889-1039552|/orf|0|+|6124589-6125408|/orf|0|-|5564611-5565325|/	231,A,-/201,A,-/253,A,-/218,A,-/	2|0|	target	0
0000_XuPing_MC115_R_12_33PER.21727.21727.2.0.dta	2	0	RALIDAATTHDGVAPVGDQVL	18.0543	3.59265e-05		3	orf|0|-|5855872-5856802|/	33,I,R/	2|	target	0
0000_XuPing_MC115_R_11_33PER.17974.17974.3.0.dta	3	0	KIDWHTDLNDPHV	16.5312	3.59409e-05		3	orf|0|-|1886080-1886974|/	59,V,R/	1|	target	0
0000_XuPing_MC115_R_10_33PER.6416.6416.2.0.dta	2	0	KPHVNIGTIGHVDHG	18.6828	3.59444e-05		3	orf|0|+|1501402-1502623|/	20,T,K/	1|	target	0
0000_XuPing_MC115_R_8_33PER.18639.18639.3.2.dta	3	0	RAASDVTGHAVGIMADLQGPKI	20.3796	3.5948e-05	14,Oxidation[M];	3	orf|0|+|3308823-3310266|/	60,V,R/	1|0|	target	1
0000_XuPing_MC115_R_10_33PER.8197.8197.4.0.dta	4	0	KPTDIDHVNAHATGTNVGDVAES	14.0651	3.60056e-05		3	orf|0|+|4414530-4415898|/	339,L,K/	1|	target	0
0000_XuPing_MC115_R_10_33PER.8065.8065.2.0.dta	2	0	KEAAAPNTEPEAGSALE	17.0657	3.60164e-05		3	orf|0|-|1719299-1720541|/	220,P,K/	1|	target	0
0000_XuPing_MC115_R_12_33PER.3889.3889.3.0.dta	3	0	KGSVEHEAAQEAGHPA	19.0459	3.6056e-05		3	orf|0|+|705440-706481|/	331,V,-/	1|	target	0
0000_XuPing_MC115_R_7_33PER.12903.12903.3.0.dta	3	0	RALASAPGAPSDTPEPAQPTDALH	19.2486	3.60741e-05		3	orf|0|+|4391117-4392683|/	215,A,R/	1|	target	0
0000_XuPing_MC115_R_11_33PER.27751.27751.2.0.dta	2	0	KIGSTVSDVEPLTGGTQNIVV	13.0569	3.60813e-05		3	orf|0|+|1075628-1076726|/orf|0|+|2368918-2370016|/	39,E,R/39,E,R/	1|	target	0
0000_XuPing_MC115_R_13_33PER.32194.32194.3.0.dta	3	0	KSLGSDNAINVVHATVAAL	18.6021	3.60849e-05		3	orf|0|+|1564855-1565530|/	161,A,K/	1|	target	0
0000_XuPing_MC115_R_13_33PER.22876.22876.3.0.dta	3	0	RELAHLEQLAVFSDPK	19.6347	3.61174e-05		3	orf|0|-|3276909-3277710|/	107,L,R/	2|	target	1
0000_XuPing_MC115_R_10_33PER.19941.19941.3.0.dta	3	0	RKDGTITAGSASQISDGAAAVIVMNKA	20.4444	3.6121e-05		3	orf|0|-|5015427-5016678|/	261,F,K/	2|	target	2
0000_XuPing_MC115_R_13_33PER.39592.39592.3.0.dta	3	0	KDALIVESLENNQYANFLVS	15.1028	3.61535e-05		3	orf|0|+|3130900-3131755|/	226,L,R/	1|	target	0
0000_XuPing_MC115_R_12_33PER.31171.31171.2.0.dta	2	0	RAGIPVVAHIGFTPQSVNGLGGF	20.9892	3.61825e-05		3	orf|0|+|4386730-4387600|/	155,S,R/	2|	target	0
0000_XuPing_MC115_R_13_33PER.25850.25850.2.0.dta	2	0	KSEIGFSQVLYDDHIG	21.2433	3.61897e-05		3	orf|0|-|6321558-6323085|/	417,L,K/	2|	target	0
0000_XuPing_MC115_R_10_33PER.24119.24119.2.0.dta	2	0	RWAAEPATVDDVLDAQ	16.4195	3.62078e-05		3	orf|0|+|2659888-2661256|/	417,D,R/	1|	target	0
0000_XuPing_MC115_R_13_33PER.42488.42488.3.0.dta	3	0	RAVFVLDPMLATGGSMAHTIGLLQA	19.7717	3.62078e-05		3	orf|0|+|1787909-1788539|/	125,E,R/	2|	target	0
0000_XuPing_MC115_R_11_33PER.20936.20936.2.0.dta	2	0	RNAFAEWAGGGNESAE	15.4269	3.62404e-05		3	orf|0|-|5521439-5522387|/	246,S,R/	1|	target	0
0000_XuPing_MC115_R_10_33PER.36007.36007.3.0.dta	3	0	KICDAISDSVLDALLEQDPKS	21.5911	3.62476e-05	3,Carbamidomethyl[C];	3	orf|0|+|3127764-3128991|/	28,D,R/	1|0|	target	1
0000_XuPing_MC115_R_10_33PER.4380.4380.2.0.dta	2	0	RMSIAGQVASGSQ	24.2307	3.63057e-05	2,Oxidation[M];	3	orf|0|-|2205245-2206880|/	396,E,R/	1|0|	target	0
0000_XuPing_MC115_R_12_33PER.17599.17599.2.0.dta	2	0	REVIVTNTLPITEDK	18.2214	3.6342e-05		3	orf|0|+|5511089-5512139|/	300,A,R/	1|	target	1
0000_XuPing_MC115_R_8_33PER.10807.10807.2.0.dta	2	0	KVDEITVTTEAGSSTQ	16.7627	3.65205e-05		3	orf|0|-|2206426-2208199|/	392,L,K/	1|	target	0
0000_XuPing_MC115_R_10_33PER.18813.18813.4.0.dta	4	0	RPVAVATVITHPDAQWIGR	19.2858	3.65497e-05		3	orf|0|+|829394-830705|/	175,Q,R/	2|	target	1
0000_XuPing_MC115_R_13_33PER.26360.26360.2.0.dta	2	0	KDLPSLGISVLGEAHDTAA	20.6955	3.65753e-05		3	orf|0|+|491948-492551|/	105,L,R/	2|	target	0
0000_XuPing_MC115_R_12_33PER.17211.17211.3.0.dta	3	0	KAAGHEAVCVSHQLPVETL	14.0851	3.65973e-05	9,Carbamidomethyl[C];	3	orf|0|+|1043199-1044063|/	223,L,R/	1|0|	target	0
0000_XuPing_MC115_R_13_33PER.34669.34669.2.0.dta	2	0	RIGVTLLEAVPYGLHAQAV	16.4217	3.67219e-05		3	orf|0|+|6358182-6358683|/	144,A,K/	1|	target	0
0000_XuPing_MC115_R_11_33PER.19839.19839.2.0.dta	2	0	KADDMWGSTNDPNNAW	19.4429	3.68065e-05	5,Oxidation[M];	3	orf|0|-|6467136-6468222|/	246,Y,K/	1|0|	target	0
0000_XuPing_MC115_R_10_33PER.13642.13642.2.0.dta	2	0	RHIGEYTDVPAGDIGVGT	15.1584	3.68544e-05		3	orf|0|+|5525869-5527360|/	204,Y,R/	2|	target	0
0000_XuPing_MC115_R_8_33PER.2041.2041.2.0.dta	2	0	RTHENVIGSHQDGD	17.591	3.68691e-05		3	orf|0|-|2690525-2691953|/	244,I,R/	1|	target	0
0000_XuPing_MC115_R_4_33PER.21107.21107.4.0.dta	4	0	KTGQPVLVGTHDVAESEELHEKLL	28.5908	3.6954e-05		3	orf|0|-|3717199-3719659|/	471,H,K/	1|	target	1
0000_XuPing_MC115_R_8_33PER.10722.10722.2.0.dta	2	0	RPPAGYGPPPQGGGYD	18.791	3.69984e-05		3	orf|0|-|56431-57985|/	273,Q,R/	1|	target	0
0000_XuPing_MC115_R_13_33PER.13394.13394.2.0.dta	2	0	KTAIGYVVSDKMQ	21.7519	3.70021e-05		3	orf|0|+|1542313-1542616|/	23,R,K/	1|	target	1
0000_XuPing_MC115_R_13_33PER.33277.33277.3.0.dta	3	0	RTNITEIDEITNNALDHLAR	21.8341	3.7091e-05		3	orf|0|-|2457818-2458454|/	181,N,R/	2|	target	1
0000_XuPing_MC115_R_13_33PER.33848.33848.3.0.dta	3	0	RIDQPDAAEGFILDGYPRSVEQAGAL	24.5602	3.71132e-05		3	orf|0|+|1576769-1577330|/	76,D,K/	2|	target	1
0000_XuPing_MC115_R_9_33PER.7533.7533.3.0.dta	3	0	RHYAHVDAPGHADYI	17.6115	3.71244e-05		3	orf|0|+|1501402-1502623|/	87,K,K/	2|	target	0
0000_XuPing_MC115_R_11_33PER.41734.41734.2.0.dta	2	0	RVEFQSGGPGAPALYLLDGM	15.7763	3.71504e-05		3	orf|0|-|6467136-6468222|/	92,I,R/	1|	target	0
0000_XuPing_MC115_R_7_33PER.17170.17170.2.0.dta	2	0	KVVVTKDETTIVEGAGDAEAIQG	17.1469	3.72061e-05		3	orf|0|+|965428-967165|/	357,R,R/	1|	target	1
0000_XuPing_MC115_R_13_33PER.12073.12073.2.0.dta	2	0	RTLDAEETAAADHALQ	17.2506	3.72098e-05		3	orf|0|+|1115891-1117082|/orf|0|+|2409181-2410372|/	235,L,R/235,L,R/	1|	target	0
0000_XuPing_MC115_R_7_33PER.20236.20236.2.0.dta	2	0	KAEAGDSDLHALLPDSA	17.2142	3.72843e-05		3	orf|0|+|4415501-4417391|/	377,S,R/	1|	target	0
0000_XuPing_MC115_R_12_33PER.18817.18817.3.0.dta	3	0	FVHAHPDDETLTTGGTIAHYVA	19.7913	3.73702e-05		1	orf|0|-|5230357-5231239|/	14,L,R/	1|	target	0
0000_XuPing_MC115_R_13_33PER.38449.38449.3.0.dta	3	0	KLEDLDLVSQDLLIAHAGELE	20.8569	3.74712e-05		3	orf|0|-|6532903-6533509|/	144,E,K/	2|	target	0
0000_XuPing_MC115_R_11_33PER.15709.15709.2.0.dta	2	0	KGGGIATEHLITLGHS	17.7955	3.75087e-05		3	orf|0|-|570853-571921|/	176,Q,R/	1|	target	0
0000_XuPing_MC115_R_13_33PER.28649.28649.4.0.dta	4	0	RLIDENAQHLTDLDAAIGDADHGINMQ	18.5879	3.75087e-05		3	orf|0|-|2200243-2200954|/	41,A,R/	2|	target	0
0000_XuPing_MC115_R_4_33PER.25469.25469.2.0.dta	2	0	RVVELDGPEVGALQVDE	14.502	3.75275e-05		3	orf|0|-|940761-943095|/	320,R,R/	2|	target	0
0000_XuPing_MC115_R_8_33PER.35637.35637.2.0.dta	2	0	KDMLVFQEETFGPVAAV	13.7295	3.76101e-05		3	orf|0|+|3383591-3384986|/	357,T,R/	1|	target	0
0000_XuPing_MC115_R_13_33PER.37619.37619.4.0.dta	4	0	RLGLLPAETVVYTGHGDTTTIGGELVNYDDWVK	22.0606	3.76214e-05		3	orf|0|+|4429684-4430476|/	228,N,R/	1|	target	1
0000_XuPing_MC115_R_7_33PER.2857.2857.3.0.dta	3	0	KTSGVTDHLAHDD	19.1086	3.76364e-05		3	orf|0|-|4808305-4809889|/	240,S,R/	1|	target	0
0000_XuPing_MC115_R_13_33PER.22265.22265.2.0.dta	2	0	KVYAGPDHPHAAQQPIPFEI	18.4937	3.76477e-05		3	orf|0|+|1646276-1646762|/	137,L,K/	1|	target	0
0000_XuPing_MC115_R_12_33PER.17357.17357.3.0.dta	3	0	RFVLGVGVGHPEHTGEY	19.4357	3.76854e-05		3	orf|0|-|1604011-1604950|/	121,G,R/	1|	target	0
0000_XuPing_MC115_R_10_33PER.35814.35814.4.1.dta	4	0	KYGDATLVDHLAYDGLHDVFTDQPMGALTEQ	22.0584	3.77495e-05	25,Oxidation[M];	3	orf|0|-|5015427-5016678|/	157,Y,R/	2|0|	target	0
0000_XuPing_MC115_R_5_33PER.20298.20298.3.0.dta	3	0	KAETAPAEASPAETEQAVVDSTPAASTGADAEGAVKS	23.9652	3.77948e-05		3	orf|0|-|6100414-6101998|/	417,A,K/	1|	target	1
0000_XuPing_MC115_R_12_33PER.11806.11806.3.0.dta	3	0	RTLQTYTAGADHALS	16.4416	3.78781e-05		3	orf|0|-|5907032-5907938|/	181,D,K/	1|	target	0
0000_XuPing_MC115_R_10_33PER.35141.35141.2.0.dta	2	0	KAAPVGLFVETFGSETVDPA	15.5173	3.79198e-05		3	orf|0|+|3127764-3128991|/	330,G,K/	2|	target	0
0000_XuPing_MC115_R_13_33PER.44460.44460.2.0.dta	2	0	RPVVGAPVDALVELADEV	16.3013	3.79691e-05		3	orf|0|-|3881694-3882432|/	187,E,K/	1|	target	0
0000_XuPing_MC115_R_4_33PER.27836.27836.3.0.dta	3	0	REVLNTDADIYNGSGIGNYGAVEATDEPWHG	18.6522	3.79881e-05		3	orf|0|+|5011812-5014080|/	705,W,R/	2|	target	0
0000_XuPing_MC115_R_3_33PER.6288.6288.3.0.dta	3	0	KIGDAGAAAEPKPEPKPEP	22.342	3.80375e-05		3	orf|0|+|4367212-4369015|/	223,A,K/	1|	target	2
0000_XuPing_MC115_R_10_33PER.33391.33391.2.0.dta	2	0	RVPAENLLDVEGSGFAIAQA	18.1097	3.80489e-05		3	orf|0|-|124642-125893|/	241,V,R/	2|	target	0
0000_XuPing_MC115_R_9_33PER.8169.8169.2.0.dta	2	0	RQLADPALHADAGAA	15.9345	3.8106e-05		3	orf|0|-|5045557-5046637|/	22,E,R/	2|	target	0
0000_XuPing_MC115_R_13_33PER.42818.42818.3.0.dta	3	0	RGFACDVADAASVQAAADAVAAEFG	16.0704	3.81861e-05	5,Carbamidomethyl[C];	3	orf|0|+|3670012-3671755|/	389,H,R/	1|0|	target	0
0000_XuPing_MC115_R_13_33PER.19855.19855.3.0.dta	3	0	RGVAESTDEPETAAEAAAAVEAGGKA	18.7139	3.82052e-05		3	orf|0|+|1438126-1438576|/	49,R,K/	2|	target	1
0000_XuPing_MC115_R_9_33PER.16544.16544.2.0.dta	2	0	KLIQPVAMDEGL	22.6877	3.82205e-05	8,Oxidation[M];	3	orf|0|+|1501402-1502623|/	374,V,R/	2|0|	target	0
0000_XuPing_MC115_R_10_33PER.34469.34469.3.1.dta	3	0	KAGPDIAVPALVIGNLADDACTPSHT	18.3904	3.82243e-05	21,Carbamidomethyl[C];	3	orf|0|-|2150841-2152068|/	320,V,R/	2|0|	target	0
0000_XuPing_MC115_R_7_33PER.8949.8949.2.0.dta	2	0	RGVTAEISTATESPNH	20.2968	3.82894e-05		3	orf|0|+|2460441-2462034|/	395,D,R/	2|	target	0
0000_XuPing_MC115_R_12_33PER.26026.26026.2.0.dta	2	0	KIVEELADSLGGAVGAS	15.8839	3.84082e-05		3	orf|0|+|2433457-2434420|/	217,F,R/	1|	target	0
0000_XuPing_MC115_R_13_33PER.22016.22016.3.0.dta	3	0	RTAGIPIIHIQHDSGPGSPYDV	16.3141	3.84467e-05		3	orf|0|-|5071168-5071810|/	73,A,R/	2|	target	0
0000_XuPing_MC115_R_10_33PER.23589.23589.5.0.dta	5	0	RVLVDEASHELSAHPVALVHLTALASH	23.619	3.84697e-05		3	orf|0|-|6311530-6312775|/	173,G,R/	1|	target	0
0000_XuPing_MC115_R_11_33PER.20350.20350.3.1.dta	3	0	RIAHEYMIDHGAYPSTLGY	14.5692	3.84697e-05		3	orf|0|+|2668331-2669789|/	279,D,K/	1|	target	0
0000_XuPing_MC115_R_4_33PER.25549.25549.2.0.dta	2	0	KICNEQLQHWFEANPAEA	17.7488	3.84967e-05	3,Carbamidomethyl[C];	3	orf|0|+|4474-6616|/	424,Q,K/	2|0|	target	0
0000_XuPing_MC115_R_5_33PER.21704.21704.3.0.dta	3	0	RAVVSDPAFIGDGEKFDVHT	21.394	3.85198e-05		3	orf|0|-|1883476-1885303|/	439,H,R/	1|	target	1
0000_XuPing_MC115_R_13_33PER.34407.34407.3.0.dta	3	0	RHPPLVEGEPADVPHNWVGAPGYLDTVTW	17.7312	3.85583e-05		3	orf|0|+|3979416-3980244|/	135,D,R/	2|	target	0
0000_XuPing_MC115_R_13_33PER.35201.35201.4.0.dta	4	0	RIQQIHDLLLHAEVGETPPNDGVAEPGMVLTV	18.7698	3.85776e-05		3	orf|0|+|6358182-6358683|/	59,A,R/	2|	target	0
0000_XuPing_MC115_R_7_33PER.4493.4493.5.0.dta	5	0	RMILTTETAVVDKPADEDEHGHGHHHGHAH	24.4228	3.85853e-05	2,Oxidation[M];	3	orf|0|+|1671580-1673209|/	513,A,-/	1|0|	target	1
0000_XuPing_MC115_R_10_33PER.35900.35900.3.0.dta	3	0	RNDVLAANYPFATIEPNEGVVPLPDPRLD	19.2186	3.86239e-05		3	orf|0|-|5316365-5317481|/	27,T,K/	2|	target	1
0000_XuPing_MC115_R_5_33PER.8870.8870.2.0.dta	2	0	KMNTGGVHGSALGADEVAATK	29.9838	3.86432e-05		3	orf|0|-|3177578-3179669|/	276,N,K/	1|	target	1
0000_XuPing_MC115_R_8_33PER.22421.22421.4.0.dta	4	0	RLTAAIEHELELTEGIKH	18.3067	3.86703e-05		3	orf|0|+|3198228-3199917|/	545,D,-/	1|	target	1
0000_XuPing_MC115_R_9_33PER.16573.16573.2.0.dta	2	0	KLIQPVAMDEGL	23.1745	3.87206e-05	8,Oxidation[M];	3	orf|0|+|1501402-1502623|/	374,V,R/	1|0|	target	0
0000_XuPing_MC115_R_7_33PER.13821.13821.2.0.dta	2	0	KTADAIASEGTPADVVPH	18.8929	3.87322e-05		3	orf|0|+|5630310-5632086|/	481,G,K/	1|	target	0
0000_XuPing_MC115_R_10_33PER.18882.18882.3.0.dta	3	0	KVTTVLAGSSVDPHDFEPSPSDAA	19.0811	3.87555e-05		3	orf|0|-|6114152-6115193|/	85,A,K/	2|	target	0
0000_XuPing_MC115_R_8_33PER.37752.37752.3.0.dta	3	0	KGIFPAVDPLASSSTILDPAIVGDEHY	20.8704	3.88098e-05		3	orf|0|-|5032675-5034229|/	382,S,R/	2|	target	0
0000_XuPing_MC115_R_7_33PER.12872.12872.3.0.dta	3	0	RALASAPGAPSDTPEPAQPTDALH	20.0334	3.88136e-05		3	orf|0|+|4391117-4392683|/	215,A,R/	2|	target	0
0000_XuPing_MC115_R_10_33PER.32313.32313.3.0.dta	3	0	RIVSTGVSGLSPEIMGLGPIEAVK	18.4463	3.88369e-05		3	orf|0|+|5364649-5365873|/	288,A,K/	2|	target	1
0000_XuPing_MC115_R_2_33PER.7950.7950.2.0.dta	2	0	RDTEDTIGYHGNTVAM	16.0351	3.8868e-05	16,Oxidation[M];	3	orf|0|-|4589807-4595303|/	320,N,R/	2|0|	target	0
0000_XuPing_MC115_R_11_33PER.26337.26337.2.0.dta	2	0	KAAAAQDSGAFSDQIVGI	15.5789	3.90433e-05		3	orf|0|-|5296983-5298192|/	194,E,K/	1|	target	0
0000_XuPing_MC115_R_11_33PER.6368.6368.2.0.dta	2	0	KGEAGTGDVSNATTHM	17.1946	3.90902e-05		3	orf|0|+|2999730-3000666|/	166,S,R/	1|	target	0
0000_XuPing_MC115_R_11_33PER.42195.42195.2.0.dta	2	0	RLGFTGALGTVAESVDGVFTG	14.6987	3.91371e-05		3	orf|0|-|1027617-1028553|/	184,K,R/	1|	target	0
0000_XuPing_MC115_R_13_33PER.11889.11889.2.0.dta	2	0	RDQYPYQLSGGQQQ	17.7272	3.91489e-05		3	orf|0|+|6374560-6375358|/	152,K,R/	2|	target	0
0000_XuPing_MC115_R_10_33PER.13572.13572.3.0.dta	3	0	RHIGEYTDVPAGDIGVGT	15.3074	3.91606e-05		3	orf|0|+|5525869-5527360|/	204,Y,R/	2|	target	0
0000_XuPing_MC115_R_10_33PER.8444.8444.2.0.dta	2	0	RIAAQLSEQAGSEAE	16.8033	3.9188e-05		3	orf|0|-|5036764-5038099|/	81,E,R/	2|	target	0
0000_XuPing_MC115_R_13_33PER.27750.27750.4.3.dta	4	0	RQTLEGLEAIAGVAHEPEADPRGVVVLTHGAGGN	20.3306	3.92704e-05		3	orf|0|-|909858-910575|/	29,A,R/	2|	target	1
0000_XuPing_MC115_R_10_33PER.41509.41509.3.0.dta	3	0	RVEPQVFDVLTQLIVNHE	17.0752	3.93136e-05		3	orf|0|-|3927475-3929101|/	142,I,R/	2|	target	0
0000_XuPing_MC115_R_12_33PER.10930.10930.3.0.dta	3	0	RPPGAELTDLGHDQAR	20.3722	3.93412e-05		3	orf|0|-|6487816-6488989|/	186,T,R/	1|	target	1
0000_XuPing_MC115_R_9_33PER.20058.20058.2.0.dta	2	0	KPHHGVAVVLSDGSFI	17.1393	3.93805e-05		3	orf|0|-|6116403-6117627|/	167,P,R/	1|	target	0
0000_XuPing_MC115_R_8_33PER.26558.26558.3.0.dta	3	0	KNAQVLLGDVTHIDLEN	13.8753	3.94633e-05		3	orf|0|+|3683937-3685407|/	109,Q,K/	1|	target	0
0000_XuPing_MC115_R_7_33PER.5205.5205.3.0.dta	3	0	RELHPDVNPDEEAQH	18.9744	3.94712e-05		3	orf|0|-|4581100-4582285|/	42,A,R/	2|	target	0
0000_XuPing_MC115_R_11_33PER.19889.19889.2.0.dta	2	0	RELTAACGVLNADGVAD	13.931	3.94988e-05	7,Carbamidomethyl[C];	3	orf|0|-|4987658-4988243|/	115,K,R/	1|0|	target	0
0000_XuPing_MC115_R_13_33PER.37830.37830.2.0.dta	2	0	RSAWIAVNEFGDSVSVLPA	15.3239	3.95265e-05		3	orf|0|+|5031201-5031819|/	156,E,K/	1|	target	0
0000_XuPing_MC115_R_4_33PER.5791.5791.2.0.dta	2	0	RIQQDFNASASGGK	22.2657	3.95463e-05		3	orf|0|+|3526918-3529201|/	542,E,K/	1|	target	1
0000_XuPing_MC115_R_8_33PER.10958.10958.2.0.dta	2	0	RDAYQIATGNDADSD	16.8858	3.957e-05		3	orf|0|+|2209999-2211859|/	368,N,R/	1|	target	0
0000_XuPing_MC115_R_9_33PER.18397.18397.3.0.dta	3	0	KPGTTTPHTEFEGQVYILSKDEGG	22.0697	3.96017e-05		3	orf|0|+|1501402-1502623|/	307,V,R/	2|	target	1
0000_XuPing_MC115_R_8_33PER.26950.26950.3.0.dta	3	0	RGQEVGLVDVHPVGAITMGL	19.7925	3.96413e-05	18,Oxidation[M];	3	orf|0|+|3116408-3117962|/	188,R,K/	1|0|	target	0
0000_XuPing_MC115_R_7_33PER.7420.7420.2.0.dta	2	0	RGHHEVGTAGQAEINY	18.1869	3.96611e-05		3	orf|0|+|4374819-4376337|/	242,E,K/	2|	target	0
0000_XuPing_MC115_R_9_33PER.8186.8186.2.0.dta	2	0	RQLADPALHADAGAA	15.8348	3.9669e-05		3	orf|0|-|5045557-5046637|/	22,E,R/	2|	target	0
0000_XuPing_MC115_R_12_33PER.12023.12023.2.0.dta	2	0	KLGFTDSDVEKPGSD	18.0607	3.96928e-05		3	orf|0|-|1604011-1604950|/	242,R,K/	1|	target	1
0000_XuPing_MC115_R_11_33PER.9540.9540.3.0.dta	3	0	RAATSDAPAAGTAAAAEAPAESTES	16.401	3.97008e-05		3	orf|0|+|1540774-1541668|/	273,G,-/	1|	target	0
0000_XuPing_MC115_R_11_33PER.41221.41221.2.0.dta	2	0	RDALLGASPEFLDPLV	13.7554	3.97326e-05		3	orf|0|-|1719299-1720541|/	285,L,R/	1|	target	0
0000_XuPing_MC115_R_7_33PER.18492.18492.3.0.dta	3	0	RHVEVPDQVVQVGDDAMV	20.5078	3.97365e-05	17,Oxidation[M];	3	orf|0|-|3903427-3904921|/	347,E,K/	1|0|	target	0
0000_XuPing_MC115_R_13_33PER.19592.19592.2.0.dta	2	0	KLTQLQEIGPHYV	19.4265	3.98121e-05		3	orf|0|-|1442850-1443735|/	228,F,R/	1|	target	0
0000_XuPing_MC115_R_4_33PER.20516.20516.3.0.dta	3	0	KIDAIVEHIAEVH	20.2765	3.98161e-05		3	orf|0|-|3717199-3719659|/	458,A,K/	2|	target	0
0000_XuPing_MC115_R_13_33PER.32176.32176.3.0.dta	3	0	KSLGSDNAINVVHATVAAL	17.9304	3.98201e-05		3	orf|0|+|1564855-1565530|/	161,A,K/	2|	target	0
0000_XuPing_MC115_R_2_33PER.15042.15042.3.0.dta	3	0	RVEPEPDTVIATGDVEVHTAPPR	21.7003	3.99677e-05		3	orf|0|+|695278-699298|/	741,G,K/	2|	target	1
0000_XuPing_MC115_R_10_33PER.36935.36935.3.1.dta	3	0	RYHSADLVTDLGCAQLPSGMVDGLDDL	20.1329	3.99757e-05	13,Carbamidomethyl[C];	3	orf|0|+|2837973-2839224|/	165,H,R/	1|0|	target	0
0000_XuPing_MC115_R_9_33PER.24894.24894.2.0.dta	2	0	RKLLDQGQAGDNVGLLL	14.6906	3.99996e-05		3	orf|0|+|1501402-1502623|/	275,F,R/	2|	target	1
0000_XuPing_MC115_R_12_33PER.21742.21742.3.0.dta	3	0	RALIDAATTHDGVAPVGDQVL	14.0457	4.00477e-05		3	orf|0|-|5855872-5856802|/	33,I,R/	1|	target	0
0000_XuPing_MC115_R_9_33PER.10203.10203.2.0.dta	2	0	KVLHDKFPDLNES	21.4607	4.00517e-05		3	orf|0|+|1501402-1502623|/	44,T,R/	2|	target	1
0000_XuPing_MC115_R_11_33PER.16668.16668.2.0.dta	2	0	RAYWPGAESSASEAEPEE	13.389	4.00757e-05		3	orf|0|-|5504108-5505215|/	351,W,-/	1|	target	0
0000_XuPing_MC115_R_11_33PER.27928.27928.2.0.dta	2	0	KMTSGQGFIAALDQSGGSTPKAL	24.6993	4.00757e-05		3	orf|0|+|3570103-3571024|/	18,D,R/	2|	target	1
0000_XuPing_MC115_R_13_33PER.41805.41805.2.0.dta	2	0	RVEAGTLDEALGGLLDAEGY	19.4014	4.01038e-05		3	orf|0|-|3713975-3714467|/	138,L,R/	1|	target	0
0000_XuPing_MC115_R_7_33PER.10153.10153.2.0.dta	2	0	KAVAEADSKPDGYLTA	22.9058	4.01038e-05		3	orf|0|+|3231946-3233878|/	611,E,K/	1|	target	1
0000_XuPing_MC115_R_4_33PER.22645.22645.3.0.dta	3	0	RDLVEYSVEHAVVGGED	15.1328	4.01278e-05		3	orf|0|-|5904879-5907813|/	542,R,R/	2|	target	0
0000_XuPing_MC115_R_13_33PER.35380.35380.3.0.dta	3	0	RITLNDGNSIPQVGLGVWQTPAEDTE	15.694	4.02042e-05		3	orf|0|-|2489692-2490553|/	15,P,R/	1|	target	0
0000_XuPing_MC115_R_12_33PER.30714.30714.2.0.dta	2	0	KLVTTTDAFTAEDLLDGA	16.9996	4.02404e-05		3	orf|0|+|920563-921301|/	176,G,K/	1|	target	0
0000_XuPing_MC115_R_10_33PER.5333.5333.4.1.dta	4	0	RTKPHVNIGTIGHVDHG	20.8885	4.02565e-05		3	orf|0|+|1501402-1502623|/	18,E,K/	2|	target	1
0000_XuPing_MC115_R_10_33PER.17318.17318.2.0.dta	2	0	KALGAFGLTEAGGGSDAGAT	17.7051	4.02927e-05		3	orf|0|-|4805139-4806528|/	198,G,K/	1|	target	0
0000_XuPing_MC115_R_11_33PER.26284.26284.2.0.dta	2	0	KEVEEHQGPVEVLVANAGIS	14.5802	4.03451e-05		3	orf|0|+|3225067-3226159|/	189,F,K/	1|	target	0
0000_XuPing_MC115_R_10_33PER.33929.33929.3.0.dta	3	0	RVGTEGVYAPFSYHDPATNELTGYDIDVV	16.5873	4.03491e-05		3	orf|0|+|6373106-6374588|/	42,L,K/	2|	target	0
0000_XuPing_MC115_R_3_33PER.21447.21447.3.0.dta	3	0	KAEPAPAASSDGSPYVTPLV	16.8809	4.03814e-05		3	orf|0|+|4367212-4369015|/	274,P,R/	1|	target	0
0000_XuPing_MC115_R_6_33PER.13727.13727.2.0.dta	2	0	KDETTIVEGAGDAEAIQG	16.1341	4.04259e-05		3	orf|0|+|965428-967165|/	362,T,R/	1|	target	0
0000_XuPing_MC115_R_13_33PER.28278.28278.3.0.dta	3	0	RLTYGAQDLSQHDSGAYTGEISGAFLA	15.6414	4.04947e-05		3	orf|0|+|3159580-3160366|/	63,L,K/	1|	target	0
0000_XuPing_MC115_R_10_33PER.32345.32345.3.0.dta	3	0	KTAEVSADDIVVHDAQIDDPAYAFALS	14.2883	4.05352e-05		3	orf|0|-|4730787-4731891|/	283,A,R/	1|	target	0
0000_XuPing_MC115_R_4_33PER.26676.26676.2.0.dta	2	0	KSTVLDSGLSTGQLI	17.1727	4.06001e-05		3	orf|0|+|3526918-3529201|/	479,L,K/	2|	target	0
0000_XuPing_MC115_R_8_33PER.21305.21305.3.0.dta	3	0	KGHVFNALGDCLDDPGYG	13.0155	4.06204e-05	11,Carbamidomethyl[C];	3	orf|0|-|5032675-5034229|/	137,V,K/	1|0|	target	0
0000_XuPing_MC115_R_8_33PER.20237.20237.3.0.dta	3	0	RFYAGCQNVDTVESVAAEHA	17.2749	4.06366e-05	6,Carbamidomethyl[C];	3	orf|0|-|5341335-5342931|/	131,H,R/	1|0|	target	0
0000_XuPing_MC115_R_9_33PER.15581.15581.2.0.dta	2	0	RITHLPTGIVVTCQNE	15.4207	4.06366e-05	13,Carbamidomethyl[C];	3	orf|0|+|2163188-2164298|/orf|0|-|5045557-5046637|/	261,V,K/248,V,R/	2|0|	target	0
0000_XuPing_MC115_R_13_33PER.24919.24919.2.0.dta	2	0	KPAADLPVGVTDYATSV	16.7009	4.06854e-05		3	orf|0|-|1898156-1898885|/	133,G,R/	2|	target	0
0000_XuPing_MC115_R_11_33PER.27287.27287.2.0.dta	2	0	RYHATGELLSDETIEEL	14.7629	4.0718e-05		3	orf|0|+|2462027-2463053|/	46,R,R/	1|	target	0
0000_XuPing_MC115_R_11_33PER.40548.40548.3.0.dta	3	0	KYVAPIAFNIVPLAGNYVDDGSGETDEDQ	15.5377	4.07506e-05		3	orf|0|-|6320516-6321689|/	243,N,K/	1|	target	0
0000_XuPing_MC115_R_13_33PER.17570.17570.3.0.dta	3	0	FADATEDHQWIHVDPEKA	20.1012	4.07546e-05		1	orf|0|+|2281373-2281844|/	40,L,K/	2|	target	1
0000_XuPing_MC115_R_11_33PER.21733.21733.3.0.dta	3	0	KIENPVAVVNTTSHSEAANAL	18.1102	4.07628e-05		3	orf|0|-|4620410-4621517|/	276,F,K/	1|	target	0
0000_XuPing_MC115_R_13_33PER.44788.44788.3.0.dta	3	0	RATQSLLQADLVLAEQVISDHE	19.6382	4.07832e-05		3	orf|0|+|5849485-5850160|/	31,E,K/	1|	target	0
0000_XuPing_MC115_R_7_33PER.21601.21601.2.0.dta	2	0	RDQMATNLQNAGFTLE	20.3345	4.0824e-05	4,Oxidation[M];	3	orf|0|+|4374819-4376337|/	226,L,R/	2|0|	target	0
0000_XuPing_MC115_R_4_33PER.16908.16908.2.0.dta	2	0	KAVGLGFSQGGSENNYE	18.3407	4.08934e-05		3	orf|0|-|6153015-6155565|/	676,S,R/	1|	target	0
0000_XuPing_MC115_R_10_33PER.35254.35254.2.0.dta	2	0	RDALPPPVTGSVFGALDGGY	17.8404	4.09016e-05		3	orf|0|+|2846860-2849260|/	548,V,R/	1|	target	0
0000_XuPing_MC115_R_12_33PER.20244.20244.3.0.dta	3	0	KKDEAIAMQGQEVYDRYM	20.4826	4.0918e-05		3	orf|0|+|997529-998522|/	289,A,K/	1|	target	2
0000_XuPing_MC115_R_7_33PER.34583.34583.2.0.dta	2	0	RGGLIDEQALADAITSGHV	18.7213	4.09384e-05		3	orf|0|+|2460441-2462034|/	234,A,R/	1|	target	0
0000_XuPing_MC115_R_10_33PER.38644.38644.3.0.dta	3	0	RTGQPLNALDLVEDAQTTVLTPQGDAVVADG	19.3522	4.09794e-05		3	orf|0|-|5125738-5126941|/	310,L,R/	1|	target	0
0000_XuPing_MC115_R_10_33PER.24081.24081.2.0.dta	2	0	RWAAEPATVDDVLDAQ	15.8303	4.10122e-05		3	orf|0|+|2659888-2661256|/	417,D,R/	2|	target	0
0000_XuPing_MC115_R_9_33PER.7555.7555.3.0.dta	3	0	RHYAHVDAPGHADYI	17.1391	4.10409e-05		3	orf|0|+|1501402-1502623|/	87,K,K/	2|	target	0
0000_XuPing_MC115_R_13_33PER.4479.4479.3.0.dta	3	0	RIGEEVPPPAAGDAGHDHDH	19.2235	4.1045e-05		3	orf|0|-|6127673-6127964|/	77,E,-/	1|	target	0
0000_XuPing_MC115_R_1_33PER.14496.14496.2.0.dta	2	0	RSQLGADIHEIDNAAS	14.4838	4.12054e-05		3	orf|0|-|4853048-4862321|/	689,G,R/	1|	target	0
0000_XuPing_MC115_R_12_33PER.25171.25171.2.0.dta	2	0	RLVLGGNNAGSGTGFGTF	15.7839	4.12136e-05		3	orf|0|+|2596367-2597276|/	35,V,K/	1|	target	0
0000_XuPing_MC115_R_8_33PER.25981.25981.3.0.dta	3	0	RAPADLYAAGHAELAAYPSVQV	13.9054	4.13416e-05		3	orf|0|-|4393186-4394884|/	103,G,R/	1|	target	0
0000_XuPing_MC115_R_12_33PER.17841.17841.2.0.dta	2	0	KDDVEWLHNSAV	17.2715	4.14617e-05		3	orf|0|-|1279860-1280820|/	259,E,K/	1|	target	0
0000_XuPing_MC115_R_8_33PER.25695.25695.4.0.dta	4	0	RTGHGIGLSVHEEPYIVAGNNLPLE	14.1853	4.1499e-05		3	orf|0|-|3953021-3954224|/	328,H,R/	1|	target	0
0000_XuPing_MC115_R_10_33PER.32670.32670.2.0.dta	2	0	RFGIDTTFVGGTDPADYAAAVTD	13.3611	4.15322e-05		3	orf|0|-|268098-269400|/	127,R,R/	1|	target	0
0000_XuPing_MC115_R_11_33PER.14212.14212.2.0.dta	2	0	KELGVSSDASADEI	15.1203	4.15488e-05		3	orf|0|+|799304-800501|/	21,Y,K/	1|	target	0
0000_XuPing_MC115_R_12_33PER.18552.18552.3.0.dta	3	0	RDTPYEVDDETGPVNIYGRT	19.777	4.17028e-05		3	orf|0|+|1900039-1901329|/	243,D,K/	1|	target	1
0000_XuPing_MC115_R_8_33PER.20176.20176.2.0.dta	2	0	KVEFSNAIIATGSST	15.5808	4.17738e-05		3	orf|0|+|989521-990922|/	134,E,R/	1|	target	0
0000_XuPing_MC115_R_6_33PER.15610.15610.2.0.dta	2	0	KDETTIVEGAGDAEAIQG	16.5689	4.17863e-05		3	orf|0|+|965428-967165|/	362,T,R/	2|	target	0
0000_XuPing_MC115_R_4_33PER.23312.23312.3.0.dta	3	0	RLVGAPPGYIGYDQGGQLTEAVR	21.7087	4.17905e-05		3	orf|0|+|817605-820191|/	660,A,R/	1|	target	1
0000_XuPing_MC115_R_12_33PER.11059.11059.2.0.dta	2	0	KILAPAHLPQEQSQ	19.9837	4.18448e-05		3	orf|0|+|5859674-5860541|/	183,G,R/	1|	target	0
0000_XuPing_MC115_R_10_33PER.34709.34709.3.0.dta	3	0	RPFGHITAIDEPEGLDLVGL	16.0833	4.1916e-05		3	orf|0|+|5264654-5266370|/	475,V,K/	2|	target	0
0000_XuPing_MC115_R_6_33PER.21529.21529.2.0.dta	2	0	KDAGLASVAVYAEPDADAPHV	21.6485	4.19328e-05		3	orf|0|-|1883476-1885303|/	39,A,R/	2|	target	0
0000_XuPing_MC115_R_12_33PER.8584.8584.2.0.dta	2	0	KMQGAITAVADC	18.8698	4.1958e-05	2,Oxidation[M];12,Carbamidomethyl[C];	3	orf|0|+|6411898-6413065|/	212,Q,R/	1|0|0|	target	0
0000_XuPing_MC115_R_4_33PER.20543.20543.2.0.dta	2	0	KIDAIVEHIAEVH	21.8129	4.19706e-05		3	orf|0|-|3717199-3719659|/	458,A,K/	1|	target	0
0000_XuPing_MC115_R_8_33PER.14077.14077.2.0.dta	2	0	KGAGGEDLVDRWN	19.0728	4.19706e-05		3	orf|0|+|1098169-1099735|/orf|0|+|2391459-2393025|/	377,I,R/377,I,R/	1|	target	1
0000_XuPing_MC115_R_13_33PER.36881.36881.3.0.dta	3	0	RSISHPVLVIGFADDVVLPAHLG	17.8475	4.19748e-05		3	orf|0|+|1171521-1172469|/	239,Y,R/	2|	target	0
0000_XuPing_MC115_R_11_33PER.27137.27137.3.0.dta	3	0	RDHLDAPNVNMVTCGGQATIPIVHAVS	19.5267	4.20084e-05	14,Carbamidomethyl[C];	3	orf|0|-|5998245-5999256|/	143,L,R/	2|0|	target	0
0000_XuPing_MC115_R_13_33PER.15432.15432.2.0.dta	2	0	KKVTVSTTTGPGIPVDPSVT	17.2114	4.20084e-05		3	orf|0|+|1439502-1440714|/	378,L,R/	1|	target	1
0000_XuPing_MC115_R_7_33PER.32972.32972.3.0.dta	3	0	RSSGPPPIVDADEVGAANMILTNGA	16.1142	4.20378e-05		3	orf|0|-|3968557-3970060|/	68,S,R/	1|	target	0
0000_XuPing_MC115_R_4_33PER.22833.22833.3.0.dta	3	0	KLADEHAEQFVAEEVSQTGKPV	23.1352	4.20504e-05		3	orf|0|+|1759454-1760948|/	79,A,R/	2|	target	1
0000_XuPing_MC115_R_13_33PER.8917.8917.2.0.dta	2	0	RDNHVIEFEEGR	21.9619	4.20967e-05		3	orf|0|+|939745-940759|/	255,F,R/	2|	target	1
0000_XuPing_MC115_R_8_33PER.18752.18752.2.0.dta	2	0	RVNPAGDDAHVLVTTNEGF	16.0083	4.21051e-05		3	orf|0|-|6116403-6117627|/	87,L,R/	1|	target	0
0000_XuPing_MC115_R_3_33PER.16157.16157.2.0.dta	2	0	RIVLDLTDGQGKPSE	15.7806	4.21388e-05		3	orf|0|+|4774760-4777349|/	26,Y,R/	2|	target	1
0000_XuPing_MC115_R_6_33PER.15624.15624.2.0.dta	2	0	KDETTIVEGAGDAEAIQG	16.9294	4.2143e-05		3	orf|0|+|965428-967165|/	362,T,R/	1|	target	0
0000_XuPing_MC115_R_11_33PER.36831.36831.3.0.dta	3	0	RTDDGIDHSALDYFGHGGGYLTATPEFATV	19.3239	4.22569e-05		3	orf|0|-|14133-15153|/	310,V,-/	2|	target	0
0000_XuPing_MC115_R_13_33PER.39439.39439.3.0.dta	3	0	KLDGDLTNAPAVAAEGTADLIAFGQ	17.4093	4.22612e-05		3	orf|0|-|3144008-3144791|/	98,E,K/	2|	target	0
0000_XuPing_MC115_R_4_33PER.33983.33983.2.0.dta	2	0	RVPDNLGELGALTQDPSANII	14.9817	4.22696e-05		3	orf|0|+|1748530-1750807|/	78,Q,K/	2|	target	0
0000_XuPing_MC115_R_11_33PER.41756.41756.3.0.dta	3	0	RVEFQSGGPGAPALYLLDGM	16.4184	4.22865e-05		3	orf|0|-|6467136-6468222|/	92,I,R/	1|	target	0
0000_XuPing_MC115_R_7_33PER.16333.16333.2.0.dta	2	0	KDETTIVEGAGDAEAIQG	16.2668	4.23246e-05		3	orf|0|+|965428-967165|/	362,T,R/	1|	target	0
0000_XuPing_MC115_R_10_33PER.13664.13664.2.0.dta	2	0	RHIGEYTDVPAGDIGVGT	14.7868	4.23331e-05		3	orf|0|+|5525869-5527360|/	204,Y,R/	1|	target	0
0000_XuPing_MC115_R_10_33PER.30021.30021.3.1.dta	3	0	RGSPVSFVVDGVHAHDVGQVLDDDGVAV	14.0146	4.23881e-05		3	orf|0|+|3200443-3201937|/	422,N,R/	1|	target	0
0000_XuPing_MC115_R_8_33PER.12912.12912.2.0.dta	2	0	KALVAFTQSGDTVR	17.2081	4.23881e-05		3	orf|0|+|3308823-3310266|/	376,A,R/	1|	target	1
0000_XuPing_MC115_R_8_33PER.21220.21220.3.0.dta	3	0	KIFFTNGGADAVEHAV	18.9785	4.24093e-05		3	orf|0|+|2531167-2532928|/	249,N,R/	1|	target	0
0000_XuPing_MC115_R_10_33PER.33932.33932.3.1.dta	3	0	RVGTEGVYAPFSYHDPATNELTGYDIDVV	16.6515	4.24517e-05		3	orf|0|+|6373106-6374588|/	42,L,K/	1|	target	0
0000_XuPing_MC115_R_11_33PER.25595.25595.2.0.dta	2	0	RDAPLMIVGEGTNEIQ	14.7658	4.24942e-05		3	orf|0|+|2073337-2074519|/	362,F,R/	1|	target	0
0000_XuPing_MC115_R_7_33PER.17806.17806.2.0.dta	2	0	RVYSEVVPHTAGVEEI	15.6002	4.24942e-05		3	orf|0|+|1698437-1700006|/	32,A,K/	2|	target	0
0000_XuPing_MC115_R_13_33PER.12560.12560.2.0.dta	2	0	KVAVTAEVLEHTKGP	20.3695	4.25708e-05		3	orf|0|-|4709435-4710002|/	142,A,K/	2|	target	1
0000_XuPing_MC115_R_10_33PER.33071.33071.3.0.dta	3	0	REYPPEVYGGAGVHVTELVAQL	15.2284	4.2656e-05		3	orf|0|+|5179764-5180967|/	21,T,R/	1|	target	0
0000_XuPing_MC115_R_10_33PER.26586.26586.3.0.dta	3	0	RQAIFVGDLIDRGGEQL	16.5132	4.26859e-05		3	orf|0|-|1358593-1359604|/	48,E,R/	2|	target	1
0000_XuPing_MC115_R_10_33PER.33945.33945.3.0.dta	3	0	RAEIVVMSNVLGAPETPAMSLDE	20.2852	4.26901e-05		3	orf|0|+|1893791-1895219|/	382,A,R/	2|	target	0
0000_XuPing_MC115_R_8_33PER.35523.35523.3.0.dta	3	0	RAIDLADAVGEEMGAPASLAAGPQV	17.5506	4.27029e-05		3	orf|0|+|528500-529964|/	92,K,R/	1|	target	0
0000_XuPing_MC115_R_10_33PER.22649.22649.2.0.dta	2	0	KHGALLVLDEVQTGVG	16.2142	4.27115e-05		3	orf|0|-|3840661-3842323|/	369,S,R/	1|	target	0
0000_XuPing_MC115_R_9_33PER.12988.12988.2.0.dta	2	0	KSGELTETTFTASEPGHVVPHGE	24.1172	4.27927e-05		3	orf|0|-|6116403-6117627|/	111,A,R/	1|	target	0
0000_XuPing_MC115_R_13_33PER.25794.25794.2.0.dta	2	0	KILVQANEAETTTASGLVIPDTA	15.9618	4.28527e-05		3	orf|0|+|1671185-1671503|/	17,D,K/	1|	target	0
0000_XuPing_MC115_R_12_33PER.2970.2970.4.0.dta	4	0	RTDDAAGAGSEDQPVSGRGGDGADGSGH	20.0434	4.28569e-05		3	orf|0|-|626711-627743|/	11,S,R/	1|	target	1
0000_XuPing_MC115_R_11_33PER.40250.40250.2.0.dta	2	0	KLLGAVDYIAAAETVV	13.5931	4.29384e-05		3	orf|0|+|3954563-3955610|/	281,T,R/	1|	target	0
0000_XuPing_MC115_R_8_33PER.11870.11870.2.0.dta	2	0	RGYPEQGGYPEQGGYGEPAG	14.7939	4.30115e-05		3	orf|0|-|56431-57985|/	374,G,R/	1|	target	0
0000_XuPing_MC115_R_13_33PER.39424.39424.2.0.dta	2	0	RETDEGVFTLEASLPAVVSVNE	17.9468	4.30287e-05		3	orf|0|+|2432544-2433396|/	182,E,K/	1|	target	0
0000_XuPing_MC115_R_3_33PER.9986.9986.2.0.dta	2	0	KYHEQEANIIAEAGR	18.7915	4.30545e-05		3	orf|0|+|1956516-1959426|/	476,A,R/	2|	target	1
0000_XuPing_MC115_R_1_33PER.17645.17645.2.0.dta	2	0	REVLAGDLVEPEPEPEPEAKPE	18.8515	4.31537e-05		3	orf|0|-|6456783-6462852|/	726,M,K/	1|	target	1
0000_XuPing_MC115_R_7_33PER.9498.9498.2.0.dta	2	0	KTVLIEGTTTGGQAS	17.2695	4.31752e-05		3	orf|0|-|1607371-1609462|/	391,L,R/	1|	target	0
0000_XuPing_MC115_R_11_33PER.24647.24647.2.0.dta	2	0	KPDLVFEATSAYVH	17.9521	4.32314e-05		3	orf|0|-|5998245-5999256|/	97,E,R/	1|	target	0
0000_XuPing_MC115_R_9_33PER.14305.14305.2.0.dta	2	0	RGITINISHVEYQTDK	20.677	4.32703e-05		3	orf|0|+|1501402-1502623|/	71,Q,R/	2|	target	1
0000_XuPing_MC115_R_10_33PER.23211.23211.2.0.dta	2	0	RAQTGVAAVAVADPAAAEAVGDV	15.9915	4.3292e-05		3	orf|0|+|2659888-2661256|/	115,Q,R/	2|	target	0
0000_XuPing_MC115_R_13_33PER.16682.16682.3.0.dta	3	0	RPVQTGTSVVAEAEDACPVPGR	20.8201	4.3318e-05	17,Carbamidomethyl[C];	3	orf|0|+|987974-988481|/	147,A,-/	1|0|	target	1
0000_XuPing_MC115_R_12_33PER.31899.31899.2.0.dta	2	0	KWADSLGGVPLAFIH	21.0591	4.33873e-05		3	orf|0|+|5511089-5512139|/	210,E,K/	2|	target	0
0000_XuPing_MC115_R_13_33PER.39758.39758.3.0.dta	3	0	AAPGAAAGGAAEAAEEQSEFDVILEGAGE	19.2154	4.33917e-05		1	orf|0|+|1459267-1459678|/	50,A,K/	2|	target	0
0000_XuPing_MC115_R_13_33PER.17028.17028.2.0.dta	2	0	KPVQTGTIDGDDDLGEV	15.2924	4.34003e-05		3	orf|0|+|3270222-3271506|/	239,C,R/	2|	target	0
0000_XuPing_MC115_R_13_33PER.22249.22249.2.0.dta	2	0	RLDQVNAAGGAALDTTPAQL	14.614	4.35569e-05		3	orf|0|+|1023179-1024049|/	224,D,R/	2|	target	0
0000_XuPing_MC115_R_10_33PER.36592.36592.2.0.dta	2	0	RTLDDELVAQGIVGIAGIDT	17.2436	4.36004e-05		3	orf|0|+|3118419-3119604|/	117,T,R/	1|	target	0
0000_XuPing_MC115_R_13_33PER.41834.41834.3.0.dta	3	0	RVEAGTLDEALGGLLDAEGY	16.4589	4.3644e-05		3	orf|0|-|3713975-3714467|/	138,L,R/	1|	target	0
0000_XuPing_MC115_R_10_33PER.18945.18945.3.0.dta	3	0	RYPDPLPAWDLTHVHAH	19.6633	4.36571e-05		3	orf|0|+|6115190-6116348|/	369,L,-/	1|	target	0
0000_XuPing_MC115_R_13_33PER.39936.39936.3.0.dta	3	0	RIFTPASELPFAGHPTVGAAWYL	14.7599	4.36833e-05		3	orf|0|-|2814861-2815557|/	65,A,R/	1|	target	0
0000_XuPing_MC115_R_7_33PER.10897.10897.2.0.dta	2	0	KSEIETTDSDWDRE	20.5566	4.36877e-05		3	orf|0|+|1671580-1673209|/	350,I,K/	2|	target	1
0000_XuPing_MC115_R_4_33PER.14813.14813.3.0.dta	3	0	KTGQPVLVGTHDVAESEELHE	25.5427	4.37227e-05		3	orf|0|-|3717199-3719659|/	471,H,K/	1|	target	0
0000_XuPing_MC115_R_5_33PER.19940.19940.3.0.dta	3	0	KAETAPAEASPAETEQAVVDSTPAASTGADAEGAVKS	25.2885	4.37533e-05		3	orf|0|-|6100414-6101998|/	417,A,K/	1|	target	1
0000_XuPing_MC115_R_2_33PER.19248.19248.2.0.dta	2	0	RTFHQGGVTGGADIVGGLP	11.8123	4.38014e-05		3	orf|0|+|1465190-1469177|/	1023,M,R/	2|	target	0
0000_XuPing_MC115_R_5_33PER.18620.18620.3.0.dta	3	0	RTLIEHGLVENTPAVVTANGTTCQQ	19.5961	4.38014e-05	23,Carbamidomethyl[C];	3	orf|0|+|1031322-1033254|/	293,A,R/	2|0|	target	0
0000_XuPing_MC115_R_8_33PER.15199.15199.2.0.dta	2	0	KDETTIVEGAGDAEAIQG	14.0591	4.38146e-05		3	orf|0|+|965428-967165|/	362,T,R/	1|	target	0
0000_XuPing_MC115_R_13_33PER.8808.8808.2.0.dta	2	0	KAEAYPAQLSGGQQQ	17.9143	4.38321e-05		3	orf|0|+|3320208-3321183|/	213,D,R/	1|	target	0
0000_XuPing_MC115_R_13_33PER.18046.18046.3.0.dta	3	0	RFEEEAYGYEGHEYDEGPAY	16.3867	4.38365e-05		3	orf|0|-|4301504-4302209|/	64,D,R/	1|	target	0
0000_XuPing_MC115_R_4_33PER.10108.10108.3.0.dta	3	0	KIGETHDGASTTDWMEQEQE	21.1704	4.38496e-05	15,Oxidation[M];	3	orf|0|+|1499207-1501343|/	52,Y,R/	1|0|	target	0
0000_XuPing_MC115_R_12_33PER.13227.13227.2.0.dta	2	0	RDVAEHESDLTIQHTAEPIGE	17.3664	4.38584e-05		3	orf|0|+|2683712-2684495|/	79,E,R/	2|	target	0
0000_XuPing_MC115_R_12_33PER.12546.12546.3.0.dta	3	0	RVIAGAGSYDTAHSVHLA	15.4347	4.38716e-05		3	orf|0|+|2761248-2762232|/	109,A,K/	1|	target	0
0000_XuPing_MC115_R_13_33PER.43514.43514.2.0.dta	2	0	KWGWVDVDDVVSTLTE	14.7673	4.38716e-05		3	orf|0|+|2697094-2697718|/	145,L,R/	2|	target	0
0000_XuPing_MC115_R_11_33PER.3160.3160.2.0.dta	2	0	KSLVDHPKVM	21.3897	4.39814e-05	10,Oxidation[M];	3	orf|0|+|3570103-3571024|/	234,Y,R/	1|0|	target	1
0000_XuPing_MC115_R_11_33PER.25266.25266.2.0.dta	2	0	RDALDVLAAANVHPQA	16.7704	4.40738e-05		3	orf|0|+|4323460-4324567|/	337,T,K/	1|	target	0
0000_XuPing_MC115_R_10_33PER.10343.10343.2.0.dta	2	0	RAAVPSGASTGEHEAVEL	14.7271	4.41047e-05		3	orf|0|-|5494633-5496067|/	84,A,R/	1|	target	0
0000_XuPing_MC115_R_9_33PER.5782.5782.3.0.dta	3	0	RTKPHVNIGTIGHVDHG	23.187	4.41312e-05		3	orf|0|+|1501402-1502623|/	18,E,K/	1|	target	1
0000_XuPing_MC115_R_13_33PER.38661.38661.2.0.dta	2	0	RYAELVDAGDFDGVGQLLG	16.0511	4.41842e-05		3	orf|0|+|1670391-1671021|/	78,Y,R/	2|	target	0
0000_XuPing_MC115_R_10_33PER.42593.42593.3.0.dta	3	0	KFDSVAGGLDADGLTNLADELASVA	15.6878	4.42195e-05		3	orf|0|-|5036764-5038099|/	185,E,K/	1|	target	0
0000_XuPing_MC115_R_11_33PER.33790.33790.2.0.dta	2	0	RELCDAIESVGALAAVEQ	15.0072	4.42284e-05	4,Carbamidomethyl[C];	3	orf|0|+|4323460-4324567|/	313,V,R/	1|0|	target	0
0000_XuPing_MC115_R_13_33PER.34373.34373.3.0.dta	3	0	RLISIIDDCAQHLGQAAYL	15.2174	4.4277e-05	9,Carbamidomethyl[C];	3	orf|0|+|972100-973429|/	418,A,R/	1|0|	target	0
0000_XuPing_MC115_R_13_33PER.34436.34436.3.0.dta	3	0	RPLVNDPVYGSQLVTQLVN	15.5549	4.4277e-05		3	orf|0|+|1498534-1499167|/	64,K,K/	1|	target	0
0000_XuPing_MC115_R_10_33PER.14959.14959.2.0.dta	2	0	KLIQPVAMDEGL	24.069	4.42992e-05	8,Oxidation[M];	3	orf|0|+|1501402-1502623|/	374,V,R/	1|0|	target	0
0000_XuPing_MC115_R_13_33PER.12916.12916.3.0.dta	3	0	KKDEAAEAPAEAAEAPAEAADAASES	20.118	4.43701e-05		3	orf|0|+|2519781-2520270|/	137,P,-/	1|	target	1
0000_XuPing_MC115_R_11_33PER.17941.17941.3.0.dta	3	0	RIGHETEAEQMAGASVVSTAYGSSG	14.639	4.43746e-05		3	orf|0|-|4582310-4583471|/	325,V,K/	1|	target	0
0000_XuPing_MC115_R_12_33PER.32473.32473.2.0.dta	2	0	KEVTVLSLAEIGVEPDEVGVANAGS	15.6022	4.43923e-05		3	orf|0|+|2432544-2433396|/	222,K,K/	1|	target	0
0000_XuPing_MC115_R_10_33PER.24462.24462.4.1.dta	4	0	RSLDAAEALSHITAGAAAPEHL	19.009	4.45034e-05		3	orf|0|-|2982239-2983289|/	328,P,-/	1|	target	0
0000_XuPing_MC115_R_13_33PER.41333.41333.5.0.dta	5	0	KTGPFGGTIAHGLLTLSLLPHFTHQLY	21.6991	4.45569e-05		3	orf|0|+|2281373-2281844|/	58,A,R/	1|	target	0
0000_XuPing_MC115_R_12_33PER.19285.19285.3.0.dta	3	0	KYFESVEIIELHHPH	20.978	4.4597e-05		3	orf|0|+|2745702-2746461|/	128,A,K/	2|	target	0
0000_XuPing_MC115_R_13_33PER.34543.34543.3.2.dta	3	0	RDIALSPDQLTSLVHAWH	20.4329	4.46416e-05		3	orf|0|+|3518343-3519111|/	101,E,R/	2|	target	0
0000_XuPing_MC115_R_1_33PER.28856.28856.3.0.dta	3	0	RQVDWVDEITELHEAGA	18.7568	4.46773e-05		3	orf|0|-|4853048-4862321|/	333,V,R/	2|	target	0
0000_XuPing_MC115_R_7_33PER.32105.32105.3.0.dta	3	0	KTNDVAGDGTTTATVLAQALV	18.7319	4.46907e-05		3	orf|0|+|1671580-1673209|/	81,T,R/	2|	target	0
0000_XuPing_MC115_R_11_33PER.8901.8901.3.0.dta	3	0	RVEHVVVACSAISHAS	18.3799	4.46997e-05	9,Carbamidomethyl[C];	3	orf|0|-|6160914-6161871|/	43,E,R/	1|0|	target	0
0000_XuPing_MC115_R_10_33PER.8026.8026.2.0.dta	2	0	KVTTGQTYVVDPDGDH	18.0265	4.47131e-05		3	orf|0|+|3118419-3119604|/	183,G,R/	2|	target	0
0000_XuPing_MC115_R_13_33PER.34396.34396.3.0.dta	3	0	RPLVNDPVYGSQLVTQLVN	15.3638	4.47131e-05		3	orf|0|+|1498534-1499167|/	64,K,K/	1|	target	0
0000_XuPing_MC115_R_4_33PER.18365.18365.3.0.dta	3	0	KVAGSTVGLATLHNASEV	17.6661	4.47131e-05		3	orf|0|+|2443200-2445312|/	367,V,K/	2|	target	0
0000_XuPing_MC115_R_13_33PER.39694.39694.3.0.dta	3	0	RVLIHQPALSGVIQGQFSDLEIQAAEIE	16.362	4.4722e-05		3	orf|0|-|4761503-4762472|/	239,A,R/	2|	target	0
0000_XuPing_MC115_R_13_33PER.15391.15391.3.0.dta	3	0	KKVTVSTTTGPGIPVDPSVT	15.6518	4.47981e-05		3	orf|0|+|1439502-1440714|/	378,L,R/	2|	target	1
0000_XuPing_MC115_R_12_33PER.14002.14002.3.0.dta	3	0	RTVVSAAVDDGDAEGVDATHHV	23.0094	4.48026e-05		3	orf|0|-|4449058-4449937|/	208,T,K/	2|	target	0
0000_XuPing_MC115_R_4_33PER.20760.20760.2.0.dta	2	0	KLDAGDIIDSMYMS	22.1157	4.4816e-05	11,Oxidation[M];13,Oxidation[M];	3	orf|0|+|1748530-1750807|/	232,V,K/	1|0|0|	target	0
0000_XuPing_MC115_R_13_33PER.4948.4948.4.0.dta	4	0	RAHLESAGGQLTHEGQSTE	17.0669	4.48295e-05		3	orf|0|-|6532903-6533509|/	171,V,K/	1|	target	0
0000_XuPing_MC115_R_11_33PER.16543.16543.2.0.dta	2	0	RVLLPEQVSHVDA	16.0112	4.48384e-05		3	orf|0|-|5051756-5052725|/	203,T,R/	1|	target	0
0000_XuPing_MC115_R_13_33PER.36926.36926.4.0.dta	4	0	RSISHPVLVIGFADDVVLPAHLG	17.0717	4.49102e-05		3	orf|0|+|1171521-1172469|/	239,Y,R/	2|	target	0
0000_XuPing_MC115_R_13_33PER.21352.21352.2.0.dta	2	0	RTFPVHSPNIDHIDVLT	14.5226	4.49462e-05		3	orf|0|+|2522090-2523389|/	390,E,R/	2|	target	0
0000_XuPing_MC115_R_11_33PER.24534.24534.3.0.dta	3	0	RELSPLAPLHNPPAI	16.0985	4.50316e-05		3	orf|0|+|869363-870791|/	193,A,K/	1|	target	0
0000_XuPing_MC115_R_13_33PER.34866.34866.2.0.dta	2	0	RTSAQSPDLLYNGTDFYEFGAE	16.4173	4.50587e-05		3	orf|0|-|910495-911602|/	281,L,R/	2|	target	0
0000_XuPing_MC115_R_13_33PER.13100.13100.2.0.dta	2	0	RGLTDGPVLAGGHSYGG	17.8394	4.50722e-05		3	orf|0|-|909858-910575|/	117,A,R/	1|	target	0
0000_XuPing_MC115_R_8_33PER.25851.25851.3.0.dta	3	0	RVAAEPMPLPAGAPHPGPLVY	17.9271	4.50722e-05		3	orf|0|-|6118488-6120090|/	384,G,R/	1|	target	0
0000_XuPing_MC115_R_11_33PER.38856.38856.2.0.dta	2	0	KLVDDNFDLTALDPEAAEGLT	15.8604	4.51038e-05		3	orf|0|-|1574204-1575125|/	58,T,R/	1|	target	0
0000_XuPing_MC115_R_13_33PER.19812.19812.2.0.dta	2	0	RVMTIAGTDSGGGAGIQADL	21.138	4.52483e-05	3,Oxidation[M];	3	orf|0|-|910495-911602|/	105,T,R/	1|0|	target	0
0000_XuPing_MC115_R_1_33PER.20740.20740.2.0.dta	2	0	KLQTVVFGGEALEPH	18.0204	4.52619e-05		3	orf|0|+|447896-458192|/	2214,L,R/	1|	target	0
0000_XuPing_MC115_R_8_33PER.32125.32125.3.0.dta	3	0	KRAIDLADAVGEEMGAPASLAAGPQV	21.0807	4.52619e-05		3	orf|0|+|528500-529964|/	91,Q,R/	2|	target	1
0000_XuPing_MC115_R_11_33PER.26676.26676.2.0.dta	2	0	KHQGLPQEVLNENLL	13.8364	4.52845e-05		3	CON_CASA1|SWISS-PROT:P02662/	6,I,R/	1|	target	0
0000_XuPing_MC115_R_13_33PER.41505.41505.3.0.dta	3	0	RLGDPDEYGALAQHIIENPMLNGEVI	15.7174	4.53072e-05		3	orf|0|-|5282881-5283640|/	216,A,R/	1|	target	0
0000_XuPing_MC115_R_10_33PER.35531.35531.2.0.dta	2	0	KMTLTDGTELTPALGIGAFAD	18.0067	4.53979e-05		3	orf|0|+|4428720-4429818|/	118,Q,K/	1|	target	0
0000_XuPing_MC115_R_8_33PER.25481.25481.2.0.dta	2	0	RTNLQASDLAALGITNQ	15.9302	4.54378e-05		3	orf|0|-|6292293-6293859|/	81,N,R/	1|	target	0
0000_XuPing_MC115_R_2_33PER.24828.24828.2.0.dta	2	0	RIAAGETLADLGLSQD	15.3924	4.54988e-05		3	orf|0|+|2493075-2496477|/	320,L,R/	2|	target	0
0000_XuPing_MC115_R_12_33PER.23466.23466.4.0.dta	4	0	RDHGDPGDAPSVPPPLTPVADVVRPSAAEEA	18.7817	4.55534e-05		3	orf|0|+|6580582-6581422|/	17,V,R/	1|	target	1
0000_XuPing_MC115_R_12_33PER.17628.17628.3.0.dta	3	0	KIDWHTDLNDPHV	16.9305	4.56136e-05		3	orf|0|-|1886080-1886974|/	59,V,R/	1|	target	0
0000_XuPing_MC115_R_10_33PER.13516.13516.2.0.dta	2	0	RDEDSATAEPVGSGAATGW	15.9368	4.56341e-05		3	orf|0|+|2837973-2839224|/	129,W,R/	2|	target	0
0000_XuPing_MC115_R_4_33PER.18457.18457.2.0.dta	2	0	KINAIANPQLPKVGE	19.6114	4.56966e-05		3	orf|0|+|2736033-2738322|/	649,D,R/	2|	target	1
0000_XuPing_MC115_R_8_33PER.26365.26365.2.0.dta	2	0	RNVNLEFVSANPTGPIHIGGT	19.7082	4.57117e-05		3	orf|0|-|5056539-5058255|/	142,G,R/	2|	target	0
0000_XuPing_MC115_R_8_33PER.14874.14874.4.0.dta	4	0	RQALADGVIDCVATDHAPHAEHE	19.8996	4.57378e-05	11,Carbamidomethyl[C];	3	orf|0|+|3116408-3117962|/	370,L,K/	2|0|	target	0
0000_XuPing_MC115_R_12_33PER.13978.13978.4.1.dta	4	0	RTVVSAAVDDGDAEGVDATHHV	20.1397	4.58949e-05		3	orf|0|-|4449058-4449937|/	208,T,K/	2|	target	0
0000_XuPing_MC115_R_10_33PER.5182.5182.3.0.dta	3	0	RTKPHVNIGTIGHVDHG	22.1239	4.59133e-05		3	orf|0|+|1501402-1502623|/	18,E,K/	1|	target	1
0000_XuPing_MC115_R_6_33PER.13704.13704.2.0.dta	2	0	KAAAPAGDPTGGMGGMDF	25.2122	4.6002e-05	16,Oxidation[M];	3	orf|0|+|965428-967165|/	561,E,-/	2|0|	target	0
0000_XuPing_MC115_R_5_33PER.12840.12840.4.0.dta	4	0	MEEHTQGSHVEAGIVEHPNAEDFGHA	27.6813	4.60485e-05	1,Oxidation[M];	1	orf|0|-|6578062-6579847|/	2,P,R/	2|0|	target	0
0000_XuPing_MC115_R_13_33PER.39483.39483.2.0.dta	2	0	RYGSDELVPVGWDWFH	17.9914	4.60812e-05		3	orf|0|+|437262-438096|/	31,T,R/	2|	target	0
0000_XuPing_MC115_R_9_33PER.11509.11509.3.0.dta	3	0	RTKPHVNIGTIGHVDHGKTTLTAAIT	18.0457	4.6142e-05		3	orf|0|+|1501402-1502623|/	18,E,K/	1|	target	2
0000_XuPing_MC115_R_11_33PER.19871.19871.2.0.dta	2	0	RLDEQWSQGQDASTEDL	16.0889	4.61896e-05		3	orf|0|+|2189776-2190421|/	181,S,R/	1|	target	0
0000_XuPing_MC115_R_4_33PER.10658.10658.2.0.dta	2	0	KMAQQIDSLGPENTK	19.8724	4.62575e-05		3	orf|0|+|2736033-2738322|/	391,I,R/	1|	target	1
0000_XuPing_MC115_R_13_33PER.39134.39134.3.0.dta	3	0	KDLGNIIGHEDPFAHEVTLPAPFTDLE	19.5219	4.62645e-05		3	orf|0|-|1744883-1745858|/	228,V,R/	2|	target	0
0000_XuPing_MC115_R_12_33PER.32862.32862.3.0.dta	3	0	RTSASAPDIAGLVDTAILGDR	18.4479	4.64378e-05		3	orf|0|-|5862742-5863651|/	282,L,-/	1|	target	1
0000_XuPing_MC115_R_8_33PER.24849.24849.3.0.dta	3	0	RDPGTANVAVPDMVSGIDAGVAGK	15.6935	4.66584e-05		3	orf|0|+|1154451-1155963|/	266,R,K/	1|	target	1
0000_XuPing_MC115_R_5_33PER.19548.19548.3.0.dta	3	0	RPPSHDYADTVIYEAHV	20.5018	4.66682e-05		3	orf|0|+|6567787-6569938|/	160,D,K/	1|	target	0
0000_XuPing_MC115_R_10_33PER.42886.42886.2.0.dta	2	0	RDALASAGGTLVELFGLA	15.0942	4.66967e-05		3	orf|0|+|1613718-1614795|/	213,P,R/	2|	target	0
0000_XuPing_MC115_R_13_33PER.41017.41017.3.0.dta	3	0	RFILEQAAGALEGLTDEHLA	19.433	4.67005e-05		3	orf|0|-|6834032-6834896|/	176,S,R/	1|	target	0
0000_XuPing_MC115_R_13_33PER.23526.23526.3.0.dta	3	0	KIIEDTLVEHELNYHFHEGA	22.1508	4.67121e-05		3	orf|0|+|1015008-1015578|/	29,R,K/	2|	target	0
0000_XuPing_MC115_R_8_33PER.4839.4839.3.0.dta	3	0	RHELTVDHIGQH	18.0629	4.67196e-05		3	orf|0|-|6624266-6625733|/	95,Y,R/	1|	target	0
0000_XuPing_MC115_R_9_33PER.15491.15491.2.0.dta	2	0	RGAGQTVAVIDTGVQPGP	14.6407	4.67504e-05		3	orf|0|+|704127-705555|/	101,S,R/	2|	target	0
0000_XuPing_MC115_R_11_33PER.40587.40587.2.0.dta	2	0	RGYDAILLGAIGDPSVPSGVLE	15.8385	4.67565e-05		3	orf|0|+|2462027-2463053|/	63,L,R/	1|	target	0
0000_XuPing_MC115_R_10_33PER.32291.32291.3.0.dta	3	0	KLSGLHGVLTPAAAMGDALLT	14.6685	4.67631e-05		3	orf|0|-|4719261-4720767|/	466,D,R/	2|	target	0
0000_XuPing_MC115_R_10_33PER.19462.19462.2.0.dta	2	0	KIAAGGVEGGGPDGKPALDVEL	20.8529	4.67654e-05		3	orf|0|-|3039932-3041483|/	489,D,K/	2|	target	1
0000_XuPing_MC115_R_12_33PER.23541.23541.3.0.dta	3	0	KDGGVEATFISADGTKDPEFV	19.9675	4.68014e-05		3	orf|0|+|3329748-3330960|/	285,L,K/	1|	target	1
0000_XuPing_MC115_R_12_33PER.23529.23529.2.0.dta	2	0	RAAYFDGTVEAYLH	15.9693	4.68557e-05		3	orf|0|+|2605830-2606670|/	140,R,K/	1|	target	0
0000_XuPing_MC115_R_13_33PER.26961.26961.2.0.dta	2	0	RLSPGGFCIVDDYHAIDGC	17.1207	4.68801e-05	8,Carbamidomethyl[C];19,Carbamidomethyl[C];	3	orf|0|+|437262-438096|/	229,E,R/	2|0|0|	target	0
0000_XuPing_MC115_R_8_33PER.26552.26552.3.0.dta	3	0	RNVQVDEPVEITITGPGEGNTAYGHVQV	21.0077	4.68961e-05		3	orf|0|+|3198228-3199917|/	280,G,R/	2|	target	0
0000_XuPing_MC115_R_9_33PER.17496.17496.2.0.dta	2	0	RVNPAGDDAHVLVTTNEGF	15.791	4.68998e-05		3	orf|0|-|6116403-6117627|/	87,L,R/	2|	target	0
0000_XuPing_MC115_R_13_33PER.44308.44308.2.0.dta	2	0	KWETFLTSELPEWLAAN	17.0228	4.69186e-05		3	orf|0|+|2155523-2156522|/	143,Y,R/	1|	target	0
0000_XuPing_MC115_R_13_33PER.32208.32208.2.0.dta	2	0	KSLGSDNAINVVHATVAAL	18.6861	4.69824e-05		3	orf|0|+|1564855-1565530|/	161,A,K/	1|	target	0
0000_XuPing_MC115_R_13_33PER.44768.44768.3.0.dta	3	0	KLLDPLVNVAEMFIHHEDV	21.0171	4.7028e-05		3	orf|0|-|791584-792400|/	155,F,R/	1|	target	0
0000_XuPing_MC115_R_10_33PER.18716.18716.3.0.dta	3	0	KTLEAVADHGEITGNTIAGTAASSQETFD	13.4536	4.71061e-05		3	orf|0|-|3176428-3177556|/	303,E,K/	2|	target	0
0000_XuPing_MC115_R_11_33PER.23889.23889.2.0.dta	2	0	RAAPMEVEYVGEVETGP	15.857	4.71316e-05		3	orf|0|-|5034140-5035064|/	202,R,R/	1|	target	0
0000_XuPing_MC115_R_11_33PER.23371.23371.2.0.dta	2	0	RYGAQGGDWGAAVTTQIG	14.5086	4.71457e-05		3	orf|0|+|5748456-5749569|/	164,D,R/	1|	target	0
0000_XuPing_MC115_R_11_33PER.18691.18691.2.0.dta	2	0	RVGDDAGVLLEHGVD	16.2373	4.71471e-05		3	orf|0|-|2615078-2616422|/	398,G,R/	1|	target	0
0000_XuPing_MC115_R_9_33PER.8557.8557.2.0.dta	2	0	RSFTGSQAGVITTGTHGNA	19.3075	4.71528e-05		3	orf|0|-|6321558-6323085|/	180,A,K/	1|	target	0
0000_XuPing_MC115_R_4_33PER.11303.11303.2.0.dta	2	0	RTGDEIHTSMEAGPMV	20.5422	4.71962e-05	10,Oxidation[M];	3	orf|0|+|3703279-3705487|/	469,D,R/	2|0|	target	0
0000_XuPing_MC115_R_12_33PER.33817.33817.2.0.dta	2	0	KFGQEPGTYSTEGYDLGTILL	14.7505	4.72127e-05		3	orf|0|+|3329748-3330960|/	335,Q,K/	1|	target	0
0000_XuPing_MC115_R_10_33PER.29107.29107.2.0.dta	2	0	RVGDYLVATVDDSTHQMEI	16.2996	4.73413e-05		3	orf|0|+|261335-262478|/	229,F,R/	1|	target	0
0000_XuPing_MC115_R_13_33PER.20250.20250.4.1.dta	4	0	RQVLLEHGGPELLIDHAHGPRPL	19.487	4.74219e-05		3	orf|0|+|1766738-1767209|/	118,C,R/	2|	target	1
0000_XuPing_MC115_R_7_33PER.21417.21417.4.0.dta	4	0	RPWAPPPPPPPAPADPADPNAAPPPPDPNAPPA	18.015	4.7429e-05		3	orf|0|-|3680887-3681964|/	305,I,R/	1|	target	0
0000_XuPing_MC115_R_10_33PER.24916.24916.2.0.dta	2	0	RNSGITDIVVLDSKGIVSGG	18.7409	4.74389e-05		3	orf|0|-|5155972-5157166|/	220,L,R/	1|	target	1
0000_XuPing_MC115_R_11_33PER.21682.21682.2.0.dta	2	0	KIIPAFTATDEGKGVAV	18.3928	4.74508e-05		3	orf|0|-|4620410-4621517|/	84,S,R/	1|	target	1
0000_XuPing_MC115_R_13_33PER.38217.38217.2.0.dta	2	0	KALLDAGTITAEEFEAL	14.6784	4.74679e-05		3	orf|0|+|6340014-6340440|/	119,A,K/	2|	target	0
0000_XuPing_MC115_R_13_33PER.33288.33288.2.0.dta	2	0	KAFCAGADLAALGTATEDGL	17.1013	4.74702e-05	4,Carbamidomethyl[C];	3	orf|0|+|4799396-4800206|/	78,G,R/	2|0|	target	0
0000_XuPing_MC115_R_11_33PER.35301.35301.3.0.dta	3	0	KVHTAVLAGADPVIMLTAPIPATQ	15.1721	4.75173e-05		3	orf|0|-|5296983-5298192|/	284,A,K/	1|	target	0
0000_XuPing_MC115_R_10_33PER.38774.38774.2.0.dta	2	0	KFAVDAMVATIGQAL	16.0054	4.77612e-05		3	orf|0|-|6221177-6222401|/	391,P,R/	2|	target	0
0000_XuPing_MC115_R_11_33PER.32054.32054.2.0.dta	2	0	RIVLVPTMGALHEGHLTLV	15.5381	4.77674e-05		3	orf|0|-|6159973-6161062|/	84,R,R/	1|	target	0
0000_XuPing_MC115_R_10_33PER.23221.23221.2.0.dta	2	0	RKLLDQGQAGDNVGLLL	14.6118	4.77913e-05		3	orf|0|+|1501402-1502623|/	275,F,R/	2|	target	1
0000_XuPing_MC115_R_13_33PER.35604.35604.2.0.dta	2	0	KPATVETGAEIQVPLFINTGD	16.0531	4.79109e-05		3	orf|0|+|3107461-3108220|/	215,T,R/	1|	target	0
0000_XuPing_MC115_R_10_33PER.10353.10353.3.0.dta	3	0	RAAVPSGASTGEHEAVEL	15.9077	4.79296e-05		3	orf|0|-|5494633-5496067|/	84,A,R/	2|	target	0
0000_XuPing_MC115_R_9_33PER.35611.35611.3.0.dta	3	0	KVAEFLENHPDVSSVNYAGLPSSPWYELG	16.2927	4.80274e-05		3	orf|0|-|1746780-1748343|/	384,Q,R/	2|	target	0
0000_XuPing_MC115_R_4_33PER.21101.21101.3.0.dta	3	0	KTGQPVLVGTHDVAESEELHEKLL	24.427	4.80817e-05		3	orf|0|-|3717199-3719659|/	471,H,K/	1|	target	1
0000_XuPing_MC115_R_4_33PER.17463.17463.2.0.dta	2	0	KVPDIHDVALMED	19.0927	4.80971e-05	11,Oxidation[M];	3	orf|0|+|3703279-3705487|/	628,S,R/	2|0|	target	0
0000_XuPing_MC115_R_7_33PER.33734.33734.2.0.dta	2	0	KEAGLPDGVFNVLQGD	17.0015	4.81452e-05		3	orf|0|+|2530011-2531529|/	199,W,K/	1|	target	0
0000_XuPing_MC115_R_10_33PER.38134.38134.2.0.dta	2	0	RQIPQESIDELDEIGFF	15.409	4.82117e-05		3	orf|0|-|6104480-6105788|/	73,L,K/	2|	target	0
0000_XuPing_MC115_R_11_33PER.39343.39343.2.0.dta	2	0	RGVALLGIDSVQMPIGP	15.5957	4.82286e-05		3	orf|0|-|2156594-2157680|/	292,L,R/	1|	target	0
0000_XuPing_MC115_R_13_33PER.41247.41247.3.0.dta	3	0	RLGPALTELAAHVNDPLLSAGAAVLP	13.9018	4.8272e-05		3	orf|0|-|2468419-2469127|/	65,W,R/	2|	target	0
0000_XuPing_MC115_R_7_33PER.6189.6189.2.0.dta	2	0	KTDALLAEHGSEG	17.7412	4.82947e-05		3	orf|0|+|3692261-3694337|/	251,A,K/	1|	target	0
0000_XuPing_MC115_R_8_33PER.21612.21612.2.0.dta	2	0	RDQLGIISGASQSESLA	16.1439	4.8316e-05		3	orf|0|-|6292293-6293859|/	338,L,R/	1|	target	0
0000_XuPing_MC115_R_9_33PER.35614.35614.4.0.dta	4	0	RLPFGEVTLTPHMLDLLDKQA	20.161	4.83401e-05		3	orf|0|-|5158935-5160165|/	260,V,R/	1|	target	1
0000_XuPing_MC115_R_4_33PER.9600.9600.3.0.dta	3	0	KGYNVPDYPANPKTDDEK	22.6035	4.83609e-05		3	orf|0|+|1748530-1750807|/	120,G,K/	2|	target	2
0000_XuPing_MC115_R_7_33PER.19548.19548.2.0.dta	2	0	RQAEADSLQANLVAEAAGK	19.3289	4.84413e-05		3	orf|0|-|1609166-1610768|/	369,E,K/	2|	target	1
0000_XuPing_MC115_R_4_33PER.8381.8381.2.0.dta	2	0	KTSETTENVYEGVDR	18.9978	4.84912e-05		3	orf|0|+|3526918-3529201|/	688,W,K/	1|	target	1
0000_XuPing_MC115_R_12_33PER.14525.14525.2.0.dta	2	0	SEQPIYGAANTSQSVVDTKPAQ	22.6974	4.85528e-05		1	orf|0|+|4386730-4387600|/	4,M,R/	2|	target	1
0000_XuPing_MC115_R_10_33PER.40469.40469.2.0.dta	2	0	RVAVIGGGETAATMLNELF	14.7452	4.86004e-05		3	orf|0|-|4584043-4585645|/	304,E,R/	1|	target	0
0000_XuPing_MC115_R_11_33PER.18763.18763.2.0.dta	2	0	KVADGFAQDPEGI	15.0713	4.86164e-05		3	orf|0|+|2439990-2441133|/	368,Q,-/	1|	target	0
0000_XuPing_MC115_R_10_33PER.24368.24368.2.0.dta	2	0	RSLAQTYGATAPGAGAVLGSV	13.8404	4.86588e-05		3	orf|0|-|4598249-4599716|/	380,L,K/	2|	target	0
0000_XuPing_MC115_R_13_33PER.37435.37435.2.0.dta	2	0	RQIAAELDDLNSQLSFTLQE	15.7389	4.88338e-05		3	orf|0|-|6620468-6621263|/	114,R,R/	2|	target	0
0000_XuPing_MC115_R_10_33PER.9046.9046.2.0.dta	2	0	KMGLADEVATYH	23.7804	4.88596e-05	2,Oxidation[M];	3	orf|0|-|2389340-2390693|/orf|0|-|1096050-1097403|/	113,Q,R/113,Q,R/	1|0|	target	0
0000_XuPing_MC115_R_10_33PER.19765.19765.2.0.dta	2	0	KTTFEFVHDGLGAQSGIGGGG	20.1102	4.88948e-05		3	orf|0|+|3041506-3042913|/	311,T,R/	2|	target	0
0000_XuPing_MC115_R_5_33PER.23830.23830.2.0.dta	2	0	KDAGLASVAVYAEPDADAPHV	25.363	4.89472e-05		3	orf|0|-|1883476-1885303|/	39,A,R/	1|	target	0
0000_XuPing_MC115_R_13_33PER.39089.39089.2.0.dta	2	0	REALQQEFNYANVMQIPGVV	15.7508	4.90309e-05		3	orf|0|+|1562594-1563209|/	37,I,K/	1|	target	0
0000_XuPing_MC115_R_13_33PER.6615.6615.3.0.dta	3	0	RVTSAGTGSWHAGDGADE	15.6096	4.90898e-05		3	orf|0|+|4399149-4399797|/	90,V,R/	2|	target	0
0000_XuPing_MC115_R_13_33PER.40543.40543.3.0.dta	3	0	KNGAVDALTTDEVILAGYAAQSPGTF	17.4599	4.91266e-05		3	orf|0|-|2795638-2796649|/	247,L,K/	2|	target	0
0000_XuPing_MC115_R_13_33PER.27511.27511.3.0.dta	3	0	RDNLAELNDAGLDVVGISPDKPE	18.6851	4.9132e-05		3	orf|0|+|4849681-4850203|/	73,F,K/	2|	target	1
0000_XuPing_MC115_R_10_33PER.8828.8828.2.0.dta	2	0	RIGGHLVDNIDDHMT	22.5021	4.9166e-05	14,Oxidation[M];	3	orf|0|+|4413349-4414615|/	64,V,R/	2|0|	target	0
0000_XuPing_MC115_R_2_33PER.14852.14852.2.0.dta	2	0	RDDLPADQVIDDGGNGET	17.4244	4.91891e-05		3	orf|0|-|4589807-4595303|/	1432,V,R/	1|	target	0
0000_XuPing_MC115_R_7_33PER.23909.23909.3.0.dta	3	0	RAESGPDALETLHEL	15.9294	4.92329e-05		3	orf|0|-|1607371-1609462|/	175,V,K/	1|	target	0
0000_XuPing_MC115_R_13_33PER.43899.43899.2.0.dta	2	0	RGTFEPPGVGFVGQAFVDAL	14.946	4.92737e-05		3	orf|0|+|6413024-6413987|/	133,A,R/	2|	target	0
0000_XuPing_MC115_R_13_33PER.38116.38116.2.0.dta	2	0	KLDSEPGASVSLPVALVVDGANVTS	16.5333	4.93073e-05		3	orf|0|-|4709435-4710002|/	111,E,K/	2|	target	0
0000_XuPing_MC115_R_13_33PER.7077.7077.3.0.dta	3	0	RAPQFTGGGTVHGPKP	20.0682	4.93709e-05		3	orf|0|+|1538137-1538917|/	124,T,R/	1|	target	1
0000_XuPing_MC115_R_11_33PER.26241.26241.2.0.dta	2	0	RSVIEPADAVAGPDVL	14.507	4.94396e-05		3	orf|0|+|4323460-4324567|/	71,W,R/	1|	target	0
0000_XuPing_MC115_R_10_33PER.15909.15909.2.0.dta	2	0	RVNPAGDDAHVLVTTNEGF	16.1551	4.9449e-05		3	orf|0|-|6116403-6117627|/	87,L,R/	2|	target	0
0000_XuPing_MC115_R_10_33PER.38837.38837.2.1.dta	2	0	KILDIFEGTQQIQQLVVA	18.0615	4.94574e-05		3	orf|0|-|2157678-2159220|/	484,S,R/	1|	target	0
0000_XuPing_MC115_R_7_33PER.38539.38539.3.0.dta	3	0	KHDVDPNEVVSVGDEVEALVLT	16.577	4.94767e-05		3	orf|0|-|3903427-3904921|/	89,I,K/	1|	target	0
0000_XuPing_MC115_R_10_33PER.34735.34735.3.0.dta	3	0	RPFGHITAIDEPEGLDLVGL	16.6762	4.95207e-05		3	orf|0|+|5264654-5266370|/	475,V,K/	1|	target	0
0000_XuPing_MC115_R_9_33PER.25328.25328.3.0.dta	3	0	RGVINVNEEVEIVGIRPETT	20.1236	4.95301e-05		3	orf|0|+|1501402-1502623|/	245,E,K/	2|	target	1
0000_XuPing_MC115_R_10_33PER.30632.30632.3.0.dta	3	0	RAVIDGVEQLVHDGSALQYPAPN	16.7302	4.95549e-05		3	orf|0|-|6320516-6321689|/	220,A,K/	2|	target	0
0000_XuPing_MC115_R_2_33PER.22619.22619.2.0.dta	2	0	RLAHWLIGQGIGTED	16.4144	4.96794e-05		3	orf|0|-|4589807-4595303|/	535,N,R/	2|	target	0
0000_XuPing_MC115_R_13_33PER.40545.40545.3.0.dta	3	0	KNGAVDALTTDEVILAGYAAQSPGTF	18.3634	4.96819e-05		3	orf|0|-|2795638-2796649|/	247,L,K/	1|	target	0
0000_XuPing_MC115_R_10_33PER.38287.38287.3.0.dta	3	0	KYGDATLVDHLAYDGLHDVFTDQPMGALTEQ	22.1782	4.96889e-05		3	orf|0|-|5015427-5016678|/	157,Y,R/	1|	target	0
0000_XuPing_MC115_R_10_33PER.21728.21728.2.0.dta	2	0	KTIVFVTHDFDEAV	18.7966	4.97286e-05		3	orf|0|-|2988941-2990141|/	212,H,K/	1|	target	0
0000_XuPing_MC115_R_8_33PER.25289.25289.3.0.dta	3	0	RAASDVTGHAVGIMADLQGPKI	21.1971	4.97321e-05		3	orf|0|+|3308823-3310266|/	60,V,R/	2|	target	1
0000_XuPing_MC115_R_11_33PER.12800.12800.2.0.dta	2	0	RDPMLGPAPAEGQA	14.5457	4.99449e-05		3	orf|0|-|6159973-6161062|/	304,V,R/	1|	target	0
0000_XuPing_MC115_R_2_33PER.24849.24849.4.2.dta	4	0	RLHEGQTSMTVPGGVEVPVEVDDIDHFGN	22.1835	4.99524e-05	9,Oxidation[M];	3	orf|0|+|1461644-1465160|/	340,V,R/	1|0|	target	0
0000_XuPing_MC115_R_13_33PER.42848.42848.2.0.dta	2	0	RLDGDLYESTIQALDGLYE	18.958	4.99859e-05		3	orf|0|+|437262-438096|/	210,L,R/	1|	target	0
0000_XuPing_MC115_R_2_33PER.22548.22548.3.1.dta	3	0	KLEQLLDEHANVSALDPG	13.1227	5.00604e-05		3	orf|0|-|3934987-3938620|/	608,A,K/	2|	target	0
0000_XuPing_MC115_R_13_33PER.22430.22430.2.0.dta	2	0	KTASAVIATGVVGGLAS	15.0314	5.01265e-05		3	orf|0|+|1193001-1193487|/	8,A,R/	2|	target	0
0000_XuPing_MC115_R_13_33PER.15974.15974.2.0.dta	2	0	KEAKDLVDSAPKPLLE	20.5328	5.02123e-05		3	orf|0|+|1459267-1459678|/	97,L,K/	1|	target	2
0000_XuPing_MC115_R_12_33PER.21934.21934.2.0.dta	2	0	RAALADTGSVAELVESGHAA	16.4317	5.02626e-05		3	orf|0|+|6395152-6396178|/	275,A,R/	1|	target	0
0000_XuPing_MC115_R_6_33PER.12058.12058.4.0.dta	4	0	KTVTGEDVTMEELGGAHTHMA	22.557	5.03048e-05	20,Oxidation[M];	3	orf|0|-|1888540-1890169|/	216,I,K/	2|0|	target	0
0000_XuPing_MC115_R_7_33PER.12461.12461.3.0.dta	3	0	KAVQQPDGTWHIEGVK	21.5403	5.03788e-05		3	orf|0|-|468447-470514|/	256,T,R/	1|	target	1
0000_XuPing_MC115_R_12_33PER.23949.23949.3.0.dta	3	0	RIDLSDGAGTLAHCVVENTA	15.9774	5.03914e-05	14,Carbamidomethyl[C];	3	orf|0|-|4580340-4581330|/	122,E,K/	1|0|	target	0
0000_XuPing_MC115_R_7_33PER.12282.12282.3.0.dta	3	0	KHVIIIGGGDTGADCLGTSH	15.4503	5.04196e-05	15,Carbamidomethyl[C];	3	orf|0|-|6520716-6522279|/	320,D,R/	2|0|	target	0
0000_XuPing_MC115_R_7_33PER.22504.22504.2.0.dta	2	0	KDVTGEDVTFDELGGADEQA	18.0668	5.05569e-05		3	orf|0|-|6455233-6456832|/	214,I,K/	2|	target	0
0000_XuPing_MC115_R_11_33PER.33113.33113.4.1.dta	4	0	RNISLAEVVATHGKPDLVIVGANDPDAMFGHTEEC	20.1322	5.05933e-05	35,Carbamidomethyl[C];	3	orf|0|-|4354445-4355441|/	131,A,R/	1|0|	target	1
0000_XuPing_MC115_R_11_33PER.19054.19054.2.0.dta	2	0	RAAPMEVEYVGEVETGP	20.0991	5.07195e-05	5,Oxidation[M];	3	orf|0|-|5034140-5035064|/	202,R,R/	1|0|	target	0
0000_XuPing_MC115_R_13_33PER.44131.44131.3.0.dta	3	0	RLMDAITPLAEDGVIWVLTPKTG	20.8232	5.07352e-05		3	orf|0|-|4406431-4406905|/	88,D,K/	2|	target	1
0000_XuPing_MC115_R_3_33PER.9294.9294.3.0.dta	3	0	RVDAADLSADGHQTSPPA	14.6984	5.08398e-05		3	orf|0|-|6226410-6229224|/	494,Q,R/	2|	target	0
0000_XuPing_MC115_R_11_33PER.17913.17913.2.0.dta	2	0	KLTHEVGGLVVVDHSAAAPY	18.1179	5.0881e-05		3	orf|0|-|6419414-6420725|/	219,T,R/	1|	target	0
0000_XuPing_MC115_R_4_33PER.26545.26545.2.0.dta	2	0	KVTLLDGAYHEVDSSEMAF	20.0693	5.09452e-05	17,Oxidation[M];	3	orf|0|+|1499207-1501343|/	581,L,K/	2|0|	target	0
0000_XuPing_MC115_R_4_33PER.8566.8566.2.0.dta	2	0	RAVAEVYAQSDNGE	17.0925	5.09829e-05		3	orf|0|+|3526918-3529201|/	725,L,R/	2|	target	0
0000_XuPing_MC115_R_13_33PER.39826.39826.3.0.dta	3	0	RGSGSPAALDWLIEHTELAAGQ	16.3965	5.11222e-05		3	orf|0|-|6717902-6719204|/	216,C,R/	1|	target	0
0000_XuPing_MC115_R_13_33PER.38907.38907.2.0.dta	2	0	RALEPVADQVAQMGEFL	16.5782	5.11642e-05		3	orf|0|+|2481035-2482196|/	175,A,R/	2|	target	0
0000_XuPing_MC115_R_7_33PER.11830.11830.2.0.dta	2	0	RQAAVLDAGGTVTQET	17.6424	5.11949e-05		3	orf|0|+|2449053-2450571|/	262,R,R/	1|	target	0
0000_XuPing_MC115_R_2_33PER.4420.4420.3.0.dta	3	0	RLETPEGGPAHDADQ	18.653	5.12133e-05		3	orf|0|-|4600280-4603805|/	274,Y,K/	1|	target	0
0000_XuPing_MC115_R_8_33PER.18640.18640.4.0.dta	4	0	RAASDVTGHAVGIMADLQGPKI	14.2014	5.13271e-05	14,Oxidation[M];	3	orf|0|+|3308823-3310266|/	60,V,R/	1|0|	target	1
0000_XuPing_MC115_R_10_33PER.16935.16935.2.1.dta	2	0	KVQIADVNAEATQEAL	15.6723	5.13492e-05		3	orf|0|+|6838852-6839995|/	89,F,K/	2|	target	0
0000_XuPing_MC115_R_10_33PER.28578.28578.2.0.dta	2	0	RSIAEQGHLPAEVLDAAAVTIQ	15.7845	5.13692e-05		3	orf|0|-|5614903-5616190|/	194,A,K/	1|	target	0
0000_XuPing_MC115_R_10_33PER.18901.18901.3.0.dta	3	0	RYPDPLPAWDLTHVHAH	17.9123	5.14983e-05		3	orf|0|+|6115190-6116348|/	369,L,-/	2|	target	0
0000_XuPing_MC115_R_13_33PER.8477.8477.3.0.dta	3	0	REIHGDLLEHTEGE	19.507	5.15308e-05		3	orf|0|+|3125998-3126388|/	116,L,-/	1|	target	0
0000_XuPing_MC115_R_13_33PER.43932.43932.2.0.dta	2	0	RGTFEPPGVGFVGQAFVDAL	15.0797	5.15751e-05		3	orf|0|+|6413024-6413987|/	133,A,R/	1|	target	0
0000_XuPing_MC115_R_11_33PER.15003.15003.2.0.dta	2	0	KYAAAGGAEAALDAA	13.2982	5.16086e-05		3	orf|0|-|6159973-6161062|/	272,G,R/	1|	target	0
0000_XuPing_MC115_R_8_33PER.36773.36773.3.0.dta	3	0	RIAEDVTVAPVAELTESVTEAPAVAGPAVETA	16.5245	5.16861e-05		3	orf|0|-|6100414-6101998|/	350,Q,K/	1|	target	0
0000_XuPing_MC115_R_6_33PER.20171.20171.2.0.dta	2	0	RLQVEHPVTEETSGIDLV	16.1973	5.17502e-05		3	orf|0|-|1883476-1885303|/	309,T,R/	2|	target	0
0000_XuPing_MC115_R_8_33PER.22209.22209.2.0.dta	2	0	KLYVIDPASGDTV	15.7742	5.18258e-05		3	orf|0|-|6116403-6117627|/	324,G,K/	1|	target	0
0000_XuPing_MC115_R_4_33PER.9393.9393.3.0.dta	3	0	KMNTGGVHGSALGADEVAAT	17.6622	5.18741e-05	2,Oxidation[M];	3	orf|0|-|3177578-3179669|/	276,N,K/	2|0|	target	0
0000_XuPing_MC115_R_1_33PER.31442.31442.2.0.dta	2	0	RFEQAAVDEVLGAGAEPVEVLS	14.4803	5.18782e-05		3	orf|0|-|4853048-4862321|/	915,D,R/	2|	target	0
0000_XuPing_MC115_R_10_33PER.36426.36426.3.0.dta	3	0	RIAEDVTVAPVAELTESVTEAPAVAGPAVETA	16.0531	5.18912e-05		3	orf|0|-|6100414-6101998|/	350,Q,K/	1|	target	0
0000_XuPing_MC115_R_10_33PER.30887.30887.2.0.dta	2	0	KYYADTIEVSDAEPVDVVKVL	20.035	5.19161e-05		3	orf|0|+|6950234-6951377|/	123,G,K/	1|	target	1
0000_XuPing_MC115_R_11_33PER.21428.21428.3.0.dta	3	0	RMGIDHVDIFYSH	15.5187	5.19467e-05		3	orf|0|-|6791112-6792243|/	160,D,R/	1|	target	0
0000_XuPing_MC115_R_11_33PER.26899.26899.2.0.dta	2	0	RGDAEALGLEEGDTVYV	14.956	5.198e-05		3	orf|0|-|4617634-4618723|/	316,T,R/	1|	target	0
0000_XuPing_MC115_R_13_33PER.5199.5199.4.0.dta	4	0	RHDGPGGPGGPGWHDPGHGPD	23.6316	5.19878e-05		3	orf|0|-|3604466-3605102|/	115,G,K/	1|	target	0
0000_XuPing_MC115_R_10_33PER.39527.39527.2.0.dta	2	0	RVDNLLEVVGLSGFQT	17.0324	5.20273e-05		3	orf|0|-|4617634-4618723|/	123,E,R/	2|	target	0
0000_XuPing_MC115_R_13_33PER.15448.15448.2.0.dta	2	0	RPVAVVTGASAGIGAATA	15.3916	5.20648e-05		3	orf|0|-|1011502-1012249|/	7,D,K/	2|	target	0
0000_XuPing_MC115_R_7_33PER.14566.14566.3.0.dta	3	0	RPPTATPTGHYLGCVHLQ	21.3632	5.20793e-05	14,Carbamidomethyl[C];	3	orf|0|+|5165497-5166784|/	328,A,R/	2|0|	target	0
0000_XuPing_MC115_R_10_33PER.41146.41146.3.0.dta	3	0	RLGDGSTIAADAVLVAVGAAPNIGLAE	17.3651	5.2168e-05		3	orf|0|+|3656873-3658106|/	226,L,R/	2|	target	0
0000_XuPing_MC115_R_11_33PER.37313.37313.2.0.dta	2	0	KTFISELDVPVVAGGVLDH	21.5882	5.21857e-05		3	orf|0|+|1689182-1690367|/	202,L,R/	2|	target	0
0000_XuPing_MC115_R_13_33PER.23684.23684.2.0.dta	2	0	KADDMWGSTNDPNNAW	14.4493	5.22687e-05		3	orf|0|-|6467136-6468222|/	246,Y,K/	2|	target	0
0000_XuPing_MC115_R_10_33PER.10197.10197.2.0.dta	2	0	KIAELTESGTVATGSAQ	13.4361	5.22787e-05		3	orf|0|+|2549440-2550682|/	396,E,K/	1|	target	0
0000_XuPing_MC115_R_9_33PER.23579.23579.2.0.dta	2	0	RAVMDDVAPVMSANADNLE	17.1633	5.22923e-05		3	orf|0|+|91890-93069|/	317,H,R/	2|	target	0
0000_XuPing_MC115_R_13_33PER.44464.44464.2.0.dta	2	0	RPVVGAPVDALVELADEV	15.2749	5.23079e-05		3	orf|0|-|3881694-3882432|/	187,E,K/	2|	target	0
0000_XuPing_MC115_R_13_33PER.39951.39951.2.0.dta	2	0	RLIEGLLDAGVVGFNLEDTVH	18.0876	5.24189e-05		3	orf|0|+|496944-497778|/	123,E,K/	2|	target	0
0000_XuPing_MC115_R_10_33PER.10143.10143.3.0.dta	3	0	RIVLSNSNDDPEGACKPFDKD	20.8401	5.24195e-05	15,Carbamidomethyl[C];	3	orf|0|+|4414530-4415898|/	251,M,R/	2|0|	target	2
0000_XuPing_MC115_R_9_33PER.34456.34456.3.0.dta	3	0	KNPEYSDTLYVTELVAPNTVNTMPE	12.76	5.24499e-05		3	orf|0|-|3176428-3177556|/	278,V,K/	2|	target	0
0000_XuPing_MC115_R_2_33PER.17089.17089.3.0.dta	3	0	RQIIGVEDAYHIESG	18.4664	5.24504e-05		3	orf|0|+|695278-699298|/	674,S,R/	1|	target	0
0000_XuPing_MC115_R_12_33PER.25116.25116.3.0.dta	3	0	RAATQFADDVAAGVFPAEEHSY	16.9183	5.24887e-05		3	orf|0|+|4386730-4387600|/	268,H,-/	1|	target	0
0000_XuPing_MC115_R_9_33PER.16944.16944.2.0.dta	2	0	RALATVDMTSGEEAVAIHQ	17.1004	5.2516e-05		3	orf|0|+|3102779-3104033|/	339,P,R/	1|	target	0
0000_XuPing_MC115_R_6_33PER.28134.28134.4.0.dta	4	0	KVSNLPAGHGLNAATGEYEDLLAAGVADPV	16.3344	5.25312e-05		3	orf|0|+|965428-967165|/	502,E,K/	1|	target	0
0000_XuPing_MC115_R_13_33PER.35316.35316.2.0.dta	2	0	RAVVYDNTGNGLVFYSPL	13.751	5.25843e-05		3	orf|0|+|6680489-6681179|/	210,R,K/	1|	target	0
0000_XuPing_MC115_R_10_33PER.9722.9722.2.0.dta	2	0	KVLHDKFPDLNES	20.2417	5.25875e-05		3	orf|0|+|1501402-1502623|/	44,T,R/	2|	target	1
0000_XuPing_MC115_R_12_33PER.18801.18801.3.0.dta	3	0	KVPAVLYGHGTDPQHLELNA	16.4048	5.25969e-05		3	orf|0|+|5514081-5514849|/	72,G,R/	1|	target	0
0000_XuPing_MC115_R_10_33PER.23374.23374.3.0.dta	3	0	KYDGSQNIISNASCTTNCLGPLA	15.8085	5.26485e-05	14,Carbamidomethyl[C];18,Carbamidomethyl[C];	3	orf|0|+|3157283-3158345|/	159,D,K/	1|0|0|	target	0
0000_XuPing_MC115_R_5_33PER.16793.16793.3.0.dta	3	0	KTVTGEDVTMEELGGAHTHMA	25.0523	5.26706e-05		3	orf|0|-|1888540-1890169|/	216,I,K/	2|	target	0
0000_XuPing_MC115_R_2_33PER.21184.21184.2.0.dta	2	0	KDTADEIDLEPVAHSAL	17.8943	5.26827e-05		3	orf|0|+|695278-699298|/	188,V,R/	1|	target	0
0000_XuPing_MC115_R_13_33PER.6616.6616.3.0.dta	3	0	RVTSAGTGSWHAGDGADE	16.2036	5.27523e-05		3	orf|0|+|4399149-4399797|/	90,V,R/	1|	target	0
0000_XuPing_MC115_R_7_33PER.7299.7299.3.0.dta	3	0	REALHEQLAVEHE	18.1487	5.27576e-05		3	orf|0|+|4415501-4417391|/	570,E,K/	1|	target	0
0000_XuPing_MC115_R_10_33PER.15931.15931.2.0.dta	2	0	RVNPAGDDAHVLVTTNEGF	16.9801	5.27745e-05		3	orf|0|-|6116403-6117627|/	87,L,R/	1|	target	0
0000_XuPing_MC115_R_13_33PER.27712.27712.5.1.dta	5	0	RQTLEGLEAIAGVAHEPEADPRGVVVLTHGAGGN	20.5548	5.27951e-05		3	orf|0|-|909858-910575|/	29,A,R/	1|	target	1
0000_XuPing_MC115_R_13_33PER.39872.39872.2.0.dta	2	0	RVVLGDLNSEATEAAVEELGGSEVAAAV	14.7994	5.28141e-05		3	orf|0|+|2286111-2287227|/	157,A,R/	1|	target	0
0000_XuPing_MC115_R_11_33PER.36072.36072.2.0.dta	2	0	RTWALEHPAELTTLLAQEA	12.1462	5.28299e-05		3	orf|0|-|627481-628495|/	253,A,K/	1|	target	0
0000_XuPing_MC115_R_8_33PER.17044.17044.3.0.dta	3	0	RSPADIELVHEVMD	21.3915	5.28569e-05	13,Oxidation[M];	3	orf|0|+|3308823-3310266|/	202,V,R/	1|0|	target	0
0000_XuPing_MC115_R_8_33PER.32586.32586.3.0.dta	3	0	RHGDAVYSEDGSTVDQQVAALLAG	18.3645	5.28928e-05		3	orf|0|-|3575328-3576984|/	384,D,R/	2|	target	0
0000_XuPing_MC115_R_10_33PER.16864.16864.3.0.dta	3	0	RLHHVSTDEVYGDLELDNPA	15.1288	5.29082e-05		3	orf|0|-|1602989-1604183|/	180,V,R/	1|	target	0
0000_XuPing_MC115_R_13_33PER.8011.8011.3.0.dta	3	0	KLIIATAHFHHGE	19.287	5.29187e-05		3	orf|0|+|3388095-3388617|/	45,A,K/	1|	target	0
0000_XuPing_MC115_R_4_33PER.26582.26582.2.0.dta	2	0	RLFGAPPGYVGYEEGGQLTE	18.5639	5.2941e-05		3	orf|0|-|6153015-6155565|/	594,S,K/	2|	target	0
0000_XuPing_MC115_R_2_33PER.18943.18943.3.0.dta	3	0	RTFHQGGVTGGADIVGGLP	13.0793	5.3039e-05		3	orf|0|+|1465190-1469177|/	1023,M,R/	2|	target	0
0000_XuPing_MC115_R_13_33PER.17069.17069.2.1.dta	2	0	KDVNIEEVEKPEL	18.5174	5.30475e-05		3	orf|0|+|2524970-2525537|/	172,F,R/	2|	target	1
0000_XuPing_MC115_R_11_33PER.34515.34515.2.0.dta	2	0	REFSENYNDLPWVQEATGG	14.3706	5.30613e-05		3	orf|0|-|41691-42726|/	99,A,K/	1|	target	0
0000_XuPing_MC115_R_10_33PER.23318.23318.2.0.dta	2	0	RSQVVGTVDFSDDVDAAAVA	13.7284	5.30666e-05		3	orf|0|+|5774229-5775432|/	332,L,K/	2|	target	0
0000_XuPing_MC115_R_10_33PER.24831.24831.2.0.dta	2	0	RNSGITDIVVLDSKGIVSGG	17.3974	5.30868e-05		3	orf|0|-|5155972-5157166|/	220,L,R/	2|	target	1
0000_XuPing_MC115_R_11_33PER.40716.40716.2.0.dta	2	0	RSDAVLGNPVTAVAWLA	13.0505	5.32111e-05		3	orf|0|-|5999207-6000005|/	201,G,R/	1|	target	0
0000_XuPing_MC115_R_10_33PER.35661.35661.3.0.dta	3	0	KLVWLPVDAAMDQLQYPDDR	20.8873	5.32494e-05		3	orf|0|-|2472194-2474186|/	471,D,K/	1|	target	1
0000_XuPing_MC115_R_10_33PER.14613.14613.3.0.dta	3	0	RVAAAHDAGVPIFAGTDAGGTIGHG	17.4968	5.32617e-05		3	orf|0|+|2515633-2517259|/	448,E,R/	2|	target	0
0000_XuPing_MC115_R_8_33PER.26236.26236.4.0.dta	4	0	RTASSPHPGGTEVDPGHWWDALQ	15.0551	5.33699e-05		3	orf|0|+|3337953-3339387|/	40,V,R/	2|	target	0
[truncated: 92,139 more rows]
