# Supplementary material for: Mirror proteases of Ac-Trypsin and Ac-LysargiNase precisely improve novel event identifications in Mycolicibacterium smegmatis MC2 155 by proteogenomic analysis
Source: Front Microbiol. 2022 Oct 12;13:1015140. doi: 10.3389/fmicb.2022.1015140 (PMC9597629; doi:10.3389/fmicb.2022.1015140)
Supplement: Supplementary file 7 [file Table_6.XLSX]

## Sheet: Supplementary Table 6
Supplementary Table 6 | Identification of novel peptides from Ac-Trypsin and Ac-LysargiNase digestion based on the 6-frame protein database.
Protease	File name	Scan number	Experimental mass	Charge state	Q-value	Sequence	Calculated theoretical mass	Mass shift	Raw score	Final score	Modification	Specificity	Protein group	Positions	Label	Target/Decoy	No. of missed cleavage sites	Average shift of fragment ion mass	Six-frame sequence	GenBank accession	GenBank sequence	State
Ac-LysargiNase	0000_XuPing_MC115_R_13_33PER.9125.9125.2.0.dta	9125	783.435	2	0.0018433	RTLLAGAA	783.435	-0.000168	6.51274	0.178989		3	orf|0|-|1008477-1008936|/	0,-,R/	2	target	0	2.71946	RTLLAGAARRFRSRRGDPGHPDRRRRRRYRRGDHAGAALGSATRAGVAVPSRRPEHPPRGDVAAGPRRADQRQGRGVDSRGAGVADRDHGARTVGRGRTPVGAHHGRGAGAARRRQDRELHRQPARGPAGRRTTLHHGVDHRERLITAVASNP			Novel
Ac-LysargiNase	0000_XuPing_MC115_R_13_33PER.9104.9104.2.0.dta	9104	783.435	2	0.0040886	RTLLAGAA	783.435	-0.000154	5.37976	0.308154		3	orf|0|-|1008477-1008936|/	0,-,R/	2	target	0	2.86841	RTLLAGAARRFRSRRGDPGHPDRRRRRRYRRGDHAGAALGSATRAGVAVPSRRPEHPPRGDVAAGPRRADQRQGRGVDSRGAGVADRDHGARTVGRGRTPVGAHHGRGAGAARRRQDRELHRQPARGPAGRRTTLHHGVDHRERLITAVASNP			Novel
Ac-Trypsin	0000_XuPing_MC115_T_13_20PER.49674.49674.3.6.dta	49674	2531.26	3	0.0011959	VAEILGQITQCDVEDAVGIHAHR	2531.27	-0.005945	7.10605	0.116653	11,Carbamidomethyl[C];	3	orf|0|-|1033341-1034109|/	142,R,P/	1	target	0	4.65488	VAHGGLHHDHVGALVDVEFDLAHGLADVARVLLVGAAVTGQAGGHRLTERPVERRGEFRGVSEDRHVGVPRGVEAVADRGDLPVHHAAGTHHVGARICLGHSQFHVTQVGGVVVDAPVGVQYAAVAVVGELVEARIGHQHRRVAEILGQITQCDVEDAVGIHAHRPGGVLVLVERHAEQHQSAHTGGDGVGRGPAKRIPGVLNHSGHRVDRPWFVDAVGDEHRKDQMPWLQRGLGHQPAHGRCGPQSTGPMPRERH			Novel
Ac-Trypsin	0000_XuPing_MC115_T_8_20PER.16201.16201.2.0.dta	16201	1177.53	2	0.0025269	VGDAEHGEHAR	1177.53	-0.001187	7.35962	0.198794		3	orf|0|-|1035502-1035964|/	19,R,D/	1	target	0	-0.446068	GCSRRTSRPCDDRRSAAQRVGDAEHGEHARDRREQQRQGEHRRRVRHRIRDRLPRQHRRDLDGRSRRDPTHHTADRGHHRDHDLQHRANLHGVRSSTSCCSAARSVRCRRAHACATRLPVSLSPIPVRPRGTPVSSPSARADCHLGTSEPLASG			Novel
Ac-Trypsin	0000_XuPing_MC115_T_8_20PER.23501.23501.2.0.dta	23501	1177.53	2	0.0076399	VGDAEHGEHAR	1177.53	-0.00137	5.12737	0.383653		3	orf|0|-|1035502-1035964|/	19,R,D/	1	target	0	-2.77277	GCSRRTSRPCDDRRSAAQRVGDAEHGEHARDRREQQRQGEHRRRVRHRIRDRLPRQHRRDLDGRSRRDPTHHTADRGHHRDHDLQHRANLHGVRSSTSCCSAARSVRCRRAHACATRLPVSLSPIPVRPRGTPVSSPSARADCHLGTSEPLASG			Novel
Ac-LysargiNase	0000_XuPing_MC115_R_8_33PER.7168.7168.2.0.dta	7168	1141.58	2	0.0014106	RRSACRAAGH	1141.58	5.2e-05	9.03688	0.147028	5,Carbamidomethyl[C];	3	orf|0|-|104582-105233|/	66,F,R/	1	target	2	2.48869	DVVVDQGPQHVHRGLHRARRPGHVVVCPCRSHDHPGACASRCGSLECDPADDTGESDHAARFFVPFRRSACRAAGHRAGFRQALRPADRLGRCAGRRDRRPLPGVHAVRQRRREHQPRRRAAVHAVRDPLRSGRRGGDPGPAVPRVRHHDQRPRRPHTAHRLAERDDISGPASGRRPSHPATQLHRHTAAPPAAHPADQPAGGKPLPDGSGAIGGQT			Novel
Ac-LysargiNase	0000_XuPing_MC115_R_8_33PER.7517.7517.2.0.dta	7517	1141.58	2	0.0041674	RRSACRAAGH	1141.58	-0.000316	8.9851	0.254795	5,Carbamidomethyl[C];	3	orf|0|-|104582-105233|/	66,F,R/	1	target	2	2.00292	DVVVDQGPQHVHRGLHRARRPGHVVVCPCRSHDHPGACASRCGSLECDPADDTGESDHAARFFVPFRRSACRAAGHRAGFRQALRPADRLGRCAGRRDRRPLPGVHAVRQRRREHQPRRRAAVHAVRDPLRSGRRGGDPGPAVPRVRHHDQRPRRPHTAHRLAERDDISGPASGRRPSHPATQLHRHTAAPPAAHPADQPAGGKPLPDGSGAIGGQT			Novel
Ac-Trypsin	0000_XuPing_MC115_T_13_20PER.17937.17937.2.0.dta	17937	825.445	2	0.0074138	PSSAVVVR	825.445	-0.000486	5.92073	0.376994		3	orf|0|-|1047940-1048744|/	47,R,S/	2	target	0	0.382689	QPCSGWLTWETRLWRCVTLGLSPTLTCLNDARYNQRRQPAVGGDLRRPSSAVVVRSSYGVAKSAGGCSAAAAGGVSGAGGSGGSPDAIGWCEFWGGVCAVWGADTGMPCGGVGAVHSAGSGVLTPACAGSLKRCCPRKPGTGAKTDGASGVSAAGCSGAGTSTESGTGCSDDADTKSPLLGQLPGPTIARVRAGARAHVAGQPTPAYECRPTVTRLMKNRLKTIATKPTTLIQAALRSRHPAVERACRYAAYTTHAMNDTVSLGSQPQ			Novel
Ac-Trypsin	0000_XuPing_MC115_T_13_20PER.1945.1945.3.0.dta	1945	1204.62	3	0	KLGHGDNNPRP	1204.62	0.000491	9.8471	0.00682551		3	orf|0|-|1049569-1049875|/	91,R,-/	1	target	2	-3.49877	ITAASTATRTSRAATYASTSATMRDAGRLADTHPSLPTTRIFGARRFRVAYLLLLCILAGLVYVGWRLSRAASEKSRTRVIGPDDDPDFLRKLGHGDNNPRP			Novel
Ac-LysargiNase	0000_XuPing_MC115_R_13_33PER.1268.1268.3.0.dta	1268	1204.62	3	0.00051724	KLGHGDNNPRP	1204.62	0.000851	7.46699	0.0702092		3	orf|0|-|1049569-1049875|/	91,R,-/	1	target	1	-0.435146	ITAASTATRTSRAATYASTSATMRDAGRLADTHPSLPTTRIFGARRFRVAYLLLLCILAGLVYVGWRLSRAASEKSRTRVIGPDDDPDFLRKLGHGDNNPRP			Novel
Ac-Trypsin	0000_XuPing_MC115_T_13_20PER.1953.1953.3.0.dta	1953	1223.56	3	2.8776e-05	KLGHGDNNPRP	1223.56	0.000657	7.41988	0.0517193		3	orf|0|-|1049569-1049875|/	91,R,-/	2	target	2	2.74402	ITAASTATRTSRAATYASTSATMRDAGRLADTHPSLPTTRIFGARRFRVAYLLLLCILAGLVYVGWRLSRAASEKSRTRVIGPDDDPDFLRKLGHGDNNPRP			Novel
Ac-Trypsin	0000_XuPing_MC115_T_13_20PER.2751.2751.2.1.dta	2751	1076.52	2	0.0033031	LGHGDNNPRP	1076.52	0.001389	6.58155	0.240853		3	orf|0|-|1049569-1049875|/	92,K,-/	1	target	1	-0.136502	ITAASTATRTSRAATYASTSATMRDAGRLADTHPSLPTTRIFGARRFRVAYLLLLCILAGLVYVGWRLSRAASEKSRTRVIGPDDDPDFLRKLGHGDNNPRP			Novel
Ac-Trypsin	0000_XuPing_MC115_T_13_20PER.2838.2838.2.0.dta	2838	1093.47	2	2.8776e-05	LGHGDNNPRP	1093.47	0.001111	8.70356	0.0396956		3	orf|0|-|1049569-1049875|/	92,K,-/	2	target	1	3.46767	ITAASTATRTSRAATYASTSATMRDAGRLADTHPSLPTTRIFGARRFRVAYLLLLCILAGLVYVGWRLSRAASEKSRTRVIGPDDDPDFLRKLGHGDNNPRP			Novel
Ac-Trypsin	0000_XuPing_MC115_T_13_20PER.2793.2793.3.0.dta	2793	1093.47	3	0.0049611	LGHGDNNPRP	1093.47	-0.000229	6.70584	0.320478		3	orf|0|-|1049569-1049875|/	92,K,-/	2	target	1	2.39897	ITAASTATRTSRAATYASTSATMRDAGRLADTHPSLPTTRIFGARRFRVAYLLLLCILAGLVYVGWRLSRAASEKSRTRVIGPDDDPDFLRKLGHGDNNPRP			Novel
Ac-Trypsin	0000_XuPing_MC115_T_13_20PER.28861.28861.2.1.dta	28861	1358.66	2	0	VIGPDDDPDFLR	1358.66	0.000739	9.25004	0.00309826		3	orf|0|-|1049569-1049875|/	79,R,K/	1	target	0	3.77975	ITAASTATRTSRAATYASTSATMRDAGRLADTHPSLPTTRIFGARRFRVAYLLLLCILAGLVYVGWRLSRAASEKSRTRVIGPDDDPDFLRKLGHGDNNPRP			Novel
Ac-Trypsin	0000_XuPing_MC115_T_13_20PER.28839.28839.2.1.dta	28839	1373.61	2	0	VIGPDDDPDFLR	1373.61	0.000737	8.72403	0.0082905		3	orf|0|-|1049569-1049875|/	79,R,K/	2	target	0	2.12684	ITAASTATRTSRAATYASTSATMRDAGRLADTHPSLPTTRIFGARRFRVAYLLLLCILAGLVYVGWRLSRAASEKSRTRVIGPDDDPDFLRKLGHGDNNPRP			Novel
Ac-Trypsin	0000_XuPing_MC115_T_13_20PER.22491.22491.2.0.dta	22491	1486.75	2	0	VIGPDDDPDFLRK	1486.75	1e-06	11.4797	0.000710195		3	orf|0|-|1049569-1049875|/	79,R,L/	1	target	1	2.39167	ITAASTATRTSRAATYASTSATMRDAGRLADTHPSLPTTRIFGARRFRVAYLLLLCILAGLVYVGWRLSRAASEKSRTRVIGPDDDPDFLRKLGHGDNNPRP			Novel
Ac-Trypsin	0000_XuPing_MC115_T_13_20PER.22462.22462.3.0.dta	22462	1486.75	3	0	VIGPDDDPDFLRK	1486.75	-0.000204	11.538	0.000756614		3	orf|0|-|1049569-1049875|/	79,R,L/	1	target	1	1.42481	ITAASTATRTSRAATYASTSATMRDAGRLADTHPSLPTTRIFGARRFRVAYLLLLCILAGLVYVGWRLSRAASEKSRTRVIGPDDDPDFLRKLGHGDNNPRP			Novel
Ac-Trypsin	0000_XuPing_MC115_T_13_20PER.22472.22472.2.0.dta	22472	1486.75	2	0	VIGPDDDPDFLRK	1486.75	-0.000175	10.5367	0.014881		3	orf|0|-|1049569-1049875|/	79,R,L/	1	target	1	1.67912	ITAASTATRTSRAATYASTSATMRDAGRLADTHPSLPTTRIFGARRFRVAYLLLLCILAGLVYVGWRLSRAASEKSRTRVIGPDDDPDFLRKLGHGDNNPRP			Novel
Ac-Trypsin	0000_XuPing_MC115_T_13_20PER.22612.22612.3.5.dta	22612	1486.75	3	0.001818	VIGPDDDPDFLRK	1486.75	7e-06	4.43032	0.198948		3	orf|0|-|1049569-1049875|/	79,R,L/	1	target	1	0.255858	ITAASTATRTSRAATYASTSATMRDAGRLADTHPSLPTTRIFGARRFRVAYLLLLCILAGLVYVGWRLSRAASEKSRTRVIGPDDDPDFLRKLGHGDNNPRP			Novel
Ac-Trypsin	0000_XuPing_MC115_T_13_20PER.22480.22480.3.0.dta	22480	1503.7	3	0	VIGPDDDPDFLRK	1503.7	-5.4e-05	11.7702	0.00111667		3	orf|0|-|1049569-1049875|/	79,R,L/	2	target	1	4.41171	ITAASTATRTSRAATYASTSATMRDAGRLADTHPSLPTTRIFGARRFRVAYLLLLCILAGLVYVGWRLSRAASEKSRTRVIGPDDDPDFLRKLGHGDNNPRP			Novel
Ac-Trypsin	0000_XuPing_MC115_T_13_20PER.22509.22509.2.0.dta	22509	1503.7	2	0	VIGPDDDPDFLRK	1503.7	0.001339	10.7344	0.0014548		3	orf|0|-|1049569-1049875|/	79,R,L/	2	target	1	1.42141	ITAASTATRTSRAATYASTSATMRDAGRLADTHPSLPTTRIFGARRFRVAYLLLLCILAGLVYVGWRLSRAASEKSRTRVIGPDDDPDFLRKLGHGDNNPRP			Novel
Ac-LysargiNase	0000_XuPing_MC115_R_13_33PER.20153.20153.2.0.dta	20153	703.34	2	0.0034373	RGGAGLY	703.338	0.001958	5.162	0.284834		3	orf|0|-|1052662-1053223|/	55,D,R/	2	target	0	3.7045	PGASPGMNPDHAMFVSLDECDWCSRSTLRAPPRVGRCAAAWVRAATHRATAQDRDRGGAGLYRRREPAGALPAEGGPREHVRHGVPARRARGVGRLGHAPVGRDVASHGIGLRALPHGDPRRADAHLLRGHRVDRRVHTGGTARQHPRRAGTAADRRSRATHRRGRPCGRRGTGSAEADRGQPRRGQ			Novel
Ac-Trypsin	0000_XuPing_MC115_T_8_20PER.26180.26180.2.0.dta	26180	875.476	2	0.00015442	GVAPAFWK	875.477	-0.000933	7.47771	0.101665		3	orf|0|-|1071625-1071853|/	0,-,S/	1	target	0	-0.483643	GVAPAFWKSRVTRSTTSRGKSSWLGTPWASGCAKPSTTTSTKAVRSCARCTSTPAGGPEVSPVTRRPRTFSNPSSR			Novel
Ac-Trypsin	0000_XuPing_MC115_T_5_20PER.6006.6006.2.2.dta	6006	741.41	2	0.0086562	VATVVSR	741.411	-0.001313	5.34276	0.384713		3	orf|0|-|1154622-1156023|/	256,R,H/	2	target	0	-0.940113	SVLQPTMVSRIRRPVPSAMSAHLLQNRCDPADRIGVLLQGISERQDLRLGERLAQDLHAQRQAIGRERRGHRERRQSRDVGRRRQPHIRGGRGLDGAVLPSHERVGAQGRGRDDGGGQQHVDAREHLVPRGLDQGAQTHRVDVVDRGFGGPDLEQRADLVGELFGRIAQVVHVIRGRLGHHDRPFGRHDVLGHRDLDLDKLGAEFLERGRGHLRGLGGLGGDPVGVVVDRDADLFPRHTGVDTRNHVGHRHVGRPRVATVVSRHGLHHQGRVGHVAAQRAHMVQGPRQRGDTDARRAPVRRLETHGAAQRRRDADGSASIAAECDVHDASGDRGTGTAARSARGAVGRPRVARGGRGGAVGEFVCVGLADQDHACVVQLGHRNRVGVGDVVGALRRARR…			Novel
Ac-Trypsin	0000_XuPing_MC115_T_13_20PER.3368.3368.3.0.dta	3368	1029.57	3	0.005988	RTTQTPAVR	1029.58	-0.010292	7.55929	0.338484		3	orf|0|-|1172520-1172874|/	94,R,Y/	1	target	1	0.587014	WPRGPGCRSSRAARRSGWRPCRASRRDGWRSARSAEPARSWPPRPPDPGWPPRSPRSSRCTPGRVRPPRGRSPGSRRCARRCARAAGSGRPGRRRTTQTPAVRYVSRGTGPRRGHRRE			Novel
Ac-Trypsin	0000_XuPing_MC115_T_4_20PER.9541.9541.2.0.dta	9541	838.488	2	0.0054075	TAIALHGR	838.489	-0.000874	6.18912	0.295216		3	orf|0|-|1185700-1185781|/	12,R,L/	1	target	0	-0.272493	RRPVAHSDRSRRTAIALHGRLRNSDPQ			Novel
Ac-Trypsin	0000_XuPing_MC115_T_4_20PER.9582.9582.2.2.dta	9582	838.489	2	0.0060102	TAIALHGR	838.489	-0.000546	5.06409	0.32467		3	orf|0|-|1185700-1185781|/	12,R,L/	1	target	0	-0.812107	RRPVAHSDRSRRTAIALHGRLRNSDPQ			Novel
Ac-LysargiNase	0000_XuPing_MC115_R_10_33PER.8918.8918.2.1.dta	8918	897.48	2	0.0070484	RNELIGAL	897.48	0.000333	6.82102	0.368378		3	orf|0|-|118675-119086|/	37,V,R/	2	target	0	2.3349	GSLIRASSRSVSPARAAATMTAVDPTLVAMSQVSSSVRNELIGALRPVGRASARHPCRILRGRPRPPDGRDGPSRLRSAPPRPASRARTATAPHRRGRRRCTSTRRRRCPGRVACASAHLGPAAARGVPPCSARGSC			Novel
Ac-LysargiNase	0000_XuPing_MC115_R_7_33PER.1675.1675.2.0.dta	1675	817.41	2	0.0029783	RGPHVAAP	817.409	0.000867	5.49571	0.227908		3	orf|0|-|119289-119577|/	44,R,R/	2	target	0	2.4271	PTRTAGPAPRRAGTSAGLRPATRSAGSRRTRRRAARWASRSADRRGPHVAAPRARCRARAASRTCTRAPWAGRSRTPWCLRASPAGRHVSPGPRPG			Novel
Ac-LysargiNase	0000_XuPing_MC115_R_7_33PER.1658.1658.2.0.dta	1658	817.41	2	0.0057963	RGPHVAAP	817.409	0.000867	5.60735	0.301535		3	orf|0|-|119289-119577|/	44,R,R/	2	target	0	2.50277	PTRTAGPAPRRAGTSAGLRPATRSAGSRRTRRRAARWASRSADRRGPHVAAPRARCRARAASRTCTRAPWAGRSRTPWCLRASPAGRHVSPGPRPG			Novel
Ac-LysargiNase	0000_XuPing_MC115_R_3_33PER.8449.8449.2.0.dta	8449	770.451	2	0.0043378	RGIAGVPT	770.452	-0.000935	5.72264	0.258665		3	orf|0|-|1195818-1196964|/	233,H,R/	1	target	0	1.5797	KTWARTGVANLCARSGITSVRQMPTASGVLRSNHARSRCKKAREPRVQPDSVVRVRAGAATAGHVLEPADAVGDRRVGREELADALAGTERAGDHQVGLIGELGLRGQRGRLDSTGDLAQGGCQCEGVTGQLGAGLVGLVLARAGDGELDDRGRDRAEERNQKQGKRIATFAVTAEHACEHRHVGQRGDHRRHRACDARDQDVAVVDVRELVAEHGTQFTFVEQLQDAGGTAHRGIAGVPTRRERVRVGGVGDVEPRHGLVRGGREFTDDPVDLRRLHLGDGLCVHGPQRQLVAVEVDVGVHADGEQHRKEHHVAAEQRPDEHDEPGHAHEQQECLEPIRVRIPRHRSFLSARNWEMSPTVTRQLNAQQPVWVPDQPSRLIV			Novel
Ac-LysargiNase	0000_XuPing_MC115_R_3_33PER.8456.8456.2.1.dta	8456	770.451	2	0.0052129	RGIAGVPT	770.452	-0.000903	5.18353	0.327543		3	orf|0|-|1195818-1196964|/	233,H,R/	1	target	0	2.72075	KTWARTGVANLCARSGITSVRQMPTASGVLRSNHARSRCKKAREPRVQPDSVVRVRAGAATAGHVLEPADAVGDRRVGREELADALAGTERAGDHQVGLIGELGLRGQRGRLDSTGDLAQGGCQCEGVTGQLGAGLVGLVLARAGDGELDDRGRDRAEERNQKQGKRIATFAVTAEHACEHRHVGQRGDHRRHRACDARDQDVAVVDVRELVAEHGTQFTFVEQLQDAGGTAHRGIAGVPTRRERVRVGGVGDVEPRHGLVRGGREFTDDPVDLRRLHLGDGLCVHGPQRQLVAVEVDVGVHADGEQHRKEHHVAAEQRPDEHDEPGHAHEQQECLEPIRVRIPRHRSFLSARNWEMSPTVTRQLNAQQPVWVPDQPSRLIV			Novel
Ac-Trypsin	0000_XuPing_MC115_T_8_20PER.9109.9109.2.1.dta	9109	985.547	2	0.005443	IRVGQAGIR	985.548	-0.001054	5.52168	0.336123		3	orf|0|-|1205935-1206655|/	122,R,V/	2	target	1	2.24177	AHRGSSSGLLSCSGFGKRHGGAAGHRPQQQLGCRAGRLTGDHAERHPFLFAAYRPDVAAERRRRGFGGQRAGSRRRWGRAARFRRDGRQRGLVDPGRRGHGQRRVGRAGYRRRGGHPRRQRRIRVGQAGIRVDQRRTDRDQVSVLTHDGARRGCEILGRLVVARQHLIGQRRPRHHQRSGEAAGPLEFSVLRAVRAGVGVARGEREVHPHVADVAFGPPHLVEELVGQVVQFDERRQPVV			Novel
Ac-Trypsin	0000_XuPing_MC115_T_13_20PER.34026.34026.2.3.dta	34026	1264.67	2	0.0033031	IASGPANPTPPSR	1264.66	0.000872	6.0916	0.242014		3	orf|0|-|1215398-1215566|/	36,R,R/	1	target	0	-1.72029	EHRPRCRRSVRLSPHRAVSRAGYGASTGRKSPSLLRIASGPANPTPPSRRRPGNNW			Novel
Ac-LysargiNase	0000_XuPing_MC115_R_8_33PER.11492.11492.2.0.dta	11492	1052.55	2	0.0097349	RVEHLDGAGV	1052.55	2.6e-05	5.56715	0.373892		3	orf|0|-|1217294-1218644|/	17,R,R/	1	target	0	1.79289	HRRRAAGRVRRAAQADRRVEHLDGAGVRVVHFHDHAVAHSLLIVEGFFEGAHGCAEDVLLLQARHEMLSGVLGEPSAEDLLQFASMLDLSFQSVEARSGGEVLVEPEGFRDVTEWVFLERSDHAHGAVGRLEDPSQWHCGPVDLLAAVQLAGGLLHLHVQHRVVHVDLHLLAFAGAVPSEQREQDSLGEVHTRGVVTQRGRVDRQRSGVVGAAPHHPGVRLGDRVLSALVGVGPCLAEAGSRGPDDPRVELLALFVAETHAFDDAVAKVADHHVGPPYEVADDVLACVGAGVDGDAALVAVDREEHRIVLSCGVRERIPAQITDFRALDLDHLGAVVGEHLRAAGTHVDLGEVEDDDSVECADHRTVSLWWSGQWSAGATLPSSIVALADGWSPGSAPW…			Novel
Ac-LysargiNase	0000_XuPing_MC115_R_13_33PER.10976.10976.2.0.dta	10976	896.447	2	0.0060255	VEHLDGAGV	896.447	0.000151	6.10442	0.308231		1	orf|0|-|1217294-1218644|/	18,R,R/	1	target	0	3.91457	HRRRAAGRVRRAAQADRRVEHLDGAGVRVVHFHDHAVAHSLLIVEGFFEGAHGCAEDVLLLQARHEMLSGVLGEPSAEDLLQFASMLDLSFQSVEARSGGEVLVEPEGFRDVTEWVFLERSDHAHGAVGRLEDPSQWHCGPVDLLAAVQLAGGLLHLHVQHRVVHVDLHLLAFAGAVPSEQREQDSLGEVHTRGVVTQRGRVDRQRSGVVGAAPHHPGVRLGDRVLSALVGVGPCLAEAGSRGPDDPRVELLALFVAETHAFDDAVAKVADHHVGPPYEVADDVLACVGAGVDGDAALVAVDREEHRIVLSCGVRERIPAQITDFRALDLDHLGAVVGEHLRAAGTHVDLGEVEDDDSVECADHRTVSLWWSGQWSAGATLPSSIVALADGWSPGSAPW…			Novel
Ac-Trypsin	0000_XuPing_MC115_T_8_20PER.17315.17315.2.0.dta	17315	1052.55	2	0	VEHLDGAGVR	1052.55	-0.000264	8.61848	0.052848		3	orf|0|-|1217294-1218644|/	18,R,V/	1	target	0	0.091784	HRRRAAGRVRRAAQADRRVEHLDGAGVRVVHFHDHAVAHSLLIVEGFFEGAHGCAEDVLLLQARHEMLSGVLGEPSAEDLLQFASMLDLSFQSVEARSGGEVLVEPEGFRDVTEWVFLERSDHAHGAVGRLEDPSQWHCGPVDLLAAVQLAGGLLHLHVQHRVVHVDLHLLAFAGAVPSEQREQDSLGEVHTRGVVTQRGRVDRQRSGVVGAAPHHPGVRLGDRVLSALVGVGPCLAEAGSRGPDDPRVELLALFVAETHAFDDAVAKVADHHVGPPYEVADDVLACVGAGVDGDAALVAVDREEHRIVLSCGVRERIPAQITDFRALDLDHLGAVVGEHLRAAGTHVDLGEVEDDDSVECADHRTVSLWWSGQWSAGATLPSSIVALADGWSPGSAPW…			Novel
Ac-Trypsin	0000_XuPing_MC115_T_8_20PER.12337.12337.2.0.dta	12337	1052.55	2	0.0010153	VEHLDGAGVR	1052.55	-0.000644	7.22537	0.137383		3	orf|0|-|1217294-1218644|/	18,R,V/	1	target	0	4.05628	HRRRAAGRVRRAAQADRRVEHLDGAGVRVVHFHDHAVAHSLLIVEGFFEGAHGCAEDVLLLQARHEMLSGVLGEPSAEDLLQFASMLDLSFQSVEARSGGEVLVEPEGFRDVTEWVFLERSDHAHGAVGRLEDPSQWHCGPVDLLAAVQLAGGLLHLHVQHRVVHVDLHLLAFAGAVPSEQREQDSLGEVHTRGVVTQRGRVDRQRSGVVGAAPHHPGVRLGDRVLSALVGVGPCLAEAGSRGPDDPRVELLALFVAETHAFDDAVAKVADHHVGPPYEVADDVLACVGAGVDGDAALVAVDREEHRIVLSCGVRERIPAQITDFRALDLDHLGAVVGEHLRAAGTHVDLGEVEDDDSVECADHRTVSLWWSGQWSAGATLPSSIVALADGWSPGSAPW…			Novel
Ac-Trypsin	0000_XuPing_MC115_T_7_20PER.18449.18449.2.0.dta	18449	1052.55	2	0.0011357	VEHLDGAGVR	1052.55	-0.001163	7.17047	0.184419		3	orf|0|-|1217294-1218644|/	18,R,V/	1	target	0	2.56343	HRRRAAGRVRRAAQADRRVEHLDGAGVRVVHFHDHAVAHSLLIVEGFFEGAHGCAEDVLLLQARHEMLSGVLGEPSAEDLLQFASMLDLSFQSVEARSGGEVLVEPEGFRDVTEWVFLERSDHAHGAVGRLEDPSQWHCGPVDLLAAVQLAGGLLHLHVQHRVVHVDLHLLAFAGAVPSEQREQDSLGEVHTRGVVTQRGRVDRQRSGVVGAAPHHPGVRLGDRVLSALVGVGPCLAEAGSRGPDDPRVELLALFVAETHAFDDAVAKVADHHVGPPYEVADDVLACVGAGVDGDAALVAVDREEHRIVLSCGVRERIPAQITDFRALDLDHLGAVVGEHLRAAGTHVDLGEVEDDDSVECADHRTVSLWWSGQWSAGATLPSSIVALADGWSPGSAPW…			Novel
Ac-Trypsin	0000_XuPing_MC115_T_8_20PER.12334.12334.2.0.dta	12334	1067.5	2	0.0013492	VEHLDGAGVR	1067.5	-0.000733	6.94975	0.153465		3	orf|0|-|1217294-1218644|/	18,R,V/	2	target	0	-0.560815	HRRRAAGRVRRAAQADRRVEHLDGAGVRVVHFHDHAVAHSLLIVEGFFEGAHGCAEDVLLLQARHEMLSGVLGEPSAEDLLQFASMLDLSFQSVEARSGGEVLVEPEGFRDVTEWVFLERSDHAHGAVGRLEDPSQWHCGPVDLLAAVQLAGGLLHLHVQHRVVHVDLHLLAFAGAVPSEQREQDSLGEVHTRGVVTQRGRVDRQRSGVVGAAPHHPGVRLGDRVLSALVGVGPCLAEAGSRGPDDPRVELLALFVAETHAFDDAVAKVADHHVGPPYEVADDVLACVGAGVDGDAALVAVDREEHRIVLSCGVRERIPAQITDFRALDLDHLGAVVGEHLRAAGTHVDLGEVEDDDSVECADHRTVSLWWSGQWSAGATLPSSIVALADGWSPGSAPW…			Novel
Ac-Trypsin	0000_XuPing_MC115_T_8_20PER.14701.14701.2.0.dta	14701	1067.5	2	0.0080959	VEHLDGAGVR	1067.5	5.9e-05	6.13075	0.383376		3	orf|0|-|1217294-1218644|/	18,R,V/	2	target	0	-0.540969	HRRRAAGRVRRAAQADRRVEHLDGAGVRVVHFHDHAVAHSLLIVEGFFEGAHGCAEDVLLLQARHEMLSGVLGEPSAEDLLQFASMLDLSFQSVEARSGGEVLVEPEGFRDVTEWVFLERSDHAHGAVGRLEDPSQWHCGPVDLLAAVQLAGGLLHLHVQHRVVHVDLHLLAFAGAVPSEQREQDSLGEVHTRGVVTQRGRVDRQRSGVVGAAPHHPGVRLGDRVLSALVGVGPCLAEAGSRGPDDPRVELLALFVAETHAFDDAVAKVADHHVGPPYEVADDVLACVGAGVDGDAALVAVDREEHRIVLSCGVRERIPAQITDFRALDLDHLGAVVGEHLRAAGTHVDLGEVEDDDSVECADHRTVSLWWSGQWSAGATLPSSIVALADGWSPGSAPW…			Novel
Ac-Trypsin	0000_XuPing_MC115_T_7_20PER.9844.9844.2.0.dta	9844	848.473	2	0.0038894	GPTPAHIR	848.474	-0.001044	5.53176	0.285716		3	orf|0|-|1232158-1232338|/	39,R,K/	1	target	0	0.342492	PFPGRSSNSLLHQCHWPAVRGFDLSSCSPRIRHRPRQGRGPTPAHIRKPGTAQHVEDLAR			Novel
Ac-Trypsin	0000_XuPing_MC115_T_7_20PER.16737.16737.2.0.dta	16737	767.44	2	0.0011357	VEPLPGR	767.441	-0.001107	5.67558	0.171667		3	orf|0|-|1250523-1250847|/	90,R,A/	1	target	0	-1.01209	TRTNPECRSARWRNRPRRGVAPIPRSRNTFRAVRECRGHGPAAPSRRHAVRCARPADPRSPRDPRPSRSRRSLPHRSTPSSAGNREKPWRVEPLPGRAPETSTGRSCR			Novel
Ac-Trypsin	0000_XuPing_MC115_T_7_20PER.16788.16788.2.0.dta	16788	777.41	2	0.0030566	VEPLPGR	777.411	-0.001391	5.69377	0.229287		3	orf|0|-|1250523-1250847|/	90,R,A/	2	target	0	0.221284	TRTNPECRSARWRNRPRRGVAPIPRSRNTFRAVRECRGHGPAAPSRRHAVRCARPADPRSPRDPRPSRSRRSLPHRSTPSSAGNREKPWRVEPLPGRAPETSTGRSCR			Novel
Ac-LysargiNase	0000_XuPing_MC115_R_6_33PER.10423.10423.2.0.dta	10423	897.479	2	0.0068986	RLNVGDVL	897.48	-0.000274	5.67891	0.335362		3	orf|0|-|1317495-1317597|/	3,R,K/	2	target	0	-1.15065	LCRRLNVGDVLKATLDLRPLAAARRRAVLDVLVE			Novel
Ac-LysargiNase	0000_XuPing_MC115_R_3_33PER.23329.23329.2.0.dta	23329	1081.6	2	0.0081845	RGSVDLLPVL	1081.6	-0.000371	5.30688	0.391849		3	orf|0|-|1342372-1342897|/	91,E,R/	2	target	0	-0.220554	EKMLIDPKLSWNSLLLDHGTTSLHQRIHAQHCPSLGYKVRAVSGFKSVVCGNQAVRPGNRDRNSVGGLESEFRSRCASIGKGLNDLPLLSERGSVDLLPVLRQRLRHLIDTKTSINSIGAIRLNKQLSEDPLGGAPRQMIVIPLVLIAAKAAVTRRFRPALTLTHPFESALQHLF			Novel
Ac-LysargiNase	0000_XuPing_MC115_R_13_33PER.2453.2453.2.0.dta	2453	694.388	2	0.0088022	GSLAPHL	694.388	0.000175	5.90984	0.36192		1	orf|0|-|1348582-1348753|/	28,N,R/	1	target	0	-0.210415	RTRSAAGKSRAISMSPSRRKDPTHPRNNGSLAPHLRRLARNTDTRLAMTNAVVRDCH			Novel
Ac-LysargiNase	0000_XuPing_MC115_R_4_33PER.20300.20300.2.0.dta	20300	969.504	2	0.0049232	GLHSVVIFS	969.503	0.000535	4.73642	0.291429		3	orf|0|-|1351690-1351744|/	0,-,K/	2	target	0	0.077886	GLHSVVIFSKTVGRCCRT			Novel
Ac-Trypsin	0000_XuPing_MC115_T_2_20PER.34454.34454.2.1.dta	34454	1617.75	2	0.0043712	GDEVITVGGGHAIGTGR	1617.75	0.004075	8.07394	0.276114		3	orf|0|-|1352925-1353303|/	0,-,T/	2	target	0	5.58448	GDEVITVGGGHAIGTGRTSKLRLSTIESTQRITTGPAAAPSVRERVIRERNRPFGRHRELLMATYSAPEVLSRRNHARSRWRSHSDGIRHHGAACRKPSGRACRRTSIHEPGLPLRPPQPDGPTPT			Novel
Ac-Trypsin	0000_XuPing_MC115_T_8_20PER.8634.8634.2.0.dta	8634	910.485	2	0.0078782	VGGPDRPGR	910.485	-0.00076	6.77713	0.385836		3	orf|0|-|1361793-1361913|/	4,R,S/	1	target	1	2.75367	ERLRVGGPDRPGRSHGFFTYRVDGCAARSGCRRAVGCRGR			Novel
Ac-Trypsin	0000_XuPing_MC115_T_13_20PER.1403.1403.2.0.dta	1403	909.459	2	0.0050992	TPHRAGVR	909.459	5e-06	6.58559	0.326962		3	orf|0|-|136817-137759|/	202,R,H/	2	target	1	1.11377	TVDHQTGEPDCEDSDQHDGSVVVVARVLDQAADSGDAVEQLRGDHRRVGHAHGQPDAGEGFRQRRGHHDVADHLGTRGSECPRGLLQADGCGDDGRRGGHRGRRQGGEREQRDLGGLVDAEPDDQQEEIGQWRQRPQECEPRFQHAAQPAHRTHEQAQQHAEDHADHHTGHHTAQCHVQVLDQQVPRVPADTVMRGGQIDERTPHRAGVRHEGLVPDARHRDGLPHREEHRDRQQRQQGLGEDGAPAVGRRRGARGVRLGPGHDIDEDRHGCRLSVAGRTGGVASATAAVGRQRRVHPAIRTDGGRLREDLESP			Novel
Ac-Trypsin	0000_XuPing_MC115_T_11_20PER.25417.25417.2.0.dta	25417	749.417	2	0.0023474	PTPVGLR	749.416	9.7e-05	4.92338	0.175707		3	orf|0|-|1372605-1373064|/	92,R,S/	2	target	0	1.00246	SASTATSATDARCNHRSSSRPPGSPKRLSITIAVSRYDAVDIVRTGSSATAPSNNSASGSSVKMATRAEVSITIRTADRGRRSPGSIRLSGRPTPVGLRSDDGSRRVPHEAERPECGRQCAPVAPAVPSPPPRSVSPPYVPLALWPAGRLPGV			Novel
Ac-LysargiNase	0000_XuPing_MC115_R_2_33PER.14922.14922.2.0.dta	14922	797.437	2	0.0043563	RDALTVL	797.438	-0.000914	6.8373	0.290053		3	orf|0|-|1378597-1379782|/	330,Q,R/	2	target	0	0.849727	PMSTTSCVRRINPSFSSWSTPRHTGIPDVGRSDPQPPRQIGPADVADELRVAAHHELVTRTGQSDIEAFAGAVELVLLVDHQHHTAPFQALEAQDVAVEHLIGVPERVPVGRVAVALAFDLFGVAAAGGQKRDVLGAPAGIEQRVHLIVADAERIVAVARDERDLWAVAAQEPHRVIDQRLERVGDLPGVAHVVVEDQRHQRHRRGSVPVEHALALVAEHVQAALDRVVQRAEQRVPPRVGEVLRLVDDDRVESVSGFELCCQLGHLAGQVVFPELDGLLGAQCLVGTFRRAPLHAEGMELADVGGLLSARPGRGDPLQIRRQPVRIADQRDALTVLREPAGLLHRQERLAAARAAADLDAVEKARGVEDDGLLLGEGVGGVLVGQCAGDDIALR			Novel
Ac-Trypsin	0000_XuPing_MC115_T_3_20PER.8973.8973.2.0.dta	8973	930.549	2	0.0023474	TVIRTGAGR	930.548	0.001095	7.52918	0.20388		3	orf|0|-|1385172-1385310|/	37,R,-/	1	target	1	3.60751	PRRPCGRSCSPSPGFPTRINSRMRSGRFRRTRGRMIRTVIRTGAGR			Novel
Ac-Trypsin	0000_XuPing_MC115_T_7_20PER.9636.9636.2.0.dta	9636	830.472	2	0.0087566	SDAVALVR	830.473	-0.000835	5.66253	0.382731		3	orf|0|-|1393308-1393419|/	12,R,R/	1	target	0	-0.42765	RRRRSRRKRTPRSDAVALVRRPPAAAPGAAWTTSVRW			Novel
Ac-Trypsin	0000_XuPing_MC115_T_11_20PER.20953.20953.2.0.dta	20953	1323.62	2	0.0074581	LGEFESADASAAR	1323.62	-0.000288	6.78934	0.345303		3	orf|0|-|1434255-1434657|/	86,R,V/	1	target	0	4.01232	RSSGVPFGGGLRCGELQHDRQAGPAGQIGDRVTVEFAVEGLFGFGQCAAQPARGDQRARRGAAALDDLAVAFELAHQPADRCGAARLGEFESADASAARVDHAHLDELRDGLGDVVLRGVGALGDGARRDPLIL			Novel
Ac-Trypsin	0000_XuPing_MC115_T_3_20PER.12733.12733.2.0.dta	12733	727.407	2	0.0029872	LSTATVK	727.406	0.001244	5.07754	0.300623		3	orf|0|-|1455148-1455538|/	54,R,S/	2	target	0	3.11673	SNVCVQCCNWKLLPSGAVRRGGSIQVPDGHPVHDRMSDVCRVPSGSTAKPGTPRLSTATVKSSKDPGSPRISWSTEISASTRSSMTASRSPARISTPTARTPRRSAPGTHTSVNGAVAGTHTRAVPWASS			Novel
Ac-Trypsin	0000_XuPing_MC115_T_8_20PER.25322.25322.2.0.dta	25322	799.445	2	0.0046042	YPPAVPR	799.446	-0.001057	5.29129	0.284734		3	orf|0|-|1463304-1463571|/	21,R,C/	1	target	0	-1.66195	HRSCRRRPRHRRRSRRAVPYRYPPAVPRCAPAEPPGAACWHPSGRGWRRRARGTGSWPWRPTPSGAARRPCSPPGRRRRTRPRRPSCGP			Novel
Ac-Trypsin	0000_XuPing_MC115_T_13_20PER.33672.33672.2.0.dta	33672	1521.79	2	0	AGTSTVWTVTETLR	1521.79	0.001446	10.4143	0.00373301		3	orf|0|-|1487100-1487508|/	117,K,K/	1	target	0	1.92509	ADRMTGRGRSARVVRYLFRSPHTVAMTPNTAVDTTTLELDHEPVPAEQAVSGAPQTAAVALDEFGGMEVGVWEMTPGVMTDVEADEVFVVVAGSGSVEFADGSPTLHLRPGSVCRLKAGTSTVWTVTETLRKVYLA			Novel
Ac-Trypsin	0000_XuPing_MC115_T_13_20PER.33723.33723.2.2.dta	33723	1539.74	2	2.8776e-05	AGTSTVWTVTETLR	1539.74	0.000944	11.3214	0.0106729		3	orf|0|-|1487100-1487508|/	117,K,K/	2	target	0	3.48614	ADRMTGRGRSARVVRYLFRSPHTVAMTPNTAVDTTTLELDHEPVPAEQAVSGAPQTAAVALDEFGGMEVGVWEMTPGVMTDVEADEVFVVVAGSGSVEFADGSPTLHLRPGSVCRLKAGTSTVWTVTETLRKVYLA			Novel
Ac-Trypsin	0000_XuPing_MC115_T_13_20PER.33740.33740.2.3.dta	33740	1539.74	2	2.8776e-05	AGTSTVWTVTETLR	1539.74	0.000844	8.78543	0.0341984		3	orf|0|-|1487100-1487508|/	117,K,K/	2	target	0	1.74152	ADRMTGRGRSARVVRYLFRSPHTVAMTPNTAVDTTTLELDHEPVPAEQAVSGAPQTAAVALDEFGGMEVGVWEMTPGVMTDVEADEVFVVVAGSGSVEFADGSPTLHLRPGSVCRLKAGTSTVWTVTETLRKVYLA			Novel
Ac-Trypsin	0000_XuPing_MC115_T_13_20PER.28323.28323.2.1.dta	28323	1649.89	2	0	AGTSTVWTVTETLRK	1649.89	0.001442	9.87377	0.00643064		3	orf|0|-|1487100-1487508|/	117,K,V/	1	target	1	3.149	ADRMTGRGRSARVVRYLFRSPHTVAMTPNTAVDTTTLELDHEPVPAEQAVSGAPQTAAVALDEFGGMEVGVWEMTPGVMTDVEADEVFVVVAGSGSVEFADGSPTLHLRPGSVCRLKAGTSTVWTVTETLRKVYLA			Novel
Ac-Trypsin	0000_XuPing_MC115_T_13_20PER.28355.28355.2.1.dta	28355	1649.89	2	0	AGTSTVWTVTETLRK	1649.89	0.001221	6.96172	0.0377042		3	orf|0|-|1487100-1487508|/	117,K,V/	1	target	1	3.91669	ADRMTGRGRSARVVRYLFRSPHTVAMTPNTAVDTTTLELDHEPVPAEQAVSGAPQTAAVALDEFGGMEVGVWEMTPGVMTDVEADEVFVVVAGSGSVEFADGSPTLHLRPGSVCRLKAGTSTVWTVTETLRKVYLA			Novel
Ac-Trypsin	0000_XuPing_MC115_T_13_20PER.28304.28304.2.1.dta	28304	1669.83	2	2.8776e-05	AGTSTVWTVTETLRK	1669.83	0.002437	7.81674	0.043475		3	orf|0|-|1487100-1487508|/	117,K,V/	2	target	1	3.84898	ADRMTGRGRSARVVRYLFRSPHTVAMTPNTAVDTTTLELDHEPVPAEQAVSGAPQTAAVALDEFGGMEVGVWEMTPGVMTDVEADEVFVVVAGSGSVEFADGSPTLHLRPGSVCRLKAGTSTVWTVTETLRKVYLA			Novel
Ac-LysargiNase	0000_XuPing_MC115_R_13_33PER.27126.27126.2.1.dta	27126	1493.79	2	0.0088022	KAGTSTVWTVTETL	1493.78	0.002351	3.10736	0.374801		3	orf|0|-|1487100-1487508|/	116,L,R/	1	target	0	-0.107762	ADRMTGRGRSARVVRYLFRSPHTVAMTPNTAVDTTTLELDHEPVPAEQAVSGAPQTAAVALDEFGGMEVGVWEMTPGVMTDVEADEVFVVVAGSGSVEFADGSPTLHLRPGSVCRLKAGTSTVWTVTETLRKVYLA			Novel
Ac-Trypsin	0000_XuPing_MC115_T_4_20PER.23784.23784.2.0.dta	23784	883.476	2	0.0017354	GGGGALLLGR	883.477	-0.000809	7.52045	0.151588		3	orf|0|-|1540352-1540856|/	31,R,T/	2	target	0	-2.0939	SSGPLLRALLRLGRLLRRSSLAALRTTATRRGGGGALLLGRTALHDHGDVAGALADPEGTALGTRTDALGGRALVGVDGGDHQGGRVQPLVVLRVGGSARDHLGDRFAGGLRRPPQDVEGFLDALAADQVDDAAGLGGRDTHVACLRRRGWKFSDSAHRRLLFRSSLM			Novel
Ac-LysargiNase	0000_XuPing_MC115_R_10_33PER.12875.12875.2.0.dta	12875	857.545	2	0.0062456	KAVARLVT	857.557	-0.011511	5.96023	0.35822		3	orf|0|-|1548490-1548634|/	14,A,R/	1	target	1	-2.27905	AGPGSSLQVRQSLAKAVARLVTRSSYGSPDRSTVTWAISPPVNGNGTR			Novel
Ac-LysargiNase	0000_XuPing_MC115_R_11_33PER.9290.9290.2.0.dta	9290	772.431	2	0.00066478	RGGLLEQ	772.431	9.1e-05	6.86666	0.129298		3	orf|0|-|155923-156745|/	153,G,R/	1	target	0	2.37095	ARGIADVRDRRRDRIGTVLQAGDEGLEVHQGLVELLLMPDRGVQDGVEVLDDLTDGLVAVGERRGQLRGLIEDVVDGAALALEDGDQRRGDRVDLLGFQRPEQRAETADECVEIECGLGAFDRDGAARGQDLVGITAFELEVAVADEVLVADGRGGLLEQRQRPFHGELDLGLLAAVDQVHTLDLAHLDAGRAHELPVAQTADVLEDRRVLGGPVEPDLPEHHEDQRRERQQHQREDAELEKRAFDTHGLIVFSPTWRPHTYSANIGCPSSKWL			Novel
Ac-LysargiNase	0000_XuPing_MC115_R_3_33PER.10108.10108.3.2.dta	10108	1161.58	3	0.0055883	RALGTTACGLAL	1161.59	-0.00071	6.85116	0.347159		3	orf|0|-|1565687-1566230|/	131,L,R/	2	target	0	2.50266	APDKTELPLLRREGAVLTACAANSEFGGRTAGRGDRLAGATAELVGGHVDLDGQLAVAENLDQAVLANQALGHQLVDTNRATLREGLVDVADVDDLVLGAEAVLEALELRQPHVDRHLAALEHHGDVLAGLRALGTTACGLALRALTTTDAGLGLLLSGSRLQVVQLDDAHLPTSSTSTRW			Novel
Ac-Trypsin	0000_XuPing_MC115_T_13_20PER.45688.45688.3.1.dta	45688	3215.53	3	0.0086789	ASGSASASISSSTTTAHVHASAWPRVCAGSTGR	3215.52	0.004025	5.74827	0.38665	27,Carbamidomethyl[C];	3	orf|0|-|1566343-1566736|/	76,R,R/	1	target	1	-3.66346	HSTDASATWMVCPSHRSPSSVRTRRSGSAPTPPRRSRGPYASATRSWVPARRPPRTSPRLCASCGRNSTSRARIRRASGSASASISSSTTTAHVHASAWPRVCAGSTGRRPIMRTWPSRAHPARWCAGYAR			Novel
Ac-Trypsin	0000_XuPing_MC115_T_13_20PER.40881.40881.2.0.dta	40881	1873.9	2	0.008948	SPRIAFGMLSMLNGTVR	1873.91	-0.002314	8.93564	0.401646		3	orf|0|-|160609-161236|/	0,-,I/	2	target	1	-1.12821	SPRIAFGMLSMLNGTVRISFSAPTRYGAARPSCLSGRCRFCRLVCRFALLPDRVSSAAADSRPSAVTASANRSRVSAKCWISGGNSVSTRSSVSLRCDTMLSNRFVESIARVISSRCWFNSSVNVSSWLRNSRIWSARPLRMLNTSVWMTSMFGIPPPVRMPEMPASVRSIVGYADDCASGIVSPSRNNSDDGSSGGLSSTCCEPKRLV			Novel
Ac-Trypsin	0000_XuPing_MC115_T_2_20PER.2043.2043.2.4.dta	2043	835.399	2	0.0043712	NPQVHAR	835.396	0.002582	5.49412	0.250342		3	orf|0|-|1615777-1615900|/	15,R,C/	2	target	0	1.71548	AGRRSGGAAPRTARRNPQVHARCRGPAHRQAGSPRAAAPAA			Novel
Ac-LysargiNase	0000_XuPing_MC115_R_2_33PER.27930.27930.2.0.dta	27930	1482.86	2	0.0053772	RVGRVLWDLAVQA	1482.85	0.001277	5.80039	0.306954		3	orf|0|-|161958-163233|/	241,D,R/	1	target	1	-1.93606	HSPWRPASLRPRPVRSRCCRDANATPGNPRRPARRPPGPAQRTPWPSSPVPAWTGAVRQPLRSSARSVALCVPAADRWGSAGWRQHLLPSVISWGIRVGDGVLHTAWADHLTAGRVVGRGRACSRSVDARVGLLSTTRHRATARCGQRIAARARTHLGRRQLARGQRVEPVVDRRRRDHTSRIDRLIAAGPGSRAVADLVRIAVPGVGAQRLVGLVATAFPRCGGPLARHVGAGIVTGTADRVGRVLWDLAVQARRQRFGARIGRRAPLRGGQEARQARRRRVDAETEVQQTLWREDRAGLGDRGALGQRHQDLLDVLVVALEHVDDDLEVRQRLWQRLADVAEHRVELIGRRGRLLQAAAQRLVVLGALRGQRVEVGRPPLDRVARIHLAVDDRPGVL…			Novel
Ac-Trypsin	0000_XuPing_MC115_T_10_20PER.17941.17941.3.0.dta	17941	909.417	3	0.0088808	HGGGALMPR	909.415	0.001489	6.87541	0.407303		3	orf|0|-|162275-162527|/	42,R,P/	2	target	0	2.41297	LRAPRTALGASFGILQYRPDGSGSVRVSAGERHCEAGRKPVRHGGGALMPRPKCSRPSGAKIVPVWATAAPWGSATRTCSTFLL			Novel
Ac-Trypsin	0000_XuPing_MC115_T_13_20PER.4665.4665.2.0.dta	4665	1045.53	2	0.0013132	GVAESQLDAR	1045.53	0.000926	7.55835	0.146229		3	orf|0|-|1627424-1628357|/	292,R,A/	1	target	0	4.76021	RSRAHRSQQHTFVRGCAHHQAHAAQFLEPRQDGIEHGARSATGAAGDHEVQPEIACVGHEIEQGRQWIARSGRDQVVVVDHDIEFGPGPPGALAQLPRCDVGAGHALAKSPYQVGDRGLQCAGGHRVSAQMIGSDRVEHLPPVVDHEQLDRGRIVGADEAITQCAQSGRLSASRVTEDDQIGLFGEVDCHRRQFGVTDAQHDLRGRPVTAKPHQIVTGYVPRQQTNTRRVRARVLGVQDLADAGQCRSQAALVGRSVQTRQRDEQFVAVAGQATSGERADVAGPSAVHLGFRGVAESQLDARAELILECRA			Novel
Ac-Trypsin	0000_XuPing_MC115_T_11_20PER.32884.32884.4.4.dta	32884	2975.39	4	0.0054766	CGQQHQQGVHVVLVGLGVVGVADVDAHR	2975.39	0.004273	3.82029	0.321206	1,Carbamidomethyl[C];	3	orf|0|-|1643762-1644707|/	198,R,Q/	2	target	0	7.81895	APWATTRRRGRIRCRRPTRGPPCPRRVGGPDPAGADIRRVRWRGWSPRSAHRCRPHAPALPAPRRRAARGRRRARRHGPRRARAPAGWAASCPRGQGRSWPVWSCATRPRTAAPQYRSTRSRRLRDGQLAQRGTRHVKRGEPARVVDHADLAQPRLEFGCGTQTEGAPRDEHVVERQALVAEHHVVGTGHGDDERDPRCGQQHQQGVHVVLVGLGVVGVADVDAHRQAEELAAEVVLQPGTDDLLAVVEVLGPDEADDGVDQKRRQVAGHGVGAGFEGLLVDGLAAHTQMRPGAQRRALPGLQVHDVVADGATVQ			Novel
Ac-LysargiNase	0000_XuPing_MC115_R_8_33PER.15538.15538.2.0.dta	15538	739.432	2	0.0063197	RSALAVL	739.432	-0.000445	5.71179	0.303389		3	orf|0|-|1646710-1647316|/	33,D,R/	2	target	0	6.22737	LAEFAKNYCACAQQTHKETAERGKIPRSAAEGDRSALAVLRSLTGLLEAVLLALDGTRVTGEEPGLLQCGPVFRLHQDQGAGDRQTQRAGLTGRAATIEVGVDVELIDPVDGDQRGLDELLVHLVREVVLQRAAIQVELAGAGHQTHADHGLLAAADGLDRTVDDDRLARLRALGHHLGFGHIGHWATCLISNGIGCCAACG			Novel
Ac-LysargiNase	0000_XuPing_MC115_R_2_33PER.2939.2939.2.0.dta	2939	1108.59	2	0.0076058	RGATAHSPGAAL	1108.59	0.000384	4.87516	0.345535		3	orf|0|-|1660843-1661341|/	37,R,R/	1	target	0	0.530321	TILARPCIHVQPQPRRPVRRPRHDVRRRQRGGVRRARRGATAHSPGAALRHRLPAAARLGSPHRPPATPPARHRMAVAARRHGKWPGAVQRRACARVAACRAGRAGRGGRVRAGRTGHGRPLARRPPPAYENSGRGRDGERRGRCGRRPRPRRCDGAGVVRGGIRV			Novel
Ac-LysargiNase	0000_XuPing_MC115_R_2_33PER.2972.2972.2.2.dta	2972	1125.54	2	0.0095162	RGATAHSPGAAL	1125.54	0.000631	5.0399	0.416791		3	orf|0|-|1660843-1661341|/	37,R,R/	2	target	0	4.61597	TILARPCIHVQPQPRRPVRRPRHDVRRRQRGGVRRARRGATAHSPGAALRHRLPAAARLGSPHRPPATPPARHRMAVAARRHGKWPGAVQRRACARVAACRAGRAGRGGRVRAGRTGHGRPLARRPPPAYENSGRGRDGERRGRCGRRPRPRRCDGAGVVRGGIRV			Novel
Ac-Trypsin	0000_XuPing_MC115_T_10_20PER.15032.15032.2.4.dta	15032	773.488	2	0.0039696	TATLLVR	773.488	-0.000334	7.05339	0.277898		3	orf|0|-|1663644-1665879|/	519,R,H/	1	target	0	1.57052	ASALTTAITSAEPASSRSTRTLWSMAPRSITVCADASGAGGVMGSVVCIVIISGAHCPRGRRPPSAGLMRERLELVELPARFERVELAQHRDDVVLERPREVGGEPLTDHHTQHHDVFGALGHGVRGHLPAVRPQCLRDVELGVSGIALETERHDRDGRTVGDQLEVLAVAQLVAQPPGGLRQALHHLGVPGAPQPQEVVVLPHHLVAGPREVQRERRHVAAEVVDPEHQLLGQVLFVAPHHEPDTRVRQAVLVAADVDRHHAGQPEVPHQVGMDERHHEPAAGRVDVHRHVHPAARGELVQRLADLGDRFQLAGVGGAQDRHDADGVLVDGVENLLGRDDVAALCHRQVAGFDVEVAAELLPHHLDVGAHHQVRRAPLPVAGLGAPAPFHRQPGQHHG…			Novel
Ac-Trypsin	0000_XuPing_MC115_T_7_20PER.3508.3508.3.0.dta	3508	915.442	3	0.0076736	AAGRMPAAR	915.439	0.003278	7.3859	0.365963		3	orf|0|-|1664108-1664807|/	223,R,R/	2	target	1	5.59476	RQNFSHTTWTLAPITRFGVRPFQSPALARQRHFIASPASITASLDPIVDTPTALAGSSSRRSSAWNRSATIDTQRASMAAVAGYSSLSIMFLSNVSAMSFSASGSIHVVTNVARFSRELPSSINSSWMNRYAADGSMASSGRRSDGTGAMANRPVYAGATCGPRLCLCDMKFPFEVLTGPRSRPGHVRGCVKPMSVPGAARRRPPTGWRRVRARTPRPRRPHRAAGRMPAARR			Novel
Ac-LysargiNase	0000_XuPing_MC115_R_7_33PER.22280.22280.2.0.dta	22280	1128.59	2	0.0084162	ALAAATPTSSAPA	1128.59	0.001297	5.48798	0.346443		3	orf|0|-|1669473-1669851|/	0,-,R/	1	target	0	3.116	ALAAATPTSSAPARPGPMVAATTSGRSMPAASSARRMVGPSASRCAREAISGTTPPNRACSSTLEATSSASSVTVPSSRRSAIPTPVSSQELSMARMITSGPPGAGVAWCRRRLRWPGSTAFAARS			Novel
Ac-LysargiNase	0000_XuPing_MC115_R_7_33PER.22250.22250.2.0.dta	22250	1141.55	2	0.0029783	ALAAATPTSSAPA	1141.55	0.000789	6.8974	0.229224		3	orf|0|-|1669473-1669851|/	0,-,R/	2	target	0	1.93045	ALAAATPTSSAPARPGPMVAATTSGRSMPAASSARRMVGPSASRCAREAISGTTPPNRACSSTLEATSSASSVTVPSSRRSAIPTPVSSQELSMARMITSGPPGAGVAWCRRRLRWPGSTAFAARS			Novel
Ac-Trypsin	0000_XuPing_MC115_T_4_20PER.2669.2669.2.0.dta	2669	769.382	2	0.0028213	VGGLADAR	769.383	-0.000955	6.21684	0.215457		3	orf|0|-|1671415-1673218|/	419,R,T/	2	target	0	-1.03284	NGSVSVAVVVAVAVLVLVGRLVDDGGLRRQDHPGHRGGVENSRAGHLGRIDDAGGDQITELQRGGVEALPLGKFGDLVHHDGTVEAGVGGDPVERSRQRRGEDVDAERLVTAELAAELLHRRAGLHQCGAAAGHDALLDRCLGRGNRVLDRFLALLQVGLGGRADLDHRDAAGQLGQPLLQLLAIPVGVGGLDLGLDLLDAIGDGLGGAAAVDDHGAVLVDHDTTCRAEDLQADLTQQEADVGVDDLAAGDNREIVQERLAAITEERRLDRNGLERLADRVDDEGRQGFALDVLGDDQQRLACLGDLLQQRQQIRQRADLVAVQQHQRVFENCFLRVEVGDEVGRQEALVEPDALGDLEVGLQRRGLLDGDDAVVAHLGHGLTDELADLLVARRDGGDL…			Novel
Ac-Trypsin	0000_XuPing_MC115_T_6_20PER.9792.9792.2.0.dta	9792	1108.57	2	0.0073793	EPAPAPATQAR	1108.57	-0.000492	5.96702	0.354058		3	orf|0|-|1674059-1674524|/	98,R,R/	1	target	0	-0.483725	ARTRNTVWAPSTRTAGSATVASPRASRPSWWDFPRPRARSWSSSTPMCPTRSARPSRPRSPGWSRPTMSTADTACEPLRTRCSRHTSTGTPAHEPAVREPAPAPATQARRHRAFRSPRGSRALSTQPAETSVPACAGRPFRRWPSRTRFRRTPPG			Novel
Ac-LysargiNase	0000_XuPing_MC115_R_11_33PER.15844.15844.3.0.dta	15844	1614.81	3	0.0084162	RVLWASETSGVPSEP	1614.81	0.001532	5.1248	0.372016		3	orf|0|-|1684329-1684668|/	5,A,R/	1	target	0	2.39411	RRNDARVLWASETSGVPSEPRSARISSASSVKAQLYRPCPPAATARSQRSCGVDALGRGHRPGSSPNAASASVAVTSSIADIGSGRYQHLRRQVFTATGTAGYAHECCANNNG			Novel
Ac-LysargiNase	0000_XuPing_MC115_R_11_33PER.8786.8786.2.0.dta	8786	867.469	2	0.005194	RPEPAVAQ	867.468	0.000719	6.21294	0.259898		3	orf|0|-|1689230-1690409|/	83,R,R/	1	target	0	2.37078	LSRQEGLTCKAVGSTADGKAHFLEFLEIAVARLGHRAAQTAHQVQRTERVVGRTGEHLLQRRPLAERHLQQRAARQRRVRRGRRPEPAVAQRLGRGGQRGAEHHGVGSARDGLREVAGAVDVAVGEHVHVTAAGLIEVFATRGGGVGDRGGHRDADAEHLVTGGHTASGAVADDDAGRTGTHEVQRGAVVEHAAGHHRHVELGDEGLEVERLTIGGDALGGDDRALDDQQVDPGRHQCRRQGLGVLRADAHGGGHPRLADARHGRAQQIGIQRRGVQLLQQTDRGRGLGLFGGHLDHLGDLLLDIGVTADQAFAVEDTETAEAPHLDRKLRRHQRVGRMGDYGDLEPVGVELPRRRHVLGRPRTARRDDRDIFEFVCAAGGSAHADFNHVTHD			Novel
Ac-LysargiNase	0000_XuPing_MC115_R_7_33PER.10839.10839.2.0.dta	10839	926.488	2	0.00018109	RQPVGPLC	926.488	0.000346	6.89691	0.141036	8,Carbamidomethyl[C];	3	orf|0|-|1723932-1725282|/	29,S,R/	1	target	0	1.7404	DPGGPHVGRRQFQRAHPRQRRDVCGRTHSRQPVGPLCRGRTRGPQPFAPGDPETSECTRGGQRLGLRHGQLHTAGEIEQRGELPVGFPFVDDALRQIVADVADTAEAQPHVQAPVLQTGVGQAGIHVGAVHRHAVATRIGHQGLRRVEAHGLRAQQCCAERRGMVQLEPRRVEHQRGEAQRMTFRETEIGERLQFLVDPVGHHAGDAVTFAHPVVEPAAQSPHLRGRAFGPHGPAQLVGLGRTETRAVDRELHELLLEQRHTQCLLQRGFHRRVVVGDGFLTVAPLDVRVHRTALDGPGPNQGDLDHQVVELAGLQPGQGGHLRAGLHLEHPHRIGTLQHLVDRRFGQVQCGEVDLDALVLGDQVDGVVQRREHAEAQHVELDQTDCRAVVLVPLQHAA…			Novel
Ac-LysargiNase	0000_XuPing_MC115_R_5_33PER.16049.16049.2.0.dta	16049	691.388	2	0.0036932	RGAFAGI	691.389	-0.000792	6.29925	0.295322		3	orf|0|-|1725133-1725442|/	39,C,R/	1	target	0	0.586799	TSRPARWRGAAGESPHLPPGSGFRRRRPAACRWGRRRGCRGAFAGIRWDSCPVRSRWPTRRPPTVPARSSPAAAGCVWTNPLPATGRAAVSRPHPRPTALRAG			Novel
Ac-LysargiNase	0000_XuPing_MC115_R_11_33PER.14365.14365.2.0.dta	14365	826.455	2	0.0084162	RAVAQGPQ	826.453	0.001901	5.34615	0.374424		3	orf|0|-|1728935-1730483|/	189,E,R/	1	target	0	5.95879	GRRRVPERVVEQFGEQVDQVTGRRADDVGVGHVGGDDARVVLDLGGRGVDDRRDRDGLALLAGDLRTREHQQVGAVAAHTGREVVEPEQAVEPLRVVLVAFEFVDERKLLVHQRPAAPRQRLEHVGHLQLQLRLLTGEEHGLLVQFVDGVRDLADLLRGVHGQRGDRPGLATRADPFDLLRQILVGDLERAVAQGPQRTHERAGHQQHDHQRADHRERHEHGIADGVVARVGGLGLDRGRDRRGVVGDDLLGDLAGVLKRLQQDRVAHQRDSGVGHDGHALDHLVAQRRRVVGRAAQHLGERGDGGRLGARHRDHRLAQHRFGFLGAAVDHHLLDGHLATGADGPPERFCLGLHPLIGTVRRPGDRGLGGQQQRRVIQDALAQPDRVGHRGVDEGLPLV…			Novel
Ac-Trypsin	0000_XuPing_MC115_T_8_20PER.4310.4310.2.0.dta	4310	802.441	2	0.00435	DAEIAKR	802.442	-0.000848	6.21619	0.283118		3	orf|0|-|1748338-1750879|/	0,-,D/	1	target	1	-0.863787	DAEIAKRDRIHADPVPQCNLGIGLHRFERGVERLARTHHLGGLLRIRVVVTADVDRLALHRVQLGDDGLLLLGERLGQRLEALGEFGVLGLLGQGLGPEQRQVELAAAVVQLTGTTRRALVLLQQLSGRGVERLGQHLGLLVAGLVAHVLKAGAECEELTQRIPPQVVLLDELVHMLGRRAARPGLVQTAAGHQRHDRQHLGAGAQLQDREQVGEVVAQDVAGRGDGVLAADDPLQRVPHGPHLRHDLDFQAFGVVVLEVLLDLLAQLDLVRTLGVEPEHHGHAGQPSARDGQLDPVADRRVLDDRHAPDIALFDVLGEQHLTGVDVDDVGDAVLGDLEGLVVAAVLLGLLRHQSDVRHRAHGGGIELAVRLAEVDHLLVHAGEGRLRVDGLGVLGAAV…			Novel
Ac-Trypsin	0000_XuPing_MC115_T_7_20PER.12810.12810.2.0.dta	12810	1049.48	2	0.00097985	AHLAHDVDR	1049.47	0.01025	7.91659	0.14647		3	orf|0|-|1790136-1790247|/	17,R,D/	2	target	0	3.23909	CSSHRSCASLHMPTPLRAHLAHDVDRDNSAGMDRPRP			Novel
Ac-LysargiNase	0000_XuPing_MC115_R_3_33PER.12901.12901.2.0.dta	12901	769.492	2	0.0052129	RVVPVLS	769.493	-0.001026	6.44675	0.328542		3	orf|0|-|1844598-1844904|/	65,L,R/	1	target	0	0.33028	QRRQGRRHRDRPRCCLGQGGSPQPGTRGGLRRLGCVQRRCERLPGRHIPARSRRVLARAAVQRGLRVVPVLSRGLSAAPLSRSCIPGWACCPRSGRPPGRRR			Novel
Ac-LysargiNase	0000_XuPing_MC115_R_3_33PER.12899.12899.2.0.dta	12899	779.462	2	0.0089301	RVVPVLS	779.463	-0.000977	5.61005	0.401651		3	orf|0|-|1844598-1844904|/	65,L,R/	2	target	0	1.38695	QRRQGRRHRDRPRCCLGQGGSPQPGTRGGLRRLGCVQRRCERLPGRHIPARSRRVLARAAVQRGLRVVPVLSRGLSAAPLSRSCIPGWACCPRSGRPPGRRR			Novel
Ac-Trypsin	0000_XuPing_MC115_T_11_20PER.9684.9684.2.2.dta	9684	872.494	2	0.0013033	SAQLGQLR	872.495	-0.000981	6.48118	0.135757		3	orf|0|-|1861621-1862242|/	164,R,P/	1	target	0	0.057809	AAGYPRVRAPNMMVSTPAQVLDGVSPGGGPGSRSACRRHARPSHRGHIKGRVSNEFNTRHEARDLRPVAPSMGGTHRGRGLPPRRHRGLHPGPDLQLRRPHVREPPLRGHAARHLRGVDPAQPGPPGVRCRRSGHGAYAGLGPPLPDRRRHHLRGAVAVRSGDRSAQLGQLRPGELRRQLAALRARGAHDRSRRRTRPPDHAARHQR			Novel
Ac-LysargiNase	0000_XuPing_MC115_R_8_33PER.5206.5206.2.0.dta	5206	804.436	2	0.0045569	RVAPAQY	804.436	-0.000138	6.41132	0.282276		3	orf|0|-|189942-190200|/	5,S,R/	1	target	0	0.907256	VLEPSRVAPAQYRIPAMSPARATTPSLTRNPRARSKSFPGVRMVTVNGRPATRISSGSSAARVSGRSAAPPSASRTTRYLFVTRPI			Novel
Ac-Trypsin	0000_XuPing_MC115_T_10_20PER.14166.14166.2.3.dta	14166	775.449	2	0.0010153	MLAATLR	775.449	-0.000192	6.1487	0.164205		3	orf|0|-|1945514-1945694|/	33,R,R/	1	target	0	-1.50686	RLSATACIRCPHGTVTIPNQSGSGKTLRRHMLRMLAATLRRSWAATFGQATSGRRSRFHV			Novel
Ac-LysargiNase	0000_XuPing_MC115_R_13_33PER.3510.3510.2.2.dta	3510	672.321	2	0.0090409	PGHAGPH	672.321	0.000273	6.53993	0.386318		1	orf|0|-|1968879-1968945|/	11,P,R/	1	target	0	0.75309	RRRRGRRPVGPPGHAGPHRASR			Novel
Ac-Trypsin	0000_XuPing_MC115_T_6_20PER.1631.1631.2.0.dta	1631	754.467	2	0.0073793	AVRGVPR	754.468	-0.00084	6.19447	0.353773		3	orf|0|-|1991471-1992890|/	171,R,V/	1	target	1	1.57478	RPPPVGRVPVKSRTGGKHDHSPVPRPLGERAGRRGDRGPRGRRLPRQPPHLHRRRDLRVGDEAHLRGQLGLSRPREPGAQPRRLLHHLHRPSARGDHARPRRRPALPDQRVCTSRRDDLSAQDRQPHHAHLPVPRLDVPQRRHPAQGQGPRRRRVPGHVQLQRISQHDQCRAVRGVPRVPVRQPQSRRAASHRASRRHDDGDRHAGRPVTGRSRGPAGCVHLHLRRQLEGAGRERRRRLPRDRDPLELRRHHQPSHVRRVQERHQSARRRQLGQVRRRVLVVPPRPSVPVDLGRQPTGPSPVGPARRAQGPIRRRQGRIHGQGLTQPVPVPERLRDGPVLDADPAFPADRARQDRGHDLLHRPQGRERRGPRPPDPPIRGLLQRLGHGHPRRPRGVPVL…			Novel
Ac-LysargiNase	0000_XuPing_MC115_R_12_33PER.16349.16349.2.0.dta	16349	996.532	2	0.0021344	RLGEPAAPW	996.526	0.005951	6.59807	0.226052		3	orf|0|-|2012643-2012718|/	7,R,R/	1	target	0	3.42866	PGGRPGRRLGEPAAPWRTLWARFAR			Novel
Ac-LysargiNase	0000_XuPing_MC115_R_12_33PER.16180.16180.2.0.dta	16180	1009.49	2	0.0098813	RLGEPAAPW	1009.49	0.006146	5.45209	0.402633		3	orf|0|-|2012643-2012718|/	7,R,R/	2	target	0	4.55393	PGGRPGRRLGEPAAPWRTLWARFAR			Novel
Ac-Trypsin	0000_XuPing_MC115_T_8_20PER.9469.9469.2.1.dta	9469	713.321	2	0.0034332	GADGQVR	713.32	0.000837	6.16045	0.293125		3	orf|0|-|2026978-2027386|/	70,R,R/	2	target	0	4.87879	SQAYRPAELRCAHYDYCFQRTHHVHHHMVRLLLSPEDRSQGRRHPLHRGRHRGRSRSSRVRRFGQRRQSRGADGQVRRRIHADQPDHQAGQGQARLTLSREWATQSSAAQDSMISRAIEMEPGSRSRDGESLFQSP			Novel
Ac-Trypsin	0000_XuPing_MC115_T_11_20PER.18864.18864.2.0.dta	18864	1326.68	2	0.0074581	APATGPASPPPHAR	1326.69	-0.00704	8.43523	0.346363		3	orf|0|-|2029397-2029673|/	78,R,-/	1	target	0	-3.8399	SKMPWPIQFRPRGRVRRRCWAGGRRGWRPGRRPRTCCRAVPIRCRQRAAARSTAAACVRPRGTSPPAPHPSGPRSAGRAPATGPASPPPHAR			Novel
Ac-Trypsin	0000_XuPing_MC115_T_3_20PER.18946.18946.2.1.dta	18946	1661.8	2	0.0029872	AAPSAAPAAPPSWPPPR	1661.79	0.006867	6.73663	0.297206		1	orf|0|-|2033756-2033918|/	29,Y,S/	2	target	0	-1.33293	SRASPAACTAPTCTAPTVMRRGPRSRRSYAAPSAAPAAPPSWPPPRSRCGRSTW			Novel
Ac-Trypsin	0000_XuPing_MC115_T_3_20PER.18970.18970.2.0.dta	18970	1661.8	2	0.0072432	AAPSAAPAAPPSWPPPR	1661.79	0.006927	6.80454	0.382582		1	orf|0|-|2033756-2033918|/	29,Y,S/	2	target	0	0.234093	SRASPAACTAPTCTAPTVMRRGPRSRRSYAAPSAAPAAPPSWPPPRSRCGRSTW			Novel
Ac-Trypsin	0000_XuPing_MC115_T_2_20PER.29165.29165.2.1.dta	29165	1899.79	2	0.0093121	ASPAACTAPTCTAPTVMR	1899.79	0.002302	3.76326	0.40229	6,Carbamidomethyl[C];11,Carbamidomethyl[C];17,Oxidation[M];	3	orf|0|-|2033756-2033918|/	2,R,R/	2	target	0	2.61836	SRASPAACTAPTCTAPTVMRRGPRSRRSYAAPSAAPAAPPSWPPPRSRCGRSTW			Novel
Ac-LysargiNase	0000_XuPing_MC115_R_13_33PER.42011.42011.4.0.dta	42011	3858.62	4	0.0089663	ASFCAALGLTLNCSTISGQPAPTTSELSSSNATPMAGM	3858.62	0.005064	6.10951	0.397421	4,Carbamidomethyl[C];13,Carbamidomethyl[C];35,Oxidation[M];	1	orf|0|-|2037910-2038165|/	13,S,R/	2	target	0	-7.346	ACRVASILRLMYSASFCAALGLTLNCSTISGQPAPTTSELSSSNATPMAGMRKSRSTSAENTATAQITAIASMISLAGSTALMSV			Novel
Ac-LysargiNase	0000_XuPing_MC115_R_13_33PER.10343.10343.2.0.dta	10343	949.558	2	0.0088022	RPSVGAHLL	949.558	0.000387	5.40135	0.363956		3	orf|0|-|2061966-2062029|/	12,D,-/	1	target	0	0.608505	PLHARRERRAVDRPSVGAHLL			Novel
Ac-Trypsin	0000_XuPing_MC115_T_13_20PER.24750.24750.2.1.dta	24750	975.436	2	0.008509	SSASFLGHR	975.443	-0.007282	4.64048	0.394071		3	orf|0|-|2062539-2063196|/	20,R,D/	2	target	0	6.05585	WDSPSTGRSRTSGRPASRYRSSASFLGHRDENRHQRCRYRRTHARLLVDACGPRTYVDRSGPAPAHGRIRRRLLGPGLRGRVPHGYRTGAPRAGIRHHGHPFGHPGRPDPREPRHRRNSSRHPRQVHQPAARRPRRNHLLHHRRQGGNGVRRQHRLDHRARGRGRRRSCRRDAARVRSGGRRGRSAFPRAPARVRPRTGPRALSGLPGRGCRRRRIPPS			Novel
Ac-Trypsin	0000_XuPing_MC115_T_3_20PER.14540.14540.2.0.dta	14540	1285.59	2	0.001208	EVAVHAWSVDR	1285.59	0.003548	7.7809	0.190988		3	orf|0|-|2092389-2093310|/	61,R,A/	2	target	0	3.33002	SPRDHPGRQVDVGPAQPGHVQHRDGRGRNLLFGHHPPQRGTADERLARLVFADTKGFRFEREVAVHAWSVDRAGRECVDVDAQRTDLECQRAGQPDHGHLRRGVGGAAWQRSLAAHRGDVDDVASAPRGHGRQELPAHQVDASDVDGEHLVPLVRFDVGERRDRSGDTGVVDQYRDVLVGQRRAECRHRRGIGRVAVDPARGFADLLCDRGQRFTPAADQYDTSAVVGQGQGDRPAEAIARAGDQRGASGDHRRTAASAGTQENVSSPNFIARMSPERACPSNDSTRAARPHRRPSAALASALRTSW			Novel
Ac-Trypsin	0000_XuPing_MC115_T_1_20PER.18875.18875.3.0.dta	18875	1585.69	3	0.0075952	HVSNSAEAHSGPLMK	1585.69	0.001559	4.99062	0.324189		3	orf|0|-|2155158-2155392|/	41,K,D/	2	target	0	1.91112	VNHGPACRENPRRAAELHFCKWPEMNSFSLPRGLQALCQVKHVSNSAEAHSGPLMKDVGRDRCVHNRWPEGYPIDADP			Novel
Ac-Trypsin	0000_XuPing_MC115_T_11_20PER.3238.3238.3.0.dta	3238	945.475	3	0	ADRADELR	945.475	-0.000145	10.7159	0.00662683		3	orf|0|-|2156594-2157680|/	212,K,A/	1	target	1	0.34852	SSPVPPSTRKTARNRAILSSFASARQGYGEGHGIVSGIGGTDGDRVEAGLETLEPSALPPGEVTIRVLYSSVNFKDALALTPKGGVVREYPVVPGIDLTGEVVASESPEFAVGDLVLAHGYDIGTGHHGGYAEYARLPADQIVALGALTPREGAAIGTAGFTAAMSVEAITARGITPDDGPVVVTGATGGVGSVGVDLLSALGYHVVASTGKADRADELRALGAAEVIGRLPADPDAKPRPLARAQWAAAVDCVGGATLADVLSTLKYGGAVAASGLTGGVALHTTVMPFILRGVALLGIDSVQMPIGPRRALWEKLGGPLKPRHLDDVTHEVDIKDVVGVIDEVRAGRYAGRAVVKVAGGF			Novel
Ac-Trypsin	0000_XuPing_MC115_T_11_20PER.3217.3217.2.0.dta	3217	945.475	2	0	ADRADELR	945.475	0.000535	10.1089	0.0110683		3	orf|0|-|2156594-2157680|/	212,K,A/	1	target	1	1.22308	SSPVPPSTRKTARNRAILSSFASARQGYGEGHGIVSGIGGTDGDRVEAGLETLEPSALPPGEVTIRVLYSSVNFKDALALTPKGGVVREYPVVPGIDLTGEVVASESPEFAVGDLVLAHGYDIGTGHHGGYAEYARLPADQIVALGALTPREGAAIGTAGFTAAMSVEAITARGITPDDGPVVVTGATGGVGSVGVDLLSALGYHVVASTGKADRADELRALGAAEVIGRLPADPDAKPRPLARAQWAAAVDCVGGATLADVLSTLKYGGAVAASGLTGGVALHTTVMPFILRGVALLGIDSVQMPIGPRRALWEKLGGPLKPRHLDDVTHEVDIKDVVGVIDEVRAGRYAGRAVVKVAGGF			Novel
Ac-Trypsin	0000_XuPing_MC115_T_11_20PER.3329.3329.3.1.dta	3329	945.474	3	0.00051174	ADRADELR	945.475	-0.000778	6.49457	0.0894849		3	orf|0|-|2156594-2157680|/	212,K,A/	1	target	1	6.47719	SSPVPPSTRKTARNRAILSSFASARQGYGEGHGIVSGIGGTDGDRVEAGLETLEPSALPPGEVTIRVLYSSVNFKDALALTPKGGVVREYPVVPGIDLTGEVVASESPEFAVGDLVLAHGYDIGTGHHGGYAEYARLPADQIVALGALTPREGAAIGTAGFTAAMSVEAITARGITPDDGPVVVTGATGGVGSVGVDLLSALGYHVVASTGKADRADELRALGAAEVIGRLPADPDAKPRPLARAQWAAAVDCVGGATLADVLSTLKYGGAVAASGLTGGVALHTTVMPFILRGVALLGIDSVQMPIGPRRALWEKLGGPLKPRHLDDVTHEVDIKDVVGVIDEVRAGRYAGRAVVKVAGGF			Novel
Ac-Trypsin	0000_XuPing_MC115_T_11_20PER.3231.3231.2.0.dta	3231	959.434	2	0	ADRADELR	959.433	0.000674	11.1354	0.00893672		3	orf|0|-|2156594-2157680|/	212,K,A/	2	target	1	2.89314	SSPVPPSTRKTARNRAILSSFASARQGYGEGHGIVSGIGGTDGDRVEAGLETLEPSALPPGEVTIRVLYSSVNFKDALALTPKGGVVREYPVVPGIDLTGEVVASESPEFAVGDLVLAHGYDIGTGHHGGYAEYARLPADQIVALGALTPREGAAIGTAGFTAAMSVEAITARGITPDDGPVVVTGATGGVGSVGVDLLSALGYHVVASTGKADRADELRALGAAEVIGRLPADPDAKPRPLARAQWAAAVDCVGGATLADVLSTLKYGGAVAASGLTGGVALHTTVMPFILRGVALLGIDSVQMPIGPRRALWEKLGGPLKPRHLDDVTHEVDIKDVVGVIDEVRAGRYAGRAVVKVAGGF			Novel
Ac-Trypsin	0000_XuPing_MC115_T_11_20PER.16422.16422.2.0.dta	16422	956.553	2	0	ALGAAEVIGR	956.552	0.000556	9.55875	0.00243284		3	orf|0|-|2156594-2157680|/	220,R,L/	1	target	0	3.05621	SSPVPPSTRKTARNRAILSSFASARQGYGEGHGIVSGIGGTDGDRVEAGLETLEPSALPPGEVTIRVLYSSVNFKDALALTPKGGVVREYPVVPGIDLTGEVVASESPEFAVGDLVLAHGYDIGTGHHGGYAEYARLPADQIVALGALTPREGAAIGTAGFTAAMSVEAITARGITPDDGPVVVTGATGGVGSVGVDLLSALGYHVVASTGKADRADELRALGAAEVIGRLPADPDAKPRPLARAQWAAAVDCVGGATLADVLSTLKYGGAVAASGLTGGVALHTTVMPFILRGVALLGIDSVQMPIGPRRALWEKLGGPLKPRHLDDVTHEVDIKDVVGVIDEVRAGRYAGRAVVKVAGGF			Novel
Ac-Trypsin	0000_XuPing_MC115_T_11_20PER.16393.16393.2.0.dta	16393	969.514	2	0	ALGAAEVIGR	969.514	0.000258	9.97679	0.00310931		3	orf|0|-|2156594-2157680|/	220,R,L/	2	target	0	2.9736	SSPVPPSTRKTARNRAILSSFASARQGYGEGHGIVSGIGGTDGDRVEAGLETLEPSALPPGEVTIRVLYSSVNFKDALALTPKGGVVREYPVVPGIDLTGEVVASESPEFAVGDLVLAHGYDIGTGHHGGYAEYARLPADQIVALGALTPREGAAIGTAGFTAAMSVEAITARGITPDDGPVVVTGATGGVGSVGVDLLSALGYHVVASTGKADRADELRALGAAEVIGRLPADPDAKPRPLARAQWAAAVDCVGGATLADVLSTLKYGGAVAASGLTGGVALHTTVMPFILRGVALLGIDSVQMPIGPRRALWEKLGGPLKPRHLDDVTHEVDIKDVVGVIDEVRAGRYAGRAVVKVAGGF			Novel
Ac-Trypsin	0000_XuPing_MC115_T_11_20PER.14449.14449.2.0.dta	14449	828.483	2	0	DALALTPK	828.483	0.00097	7.97238	0.02251		3	orf|0|-|2156594-2157680|/	75,K,G/	1	target	0	3.19441	SSPVPPSTRKTARNRAILSSFASARQGYGEGHGIVSGIGGTDGDRVEAGLETLEPSALPPGEVTIRVLYSSVNFKDALALTPKGGVVREYPVVPGIDLTGEVVASESPEFAVGDLVLAHGYDIGTGHHGGYAEYARLPADQIVALGALTPREGAAIGTAGFTAAMSVEAITARGITPDDGPVVVTGATGGVGSVGVDLLSALGYHVVASTGKADRADELRALGAAEVIGRLPADPDAKPRPLARAQWAAAVDCVGGATLADVLSTLKYGGAVAASGLTGGVALHTTVMPFILRGVALLGIDSVQMPIGPRRALWEKLGGPLKPRHLDDVTHEVDIKDVVGVIDEVRAGRYAGRAVVKVAGGF			Novel
Ac-Trypsin	0000_XuPing_MC115_T_11_20PER.14436.14436.2.0.dta	14436	828.483	2	0	DALALTPK	828.483	0.000991	7.34951	0.0516982		3	orf|0|-|2156594-2157680|/	75,K,G/	1	target	0	0.248763	SSPVPPSTRKTARNRAILSSFASARQGYGEGHGIVSGIGGTDGDRVEAGLETLEPSALPPGEVTIRVLYSSVNFKDALALTPKGGVVREYPVVPGIDLTGEVVASESPEFAVGDLVLAHGYDIGTGHHGGYAEYARLPADQIVALGALTPREGAAIGTAGFTAAMSVEAITARGITPDDGPVVVTGATGGVGSVGVDLLSALGYHVVASTGKADRADELRALGAAEVIGRLPADPDAKPRPLARAQWAAAVDCVGGATLADVLSTLKYGGAVAASGLTGGVALHTTVMPFILRGVALLGIDSVQMPIGPRRALWEKLGGPLKPRHLDDVTHEVDIKDVVGVIDEVRAGRYAGRAVVKVAGGF			Novel
Ac-Trypsin	0000_XuPing_MC115_T_11_20PER.14541.14541.2.2.dta	14541	828.483	2	0	DALALTPK	828.483	0.00092	7.31716	0.0583255		3	orf|0|-|2156594-2157680|/	75,K,G/	1	target	0	4.15539	SSPVPPSTRKTARNRAILSSFASARQGYGEGHGIVSGIGGTDGDRVEAGLETLEPSALPPGEVTIRVLYSSVNFKDALALTPKGGVVREYPVVPGIDLTGEVVASESPEFAVGDLVLAHGYDIGTGHHGGYAEYARLPADQIVALGALTPREGAAIGTAGFTAAMSVEAITARGITPDDGPVVVTGATGGVGSVGVDLLSALGYHVVASTGKADRADELRALGAAEVIGRLPADPDAKPRPLARAQWAAAVDCVGGATLADVLSTLKYGGAVAASGLTGGVALHTTVMPFILRGVALLGIDSVQMPIGPRRALWEKLGGPLKPRHLDDVTHEVDIKDVVGVIDEVRAGRYAGRAVVKVAGGF			Novel
Ac-Trypsin	0000_XuPing_MC115_T_11_20PER.14415.14415.2.0.dta	14415	837.457	2	5.7118e-05	DALALTPK	837.456	0.001489	7.80976	0.0535415		3	orf|0|-|2156594-2157680|/	75,K,G/	2	target	0	0.98474	SSPVPPSTRKTARNRAILSSFASARQGYGEGHGIVSGIGGTDGDRVEAGLETLEPSALPPGEVTIRVLYSSVNFKDALALTPKGGVVREYPVVPGIDLTGEVVASESPEFAVGDLVLAHGYDIGTGHHGGYAEYARLPADQIVALGALTPREGAAIGTAGFTAAMSVEAITARGITPDDGPVVVTGATGGVGSVGVDLLSALGYHVVASTGKADRADELRALGAAEVIGRLPADPDAKPRPLARAQWAAAVDCVGGATLADVLSTLKYGGAVAASGLTGGVALHTTVMPFILRGVALLGIDSVQMPIGPRRALWEKLGGPLKPRHLDDVTHEVDIKDVVGVIDEVRAGRYAGRAVVKVAGGF			Novel
Ac-Trypsin	0000_XuPing_MC115_T_11_20PER.38305.38305.3.0.dta	38305	2095.05	3	0	EGAAIGTAGFTAAMSVEAITAR	2095.05	0.00314	16.5153	0.000165857		3	orf|0|-|2156594-2157680|/	151,R,G/	1	target	0	1.25771	SSPVPPSTRKTARNRAILSSFASARQGYGEGHGIVSGIGGTDGDRVEAGLETLEPSALPPGEVTIRVLYSSVNFKDALALTPKGGVVREYPVVPGIDLTGEVVASESPEFAVGDLVLAHGYDIGTGHHGGYAEYARLPADQIVALGALTPREGAAIGTAGFTAAMSVEAITARGITPDDGPVVVTGATGGVGSVGVDLLSALGYHVVASTGKADRADELRALGAAEVIGRLPADPDAKPRPLARAQWAAAVDCVGGATLADVLSTLKYGGAVAASGLTGGVALHTTVMPFILRGVALLGIDSVQMPIGPRRALWEKLGGPLKPRHLDDVTHEVDIKDVVGVIDEVRAGRYAGRAVVKVAGGF			Novel
Ac-Trypsin	0000_XuPing_MC115_T_11_20PER.38401.38401.3.0.dta	38401	2095.05	3	0	EGAAIGTAGFTAAMSVEAITAR	2095.05	0.001946	10.8348	0.00171261		3	orf|0|-|2156594-2157680|/	151,R,G/	1	target	0	-0.884226	SSPVPPSTRKTARNRAILSSFASARQGYGEGHGIVSGIGGTDGDRVEAGLETLEPSALPPGEVTIRVLYSSVNFKDALALTPKGGVVREYPVVPGIDLTGEVVASESPEFAVGDLVLAHGYDIGTGHHGGYAEYARLPADQIVALGALTPREGAAIGTAGFTAAMSVEAITARGITPDDGPVVVTGATGGVGSVGVDLLSALGYHVVASTGKADRADELRALGAAEVIGRLPADPDAKPRPLARAQWAAAVDCVGGATLADVLSTLKYGGAVAASGLTGGVALHTTVMPFILRGVALLGIDSVQMPIGPRRALWEKLGGPLKPRHLDDVTHEVDIKDVVGVIDEVRAGRYAGRAVVKVAGGF			Novel
Ac-Trypsin	0000_XuPing_MC115_T_11_20PER.38310.38310.2.0.dta	38310	2095.05	2	0	EGAAIGTAGFTAAMSVEAITAR	2095.05	0.004786	12.1357	0.007159		3	orf|0|-|2156594-2157680|/	151,R,G/	1	target	0	0.930944	SSPVPPSTRKTARNRAILSSFASARQGYGEGHGIVSGIGGTDGDRVEAGLETLEPSALPPGEVTIRVLYSSVNFKDALALTPKGGVVREYPVVPGIDLTGEVVASESPEFAVGDLVLAHGYDIGTGHHGGYAEYARLPADQIVALGALTPREGAAIGTAGFTAAMSVEAITARGITPDDGPVVVTGATGGVGSVGVDLLSALGYHVVASTGKADRADELRALGAAEVIGRLPADPDAKPRPLARAQWAAAVDCVGGATLADVLSTLKYGGAVAASGLTGGVALHTTVMPFILRGVALLGIDSVQMPIGPRRALWEKLGGPLKPRHLDDVTHEVDIKDVVGVIDEVRAGRYAGRAVVKVAGGF			Novel
Ac-Trypsin	0000_XuPing_MC115_T_11_20PER.38822.38822.3.2.dta	38822	2095.05	3	0	EGAAIGTAGFTAAMSVEAITAR	2095.05	0.000975	5.80194	0.0560891		3	orf|0|-|2156594-2157680|/	151,R,G/	1	target	0	-3.451	SSPVPPSTRKTARNRAILSSFASARQGYGEGHGIVSGIGGTDGDRVEAGLETLEPSALPPGEVTIRVLYSSVNFKDALALTPKGGVVREYPVVPGIDLTGEVVASESPEFAVGDLVLAHGYDIGTGHHGGYAEYARLPADQIVALGALTPREGAAIGTAGFTAAMSVEAITARGITPDDGPVVVTGATGGVGSVGVDLLSALGYHVVASTGKADRADELRALGAAEVIGRLPADPDAKPRPLARAQWAAAVDCVGGATLADVLSTLKYGGAVAASGLTGGVALHTTVMPFILRGVALLGIDSVQMPIGPRRALWEKLGGPLKPRHLDDVTHEVDIKDVVGVIDEVRAGRYAGRAVVKVAGGF			Novel
Ac-Trypsin	0000_XuPing_MC115_T_11_20PER.38272.38272.3.0.dta	38272	2119.98	3	0	EGAAIGTAGFTAAMSVEAITAR	2119.97	0.003761	16.2483	0.000227797		3	orf|0|-|2156594-2157680|/	151,R,G/	2	target	0	0.607237	SSPVPPSTRKTARNRAILSSFASARQGYGEGHGIVSGIGGTDGDRVEAGLETLEPSALPPGEVTIRVLYSSVNFKDALALTPKGGVVREYPVVPGIDLTGEVVASESPEFAVGDLVLAHGYDIGTGHHGGYAEYARLPADQIVALGALTPREGAAIGTAGFTAAMSVEAITARGITPDDGPVVVTGATGGVGSVGVDLLSALGYHVVASTGKADRADELRALGAAEVIGRLPADPDAKPRPLARAQWAAAVDCVGGATLADVLSTLKYGGAVAASGLTGGVALHTTVMPFILRGVALLGIDSVQMPIGPRRALWEKLGGPLKPRHLDDVTHEVDIKDVVGVIDEVRAGRYAGRAVVKVAGGF			Novel
Ac-Trypsin	0000_XuPing_MC115_T_11_20PER.38294.38294.2.0.dta	38294	2119.98	2	0	EGAAIGTAGFTAAMSVEAITAR	2119.97	0.005805	11.4733	0.00335003		3	orf|0|-|2156594-2157680|/	151,R,G/	2	target	0	1.33168	SSPVPPSTRKTARNRAILSSFASARQGYGEGHGIVSGIGGTDGDRVEAGLETLEPSALPPGEVTIRVLYSSVNFKDALALTPKGGVVREYPVVPGIDLTGEVVASESPEFAVGDLVLAHGYDIGTGHHGGYAEYARLPADQIVALGALTPREGAAIGTAGFTAAMSVEAITARGITPDDGPVVVTGATGGVGSVGVDLLSALGYHVVASTGKADRADELRALGAAEVIGRLPADPDAKPRPLARAQWAAAVDCVGGATLADVLSTLKYGGAVAASGLTGGVALHTTVMPFILRGVALLGIDSVQMPIGPRRALWEKLGGPLKPRHLDDVTHEVDIKDVVGVIDEVRAGRYAGRAVVKVAGGF			Novel
Ac-Trypsin	0000_XuPing_MC115_T_11_20PER.38653.38653.3.2.dta	38653	2119.98	3	0	EGAAIGTAGFTAAMSVEAITAR	2119.97	0.002028	8.97151	0.0331513		3	orf|0|-|2156594-2157680|/	151,R,G/	2	target	0	2.5861	SSPVPPSTRKTARNRAILSSFASARQGYGEGHGIVSGIGGTDGDRVEAGLETLEPSALPPGEVTIRVLYSSVNFKDALALTPKGGVVREYPVVPGIDLTGEVVASESPEFAVGDLVLAHGYDIGTGHHGGYAEYARLPADQIVALGALTPREGAAIGTAGFTAAMSVEAITARGITPDDGPVVVTGATGGVGSVGVDLLSALGYHVVASTGKADRADELRALGAAEVIGRLPADPDAKPRPLARAQWAAAVDCVGGATLADVLSTLKYGGAVAASGLTGGVALHTTVMPFILRGVALLGIDSVQMPIGPRRALWEKLGGPLKPRHLDDVTHEVDIKDVVGVIDEVRAGRYAGRAVVKVAGGF			Novel
Ac-Trypsin	0000_XuPing_MC115_T_11_20PER.45147.45147.3.0.dta	45147	2119.98	3	0.00099208	EGAAIGTAGFTAAMSVEAITAR	2119.97	0.002883	6.16036	0.149349		3	orf|0|-|2156594-2157680|/	151,R,G/	2	target	0	2.9058	SSPVPPSTRKTARNRAILSSFASARQGYGEGHGIVSGIGGTDGDRVEAGLETLEPSALPPGEVTIRVLYSSVNFKDALALTPKGGVVREYPVVPGIDLTGEVVASESPEFAVGDLVLAHGYDIGTGHHGGYAEYARLPADQIVALGALTPREGAAIGTAGFTAAMSVEAITARGITPDDGPVVVTGATGGVGSVGVDLLSALGYHVVASTGKADRADELRALGAAEVIGRLPADPDAKPRPLARAQWAAAVDCVGGATLADVLSTLKYGGAVAASGLTGGVALHTTVMPFILRGVALLGIDSVQMPIGPRRALWEKLGGPLKPRHLDDVTHEVDIKDVVGVIDEVRAGRYAGRAVVKVAGGF			Novel
Ac-Trypsin	0000_XuPing_MC115_T_11_20PER.42507.42507.5.0.dta	42507	5071.26	5	0	EYPVVPGIDLTGEVVASESPEFAVGDLVLAHGYDIGTGHHGGYAEYAR	5071.25	0.012816	21.5474	0.000212009		3	orf|0|-|2156594-2157680|/	88,R,L/	2	target	0	3.38167	SSPVPPSTRKTARNRAILSSFASARQGYGEGHGIVSGIGGTDGDRVEAGLETLEPSALPPGEVTIRVLYSSVNFKDALALTPKGGVVREYPVVPGIDLTGEVVASESPEFAVGDLVLAHGYDIGTGHHGGYAEYARLPADQIVALGALTPREGAAIGTAGFTAAMSVEAITARGITPDDGPVVVTGATGGVGSVGVDLLSALGYHVVASTGKADRADELRALGAAEVIGRLPADPDAKPRPLARAQWAAAVDCVGGATLADVLSTLKYGGAVAASGLTGGVALHTTVMPFILRGVALLGIDSVQMPIGPRRALWEKLGGPLKPRHLDDVTHEVDIKDVVGVIDEVRAGRYAGRAVVKVAGGF			Novel
Ac-Trypsin	0000_XuPing_MC115_T_11_20PER.32454.32454.2.0.dta	32454	1738.95	2	0	GVALLGIDSVQMPIGPR	1738.95	0.000468	20.6357	2.9294e-05	12,Oxidation[M];	3	orf|0|-|2156594-2157680|/	293,R,R/	1	target	0	1.64847	SSPVPPSTRKTARNRAILSSFASARQGYGEGHGIVSGIGGTDGDRVEAGLETLEPSALPPGEVTIRVLYSSVNFKDALALTPKGGVVREYPVVPGIDLTGEVVASESPEFAVGDLVLAHGYDIGTGHHGGYAEYARLPADQIVALGALTPREGAAIGTAGFTAAMSVEAITARGITPDDGPVVVTGATGGVGSVGVDLLSALGYHVVASTGKADRADELRALGAAEVIGRLPADPDAKPRPLARAQWAAAVDCVGGATLADVLSTLKYGGAVAASGLTGGVALHTTVMPFILRGVALLGIDSVQMPIGPRRALWEKLGGPLKPRHLDDVTHEVDIKDVVGVIDEVRAGRYAGRAVVKVAGGF			Novel
Ac-Trypsin	0000_XuPing_MC115_T_11_20PER.38327.38327.2.0.dta	38327	1722.96	2	0	GVALLGIDSVQMPIGPR	1722.96	0.003022	14.5871	5.34121e-05		3	orf|0|-|2156594-2157680|/	293,R,R/	1	target	0	0.775786	SSPVPPSTRKTARNRAILSSFASARQGYGEGHGIVSGIGGTDGDRVEAGLETLEPSALPPGEVTIRVLYSSVNFKDALALTPKGGVVREYPVVPGIDLTGEVVASESPEFAVGDLVLAHGYDIGTGHHGGYAEYARLPADQIVALGALTPREGAAIGTAGFTAAMSVEAITARGITPDDGPVVVTGATGGVGSVGVDLLSALGYHVVASTGKADRADELRALGAAEVIGRLPADPDAKPRPLARAQWAAAVDCVGGATLADVLSTLKYGGAVAASGLTGGVALHTTVMPFILRGVALLGIDSVQMPIGPRRALWEKLGGPLKPRHLDDVTHEVDIKDVVGVIDEVRAGRYAGRAVVKVAGGF			Novel
Ac-Trypsin	0000_XuPing_MC115_T_11_20PER.38348.38348.3.0.dta	38348	1722.96	3	0	GVALLGIDSVQMPIGPR	1722.96	0.001679	14.7934	0.000224478		3	orf|0|-|2156594-2157680|/	293,R,R/	1	target	0	2.13011	SSPVPPSTRKTARNRAILSSFASARQGYGEGHGIVSGIGGTDGDRVEAGLETLEPSALPPGEVTIRVLYSSVNFKDALALTPKGGVVREYPVVPGIDLTGEVVASESPEFAVGDLVLAHGYDIGTGHHGGYAEYARLPADQIVALGALTPREGAAIGTAGFTAAMSVEAITARGITPDDGPVVVTGATGGVGSVGVDLLSALGYHVVASTGKADRADELRALGAAEVIGRLPADPDAKPRPLARAQWAAAVDCVGGATLADVLSTLKYGGAVAASGLTGGVALHTTVMPFILRGVALLGIDSVQMPIGPRRALWEKLGGPLKPRHLDDVTHEVDIKDVVGVIDEVRAGRYAGRAVVKVAGGF			Novel
Ac-Trypsin	0000_XuPing_MC115_T_11_20PER.38283.38283.2.0.dta	38283	1722.96	2	0.0033859	GVALLGIDSVQMPIGPR	1722.96	0.002808	6.54572	0.230537		3	orf|0|-|2156594-2157680|/	293,R,R/	1	target	0	-0.551795	SSPVPPSTRKTARNRAILSSFASARQGYGEGHGIVSGIGGTDGDRVEAGLETLEPSALPPGEVTIRVLYSSVNFKDALALTPKGGVVREYPVVPGIDLTGEVVASESPEFAVGDLVLAHGYDIGTGHHGGYAEYARLPADQIVALGALTPREGAAIGTAGFTAAMSVEAITARGITPDDGPVVVTGATGGVGSVGVDLLSALGYHVVASTGKADRADELRALGAAEVIGRLPADPDAKPRPLARAQWAAAVDCVGGATLADVLSTLKYGGAVAASGLTGGVALHTTVMPFILRGVALLGIDSVQMPIGPRRALWEKLGGPLKPRHLDDVTHEVDIKDVVGVIDEVRAGRYAGRAVVKVAGGF			Novel
Ac-Trypsin	0000_XuPing_MC115_T_11_20PER.32510.32510.2.0.dta	32510	1759.89	2	0	GVALLGIDSVQMPIGPR	1759.89	0.000947	17.4655	0.000387654	12,Oxidation[M];	3	orf|0|-|2156594-2157680|/	293,R,R/	2	target	0	1.56673	SSPVPPSTRKTARNRAILSSFASARQGYGEGHGIVSGIGGTDGDRVEAGLETLEPSALPPGEVTIRVLYSSVNFKDALALTPKGGVVREYPVVPGIDLTGEVVASESPEFAVGDLVLAHGYDIGTGHHGGYAEYARLPADQIVALGALTPREGAAIGTAGFTAAMSVEAITARGITPDDGPVVVTGATGGVGSVGVDLLSALGYHVVASTGKADRADELRALGAAEVIGRLPADPDAKPRPLARAQWAAAVDCVGGATLADVLSTLKYGGAVAASGLTGGVALHTTVMPFILRGVALLGIDSVQMPIGPRRALWEKLGGPLKPRHLDDVTHEVDIKDVVGVIDEVRAGRYAGRAVVKVAGGF			Novel
Ac-Trypsin	0000_XuPing_MC115_T_11_20PER.38293.38293.2.0.dta	38293	1743.9	2	0	GVALLGIDSVQMPIGPR	1743.89	0.003073	13.1368	0.00165109		3	orf|0|-|2156594-2157680|/	293,R,R/	2	target	0	0.100328	SSPVPPSTRKTARNRAILSSFASARQGYGEGHGIVSGIGGTDGDRVEAGLETLEPSALPPGEVTIRVLYSSVNFKDALALTPKGGVVREYPVVPGIDLTGEVVASESPEFAVGDLVLAHGYDIGTGHHGGYAEYARLPADQIVALGALTPREGAAIGTAGFTAAMSVEAITARGITPDDGPVVVTGATGGVGSVGVDLLSALGYHVVASTGKADRADELRALGAAEVIGRLPADPDAKPRPLARAQWAAAVDCVGGATLADVLSTLKYGGAVAASGLTGGVALHTTVMPFILRGVALLGIDSVQMPIGPRRALWEKLGGPLKPRHLDDVTHEVDIKDVVGVIDEVRAGRYAGRAVVKVAGGF			Novel
Ac-Trypsin	0000_XuPing_MC115_T_11_20PER.38438.38438.3.0.dta	38438	1743.9	3	0	GVALLGIDSVQMPIGPR	1743.89	0.00212	9.57928	0.00600416		3	orf|0|-|2156594-2157680|/	293,R,R/	2	target	0	0.912371	SSPVPPSTRKTARNRAILSSFASARQGYGEGHGIVSGIGGTDGDRVEAGLETLEPSALPPGEVTIRVLYSSVNFKDALALTPKGGVVREYPVVPGIDLTGEVVASESPEFAVGDLVLAHGYDIGTGHHGGYAEYARLPADQIVALGALTPREGAAIGTAGFTAAMSVEAITARGITPDDGPVVVTGATGGVGSVGVDLLSALGYHVVASTGKADRADELRALGAAEVIGRLPADPDAKPRPLARAQWAAAVDCVGGATLADVLSTLKYGGAVAASGLTGGVALHTTVMPFILRGVALLGIDSVQMPIGPRRALWEKLGGPLKPRHLDDVTHEVDIKDVVGVIDEVRAGRYAGRAVVKVAGGF			Novel
Ac-Trypsin	0000_XuPing_MC115_T_11_20PER.38320.38320.3.0.dta	38320	1743.9	3	0	GVALLGIDSVQMPIGPR	1743.89	0.002475	10.3552	0.00770195		3	orf|0|-|2156594-2157680|/	293,R,R/	2	target	0	-0.10196	SSPVPPSTRKTARNRAILSSFASARQGYGEGHGIVSGIGGTDGDRVEAGLETLEPSALPPGEVTIRVLYSSVNFKDALALTPKGGVVREYPVVPGIDLTGEVVASESPEFAVGDLVLAHGYDIGTGHHGGYAEYARLPADQIVALGALTPREGAAIGTAGFTAAMSVEAITARGITPDDGPVVVTGATGGVGSVGVDLLSALGYHVVASTGKADRADELRALGAAEVIGRLPADPDAKPRPLARAQWAAAVDCVGGATLADVLSTLKYGGAVAASGLTGGVALHTTVMPFILRGVALLGIDSVQMPIGPRRALWEKLGGPLKPRHLDDVTHEVDIKDVVGVIDEVRAGRYAGRAVVKVAGGF			Novel
Ac-Trypsin	0000_XuPing_MC115_T_11_20PER.13206.13206.2.0.dta	13206	1420.71	2	0	HLDDVTHEVDIK	1420.71	0.000759	15.8566	6.82074e-05		3	orf|0|-|2156594-2157680|/	324,R,D/	1	target	0	-2.14807	SSPVPPSTRKTARNRAILSSFASARQGYGEGHGIVSGIGGTDGDRVEAGLETLEPSALPPGEVTIRVLYSSVNFKDALALTPKGGVVREYPVVPGIDLTGEVVASESPEFAVGDLVLAHGYDIGTGHHGGYAEYARLPADQIVALGALTPREGAAIGTAGFTAAMSVEAITARGITPDDGPVVVTGATGGVGSVGVDLLSALGYHVVASTGKADRADELRALGAAEVIGRLPADPDAKPRPLARAQWAAAVDCVGGATLADVLSTLKYGGAVAASGLTGGVALHTTVMPFILRGVALLGIDSVQMPIGPRRALWEKLGGPLKPRHLDDVTHEVDIKDVVGVIDEVRAGRYAGRAVVKVAGGF			Novel
Ac-Trypsin	0000_XuPing_MC115_T_11_20PER.13223.13223.3.1.dta	13223	1420.71	3	0	HLDDVTHEVDIK	1420.71	-0.000157	11.9242	0.00123784		3	orf|0|-|2156594-2157680|/	324,R,D/	1	target	0	1.99564	SSPVPPSTRKTARNRAILSSFASARQGYGEGHGIVSGIGGTDGDRVEAGLETLEPSALPPGEVTIRVLYSSVNFKDALALTPKGGVVREYPVVPGIDLTGEVVASESPEFAVGDLVLAHGYDIGTGHHGGYAEYARLPADQIVALGALTPREGAAIGTAGFTAAMSVEAITARGITPDDGPVVVTGATGGVGSVGVDLLSALGYHVVASTGKADRADELRALGAAEVIGRLPADPDAKPRPLARAQWAAAVDCVGGATLADVLSTLKYGGAVAASGLTGGVALHTTVMPFILRGVALLGIDSVQMPIGPRRALWEKLGGPLKPRHLDDVTHEVDIKDVVGVIDEVRAGRYAGRAVVKVAGGF			Novel
Ac-Trypsin	0000_XuPing_MC115_T_11_20PER.13238.13238.2.1.dta	13238	1420.71	2	0.0013033	HLDDVTHEVDIK	1420.71	0.000388	9.66922	0.148293		3	orf|0|-|2156594-2157680|/	324,R,D/	1	target	0	-3.17107	SSPVPPSTRKTARNRAILSSFASARQGYGEGHGIVSGIGGTDGDRVEAGLETLEPSALPPGEVTIRVLYSSVNFKDALALTPKGGVVREYPVVPGIDLTGEVVASESPEFAVGDLVLAHGYDIGTGHHGGYAEYARLPADQIVALGALTPREGAAIGTAGFTAAMSVEAITARGITPDDGPVVVTGATGGVGSVGVDLLSALGYHVVASTGKADRADELRALGAAEVIGRLPADPDAKPRPLARAQWAAAVDCVGGATLADVLSTLKYGGAVAASGLTGGVALHTTVMPFILRGVALLGIDSVQMPIGPRRALWEKLGGPLKPRHLDDVTHEVDIKDVVGVIDEVRAGRYAGRAVVKVAGGF			Novel
Ac-Trypsin	0000_XuPing_MC115_T_11_20PER.36500.36500.3.0.dta	36500	2502.28	3	0	HLDDVTHEVDIKDVVGVIDEVR	2502.28	0.000432	31.3935	8.0122e-09		3	orf|0|-|2156594-2157680|/	324,R,A/	1	target	1	2.56614	SSPVPPSTRKTARNRAILSSFASARQGYGEGHGIVSGIGGTDGDRVEAGLETLEPSALPPGEVTIRVLYSSVNFKDALALTPKGGVVREYPVVPGIDLTGEVVASESPEFAVGDLVLAHGYDIGTGHHGGYAEYARLPADQIVALGALTPREGAAIGTAGFTAAMSVEAITARGITPDDGPVVVTGATGGVGSVGVDLLSALGYHVVASTGKADRADELRALGAAEVIGRLPADPDAKPRPLARAQWAAAVDCVGGATLADVLSTLKYGGAVAASGLTGGVALHTTVMPFILRGVALLGIDSVQMPIGPRRALWEKLGGPLKPRHLDDVTHEVDIKDVVGVIDEVRAGRYAGRAVVKVAGGF			Novel
Ac-Trypsin	0000_XuPing_MC115_T_11_20PER.36443.36443.4.0.dta	36443	2502.28	4	0	HLDDVTHEVDIKDVVGVIDEVR	2502.28	0.000412	24.8928	5.73668e-08		3	orf|0|-|2156594-2157680|/	324,R,A/	1	target	1	-0.018805	SSPVPPSTRKTARNRAILSSFASARQGYGEGHGIVSGIGGTDGDRVEAGLETLEPSALPPGEVTIRVLYSSVNFKDALALTPKGGVVREYPVVPGIDLTGEVVASESPEFAVGDLVLAHGYDIGTGHHGGYAEYARLPADQIVALGALTPREGAAIGTAGFTAAMSVEAITARGITPDDGPVVVTGATGGVGSVGVDLLSALGYHVVASTGKADRADELRALGAAEVIGRLPADPDAKPRPLARAQWAAAVDCVGGATLADVLSTLKYGGAVAASGLTGGVALHTTVMPFILRGVALLGIDSVQMPIGPRRALWEKLGGPLKPRHLDDVTHEVDIKDVVGVIDEVRAGRYAGRAVVKVAGGF			Novel
Ac-Trypsin	0000_XuPing_MC115_T_11_20PER.36481.36481.5.0.dta	36481	2502.28	5	0	HLDDVTHEVDIKDVVGVIDEVR	2502.28	-0.001535	15.4232	0.000252028		3	orf|0|-|2156594-2157680|/	324,R,A/	1	target	1	0.44304	SSPVPPSTRKTARNRAILSSFASARQGYGEGHGIVSGIGGTDGDRVEAGLETLEPSALPPGEVTIRVLYSSVNFKDALALTPKGGVVREYPVVPGIDLTGEVVASESPEFAVGDLVLAHGYDIGTGHHGGYAEYARLPADQIVALGALTPREGAAIGTAGFTAAMSVEAITARGITPDDGPVVVTGATGGVGSVGVDLLSALGYHVVASTGKADRADELRALGAAEVIGRLPADPDAKPRPLARAQWAAAVDCVGGATLADVLSTLKYGGAVAASGLTGGVALHTTVMPFILRGVALLGIDSVQMPIGPRRALWEKLGGPLKPRHLDDVTHEVDIKDVVGVIDEVRAGRYAGRAVVKVAGGF			Novel
Ac-Trypsin	0000_XuPing_MC115_T_11_20PER.36498.36498.2.0.dta	36498	2502.28	2	0	HLDDVTHEVDIKDVVGVIDEVR	2502.28	0.000998	15.7529	0.000537567		3	orf|0|-|2156594-2157680|/	324,R,A/	1	target	1	2.9747	SSPVPPSTRKTARNRAILSSFASARQGYGEGHGIVSGIGGTDGDRVEAGLETLEPSALPPGEVTIRVLYSSVNFKDALALTPKGGVVREYPVVPGIDLTGEVVASESPEFAVGDLVLAHGYDIGTGHHGGYAEYARLPADQIVALGALTPREGAAIGTAGFTAAMSVEAITARGITPDDGPVVVTGATGGVGSVGVDLLSALGYHVVASTGKADRADELRALGAAEVIGRLPADPDAKPRPLARAQWAAAVDCVGGATLADVLSTLKYGGAVAASGLTGGVALHTTVMPFILRGVALLGIDSVQMPIGPRRALWEKLGGPLKPRHLDDVTHEVDIKDVVGVIDEVRAGRYAGRAVVKVAGGF			Novel
Ac-Trypsin	0000_XuPing_MC115_T_11_20PER.36646.36646.4.6.dta	36646	2502.28	4	0.00051174	HLDDVTHEVDIKDVVGVIDEVR	2502.28	0.000747	6.12047	0.0927753		3	orf|0|-|2156594-2157680|/	324,R,A/	1	target	1	-0.673624	SSPVPPSTRKTARNRAILSSFASARQGYGEGHGIVSGIGGTDGDRVEAGLETLEPSALPPGEVTIRVLYSSVNFKDALALTPKGGVVREYPVVPGIDLTGEVVASESPEFAVGDLVLAHGYDIGTGHHGGYAEYARLPADQIVALGALTPREGAAIGTAGFTAAMSVEAITARGITPDDGPVVVTGATGGVGSVGVDLLSALGYHVVASTGKADRADELRALGAAEVIGRLPADPDAKPRPLARAQWAAAVDCVGGATLADVLSTLKYGGAVAASGLTGGVALHTTVMPFILRGVALLGIDSVQMPIGPRRALWEKLGGPLKPRHLDDVTHEVDIKDVVGVIDEVRAGRYAGRAVVKVAGGF			Novel
Ac-Trypsin	0000_XuPing_MC115_T_11_20PER.36463.36463.3.0.dta	36463	2532.19	3	0	HLDDVTHEVDIKDVVGVIDEVR	2532.19	0.000336	31.2192	1.13676e-08		3	orf|0|-|2156594-2157680|/	324,R,A/	2	target	1	1.15538	SSPVPPSTRKTARNRAILSSFASARQGYGEGHGIVSGIGGTDGDRVEAGLETLEPSALPPGEVTIRVLYSSVNFKDALALTPKGGVVREYPVVPGIDLTGEVVASESPEFAVGDLVLAHGYDIGTGHHGGYAEYARLPADQIVALGALTPREGAAIGTAGFTAAMSVEAITARGITPDDGPVVVTGATGGVGSVGVDLLSALGYHVVASTGKADRADELRALGAAEVIGRLPADPDAKPRPLARAQWAAAVDCVGGATLADVLSTLKYGGAVAASGLTGGVALHTTVMPFILRGVALLGIDSVQMPIGPRRALWEKLGGPLKPRHLDDVTHEVDIKDVVGVIDEVRAGRYAGRAVVKVAGGF			Novel
Ac-Trypsin	0000_XuPing_MC115_T_11_20PER.36462.36462.4.1.dta	36462	2532.19	4	0	HLDDVTHEVDIKDVVGVIDEVR	2532.19	0.000426	23.7713	1.67114e-06		3	orf|0|-|2156594-2157680|/	324,R,A/	2	target	1	0.829961	SSPVPPSTRKTARNRAILSSFASARQGYGEGHGIVSGIGGTDGDRVEAGLETLEPSALPPGEVTIRVLYSSVNFKDALALTPKGGVVREYPVVPGIDLTGEVVASESPEFAVGDLVLAHGYDIGTGHHGGYAEYARLPADQIVALGALTPREGAAIGTAGFTAAMSVEAITARGITPDDGPVVVTGATGGVGSVGVDLLSALGYHVVASTGKADRADELRALGAAEVIGRLPADPDAKPRPLARAQWAAAVDCVGGATLADVLSTLKYGGAVAASGLTGGVALHTTVMPFILRGVALLGIDSVQMPIGPRRALWEKLGGPLKPRHLDDVTHEVDIKDVVGVIDEVRAGRYAGRAVVKVAGGF			Novel
Ac-Trypsin	0000_XuPing_MC115_T_11_20PER.36457.36457.5.0.dta	36457	2532.19	5	0	HLDDVTHEVDIKDVVGVIDEVR	2532.19	-0.0015	14.7626	0.000332453		3	orf|0|-|2156594-2157680|/	324,R,A/	2	target	1	0.067302	SSPVPPSTRKTARNRAILSSFASARQGYGEGHGIVSGIGGTDGDRVEAGLETLEPSALPPGEVTIRVLYSSVNFKDALALTPKGGVVREYPVVPGIDLTGEVVASESPEFAVGDLVLAHGYDIGTGHHGGYAEYARLPADQIVALGALTPREGAAIGTAGFTAAMSVEAITARGITPDDGPVVVTGATGGVGSVGVDLLSALGYHVVASTGKADRADELRALGAAEVIGRLPADPDAKPRPLARAQWAAAVDCVGGATLADVLSTLKYGGAVAASGLTGGVALHTTVMPFILRGVALLGIDSVQMPIGPRRALWEKLGGPLKPRHLDDVTHEVDIKDVVGVIDEVRAGRYAGRAVVKVAGGF			Novel
Ac-Trypsin	0000_XuPing_MC115_T_11_20PER.36584.36584.4.2.dta	36584	2532.2	4	0	HLDDVTHEVDIKDVVGVIDEVR	2532.19	0.001121	17.4095	0.000382649		3	orf|0|-|2156594-2157680|/	324,R,A/	2	target	1	2.15163	SSPVPPSTRKTARNRAILSSFASARQGYGEGHGIVSGIGGTDGDRVEAGLETLEPSALPPGEVTIRVLYSSVNFKDALALTPKGGVVREYPVVPGIDLTGEVVASESPEFAVGDLVLAHGYDIGTGHHGGYAEYARLPADQIVALGALTPREGAAIGTAGFTAAMSVEAITARGITPDDGPVVVTGATGGVGSVGVDLLSALGYHVVASTGKADRADELRALGAAEVIGRLPADPDAKPRPLARAQWAAAVDCVGGATLADVLSTLKYGGAVAASGLTGGVALHTTVMPFILRGVALLGIDSVQMPIGPRRALWEKLGGPLKPRHLDDVTHEVDIKDVVGVIDEVRAGRYAGRAVVKVAGGF			Novel
Ac-Trypsin	0000_XuPing_MC115_T_11_20PER.36552.36552.5.2.dta	36552	2532.19	5	0.0073457	HLDDVTHEVDIKDVVGVIDEVR	2532.19	-0.00163	5.90894	0.393444		3	orf|0|-|2156594-2157680|/	324,R,A/	2	target	1	3.17788	SSPVPPSTRKTARNRAILSSFASARQGYGEGHGIVSGIGGTDGDRVEAGLETLEPSALPPGEVTIRVLYSSVNFKDALALTPKGGVVREYPVVPGIDLTGEVVASESPEFAVGDLVLAHGYDIGTGHHGGYAEYARLPADQIVALGALTPREGAAIGTAGFTAAMSVEAITARGITPDDGPVVVTGATGGVGSVGVDLLSALGYHVVASTGKADRADELRALGAAEVIGRLPADPDAKPRPLARAQWAAAVDCVGGATLADVLSTLKYGGAVAASGLTGGVALHTTVMPFILRGVALLGIDSVQMPIGPRRALWEKLGGPLKPRHLDDVTHEVDIKDVVGVIDEVRAGRYAGRAVVKVAGGF			Novel
Ac-Trypsin	0000_XuPing_MC115_T_11_20PER.36608.36608.3.1.dta	36608	2532.19	3	0.0098442	HLDDVTHEVDIKDVVGVIDEVR	2532.19	-0.000778	8.1507	0.421873		3	orf|0|-|2156594-2157680|/	324,R,A/	2	target	1	0.029516	SSPVPPSTRKTARNRAILSSFASARQGYGEGHGIVSGIGGTDGDRVEAGLETLEPSALPPGEVTIRVLYSSVNFKDALALTPKGGVVREYPVVPGIDLTGEVVASESPEFAVGDLVLAHGYDIGTGHHGGYAEYARLPADQIVALGALTPREGAAIGTAGFTAAMSVEAITARGITPDDGPVVVTGATGGVGSVGVDLLSALGYHVVASTGKADRADELRALGAAEVIGRLPADPDAKPRPLARAQWAAAVDCVGGATLADVLSTLKYGGAVAASGLTGGVALHTTVMPFILRGVALLGIDSVQMPIGPRRALWEKLGGPLKPRHLDDVTHEVDIKDVVGVIDEVRAGRYAGRAVVKVAGGF			Novel
Ac-LysargiNase	0000_XuPing_MC115_R_11_33PER.15361.15361.2.2.dta	15361	837.456	2	0.0046782	KDALALTP	837.456	0.00043	7.85992	0.280388		3	orf|0|-|2156594-2157680|/	74,F,K/	2	target	0	3.26961	SSPVPPSTRKTARNRAILSSFASARQGYGEGHGIVSGIGGTDGDRVEAGLETLEPSALPPGEVTIRVLYSSVNFKDALALTPKGGVVREYPVVPGIDLTGEVVASESPEFAVGDLVLAHGYDIGTGHHGGYAEYARLPADQIVALGALTPREGAAIGTAGFTAAMSVEAITARGITPDDGPVVVTGATGGVGSVGVDLLSALGYHVVASTGKADRADELRALGAAEVIGRLPADPDAKPRPLARAQWAAAVDCVGGATLADVLSTLKYGGAVAASGLTGGVALHTTVMPFILRGVALLGIDSVQMPIGPRRALWEKLGGPLKPRHLDDVTHEVDIKDVVGVIDEVRAGRYAGRAVVKVAGGF			Novel
Ac-LysargiNase	0000_XuPing_MC115_R_11_33PER.15536.15536.2.0.dta	15536	1268.76	2	0	KDALALTPKGGVV	1268.76	0.001917	15.6779	0.000132292		3	orf|0|-|2156594-2157680|/	74,F,R/	1	target	1	2.92946	SSPVPPSTRKTARNRAILSSFASARQGYGEGHGIVSGIGGTDGDRVEAGLETLEPSALPPGEVTIRVLYSSVNFKDALALTPKGGVVREYPVVPGIDLTGEVVASESPEFAVGDLVLAHGYDIGTGHHGGYAEYARLPADQIVALGALTPREGAAIGTAGFTAAMSVEAITARGITPDDGPVVVTGATGGVGSVGVDLLSALGYHVVASTGKADRADELRALGAAEVIGRLPADPDAKPRPLARAQWAAAVDCVGGATLADVLSTLKYGGAVAASGLTGGVALHTTVMPFILRGVALLGIDSVQMPIGPRRALWEKLGGPLKPRHLDDVTHEVDIKDVVGVIDEVRAGRYAGRAVVKVAGGF			Novel
Ac-LysargiNase	0000_XuPing_MC115_R_11_33PER.15477.15477.2.0.dta	15477	1268.76	2	0	KDALALTPKGGVV	1268.76	0.001946	12.05	0.00072167		3	orf|0|-|2156594-2157680|/	74,F,R/	1	target	1	3.45976	SSPVPPSTRKTARNRAILSSFASARQGYGEGHGIVSGIGGTDGDRVEAGLETLEPSALPPGEVTIRVLYSSVNFKDALALTPKGGVVREYPVVPGIDLTGEVVASESPEFAVGDLVLAHGYDIGTGHHGGYAEYARLPADQIVALGALTPREGAAIGTAGFTAAMSVEAITARGITPDDGPVVVTGATGGVGSVGVDLLSALGYHVVASTGKADRADELRALGAAEVIGRLPADPDAKPRPLARAQWAAAVDCVGGATLADVLSTLKYGGAVAASGLTGGVALHTTVMPFILRGVALLGIDSVQMPIGPRRALWEKLGGPLKPRHLDDVTHEVDIKDVVGVIDEVRAGRYAGRAVVKVAGGF			Novel
Ac-LysargiNase	0000_XuPing_MC115_R_11_33PER.15676.15676.2.1.dta	15676	1268.76	2	0	KDALALTPKGGVV	1268.76	0.001737	11.8628	0.00430759		3	orf|0|-|2156594-2157680|/	74,F,R/	1	target	1	2.8824	SSPVPPSTRKTARNRAILSSFASARQGYGEGHGIVSGIGGTDGDRVEAGLETLEPSALPPGEVTIRVLYSSVNFKDALALTPKGGVVREYPVVPGIDLTGEVVASESPEFAVGDLVLAHGYDIGTGHHGGYAEYARLPADQIVALGALTPREGAAIGTAGFTAAMSVEAITARGITPDDGPVVVTGATGGVGSVGVDLLSALGYHVVASTGKADRADELRALGAAEVIGRLPADPDAKPRPLARAQWAAAVDCVGGATLADVLSTLKYGGAVAASGLTGGVALHTTVMPFILRGVALLGIDSVQMPIGPRRALWEKLGGPLKPRHLDDVTHEVDIKDVVGVIDEVRAGRYAGRAVVKVAGGF			Novel
Ac-LysargiNase	0000_XuPing_MC115_R_11_33PER.15538.15538.3.0.dta	15538	1268.76	3	0	KDALALTPKGGVV	1268.76	0.000692	10.1589	0.0133791		3	orf|0|-|2156594-2157680|/	74,F,R/	1	target	1	2.40768	SSPVPPSTRKTARNRAILSSFASARQGYGEGHGIVSGIGGTDGDRVEAGLETLEPSALPPGEVTIRVLYSSVNFKDALALTPKGGVVREYPVVPGIDLTGEVVASESPEFAVGDLVLAHGYDIGTGHHGGYAEYARLPADQIVALGALTPREGAAIGTAGFTAAMSVEAITARGITPDDGPVVVTGATGGVGSVGVDLLSALGYHVVASTGKADRADELRALGAAEVIGRLPADPDAKPRPLARAQWAAAVDCVGGATLADVLSTLKYGGAVAASGLTGGVALHTTVMPFILRGVALLGIDSVQMPIGPRRALWEKLGGPLKPRHLDDVTHEVDIKDVVGVIDEVRAGRYAGRAVVKVAGGF			Novel
Ac-LysargiNase	0000_XuPing_MC115_R_11_33PER.15556.15556.3.0.dta	15556	1283.71	3	0	KDALALTPKGGVV	1283.71	0.000549	11.3441	0.0567107		3	orf|0|-|2156594-2157680|/	74,F,R/	2	target	1	4.57446	SSPVPPSTRKTARNRAILSSFASARQGYGEGHGIVSGIGGTDGDRVEAGLETLEPSALPPGEVTIRVLYSSVNFKDALALTPKGGVVREYPVVPGIDLTGEVVASESPEFAVGDLVLAHGYDIGTGHHGGYAEYARLPADQIVALGALTPREGAAIGTAGFTAAMSVEAITARGITPDDGPVVVTGATGGVGSVGVDLLSALGYHVVASTGKADRADELRALGAAEVIGRLPADPDAKPRPLARAQWAAAVDCVGGATLADVLSTLKYGGAVAASGLTGGVALHTTVMPFILRGVALLGIDSVQMPIGPRRALWEKLGGPLKPRHLDDVTHEVDIKDVVGVIDEVRAGRYAGRAVVKVAGGF			Novel
Ac-LysargiNase	0000_XuPing_MC115_R_11_33PER.15479.15479.2.0.dta	15479	1283.71	2	0	KDALALTPKGGVV	1283.71	0.001005	9.65707	0.104939		3	orf|0|-|2156594-2157680|/	74,F,R/	2	target	1	1.5742	SSPVPPSTRKTARNRAILSSFASARQGYGEGHGIVSGIGGTDGDRVEAGLETLEPSALPPGEVTIRVLYSSVNFKDALALTPKGGVVREYPVVPGIDLTGEVVASESPEFAVGDLVLAHGYDIGTGHHGGYAEYARLPADQIVALGALTPREGAAIGTAGFTAAMSVEAITARGITPDDGPVVVTGATGGVGSVGVDLLSALGYHVVASTGKADRADELRALGAAEVIGRLPADPDAKPRPLARAQWAAAVDCVGGATLADVLSTLKYGGAVAASGLTGGVALHTTVMPFILRGVALLGIDSVQMPIGPRRALWEKLGGPLKPRHLDDVTHEVDIKDVVGVIDEVRAGRYAGRAVVKVAGGF			Novel
Ac-LysargiNase	0000_XuPing_MC115_R_11_33PER.22358.22358.2.0.dta	22358	1072.59	2	0	KDVVGVIDEV	1072.59	0.001086	11.7589	0.00096016		3	orf|0|-|2156594-2157680|/	335,I,R/	1	target	0	2.81464	SSPVPPSTRKTARNRAILSSFASARQGYGEGHGIVSGIGGTDGDRVEAGLETLEPSALPPGEVTIRVLYSSVNFKDALALTPKGGVVREYPVVPGIDLTGEVVASESPEFAVGDLVLAHGYDIGTGHHGGYAEYARLPADQIVALGALTPREGAAIGTAGFTAAMSVEAITARGITPDDGPVVVTGATGGVGSVGVDLLSALGYHVVASTGKADRADELRALGAAEVIGRLPADPDAKPRPLARAQWAAAVDCVGGATLADVLSTLKYGGAVAASGLTGGVALHTTVMPFILRGVALLGIDSVQMPIGPRRALWEKLGGPLKPRHLDDVTHEVDIKDVVGVIDEVRAGRYAGRAVVKVAGGF			Novel
Ac-LysargiNase	0000_XuPing_MC115_R_11_33PER.22324.22324.2.0.dta	22324	1083.56	2	0	KDVVGVIDEV	1083.56	0.000128	10.5707	0.0196085		3	orf|0|-|2156594-2157680|/	335,I,R/	2	target	0	3.09359	SSPVPPSTRKTARNRAILSSFASARQGYGEGHGIVSGIGGTDGDRVEAGLETLEPSALPPGEVTIRVLYSSVNFKDALALTPKGGVVREYPVVPGIDLTGEVVASESPEFAVGDLVLAHGYDIGTGHHGGYAEYARLPADQIVALGALTPREGAAIGTAGFTAAMSVEAITARGITPDDGPVVVTGATGGVGSVGVDLLSALGYHVVASTGKADRADELRALGAAEVIGRLPADPDAKPRPLARAQWAAAVDCVGGATLADVLSTLKYGGAVAASGLTGGVALHTTVMPFILRGVALLGIDSVQMPIGPRRALWEKLGGPLKPRHLDDVTHEVDIKDVVGVIDEVRAGRYAGRAVVKVAGGF			Novel
Ac-LysargiNase	0000_XuPing_MC115_R_11_33PER.6515.6515.2.0.dta	6515	809.525	2	0.003356	KLGGPLKP	809.524	0.000351	7.2735	0.228516		3	orf|0|-|2156594-2157680|/	315,E,R/	1	target	1	1.63469	SSPVPPSTRKTARNRAILSSFASARQGYGEGHGIVSGIGGTDGDRVEAGLETLEPSALPPGEVTIRVLYSSVNFKDALALTPKGGVVREYPVVPGIDLTGEVVASESPEFAVGDLVLAHGYDIGTGHHGGYAEYARLPADQIVALGALTPREGAAIGTAGFTAAMSVEAITARGITPDDGPVVVTGATGGVGSVGVDLLSALGYHVVASTGKADRADELRALGAAEVIGRLPADPDAKPRPLARAQWAAAVDCVGGATLADVLSTLKYGGAVAASGLTGGVALHTTVMPFILRGVALLGIDSVQMPIGPRRALWEKLGGPLKPRHLDDVTHEVDIKDVVGVIDEVRAGRYAGRAVVKVAGGF			Novel
Ac-Trypsin	0000_XuPing_MC115_T_11_20PER.6116.6116.2.0.dta	6116	837.53	2	0	LGGPLKPR	837.53	-0.000517	8.98383	0.0222714		3	orf|0|-|2156594-2157680|/	316,K,H/	1	target	1	-0.36382	SSPVPPSTRKTARNRAILSSFASARQGYGEGHGIVSGIGGTDGDRVEAGLETLEPSALPPGEVTIRVLYSSVNFKDALALTPKGGVVREYPVVPGIDLTGEVVASESPEFAVGDLVLAHGYDIGTGHHGGYAEYARLPADQIVALGALTPREGAAIGTAGFTAAMSVEAITARGITPDDGPVVVTGATGGVGSVGVDLLSALGYHVVASTGKADRADELRALGAAEVIGRLPADPDAKPRPLARAQWAAAVDCVGGATLADVLSTLKYGGAVAASGLTGGVALHTTVMPFILRGVALLGIDSVQMPIGPRRALWEKLGGPLKPRHLDDVTHEVDIKDVVGVIDEVRAGRYAGRAVVKVAGGF			Novel
Ac-Trypsin	0000_XuPing_MC115_T_11_20PER.6181.6181.2.0.dta	6181	849.494	2	0	LGGPLKPR	849.495	-0.000614	9.83085	0.0254004		3	orf|0|-|2156594-2157680|/	316,K,H/	2	target	1	-0.838443	SSPVPPSTRKTARNRAILSSFASARQGYGEGHGIVSGIGGTDGDRVEAGLETLEPSALPPGEVTIRVLYSSVNFKDALALTPKGGVVREYPVVPGIDLTGEVVASESPEFAVGDLVLAHGYDIGTGHHGGYAEYARLPADQIVALGALTPREGAAIGTAGFTAAMSVEAITARGITPDDGPVVVTGATGGVGSVGVDLLSALGYHVVASTGKADRADELRALGAAEVIGRLPADPDAKPRPLARAQWAAAVDCVGGATLADVLSTLKYGGAVAASGLTGGVALHTTVMPFILRGVALLGIDSVQMPIGPRRALWEKLGGPLKPRHLDDVTHEVDIKDVVGVIDEVRAGRYAGRAVVKVAGGF			Novel
Ac-Trypsin	0000_XuPing_MC115_T_11_20PER.6105.6105.2.3.dta	6105	849.495	2	0.0071743	LGGPLKPR	849.495	-0.000343	5.42919	0.388711		3	orf|0|-|2156594-2157680|/	316,K,H/	2	target	1	0.624784	SSPVPPSTRKTARNRAILSSFASARQGYGEGHGIVSGIGGTDGDRVEAGLETLEPSALPPGEVTIRVLYSSVNFKDALALTPKGGVVREYPVVPGIDLTGEVVASESPEFAVGDLVLAHGYDIGTGHHGGYAEYARLPADQIVALGALTPREGAAIGTAGFTAAMSVEAITARGITPDDGPVVVTGATGGVGSVGVDLLSALGYHVVASTGKADRADELRALGAAEVIGRLPADPDAKPRPLARAQWAAAVDCVGGATLADVLSTLKYGGAVAASGLTGGVALHTTVMPFILRGVALLGIDSVQMPIGPRRALWEKLGGPLKPRHLDDVTHEVDIKDVVGVIDEVRAGRYAGRAVVKVAGGF			Novel
Ac-Trypsin	0000_XuPing_MC115_T_11_20PER.5208.5208.2.0.dta	5208	1079.58	2	0	LPADPDAKPR	1079.58	0.000418	9.97978	0.0035002		3	orf|0|-|2156594-2157680|/	230,R,P/	1	target	1	1.26048	SSPVPPSTRKTARNRAILSSFASARQGYGEGHGIVSGIGGTDGDRVEAGLETLEPSALPPGEVTIRVLYSSVNFKDALALTPKGGVVREYPVVPGIDLTGEVVASESPEFAVGDLVLAHGYDIGTGHHGGYAEYARLPADQIVALGALTPREGAAIGTAGFTAAMSVEAITARGITPDDGPVVVTGATGGVGSVGVDLLSALGYHVVASTGKADRADELRALGAAEVIGRLPADPDAKPRPLARAQWAAAVDCVGGATLADVLSTLKYGGAVAASGLTGGVALHTTVMPFILRGVALLGIDSVQMPIGPRRALWEKLGGPLKPRHLDDVTHEVDIKDVVGVIDEVRAGRYAGRAVVKVAGGF			Novel
Ac-Trypsin	0000_XuPing_MC115_T_11_20PER.5183.5183.2.0.dta	5183	1079.58	2	0	LPADPDAKPR	1079.58	0.000378	9.56342	0.0041715		3	orf|0|-|2156594-2157680|/	230,R,P/	1	target	1	2.86257	SSPVPPSTRKTARNRAILSSFASARQGYGEGHGIVSGIGGTDGDRVEAGLETLEPSALPPGEVTIRVLYSSVNFKDALALTPKGGVVREYPVVPGIDLTGEVVASESPEFAVGDLVLAHGYDIGTGHHGGYAEYARLPADQIVALGALTPREGAAIGTAGFTAAMSVEAITARGITPDDGPVVVTGATGGVGSVGVDLLSALGYHVVASTGKADRADELRALGAAEVIGRLPADPDAKPRPLARAQWAAAVDCVGGATLADVLSTLKYGGAVAASGLTGGVALHTTVMPFILRGVALLGIDSVQMPIGPRRALWEKLGGPLKPRHLDDVTHEVDIKDVVGVIDEVRAGRYAGRAVVKVAGGF			Novel
Ac-Trypsin	0000_XuPing_MC115_T_11_20PER.5121.5121.3.0.dta	5121	1079.58	3	0	LPADPDAKPR	1079.58	-0.000484	10.4184	0.00451615		3	orf|0|-|2156594-2157680|/	230,R,P/	1	target	1	0.700301	SSPVPPSTRKTARNRAILSSFASARQGYGEGHGIVSGIGGTDGDRVEAGLETLEPSALPPGEVTIRVLYSSVNFKDALALTPKGGVVREYPVVPGIDLTGEVVASESPEFAVGDLVLAHGYDIGTGHHGGYAEYARLPADQIVALGALTPREGAAIGTAGFTAAMSVEAITARGITPDDGPVVVTGATGGVGSVGVDLLSALGYHVVASTGKADRADELRALGAAEVIGRLPADPDAKPRPLARAQWAAAVDCVGGATLADVLSTLKYGGAVAASGLTGGVALHTTVMPFILRGVALLGIDSVQMPIGPRRALWEKLGGPLKPRHLDDVTHEVDIKDVVGVIDEVRAGRYAGRAVVKVAGGF			Novel
Ac-Trypsin	0000_XuPing_MC115_T_11_20PER.5108.5108.3.1.dta	5108	1079.58	3	0	LPADPDAKPR	1079.58	-0.000626	7.89525	0.013384		3	orf|0|-|2156594-2157680|/	230,R,P/	1	target	1	-0.846841	SSPVPPSTRKTARNRAILSSFASARQGYGEGHGIVSGIGGTDGDRVEAGLETLEPSALPPGEVTIRVLYSSVNFKDALALTPKGGVVREYPVVPGIDLTGEVVASESPEFAVGDLVLAHGYDIGTGHHGGYAEYARLPADQIVALGALTPREGAAIGTAGFTAAMSVEAITARGITPDDGPVVVTGATGGVGSVGVDLLSALGYHVVASTGKADRADELRALGAAEVIGRLPADPDAKPRPLARAQWAAAVDCVGGATLADVLSTLKYGGAVAASGLTGGVALHTTVMPFILRGVALLGIDSVQMPIGPRRALWEKLGGPLKPRHLDDVTHEVDIKDVVGVIDEVRAGRYAGRAVVKVAGGF			Novel
Ac-Trypsin	0000_XuPing_MC115_T_11_20PER.5160.5160.3.1.dta	5160	1079.58	3	0	LPADPDAKPR	1079.58	-0.000536	5.43238	0.0361562		3	orf|0|-|2156594-2157680|/	230,R,P/	1	target	1	1.89543	SSPVPPSTRKTARNRAILSSFASARQGYGEGHGIVSGIGGTDGDRVEAGLETLEPSALPPGEVTIRVLYSSVNFKDALALTPKGGVVREYPVVPGIDLTGEVVASESPEFAVGDLVLAHGYDIGTGHHGGYAEYARLPADQIVALGALTPREGAAIGTAGFTAAMSVEAITARGITPDDGPVVVTGATGGVGSVGVDLLSALGYHVVASTGKADRADELRALGAAEVIGRLPADPDAKPRPLARAQWAAAVDCVGGATLADVLSTLKYGGAVAASGLTGGVALHTTVMPFILRGVALLGIDSVQMPIGPRRALWEKLGGPLKPRHLDDVTHEVDIKDVVGVIDEVRAGRYAGRAVVKVAGGF			Novel
Ac-Trypsin	0000_XuPing_MC115_T_11_20PER.5228.5228.3.0.dta	5228	1093.54	3	0	LPADPDAKPR	1093.54	-0.000776	10.4938	0.00965077		3	orf|0|-|2156594-2157680|/	230,R,P/	2	target	1	1.28366	SSPVPPSTRKTARNRAILSSFASARQGYGEGHGIVSGIGGTDGDRVEAGLETLEPSALPPGEVTIRVLYSSVNFKDALALTPKGGVVREYPVVPGIDLTGEVVASESPEFAVGDLVLAHGYDIGTGHHGGYAEYARLPADQIVALGALTPREGAAIGTAGFTAAMSVEAITARGITPDDGPVVVTGATGGVGSVGVDLLSALGYHVVASTGKADRADELRALGAAEVIGRLPADPDAKPRPLARAQWAAAVDCVGGATLADVLSTLKYGGAVAASGLTGGVALHTTVMPFILRGVALLGIDSVQMPIGPRRALWEKLGGPLKPRHLDDVTHEVDIKDVVGVIDEVRAGRYAGRAVVKVAGGF			Novel
Ac-Trypsin	0000_XuPing_MC115_T_11_20PER.8653.8653.4.0.dta	8653	1516.86	4	0	LPADPDAKPRPLAR	1516.86	-0.001013	11.4687	0.000440333		3	orf|0|-|2156594-2157680|/	230,R,A/	1	target	2	1.33802	SSPVPPSTRKTARNRAILSSFASARQGYGEGHGIVSGIGGTDGDRVEAGLETLEPSALPPGEVTIRVLYSSVNFKDALALTPKGGVVREYPVVPGIDLTGEVVASESPEFAVGDLVLAHGYDIGTGHHGGYAEYARLPADQIVALGALTPREGAAIGTAGFTAAMSVEAITARGITPDDGPVVVTGATGGVGSVGVDLLSALGYHVVASTGKADRADELRALGAAEVIGRLPADPDAKPRPLARAQWAAAVDCVGGATLADVLSTLKYGGAVAASGLTGGVALHTTVMPFILRGVALLGIDSVQMPIGPRRALWEKLGGPLKPRHLDDVTHEVDIKDVVGVIDEVRAGRYAGRAVVKVAGGF			Novel
Ac-Trypsin	0000_XuPing_MC115_T_11_20PER.8629.8629.3.0.dta	8629	1516.86	3	0	LPADPDAKPRPLAR	1516.86	-0.000443	8.22739	0.0239186		3	orf|0|-|2156594-2157680|/	230,R,A/	1	target	2	1.54836	SSPVPPSTRKTARNRAILSSFASARQGYGEGHGIVSGIGGTDGDRVEAGLETLEPSALPPGEVTIRVLYSSVNFKDALALTPKGGVVREYPVVPGIDLTGEVVASESPEFAVGDLVLAHGYDIGTGHHGGYAEYARLPADQIVALGALTPREGAAIGTAGFTAAMSVEAITARGITPDDGPVVVTGATGGVGSVGVDLLSALGYHVVASTGKADRADELRALGAAEVIGRLPADPDAKPRPLARAQWAAAVDCVGGATLADVLSTLKYGGAVAASGLTGGVALHTTVMPFILRGVALLGIDSVQMPIGPRRALWEKLGGPLKPRHLDDVTHEVDIKDVVGVIDEVRAGRYAGRAVVKVAGGF			Novel
Ac-Trypsin	0000_XuPing_MC115_T_11_20PER.8660.8660.2.0.dta	8660	1516.86	2	0.0013033	LPADPDAKPRPLAR	1516.86	0.000563	8.13375	0.153478		3	orf|0|-|2156594-2157680|/	230,R,A/	1	target	2	-0.464316	SSPVPPSTRKTARNRAILSSFASARQGYGEGHGIVSGIGGTDGDRVEAGLETLEPSALPPGEVTIRVLYSSVNFKDALALTPKGGVVREYPVVPGIDLTGEVVASESPEFAVGDLVLAHGYDIGTGHHGGYAEYARLPADQIVALGALTPREGAAIGTAGFTAAMSVEAITARGITPDDGPVVVTGATGGVGSVGVDLLSALGYHVVASTGKADRADELRALGAAEVIGRLPADPDAKPRPLARAQWAAAVDCVGGATLADVLSTLKYGGAVAASGLTGGVALHTTVMPFILRGVALLGIDSVQMPIGPRRALWEKLGGPLKPRHLDDVTHEVDIKDVVGVIDEVRAGRYAGRAVVKVAGGF			Novel
Ac-Trypsin	0000_XuPing_MC115_T_11_20PER.8644.8644.4.0.dta	8644	1537.8	4	0	LPADPDAKPRPLAR	1537.8	-0.001386	11.062	0.00352192		3	orf|0|-|2156594-2157680|/	230,R,A/	2	target	2	0.954108	SSPVPPSTRKTARNRAILSSFASARQGYGEGHGIVSGIGGTDGDRVEAGLETLEPSALPPGEVTIRVLYSSVNFKDALALTPKGGVVREYPVVPGIDLTGEVVASESPEFAVGDLVLAHGYDIGTGHHGGYAEYARLPADQIVALGALTPREGAAIGTAGFTAAMSVEAITARGITPDDGPVVVTGATGGVGSVGVDLLSALGYHVVASTGKADRADELRALGAAEVIGRLPADPDAKPRPLARAQWAAAVDCVGGATLADVLSTLKYGGAVAASGLTGGVALHTTVMPFILRGVALLGIDSVQMPIGPRRALWEKLGGPLKPRHLDDVTHEVDIKDVVGVIDEVRAGRYAGRAVVKVAGGF			Novel
Ac-Trypsin	0000_XuPing_MC115_T_11_20PER.8645.8645.3.0.dta	8645	1537.8	3	5.7118e-05	LPADPDAKPRPLAR	1537.8	-0.000315	9.15498	0.0468215		3	orf|0|-|2156594-2157680|/	230,R,A/	2	target	2	1.64068	SSPVPPSTRKTARNRAILSSFASARQGYGEGHGIVSGIGGTDGDRVEAGLETLEPSALPPGEVTIRVLYSSVNFKDALALTPKGGVVREYPVVPGIDLTGEVVASESPEFAVGDLVLAHGYDIGTGHHGGYAEYARLPADQIVALGALTPREGAAIGTAGFTAAMSVEAITARGITPDDGPVVVTGATGGVGSVGVDLLSALGYHVVASTGKADRADELRALGAAEVIGRLPADPDAKPRPLARAQWAAAVDCVGGATLADVLSTLKYGGAVAASGLTGGVALHTTVMPFILRGVALLGIDSVQMPIGPRRALWEKLGGPLKPRHLDDVTHEVDIKDVVGVIDEVRAGRYAGRAVVKVAGGF			Novel
Ac-Trypsin	0000_XuPing_MC115_T_11_20PER.8649.8649.2.0.dta	8649	1537.8	2	0.0032555	LPADPDAKPRPLAR	1537.8	0.000619	8.51694	0.214433		3	orf|0|-|2156594-2157680|/	230,R,A/	2	target	2	1.80604	SSPVPPSTRKTARNRAILSSFASARQGYGEGHGIVSGIGGTDGDRVEAGLETLEPSALPPGEVTIRVLYSSVNFKDALALTPKGGVVREYPVVPGIDLTGEVVASESPEFAVGDLVLAHGYDIGTGHHGGYAEYARLPADQIVALGALTPREGAAIGTAGFTAAMSVEAITARGITPDDGPVVVTGATGGVGSVGVDLLSALGYHVVASTGKADRADELRALGAAEVIGRLPADPDAKPRPLARAQWAAAVDCVGGATLADVLSTLKYGGAVAASGLTGGVALHTTVMPFILRGVALLGIDSVQMPIGPRRALWEKLGGPLKPRHLDDVTHEVDIKDVVGVIDEVRAGRYAGRAVVKVAGGF			Novel
Ac-Trypsin	0000_XuPing_MC115_T_11_20PER.35226.35226.2.0.dta	35226	1534.9	2	0	LPADQIVALGALTPR	1534.9	0.002926	17.7411	1.18059e-05		3	orf|0|-|2156594-2157680|/	136,R,E/	1	target	0	0.031614	SSPVPPSTRKTARNRAILSSFASARQGYGEGHGIVSGIGGTDGDRVEAGLETLEPSALPPGEVTIRVLYSSVNFKDALALTPKGGVVREYPVVPGIDLTGEVVASESPEFAVGDLVLAHGYDIGTGHHGGYAEYARLPADQIVALGALTPREGAAIGTAGFTAAMSVEAITARGITPDDGPVVVTGATGGVGSVGVDLLSALGYHVVASTGKADRADELRALGAAEVIGRLPADPDAKPRPLARAQWAAAVDCVGGATLADVLSTLKYGGAVAASGLTGGVALHTTVMPFILRGVALLGIDSVQMPIGPRRALWEKLGGPLKPRHLDDVTHEVDIKDVVGVIDEVRAGRYAGRAVVKVAGGF			Novel
Ac-Trypsin	0000_XuPing_MC115_T_11_20PER.34864.34864.2.0.dta	34864	1534.9	2	0	LPADQIVALGALTPR	1534.9	0.002632	13.6151	0.000532439		3	orf|0|-|2156594-2157680|/	136,R,E/	1	target	0	2.26334	SSPVPPSTRKTARNRAILSSFASARQGYGEGHGIVSGIGGTDGDRVEAGLETLEPSALPPGEVTIRVLYSSVNFKDALALTPKGGVVREYPVVPGIDLTGEVVASESPEFAVGDLVLAHGYDIGTGHHGGYAEYARLPADQIVALGALTPREGAAIGTAGFTAAMSVEAITARGITPDDGPVVVTGATGGVGSVGVDLLSALGYHVVASTGKADRADELRALGAAEVIGRLPADPDAKPRPLARAQWAAAVDCVGGATLADVLSTLKYGGAVAASGLTGGVALHTTVMPFILRGVALLGIDSVQMPIGPRRALWEKLGGPLKPRHLDDVTHEVDIKDVVGVIDEVRAGRYAGRAVVKVAGGF			Novel
Ac-Trypsin	0000_XuPing_MC115_T_11_20PER.34945.34945.3.0.dta	34945	1534.9	3	0	LPADQIVALGALTPR	1534.9	0.001076	11.8622	0.0010904		3	orf|0|-|2156594-2157680|/	136,R,E/	1	target	0	0.585798	SSPVPPSTRKTARNRAILSSFASARQGYGEGHGIVSGIGGTDGDRVEAGLETLEPSALPPGEVTIRVLYSSVNFKDALALTPKGGVVREYPVVPGIDLTGEVVASESPEFAVGDLVLAHGYDIGTGHHGGYAEYARLPADQIVALGALTPREGAAIGTAGFTAAMSVEAITARGITPDDGPVVVTGATGGVGSVGVDLLSALGYHVVASTGKADRADELRALGAAEVIGRLPADPDAKPRPLARAQWAAAVDCVGGATLADVLSTLKYGGAVAASGLTGGVALHTTVMPFILRGVALLGIDSVQMPIGPRRALWEKLGGPLKPRHLDDVTHEVDIKDVVGVIDEVRAGRYAGRAVVKVAGGF			Novel
Ac-Trypsin	0000_XuPing_MC115_T_11_20PER.34903.34903.3.0.dta	34903	1534.9	3	0	LPADQIVALGALTPR	1534.9	0.00103	11.1816	0.00283125		3	orf|0|-|2156594-2157680|/	136,R,E/	1	target	0	1.9009	SSPVPPSTRKTARNRAILSSFASARQGYGEGHGIVSGIGGTDGDRVEAGLETLEPSALPPGEVTIRVLYSSVNFKDALALTPKGGVVREYPVVPGIDLTGEVVASESPEFAVGDLVLAHGYDIGTGHHGGYAEYARLPADQIVALGALTPREGAAIGTAGFTAAMSVEAITARGITPDDGPVVVTGATGGVGSVGVDLLSALGYHVVASTGKADRADELRALGAAEVIGRLPADPDAKPRPLARAQWAAAVDCVGGATLADVLSTLKYGGAVAASGLTGGVALHTTVMPFILRGVALLGIDSVQMPIGPRRALWEKLGGPLKPRHLDDVTHEVDIKDVVGVIDEVRAGRYAGRAVVKVAGGF			Novel
Ac-Trypsin	0000_XuPing_MC115_T_11_20PER.35188.35188.2.0.dta	35188	1553.84	2	0	LPADQIVALGALTPR	1553.84	0.002559	18.5173	2.84055e-05		3	orf|0|-|2156594-2157680|/	136,R,E/	2	target	0	0.860329	SSPVPPSTRKTARNRAILSSFASARQGYGEGHGIVSGIGGTDGDRVEAGLETLEPSALPPGEVTIRVLYSSVNFKDALALTPKGGVVREYPVVPGIDLTGEVVASESPEFAVGDLVLAHGYDIGTGHHGGYAEYARLPADQIVALGALTPREGAAIGTAGFTAAMSVEAITARGITPDDGPVVVTGATGGVGSVGVDLLSALGYHVVASTGKADRADELRALGAAEVIGRLPADPDAKPRPLARAQWAAAVDCVGGATLADVLSTLKYGGAVAASGLTGGVALHTTVMPFILRGVALLGIDSVQMPIGPRRALWEKLGGPLKPRHLDDVTHEVDIKDVVGVIDEVRAGRYAGRAVVKVAGGF			Novel
Ac-Trypsin	0000_XuPing_MC115_T_11_20PER.34826.34826.2.0.dta	34826	1553.84	2	0	LPADQIVALGALTPR	1553.84	0.002814	15.6655	3.95304e-05		3	orf|0|-|2156594-2157680|/	136,R,E/	2	target	0	1.98966	SSPVPPSTRKTARNRAILSSFASARQGYGEGHGIVSGIGGTDGDRVEAGLETLEPSALPPGEVTIRVLYSSVNFKDALALTPKGGVVREYPVVPGIDLTGEVVASESPEFAVGDLVLAHGYDIGTGHHGGYAEYARLPADQIVALGALTPREGAAIGTAGFTAAMSVEAITARGITPDDGPVVVTGATGGVGSVGVDLLSALGYHVVASTGKADRADELRALGAAEVIGRLPADPDAKPRPLARAQWAAAVDCVGGATLADVLSTLKYGGAVAASGLTGGVALHTTVMPFILRGVALLGIDSVQMPIGPRRALWEKLGGPLKPRHLDDVTHEVDIKDVVGVIDEVRAGRYAGRAVVKVAGGF			Novel
Ac-Trypsin	0000_XuPing_MC115_T_11_20PER.34985.34985.2.2.dta	34985	1553.84	2	0	LPADQIVALGALTPR	1553.84	0.002446	14.8635	0.000157143		3	orf|0|-|2156594-2157680|/	136,R,E/	2	target	0	2.13645	SSPVPPSTRKTARNRAILSSFASARQGYGEGHGIVSGIGGTDGDRVEAGLETLEPSALPPGEVTIRVLYSSVNFKDALALTPKGGVVREYPVVPGIDLTGEVVASESPEFAVGDLVLAHGYDIGTGHHGGYAEYARLPADQIVALGALTPREGAAIGTAGFTAAMSVEAITARGITPDDGPVVVTGATGGVGSVGVDLLSALGYHVVASTGKADRADELRALGAAEVIGRLPADPDAKPRPLARAQWAAAVDCVGGATLADVLSTLKYGGAVAASGLTGGVALHTTVMPFILRGVALLGIDSVQMPIGPRRALWEKLGGPLKPRHLDDVTHEVDIKDVVGVIDEVRAGRYAGRAVVKVAGGF			Novel
Ac-Trypsin	0000_XuPing_MC115_T_11_20PER.34901.34901.3.0.dta	34901	1553.84	3	0	LPADQIVALGALTPR	1553.84	0.001613	11.6958	0.00240735		3	orf|0|-|2156594-2157680|/	136,R,E/	2	target	0	0.966437	SSPVPPSTRKTARNRAILSSFASARQGYGEGHGIVSGIGGTDGDRVEAGLETLEPSALPPGEVTIRVLYSSVNFKDALALTPKGGVVREYPVVPGIDLTGEVVASESPEFAVGDLVLAHGYDIGTGHHGGYAEYARLPADQIVALGALTPREGAAIGTAGFTAAMSVEAITARGITPDDGPVVVTGATGGVGSVGVDLLSALGYHVVASTGKADRADELRALGAAEVIGRLPADPDAKPRPLARAQWAAAVDCVGGATLADVLSTLKYGGAVAASGLTGGVALHTTVMPFILRGVALLGIDSVQMPIGPRRALWEKLGGPLKPRHLDDVTHEVDIKDVVGVIDEVRAGRYAGRAVVKVAGGF			Novel
Ac-Trypsin	0000_XuPing_MC115_T_11_20PER.35178.35178.3.0.dta	35178	1553.84	3	0	LPADQIVALGALTPR	1553.84	0.001255	9.51994	0.0116231		3	orf|0|-|2156594-2157680|/	136,R,E/	2	target	0	2.96272	SSPVPPSTRKTARNRAILSSFASARQGYGEGHGIVSGIGGTDGDRVEAGLETLEPSALPPGEVTIRVLYSSVNFKDALALTPKGGVVREYPVVPGIDLTGEVVASESPEFAVGDLVLAHGYDIGTGHHGGYAEYARLPADQIVALGALTPREGAAIGTAGFTAAMSVEAITARGITPDDGPVVVTGATGGVGSVGVDLLSALGYHVVASTGKADRADELRALGAAEVIGRLPADPDAKPRPLARAQWAAAVDCVGGATLADVLSTLKYGGAVAASGLTGGVALHTTVMPFILRGVALLGIDSVQMPIGPRRALWEKLGGPLKPRHLDDVTHEVDIKDVVGVIDEVRAGRYAGRAVVKVAGGF			Novel
Ac-Trypsin	0000_XuPing_MC115_T_11_20PER.35269.35269.2.2.dta	35269	1553.84	2	0	LPADQIVALGALTPR	1553.84	0.002419	9.48086	0.0152785		3	orf|0|-|2156594-2157680|/	136,R,E/	2	target	0	0.718045	SSPVPPSTRKTARNRAILSSFASARQGYGEGHGIVSGIGGTDGDRVEAGLETLEPSALPPGEVTIRVLYSSVNFKDALALTPKGGVVREYPVVPGIDLTGEVVASESPEFAVGDLVLAHGYDIGTGHHGGYAEYARLPADQIVALGALTPREGAAIGTAGFTAAMSVEAITARGITPDDGPVVVTGATGGVGSVGVDLLSALGYHVVASTGKADRADELRALGAAEVIGRLPADPDAKPRPLARAQWAAAVDCVGGATLADVLSTLKYGGAVAASGLTGGVALHTTVMPFILRGVALLGIDSVQMPIGPRRALWEKLGGPLKPRHLDDVTHEVDIKDVVGVIDEVRAGRYAGRAVVKVAGGF			Novel
Ac-Trypsin	0000_XuPing_MC115_T_11_20PER.35136.35136.2.1.dta	35136	1553.84	2	0.0034808	LPADQIVALGALTPR	1553.84	0.002278	7.46115	0.221955		3	orf|0|-|2156594-2157680|/	136,R,E/	2	target	0	2.57992	SSPVPPSTRKTARNRAILSSFASARQGYGEGHGIVSGIGGTDGDRVEAGLETLEPSALPPGEVTIRVLYSSVNFKDALALTPKGGVVREYPVVPGIDLTGEVVASESPEFAVGDLVLAHGYDIGTGHHGGYAEYARLPADQIVALGALTPREGAAIGTAGFTAAMSVEAITARGITPDDGPVVVTGATGGVGSVGVDLLSALGYHVVASTGKADRADELRALGAAEVIGRLPADPDAKPRPLARAQWAAAVDCVGGATLADVLSTLKYGGAVAASGLTGGVALHTTVMPFILRGVALLGIDSVQMPIGPRRALWEKLGGPLKPRHLDDVTHEVDIKDVVGVIDEVRAGRYAGRAVVKVAGGF			Novel
Ac-LysargiNase	0000_XuPing_MC115_R_11_33PER.13358.13358.2.0.dta	13358	956.554	2	0	RALGAAEVIG	956.552	0.001235	5.74576	0.0201024		3	orf|0|-|2156594-2157680|/	219,L,R/	1	target	0	1.07099	SSPVPPSTRKTARNRAILSSFASARQGYGEGHGIVSGIGGTDGDRVEAGLETLEPSALPPGEVTIRVLYSSVNFKDALALTPKGGVVREYPVVPGIDLTGEVVASESPEFAVGDLVLAHGYDIGTGHHGGYAEYARLPADQIVALGALTPREGAAIGTAGFTAAMSVEAITARGITPDDGPVVVTGATGGVGSVGVDLLSALGYHVVASTGKADRADELRALGAAEVIGRLPADPDAKPRPLARAQWAAAVDCVGGATLADVLSTLKYGGAVAASGLTGGVALHTTVMPFILRGVALLGIDSVQMPIGPRRALWEKLGGPLKPRHLDDVTHEVDIKDVVGVIDEVRAGRYAGRAVVKVAGGF			Novel
Ac-LysargiNase	0000_XuPing_MC115_R_11_33PER.13332.13332.2.0.dta	13332	969.515	2	0	RALGAAEVIG	969.514	0.001152	5.93698	0.0666628		3	orf|0|-|2156594-2157680|/	219,L,R/	2	target	0	-0.787454	SSPVPPSTRKTARNRAILSSFASARQGYGEGHGIVSGIGGTDGDRVEAGLETLEPSALPPGEVTIRVLYSSVNFKDALALTPKGGVVREYPVVPGIDLTGEVVASESPEFAVGDLVLAHGYDIGTGHHGGYAEYARLPADQIVALGALTPREGAAIGTAGFTAAMSVEAITARGITPDDGPVVVTGATGGVGSVGVDLLSALGYHVVASTGKADRADELRALGAAEVIGRLPADPDAKPRPLARAQWAAAVDCVGGATLADVLSTLKYGGAVAASGLTGGVALHTTVMPFILRGVALLGIDSVQMPIGPRRALWEKLGGPLKPRHLDDVTHEVDIKDVVGVIDEVRAGRYAGRAVVKVAGGF			Novel
Ac-LysargiNase	0000_XuPing_MC115_R_11_33PER.39343.39343.2.0.dta	39343	1722.96	2	0	RGVALLGIDSVQMPIGP	1722.96	0.002297	15.5957	4.82286e-05		3	orf|0|-|2156594-2157680|/	292,L,R/	1	target	0	2.19444	SSPVPPSTRKTARNRAILSSFASARQGYGEGHGIVSGIGGTDGDRVEAGLETLEPSALPPGEVTIRVLYSSVNFKDALALTPKGGVVREYPVVPGIDLTGEVVASESPEFAVGDLVLAHGYDIGTGHHGGYAEYARLPADQIVALGALTPREGAAIGTAGFTAAMSVEAITARGITPDDGPVVVTGATGGVGSVGVDLLSALGYHVVASTGKADRADELRALGAAEVIGRLPADPDAKPRPLARAQWAAAVDCVGGATLADVLSTLKYGGAVAASGLTGGVALHTTVMPFILRGVALLGIDSVQMPIGPRRALWEKLGGPLKPRHLDDVTHEVDIKDVVGVIDEVRAGRYAGRAVVKVAGGF			Novel
Ac-LysargiNase	0000_XuPing_MC115_R_11_33PER.32010.32010.2.0.dta	32010	1738.96	2	0	RGVALLGIDSVQMPIGP	1738.95	0.003606	15.7949	0.000271079	13,Oxidation[M];	3	orf|0|-|2156594-2157680|/	292,L,R/	1	target	0	2.91539	SSPVPPSTRKTARNRAILSSFASARQGYGEGHGIVSGIGGTDGDRVEAGLETLEPSALPPGEVTIRVLYSSVNFKDALALTPKGGVVREYPVVPGIDLTGEVVASESPEFAVGDLVLAHGYDIGTGHHGGYAEYARLPADQIVALGALTPREGAAIGTAGFTAAMSVEAITARGITPDDGPVVVTGATGGVGSVGVDLLSALGYHVVASTGKADRADELRALGAAEVIGRLPADPDAKPRPLARAQWAAAVDCVGGATLADVLSTLKYGGAVAASGLTGGVALHTTVMPFILRGVALLGIDSVQMPIGPRRALWEKLGGPLKPRHLDDVTHEVDIKDVVGVIDEVRAGRYAGRAVVKVAGGF			Novel
Ac-LysargiNase	0000_XuPing_MC115_R_11_33PER.39318.39318.2.0.dta	39318	1722.96	2	0	RGVALLGIDSVQMPIGP	1722.96	0.002248	12.0522	0.000840318		3	orf|0|-|2156594-2157680|/	292,L,R/	1	target	0	1.55216	SSPVPPSTRKTARNRAILSSFASARQGYGEGHGIVSGIGGTDGDRVEAGLETLEPSALPPGEVTIRVLYSSVNFKDALALTPKGGVVREYPVVPGIDLTGEVVASESPEFAVGDLVLAHGYDIGTGHHGGYAEYARLPADQIVALGALTPREGAAIGTAGFTAAMSVEAITARGITPDDGPVVVTGATGGVGSVGVDLLSALGYHVVASTGKADRADELRALGAAEVIGRLPADPDAKPRPLARAQWAAAVDCVGGATLADVLSTLKYGGAVAASGLTGGVALHTTVMPFILRGVALLGIDSVQMPIGPRRALWEKLGGPLKPRHLDDVTHEVDIKDVVGVIDEVRAGRYAGRAVVKVAGGF			Novel
Ac-LysargiNase	0000_XuPing_MC115_R_11_33PER.39294.39294.2.0.dta	39294	1743.9	2	0	RGVALLGIDSVQMPIGP	1743.89	0.002261	14.5332	0.00273103		3	orf|0|-|2156594-2157680|/	292,L,R/	2	target	0	3.65984	SSPVPPSTRKTARNRAILSSFASARQGYGEGHGIVSGIGGTDGDRVEAGLETLEPSALPPGEVTIRVLYSSVNFKDALALTPKGGVVREYPVVPGIDLTGEVVASESPEFAVGDLVLAHGYDIGTGHHGGYAEYARLPADQIVALGALTPREGAAIGTAGFTAAMSVEAITARGITPDDGPVVVTGATGGVGSVGVDLLSALGYHVVASTGKADRADELRALGAAEVIGRLPADPDAKPRPLARAQWAAAVDCVGGATLADVLSTLKYGGAVAASGLTGGVALHTTVMPFILRGVALLGIDSVQMPIGPRRALWEKLGGPLKPRHLDDVTHEVDIKDVVGVIDEVRAGRYAGRAVVKVAGGF			Novel
Ac-LysargiNase	0000_XuPing_MC115_R_11_33PER.32006.32006.2.0.dta	32006	1759.89	2	0	RGVALLGIDSVQMPIGP	1759.89	0.003569	17.0469	0.00292197	13,Oxidation[M];	3	orf|0|-|2156594-2157680|/	292,L,R/	2	target	0	2.17611	SSPVPPSTRKTARNRAILSSFASARQGYGEGHGIVSGIGGTDGDRVEAGLETLEPSALPPGEVTIRVLYSSVNFKDALALTPKGGVVREYPVVPGIDLTGEVVASESPEFAVGDLVLAHGYDIGTGHHGGYAEYARLPADQIVALGALTPREGAAIGTAGFTAAMSVEAITARGITPDDGPVVVTGATGGVGSVGVDLLSALGYHVVASTGKADRADELRALGAAEVIGRLPADPDAKPRPLARAQWAAAVDCVGGATLADVLSTLKYGGAVAASGLTGGVALHTTVMPFILRGVALLGIDSVQMPIGPRRALWEKLGGPLKPRHLDDVTHEVDIKDVVGVIDEVRAGRYAGRAVVKVAGGF			Novel
Ac-LysargiNase	0000_XuPing_MC115_R_11_33PER.31959.31959.2.0.dta	31959	1759.89	2	0	RGVALLGIDSVQMPIGP	1759.89	0.003787	15.7924	0.00445435	13,Oxidation[M];	3	orf|0|-|2156594-2157680|/	292,L,R/	2	target	0	2.59838	SSPVPPSTRKTARNRAILSSFASARQGYGEGHGIVSGIGGTDGDRVEAGLETLEPSALPPGEVTIRVLYSSVNFKDALALTPKGGVVREYPVVPGIDLTGEVVASESPEFAVGDLVLAHGYDIGTGHHGGYAEYARLPADQIVALGALTPREGAAIGTAGFTAAMSVEAITARGITPDDGPVVVTGATGGVGSVGVDLLSALGYHVVASTGKADRADELRALGAAEVIGRLPADPDAKPRPLARAQWAAAVDCVGGATLADVLSTLKYGGAVAASGLTGGVALHTTVMPFILRGVALLGIDSVQMPIGPRRALWEKLGGPLKPRHLDDVTHEVDIKDVVGVIDEVRAGRYAGRAVVKVAGGF			Novel
Ac-LysargiNase	0000_XuPing_MC115_R_11_33PER.13431.13431.2.0.dta	13431	1448.72	2	0	RHLDDVTHEVDI	1448.71	0.003746	14.1199	0.000340594		3	orf|0|-|2156594-2157680|/	323,P,K/	1	target	0	2.6433	SSPVPPSTRKTARNRAILSSFASARQGYGEGHGIVSGIGGTDGDRVEAGLETLEPSALPPGEVTIRVLYSSVNFKDALALTPKGGVVREYPVVPGIDLTGEVVASESPEFAVGDLVLAHGYDIGTGHHGGYAEYARLPADQIVALGALTPREGAAIGTAGFTAAMSVEAITARGITPDDGPVVVTGATGGVGSVGVDLLSALGYHVVASTGKADRADELRALGAAEVIGRLPADPDAKPRPLARAQWAAAVDCVGGATLADVLSTLKYGGAVAASGLTGGVALHTTVMPFILRGVALLGIDSVQMPIGPRRALWEKLGGPLKPRHLDDVTHEVDIKDVVGVIDEVRAGRYAGRAVVKVAGGF			Novel
Ac-LysargiNase	0000_XuPing_MC115_R_11_33PER.13469.13469.3.0.dta	13469	1448.71	3	0	RHLDDVTHEVDI	1448.71	0.002157	13.5659	0.00195996		3	orf|0|-|2156594-2157680|/	323,P,K/	1	target	0	2.56975	SSPVPPSTRKTARNRAILSSFASARQGYGEGHGIVSGIGGTDGDRVEAGLETLEPSALPPGEVTIRVLYSSVNFKDALALTPKGGVVREYPVVPGIDLTGEVVASESPEFAVGDLVLAHGYDIGTGHHGGYAEYARLPADQIVALGALTPREGAAIGTAGFTAAMSVEAITARGITPDDGPVVVTGATGGVGSVGVDLLSALGYHVVASTGKADRADELRALGAAEVIGRLPADPDAKPRPLARAQWAAAVDCVGGATLADVLSTLKYGGAVAASGLTGGVALHTTVMPFILRGVALLGIDSVQMPIGPRRALWEKLGGPLKPRHLDDVTHEVDIKDVVGVIDEVRAGRYAGRAVVKVAGGF			Novel
Ac-LysargiNase	0000_XuPing_MC115_R_11_33PER.13395.13395.2.0.dta	13395	1467.66	2	0	RHLDDVTHEVDI	1467.66	0.003216	13.6593	0.00456955		3	orf|0|-|2156594-2157680|/	323,P,K/	2	target	0	4.28912	SSPVPPSTRKTARNRAILSSFASARQGYGEGHGIVSGIGGTDGDRVEAGLETLEPSALPPGEVTIRVLYSSVNFKDALALTPKGGVVREYPVVPGIDLTGEVVASESPEFAVGDLVLAHGYDIGTGHHGGYAEYARLPADQIVALGALTPREGAAIGTAGFTAAMSVEAITARGITPDDGPVVVTGATGGVGSVGVDLLSALGYHVVASTGKADRADELRALGAAEVIGRLPADPDAKPRPLARAQWAAAVDCVGGATLADVLSTLKYGGAVAASGLTGGVALHTTVMPFILRGVALLGIDSVQMPIGPRRALWEKLGGPLKPRHLDDVTHEVDIKDVVGVIDEVRAGRYAGRAVVKVAGGF			Novel
Ac-LysargiNase	0000_XuPing_MC115_R_11_33PER.13392.13392.3.0.dta	13392	1467.66	3	0	RHLDDVTHEVDI	1467.66	0.002049	12.2575	0.00515592		3	orf|0|-|2156594-2157680|/	323,P,K/	2	target	0	5.1577	SSPVPPSTRKTARNRAILSSFASARQGYGEGHGIVSGIGGTDGDRVEAGLETLEPSALPPGEVTIRVLYSSVNFKDALALTPKGGVVREYPVVPGIDLTGEVVASESPEFAVGDLVLAHGYDIGTGHHGGYAEYARLPADQIVALGALTPREGAAIGTAGFTAAMSVEAITARGITPDDGPVVVTGATGGVGSVGVDLLSALGYHVVASTGKADRADELRALGAAEVIGRLPADPDAKPRPLARAQWAAAVDCVGGATLADVLSTLKYGGAVAASGLTGGVALHTTVMPFILRGVALLGIDSVQMPIGPRRALWEKLGGPLKPRHLDDVTHEVDIKDVVGVIDEVRAGRYAGRAVVKVAGGF			Novel
Ac-LysargiNase	0000_XuPing_MC115_R_11_33PER.35438.35438.4.0.dta	35438	2502.29	4	0	RHLDDVTHEVDIKDVVGVIDEV	2502.28	0.001699	13.8198	0.00108807		3	orf|0|-|2156594-2157680|/	323,P,R/	1	target	1	1.33926	SSPVPPSTRKTARNRAILSSFASARQGYGEGHGIVSGIGGTDGDRVEAGLETLEPSALPPGEVTIRVLYSSVNFKDALALTPKGGVVREYPVVPGIDLTGEVVASESPEFAVGDLVLAHGYDIGTGHHGGYAEYARLPADQIVALGALTPREGAAIGTAGFTAAMSVEAITARGITPDDGPVVVTGATGGVGSVGVDLLSALGYHVVASTGKADRADELRALGAAEVIGRLPADPDAKPRPLARAQWAAAVDCVGGATLADVLSTLKYGGAVAASGLTGGVALHTTVMPFILRGVALLGIDSVQMPIGPRRALWEKLGGPLKPRHLDDVTHEVDIKDVVGVIDEVRAGRYAGRAVVKVAGGF			Novel
Ac-LysargiNase	0000_XuPing_MC115_R_11_33PER.35511.35511.3.2.dta	35511	2502.29	3	0	RHLDDVTHEVDIKDVVGVIDEV	2502.28	0.007534	10.6683	0.00969531		3	orf|0|-|2156594-2157680|/	323,P,R/	1	target	1	4.91256	SSPVPPSTRKTARNRAILSSFASARQGYGEGHGIVSGIGGTDGDRVEAGLETLEPSALPPGEVTIRVLYSSVNFKDALALTPKGGVVREYPVVPGIDLTGEVVASESPEFAVGDLVLAHGYDIGTGHHGGYAEYARLPADQIVALGALTPREGAAIGTAGFTAAMSVEAITARGITPDDGPVVVTGATGGVGSVGVDLLSALGYHVVASTGKADRADELRALGAAEVIGRLPADPDAKPRPLARAQWAAAVDCVGGATLADVLSTLKYGGAVAASGLTGGVALHTTVMPFILRGVALLGIDSVQMPIGPRRALWEKLGGPLKPRHLDDVTHEVDIKDVVGVIDEVRAGRYAGRAVVKVAGGF			Novel
Ac-LysargiNase	0000_XuPing_MC115_R_11_33PER.35473.35473.3.3.dta	35473	2532.2	3	0	RHLDDVTHEVDIKDVVGVIDEV	2532.19	0.002873	12.5226	0.00900535		3	orf|0|-|2156594-2157680|/	323,P,R/	2	target	1	1.3616	SSPVPPSTRKTARNRAILSSFASARQGYGEGHGIVSGIGGTDGDRVEAGLETLEPSALPPGEVTIRVLYSSVNFKDALALTPKGGVVREYPVVPGIDLTGEVVASESPEFAVGDLVLAHGYDIGTGHHGGYAEYARLPADQIVALGALTPREGAAIGTAGFTAAMSVEAITARGITPDDGPVVVTGATGGVGSVGVDLLSALGYHVVASTGKADRADELRALGAAEVIGRLPADPDAKPRPLARAQWAAAVDCVGGATLADVLSTLKYGGAVAASGLTGGVALHTTVMPFILRGVALLGIDSVQMPIGPRRALWEKLGGPLKPRHLDDVTHEVDIKDVVGVIDEVRAGRYAGRAVVKVAGGF			Novel
Ac-LysargiNase	0000_XuPing_MC115_R_11_33PER.6449.6449.2.0.dta	6449	854.437	2	0	RLPADPDA	854.437	0.000229	7.76767	0.0188356		3	orf|0|-|2156594-2157680|/	229,G,K/	1	target	0	3.24062	SSPVPPSTRKTARNRAILSSFASARQGYGEGHGIVSGIGGTDGDRVEAGLETLEPSALPPGEVTIRVLYSSVNFKDALALTPKGGVVREYPVVPGIDLTGEVVASESPEFAVGDLVLAHGYDIGTGHHGGYAEYARLPADQIVALGALTPREGAAIGTAGFTAAMSVEAITARGITPDDGPVVVTGATGGVGSVGVDLLSALGYHVVASTGKADRADELRALGAAEVIGRLPADPDAKPRPLARAQWAAAVDCVGGATLADVLSTLKYGGAVAASGLTGGVALHTTVMPFILRGVALLGIDSVQMPIGPRRALWEKLGGPLKPRHLDDVTHEVDIKDVVGVIDEVRAGRYAGRAVVKVAGGF			Novel
Ac-LysargiNase	0000_XuPing_MC115_R_11_33PER.6419.6419.2.0.dta	6419	854.437	2	0.004033	RLPADPDA	854.437	0.000296	5.74068	0.238745		3	orf|0|-|2156594-2157680|/	229,G,K/	1	target	0	0.468326	SSPVPPSTRKTARNRAILSSFASARQGYGEGHGIVSGIGGTDGDRVEAGLETLEPSALPPGEVTIRVLYSSVNFKDALALTPKGGVVREYPVVPGIDLTGEVVASESPEFAVGDLVLAHGYDIGTGHHGGYAEYARLPADQIVALGALTPREGAAIGTAGFTAAMSVEAITARGITPDDGPVVVTGATGGVGSVGVDLLSALGYHVVASTGKADRADELRALGAAEVIGRLPADPDAKPRPLARAQWAAAVDCVGGATLADVLSTLKYGGAVAASGLTGGVALHTTVMPFILRGVALLGIDSVQMPIGPRRALWEKLGGPLKPRHLDDVTHEVDIKDVVGVIDEVRAGRYAGRAVVKVAGGF			Novel
Ac-LysargiNase	0000_XuPing_MC115_R_11_33PER.6495.6495.2.0.dta	6495	865.404	2	0	RLPADPDA	865.404	0.000156	6.79828	0.0973432		3	orf|0|-|2156594-2157680|/	229,G,K/	2	target	0	2.80375	SSPVPPSTRKTARNRAILSSFASARQGYGEGHGIVSGIGGTDGDRVEAGLETLEPSALPPGEVTIRVLYSSVNFKDALALTPKGGVVREYPVVPGIDLTGEVVASESPEFAVGDLVLAHGYDIGTGHHGGYAEYARLPADQIVALGALTPREGAAIGTAGFTAAMSVEAITARGITPDDGPVVVTGATGGVGSVGVDLLSALGYHVVASTGKADRADELRALGAAEVIGRLPADPDAKPRPLARAQWAAAVDCVGGATLADVLSTLKYGGAVAASGLTGGVALHTTVMPFILRGVALLGIDSVQMPIGPRRALWEKLGGPLKPRHLDDVTHEVDIKDVVGVIDEVRAGRYAGRAVVKVAGGF			Novel
Ac-LysargiNase	0000_XuPing_MC115_R_11_33PER.35608.35608.2.0.dta	35608	1534.9	2	0	RLPADQIVALGALTP	1534.9	0.002159	13.2752	0.000263275		3	orf|0|-|2156594-2157680|/	135,A,R/	1	target	0	0.843807	SSPVPPSTRKTARNRAILSSFASARQGYGEGHGIVSGIGGTDGDRVEAGLETLEPSALPPGEVTIRVLYSSVNFKDALALTPKGGVVREYPVVPGIDLTGEVVASESPEFAVGDLVLAHGYDIGTGHHGGYAEYARLPADQIVALGALTPREGAAIGTAGFTAAMSVEAITARGITPDDGPVVVTGATGGVGSVGVDLLSALGYHVVASTGKADRADELRALGAAEVIGRLPADPDAKPRPLARAQWAAAVDCVGGATLADVLSTLKYGGAVAASGLTGGVALHTTVMPFILRGVALLGIDSVQMPIGPRRALWEKLGGPLKPRHLDDVTHEVDIKDVVGVIDEVRAGRYAGRAVVKVAGGF			Novel
Ac-LysargiNase	0000_XuPing_MC115_R_11_33PER.35226.35226.2.0.dta	35226	1534.9	2	0	RLPADQIVALGALTP	1534.9	0.002057	12.1693	0.000797644		3	orf|0|-|2156594-2157680|/	135,A,R/	1	target	0	1.36455	SSPVPPSTRKTARNRAILSSFASARQGYGEGHGIVSGIGGTDGDRVEAGLETLEPSALPPGEVTIRVLYSSVNFKDALALTPKGGVVREYPVVPGIDLTGEVVASESPEFAVGDLVLAHGYDIGTGHHGGYAEYARLPADQIVALGALTPREGAAIGTAGFTAAMSVEAITARGITPDDGPVVVTGATGGVGSVGVDLLSALGYHVVASTGKADRADELRALGAAEVIGRLPADPDAKPRPLARAQWAAAVDCVGGATLADVLSTLKYGGAVAASGLTGGVALHTTVMPFILRGVALLGIDSVQMPIGPRRALWEKLGGPLKPRHLDDVTHEVDIKDVVGVIDEVRAGRYAGRAVVKVAGGF			Novel
Ac-LysargiNase	0000_XuPing_MC115_R_11_33PER.35756.35756.2.1.dta	35756	1534.9	2	0	RLPADQIVALGALTP	1534.9	0.002006	9.6356	0.0027895		3	orf|0|-|2156594-2157680|/	135,A,R/	1	target	0	1.48703	SSPVPPSTRKTARNRAILSSFASARQGYGEGHGIVSGIGGTDGDRVEAGLETLEPSALPPGEVTIRVLYSSVNFKDALALTPKGGVVREYPVVPGIDLTGEVVASESPEFAVGDLVLAHGYDIGTGHHGGYAEYARLPADQIVALGALTPREGAAIGTAGFTAAMSVEAITARGITPDDGPVVVTGATGGVGSVGVDLLSALGYHVVASTGKADRADELRALGAAEVIGRLPADPDAKPRPLARAQWAAAVDCVGGATLADVLSTLKYGGAVAASGLTGGVALHTTVMPFILRGVALLGIDSVQMPIGPRRALWEKLGGPLKPRHLDDVTHEVDIKDVVGVIDEVRAGRYAGRAVVKVAGGF			Novel
Ac-LysargiNase	0000_XuPing_MC115_R_11_33PER.35265.35265.2.0.dta	35265	1553.84	2	0	RLPADQIVALGALTP	1553.84	0.002484	13.7074	0.0054754		3	orf|0|-|2156594-2157680|/	135,A,R/	2	target	0	3.34603	SSPVPPSTRKTARNRAILSSFASARQGYGEGHGIVSGIGGTDGDRVEAGLETLEPSALPPGEVTIRVLYSSVNFKDALALTPKGGVVREYPVVPGIDLTGEVVASESPEFAVGDLVLAHGYDIGTGHHGGYAEYARLPADQIVALGALTPREGAAIGTAGFTAAMSVEAITARGITPDDGPVVVTGATGGVGSVGVDLLSALGYHVVASTGKADRADELRALGAAEVIGRLPADPDAKPRPLARAQWAAAVDCVGGATLADVLSTLKYGGAVAASGLTGGVALHTTVMPFILRGVALLGIDSVQMPIGPRRALWEKLGGPLKPRHLDDVTHEVDIKDVVGVIDEVRAGRYAGRAVVKVAGGF			Novel
Ac-LysargiNase	0000_XuPing_MC115_R_11_33PER.35666.35666.2.0.dta	35666	1553.84	2	0	RLPADQIVALGALTP	1553.84	0.002557	13.5073	0.00669106		3	orf|0|-|2156594-2157680|/	135,A,R/	2	target	0	2.77252	SSPVPPSTRKTARNRAILSSFASARQGYGEGHGIVSGIGGTDGDRVEAGLETLEPSALPPGEVTIRVLYSSVNFKDALALTPKGGVVREYPVVPGIDLTGEVVASESPEFAVGDLVLAHGYDIGTGHHGGYAEYARLPADQIVALGALTPREGAAIGTAGFTAAMSVEAITARGITPDDGPVVVTGATGGVGSVGVDLLSALGYHVVASTGKADRADELRALGAAEVIGRLPADPDAKPRPLARAQWAAAVDCVGGATLADVLSTLKYGGAVAASGLTGGVALHTTVMPFILRGVALLGIDSVQMPIGPRRALWEKLGGPLKPRHLDDVTHEVDIKDVVGVIDEVRAGRYAGRAVVKVAGGF			Novel
Ac-LysargiNase	0000_XuPing_MC115_R_11_33PER.35796.35796.2.0.dta	35796	1553.84	2	0	RLPADQIVALGALTP	1553.84	0.001885	11.3516	0.00995801		3	orf|0|-|2156594-2157680|/	135,A,R/	2	target	0	1.02599	SSPVPPSTRKTARNRAILSSFASARQGYGEGHGIVSGIGGTDGDRVEAGLETLEPSALPPGEVTIRVLYSSVNFKDALALTPKGGVVREYPVVPGIDLTGEVVASESPEFAVGDLVLAHGYDIGTGHHGGYAEYARLPADQIVALGALTPREGAAIGTAGFTAAMSVEAITARGITPDDGPVVVTGATGGVGSVGVDLLSALGYHVVASTGKADRADELRALGAAEVIGRLPADPDAKPRPLARAQWAAAVDCVGGATLADVLSTLKYGGAVAASGLTGGVALHTTVMPFILRGVALLGIDSVQMPIGPRRALWEKLGGPLKPRHLDDVTHEVDIKDVVGVIDEVRAGRYAGRAVVKVAGGF			Novel
Ac-LysargiNase	0000_XuPing_MC115_R_11_33PER.34533.34533.3.0.dta	34533	2178.17	3	0	RVEAGLETLEPSALPPGEVTI	2178.17	0.003317	12.1084	0.00404992		3	orf|0|-|2156594-2157680|/	44,D,R/	1	target	0	2.37915	SSPVPPSTRKTARNRAILSSFASARQGYGEGHGIVSGIGGTDGDRVEAGLETLEPSALPPGEVTIRVLYSSVNFKDALALTPKGGVVREYPVVPGIDLTGEVVASESPEFAVGDLVLAHGYDIGTGHHGGYAEYARLPADQIVALGALTPREGAAIGTAGFTAAMSVEAITARGITPDDGPVVVTGATGGVGSVGVDLLSALGYHVVASTGKADRADELRALGAAEVIGRLPADPDAKPRPLARAQWAAAVDCVGGATLADVLSTLKYGGAVAASGLTGGVALHTTVMPFILRGVALLGIDSVQMPIGPRRALWEKLGGPLKPRHLDDVTHEVDIKDVVGVIDEVRAGRYAGRAVVKVAGGF			Novel
Ac-LysargiNase	0000_XuPing_MC115_R_11_33PER.34139.34139.3.0.dta	34139	2178.17	3	0	RVEAGLETLEPSALPPGEVTI	2178.17	0.00403	11.7783	0.00547839		3	orf|0|-|2156594-2157680|/	44,D,R/	1	target	0	2.71534	SSPVPPSTRKTARNRAILSSFASARQGYGEGHGIVSGIGGTDGDRVEAGLETLEPSALPPGEVTIRVLYSSVNFKDALALTPKGGVVREYPVVPGIDLTGEVVASESPEFAVGDLVLAHGYDIGTGHHGGYAEYARLPADQIVALGALTPREGAAIGTAGFTAAMSVEAITARGITPDDGPVVVTGATGGVGSVGVDLLSALGYHVVASTGKADRADELRALGAAEVIGRLPADPDAKPRPLARAQWAAAVDCVGGATLADVLSTLKYGGAVAASGLTGGVALHTTVMPFILRGVALLGIDSVQMPIGPRRALWEKLGGPLKPRHLDDVTHEVDIKDVVGVIDEVRAGRYAGRAVVKVAGGF			Novel
Ac-LysargiNase	0000_XuPing_MC115_R_11_33PER.34490.34490.2.0.dta	34490	2178.17	2	0	RVEAGLETLEPSALPPGEVTI	2178.17	0.003823	8.85788	0.015567		3	orf|0|-|2156594-2157680|/	44,D,R/	1	target	0	1.86274	SSPVPPSTRKTARNRAILSSFASARQGYGEGHGIVSGIGGTDGDRVEAGLETLEPSALPPGEVTIRVLYSSVNFKDALALTPKGGVVREYPVVPGIDLTGEVVASESPEFAVGDLVLAHGYDIGTGHHGGYAEYARLPADQIVALGALTPREGAAIGTAGFTAAMSVEAITARGITPDDGPVVVTGATGGVGSVGVDLLSALGYHVVASTGKADRADELRALGAAEVIGRLPADPDAKPRPLARAQWAAAVDCVGGATLADVLSTLKYGGAVAASGLTGGVALHTTVMPFILRGVALLGIDSVQMPIGPRRALWEKLGGPLKPRHLDDVTHEVDIKDVVGVIDEVRAGRYAGRAVVKVAGGF			Novel
Ac-LysargiNase	0000_XuPing_MC115_R_11_33PER.34098.34098.2.0.dta	34098	2178.17	2	0	RVEAGLETLEPSALPPGEVTI	2178.17	0.003079	7.89783	0.0274833		3	orf|0|-|2156594-2157680|/	44,D,R/	1	target	0	-0.501791	SSPVPPSTRKTARNRAILSSFASARQGYGEGHGIVSGIGGTDGDRVEAGLETLEPSALPPGEVTIRVLYSSVNFKDALALTPKGGVVREYPVVPGIDLTGEVVASESPEFAVGDLVLAHGYDIGTGHHGGYAEYARLPADQIVALGALTPREGAAIGTAGFTAAMSVEAITARGITPDDGPVVVTGATGGVGSVGVDLLSALGYHVVASTGKADRADELRALGAAEVIGRLPADPDAKPRPLARAQWAAAVDCVGGATLADVLSTLKYGGAVAASGLTGGVALHTTVMPFILRGVALLGIDSVQMPIGPRRALWEKLGGPLKPRHLDDVTHEVDIKDVVGVIDEVRAGRYAGRAVVKVAGGF			Novel
Ac-LysargiNase	0000_XuPing_MC115_R_11_33PER.35035.35035.2.0.dta	35035	2178.17	2	0	RVEAGLETLEPSALPPGEVTI	2178.17	0.001594	6.91274	0.0362546		3	orf|0|-|2156594-2157680|/	44,D,R/	1	target	0	1.44031	SSPVPPSTRKTARNRAILSSFASARQGYGEGHGIVSGIGGTDGDRVEAGLETLEPSALPPGEVTIRVLYSSVNFKDALALTPKGGVVREYPVVPGIDLTGEVVASESPEFAVGDLVLAHGYDIGTGHHGGYAEYARLPADQIVALGALTPREGAAIGTAGFTAAMSVEAITARGITPDDGPVVVTGATGGVGSVGVDLLSALGYHVVASTGKADRADELRALGAAEVIGRLPADPDAKPRPLARAQWAAAVDCVGGATLADVLSTLKYGGAVAASGLTGGVALHTTVMPFILRGVALLGIDSVQMPIGPRRALWEKLGGPLKPRHLDDVTHEVDIKDVVGVIDEVRAGRYAGRAVVKVAGGF			Novel
Ac-LysargiNase	0000_XuPing_MC115_R_11_33PER.34334.34334.3.0.dta	34334	2178.17	3	7.8968e-05	RVEAGLETLEPSALPPGEVTI	2178.17	0.003509	6.76413	0.0659065		3	orf|0|-|2156594-2157680|/	44,D,R/	1	target	0	1.8122	SSPVPPSTRKTARNRAILSSFASARQGYGEGHGIVSGIGGTDGDRVEAGLETLEPSALPPGEVTIRVLYSSVNFKDALALTPKGGVVREYPVVPGIDLTGEVVASESPEFAVGDLVLAHGYDIGTGHHGGYAEYARLPADQIVALGALTPREGAAIGTAGFTAAMSVEAITARGITPDDGPVVVTGATGGVGSVGVDLLSALGYHVVASTGKADRADELRALGAAEVIGRLPADPDAKPRPLARAQWAAAVDCVGGATLADVLSTLKYGGAVAASGLTGGVALHTTVMPFILRGVALLGIDSVQMPIGPRRALWEKLGGPLKPRHLDDVTHEVDIKDVVGVIDEVRAGRYAGRAVVKVAGGF			Novel
Ac-LysargiNase	0000_XuPing_MC115_R_11_33PER.35184.35184.3.2.dta	35184	2178.17	3	0.00040068	RVEAGLETLEPSALPPGEVTI	2178.17	0.000938	6.56287	0.0714279		3	orf|0|-|2156594-2157680|/	44,D,R/	1	target	0	3.24844	SSPVPPSTRKTARNRAILSSFASARQGYGEGHGIVSGIGGTDGDRVEAGLETLEPSALPPGEVTIRVLYSSVNFKDALALTPKGGVVREYPVVPGIDLTGEVVASESPEFAVGDLVLAHGYDIGTGHHGGYAEYARLPADQIVALGALTPREGAAIGTAGFTAAMSVEAITARGITPDDGPVVVTGATGGVGSVGVDLLSALGYHVVASTGKADRADELRALGAAEVIGRLPADPDAKPRPLARAQWAAAVDCVGGATLADVLSTLKYGGAVAASGLTGGVALHTTVMPFILRGVALLGIDSVQMPIGPRRALWEKLGGPLKPRHLDDVTHEVDIKDVVGVIDEVRAGRYAGRAVVKVAGGF			Novel
Ac-LysargiNase	0000_XuPing_MC115_R_11_33PER.34156.34156.2.0.dta	34156	2178.17	2	0.0054152	RVEAGLETLEPSALPPGEVTI	2178.17	0.003379	5.71018	0.268599		3	orf|0|-|2156594-2157680|/	44,D,R/	1	target	0	0.450257	SSPVPPSTRKTARNRAILSSFASARQGYGEGHGIVSGIGGTDGDRVEAGLETLEPSALPPGEVTIRVLYSSVNFKDALALTPKGGVVREYPVVPGIDLTGEVVASESPEFAVGDLVLAHGYDIGTGHHGGYAEYARLPADQIVALGALTPREGAAIGTAGFTAAMSVEAITARGITPDDGPVVVTGATGGVGSVGVDLLSALGYHVVASTGKADRADELRALGAAEVIGRLPADPDAKPRPLARAQWAAAVDCVGGATLADVLSTLKYGGAVAASGLTGGVALHTTVMPFILRGVALLGIDSVQMPIGPRRALWEKLGGPLKPRHLDDVTHEVDIKDVVGVIDEVRAGRYAGRAVVKVAGGF			Novel
Ac-LysargiNase	0000_XuPing_MC115_R_11_33PER.34235.34235.3.2.dta	34235	2202.1	3	0	RVEAGLETLEPSALPPGEVTI	2202.09	0.00321	12.9427	0.0217984		3	orf|0|-|2156594-2157680|/	44,D,R/	2	target	0	0.647963	SSPVPPSTRKTARNRAILSSFASARQGYGEGHGIVSGIGGTDGDRVEAGLETLEPSALPPGEVTIRVLYSSVNFKDALALTPKGGVVREYPVVPGIDLTGEVVASESPEFAVGDLVLAHGYDIGTGHHGGYAEYARLPADQIVALGALTPREGAAIGTAGFTAAMSVEAITARGITPDDGPVVVTGATGGVGSVGVDLLSALGYHVVASTGKADRADELRALGAAEVIGRLPADPDAKPRPLARAQWAAAVDCVGGATLADVLSTLKYGGAVAASGLTGGVALHTTVMPFILRGVALLGIDSVQMPIGPRRALWEKLGGPLKPRHLDDVTHEVDIKDVVGVIDEVRAGRYAGRAVVKVAGGF			Novel
Ac-LysargiNase	0000_XuPing_MC115_R_11_33PER.34346.34346.3.0.dta	34346	2202.1	3	0	RVEAGLETLEPSALPPGEVTI	2202.09	0.003558	13.3246	0.0232917		3	orf|0|-|2156594-2157680|/	44,D,R/	2	target	0	3.21017	SSPVPPSTRKTARNRAILSSFASARQGYGEGHGIVSGIGGTDGDRVEAGLETLEPSALPPGEVTIRVLYSSVNFKDALALTPKGGVVREYPVVPGIDLTGEVVASESPEFAVGDLVLAHGYDIGTGHHGGYAEYARLPADQIVALGALTPREGAAIGTAGFTAAMSVEAITARGITPDDGPVVVTGATGGVGSVGVDLLSALGYHVVASTGKADRADELRALGAAEVIGRLPADPDAKPRPLARAQWAAAVDCVGGATLADVLSTLKYGGAVAASGLTGGVALHTTVMPFILRGVALLGIDSVQMPIGPRRALWEKLGGPLKPRHLDDVTHEVDIKDVVGVIDEVRAGRYAGRAVVKVAGGF			Novel
Ac-LysargiNase	0000_XuPing_MC115_R_11_33PER.34852.34852.2.2.dta	34852	2202.09	2	0	RVEAGLETLEPSALPPGEVTI	2202.09	-7.6e-05	9.3738	0.032986		3	orf|0|-|2156594-2157680|/	44,D,R/	2	target	0	-0.182792	SSPVPPSTRKTARNRAILSSFASARQGYGEGHGIVSGIGGTDGDRVEAGLETLEPSALPPGEVTIRVLYSSVNFKDALALTPKGGVVREYPVVPGIDLTGEVVASESPEFAVGDLVLAHGYDIGTGHHGGYAEYARLPADQIVALGALTPREGAAIGTAGFTAAMSVEAITARGITPDDGPVVVTGATGGVGSVGVDLLSALGYHVVASTGKADRADELRALGAAEVIGRLPADPDAKPRPLARAQWAAAVDCVGGATLADVLSTLKYGGAVAASGLTGGVALHTTVMPFILRGVALLGIDSVQMPIGPRRALWEKLGGPLKPRHLDDVTHEVDIKDVVGVIDEVRAGRYAGRAVVKVAGGF			Novel
Ac-LysargiNase	0000_XuPing_MC115_R_11_33PER.34461.34461.2.0.dta	34461	2202.1	2	0	RVEAGLETLEPSALPPGEVTI	2202.09	0.004475	9.85235	0.050279		3	orf|0|-|2156594-2157680|/	44,D,R/	2	target	0	2.0656	SSPVPPSTRKTARNRAILSSFASARQGYGEGHGIVSGIGGTDGDRVEAGLETLEPSALPPGEVTIRVLYSSVNFKDALALTPKGGVVREYPVVPGIDLTGEVVASESPEFAVGDLVLAHGYDIGTGHHGGYAEYARLPADQIVALGALTPREGAAIGTAGFTAAMSVEAITARGITPDDGPVVVTGATGGVGSVGVDLLSALGYHVVASTGKADRADELRALGAAEVIGRLPADPDAKPRPLARAQWAAAVDCVGGATLADVLSTLKYGGAVAASGLTGGVALHTTVMPFILRGVALLGIDSVQMPIGPRRALWEKLGGPLKPRHLDDVTHEVDIKDVVGVIDEVRAGRYAGRAVVKVAGGF			Novel
Ac-LysargiNase	0000_XuPing_MC115_R_11_33PER.34081.34081.2.0.dta	34081	2202.1	2	0	RVEAGLETLEPSALPPGEVTI	2202.09	0.003689	8.80906	0.0549211		3	orf|0|-|2156594-2157680|/	44,D,R/	2	target	0	-0.22032	SSPVPPSTRKTARNRAILSSFASARQGYGEGHGIVSGIGGTDGDRVEAGLETLEPSALPPGEVTIRVLYSSVNFKDALALTPKGGVVREYPVVPGIDLTGEVVASESPEFAVGDLVLAHGYDIGTGHHGGYAEYARLPADQIVALGALTPREGAAIGTAGFTAAMSVEAITARGITPDDGPVVVTGATGGVGSVGVDLLSALGYHVVASTGKADRADELRALGAAEVIGRLPADPDAKPRPLARAQWAAAVDCVGGATLADVLSTLKYGGAVAASGLTGGVALHTTVMPFILRGVALLGIDSVQMPIGPRRALWEKLGGPLKPRHLDDVTHEVDIKDVVGVIDEVRAGRYAGRAVVKVAGGF			Novel
Ac-LysargiNase	0000_XuPing_MC115_R_11_33PER.22492.22492.2.0.dta	22492	1084.58	2	0	RVLYSSVNF	1084.58	0.001003	8.97728	0.00573954		3	orf|0|-|2156594-2157680|/	65,I,K/	1	target	0	1.31425	SSPVPPSTRKTARNRAILSSFASARQGYGEGHGIVSGIGGTDGDRVEAGLETLEPSALPPGEVTIRVLYSSVNFKDALALTPKGGVVREYPVVPGIDLTGEVVASESPEFAVGDLVLAHGYDIGTGHHGGYAEYARLPADQIVALGALTPREGAAIGTAGFTAAMSVEAITARGITPDDGPVVVTGATGGVGSVGVDLLSALGYHVVASTGKADRADELRALGAAEVIGRLPADPDAKPRPLARAQWAAAVDCVGGATLADVLSTLKYGGAVAASGLTGGVALHTTVMPFILRGVALLGIDSVQMPIGPRRALWEKLGGPLKPRHLDDVTHEVDIKDVVGVIDEVRAGRYAGRAVVKVAGGF			Novel
Ac-LysargiNase	0000_XuPing_MC115_R_11_33PER.22476.22476.2.0.dta	22476	1097.54	2	0	RVLYSSVNF	1097.54	0.000911	9.42506	0.0439743		3	orf|0|-|2156594-2157680|/	65,I,K/	2	target	0	0.891574	SSPVPPSTRKTARNRAILSSFASARQGYGEGHGIVSGIGGTDGDRVEAGLETLEPSALPPGEVTIRVLYSSVNFKDALALTPKGGVVREYPVVPGIDLTGEVVASESPEFAVGDLVLAHGYDIGTGHHGGYAEYARLPADQIVALGALTPREGAAIGTAGFTAAMSVEAITARGITPDDGPVVVTGATGGVGSVGVDLLSALGYHVVASTGKADRADELRALGAAEVIGRLPADPDAKPRPLARAQWAAAVDCVGGATLADVLSTLKYGGAVAASGLTGGVALHTTVMPFILRGVALLGIDSVQMPIGPRRALWEKLGGPLKPRHLDDVTHEVDIKDVVGVIDEVRAGRYAGRAVVKVAGGF			Novel
Ac-Trypsin	0000_XuPing_MC115_T_11_20PER.32042.32042.3.0.dta	32042	2722.39	3	0	TDGDRVEAGLETLEPSALPPGEVTIR	2722.39	0.001355	12.5857	0.0158065		1	orf|0|-|2156594-2157680|/	40,G,V/	1	target	1	1.39005	SSPVPPSTRKTARNRAILSSFASARQGYGEGHGIVSGIGGTDGDRVEAGLETLEPSALPPGEVTIRVLYSSVNFKDALALTPKGGVVREYPVVPGIDLTGEVVASESPEFAVGDLVLAHGYDIGTGHHGGYAEYARLPADQIVALGALTPREGAAIGTAGFTAAMSVEAITARGITPDDGPVVVTGATGGVGSVGVDLLSALGYHVVASTGKADRADELRALGAAEVIGRLPADPDAKPRPLARAQWAAAVDCVGGATLADVLSTLKYGGAVAASGLTGGVALHTTVMPFILRGVALLGIDSVQMPIGPRRALWEKLGGPLKPRHLDDVTHEVDIKDVVGVIDEVRAGRYAGRAVVKVAGGF			Novel
Ac-Trypsin	0000_XuPing_MC115_T_11_20PER.32409.32409.3.0.dta	32409	2722.39	3	0	TDGDRVEAGLETLEPSALPPGEVTIR	2722.39	0.001142	12.0127	0.0199671		1	orf|0|-|2156594-2157680|/	40,G,V/	1	target	1	0.088044	SSPVPPSTRKTARNRAILSSFASARQGYGEGHGIVSGIGGTDGDRVEAGLETLEPSALPPGEVTIRVLYSSVNFKDALALTPKGGVVREYPVVPGIDLTGEVVASESPEFAVGDLVLAHGYDIGTGHHGGYAEYARLPADQIVALGALTPREGAAIGTAGFTAAMSVEAITARGITPDDGPVVVTGATGGVGSVGVDLLSALGYHVVASTGKADRADELRALGAAEVIGRLPADPDAKPRPLARAQWAAAVDCVGGATLADVLSTLKYGGAVAASGLTGGVALHTTVMPFILRGVALLGIDSVQMPIGPRRALWEKLGGPLKPRHLDDVTHEVDIKDVVGVIDEVRAGRYAGRAVVKVAGGF			Novel
Ac-Trypsin	0000_XuPing_MC115_T_11_20PER.31672.31672.3.0.dta	31672	2722.39	3	0.0010868	TDGDRVEAGLETLEPSALPPGEVTIR	2722.39	0.00071	10.0549	0.132581		1	orf|0|-|2156594-2157680|/	40,G,V/	1	target	1	2.7945	SSPVPPSTRKTARNRAILSSFASARQGYGEGHGIVSGIGGTDGDRVEAGLETLEPSALPPGEVTIRVLYSSVNFKDALALTPKGGVVREYPVVPGIDLTGEVVASESPEFAVGDLVLAHGYDIGTGHHGGYAEYARLPADQIVALGALTPREGAAIGTAGFTAAMSVEAITARGITPDDGPVVVTGATGGVGSVGVDLLSALGYHVVASTGKADRADELRALGAAEVIGRLPADPDAKPRPLARAQWAAAVDCVGGATLADVLSTLKYGGAVAASGLTGGVALHTTVMPFILRGVALLGIDSVQMPIGPRRALWEKLGGPLKPRHLDDVTHEVDIKDVVGVIDEVRAGRYAGRAVVKVAGGF			Novel
Ac-Trypsin	0000_XuPing_MC115_T_11_20PER.31985.31985.3.0.dta	31985	2754.3	3	0	TDGDRVEAGLETLEPSALPPGEVTIR	2754.29	0.000886	14.8057	0.00715218		1	orf|0|-|2156594-2157680|/	40,G,V/	2	target	1	2.73955	SSPVPPSTRKTARNRAILSSFASARQGYGEGHGIVSGIGGTDGDRVEAGLETLEPSALPPGEVTIRVLYSSVNFKDALALTPKGGVVREYPVVPGIDLTGEVVASESPEFAVGDLVLAHGYDIGTGHHGGYAEYARLPADQIVALGALTPREGAAIGTAGFTAAMSVEAITARGITPDDGPVVVTGATGGVGSVGVDLLSALGYHVVASTGKADRADELRALGAAEVIGRLPADPDAKPRPLARAQWAAAVDCVGGATLADVLSTLKYGGAVAASGLTGGVALHTTVMPFILRGVALLGIDSVQMPIGPRRALWEKLGGPLKPRHLDDVTHEVDIKDVVGVIDEVRAGRYAGRAVVKVAGGF			Novel
Ac-Trypsin	0000_XuPing_MC115_T_11_20PER.32043.32043.3.1.dta	32043	2754.3	3	0	TDGDRVEAGLETLEPSALPPGEVTIR	2754.29	0.001638	13.2148	0.0257025		1	orf|0|-|2156594-2157680|/	40,G,V/	2	target	1	0.714174	SSPVPPSTRKTARNRAILSSFASARQGYGEGHGIVSGIGGTDGDRVEAGLETLEPSALPPGEVTIRVLYSSVNFKDALALTPKGGVVREYPVVPGIDLTGEVVASESPEFAVGDLVLAHGYDIGTGHHGGYAEYARLPADQIVALGALTPREGAAIGTAGFTAAMSVEAITARGITPDDGPVVVTGATGGVGSVGVDLLSALGYHVVASTGKADRADELRALGAAEVIGRLPADPDAKPRPLARAQWAAAVDCVGGATLADVLSTLKYGGAVAASGLTGGVALHTTVMPFILRGVALLGIDSVQMPIGPRRALWEKLGGPLKPRHLDDVTHEVDIKDVVGVIDEVRAGRYAGRAVVKVAGGF			Novel
Ac-Trypsin	0000_XuPing_MC115_T_11_20PER.32221.32221.3.1.dta	32221	2754.3	3	5.7118e-05	TDGDRVEAGLETLEPSALPPGEVTIR	2754.29	0.001489	13.0133	0.046969		1	orf|0|-|2156594-2157680|/	40,G,V/	2	target	1	1.62128	SSPVPPSTRKTARNRAILSSFASARQGYGEGHGIVSGIGGTDGDRVEAGLETLEPSALPPGEVTIRVLYSSVNFKDALALTPKGGVVREYPVVPGIDLTGEVVASESPEFAVGDLVLAHGYDIGTGHHGGYAEYARLPADQIVALGALTPREGAAIGTAGFTAAMSVEAITARGITPDDGPVVVTGATGGVGSVGVDLLSALGYHVVASTGKADRADELRALGAAEVIGRLPADPDAKPRPLARAQWAAAVDCVGGATLADVLSTLKYGGAVAASGLTGGVALHTTVMPFILRGVALLGIDSVQMPIGPRRALWEKLGGPLKPRHLDDVTHEVDIKDVVGVIDEVRAGRYAGRAVVKVAGGF			Novel
Ac-Trypsin	0000_XuPing_MC115_T_11_20PER.20159.20159.2.0.dta	20159	1056.57	2	0	VLYSSVNFK	1056.57	0.000576	7.77094	0.00991286		3	orf|0|-|2156594-2157680|/	66,R,D/	1	target	0	3.31457	SSPVPPSTRKTARNRAILSSFASARQGYGEGHGIVSGIGGTDGDRVEAGLETLEPSALPPGEVTIRVLYSSVNFKDALALTPKGGVVREYPVVPGIDLTGEVVASESPEFAVGDLVLAHGYDIGTGHHGGYAEYARLPADQIVALGALTPREGAAIGTAGFTAAMSVEAITARGITPDDGPVVVTGATGGVGSVGVDLLSALGYHVVASTGKADRADELRALGAAEVIGRLPADPDAKPRPLARAQWAAAVDCVGGATLADVLSTLKYGGAVAASGLTGGVALHTTVMPFILRGVALLGIDSVQMPIGPRRALWEKLGGPLKPRHLDDVTHEVDIKDVVGVIDEVRAGRYAGRAVVKVAGGF			Novel
Ac-Trypsin	0000_XuPing_MC115_T_11_20PER.20168.20168.2.0.dta	20168	1067.54	2	0	VLYSSVNFK	1067.54	0.000464	8.03676	0.00879045		3	orf|0|-|2156594-2157680|/	66,R,D/	2	target	0	2.96778	SSPVPPSTRKTARNRAILSSFASARQGYGEGHGIVSGIGGTDGDRVEAGLETLEPSALPPGEVTIRVLYSSVNFKDALALTPKGGVVREYPVVPGIDLTGEVVASESPEFAVGDLVLAHGYDIGTGHHGGYAEYARLPADQIVALGALTPREGAAIGTAGFTAAMSVEAITARGITPDDGPVVVTGATGGVGSVGVDLLSALGYHVVASTGKADRADELRALGAAEVIGRLPADPDAKPRPLARAQWAAAVDCVGGATLADVLSTLKYGGAVAASGLTGGVALHTTVMPFILRGVALLGIDSVQMPIGPRRALWEKLGGPLKPRHLDDVTHEVDIKDVVGVIDEVRAGRYAGRAVVKVAGGF			Novel
Ac-Trypsin	0000_XuPing_MC115_T_11_20PER.33282.33282.3.0.dta	33282	1866.04	3	0.0050771	VLYSSVNFKDALALTPK	1866.04	-0.000851	6.91858	0.306322		3	orf|0|-|2156594-2157680|/	66,R,G/	1	target	1	1.27756	SSPVPPSTRKTARNRAILSSFASARQGYGEGHGIVSGIGGTDGDRVEAGLETLEPSALPPGEVTIRVLYSSVNFKDALALTPKGGVVREYPVVPGIDLTGEVVASESPEFAVGDLVLAHGYDIGTGHHGGYAEYARLPADQIVALGALTPREGAAIGTAGFTAAMSVEAITARGITPDDGPVVVTGATGGVGSVGVDLLSALGYHVVASTGKADRADELRALGAAEVIGRLPADPDAKPRPLARAQWAAAVDCVGGATLADVLSTLKYGGAVAASGLTGGVALHTTVMPFILRGVALLGIDSVQMPIGPRRALWEKLGGPLKPRHLDDVTHEVDIKDVVGVIDEVRAGRYAGRAVVKVAGGF			Novel
Ac-Trypsin	0000_XuPing_MC115_T_11_20PER.39240.39240.3.0.dta	39240	2559.38	3	0	YGGAVAASGLTGGVALHTTVMPFILR	2559.38	0.003285	21.8102	1.92323e-05		3	orf|0|-|2156594-2157680|/	267,K,G/	1	target	0	3.86228	SSPVPPSTRKTARNRAILSSFASARQGYGEGHGIVSGIGGTDGDRVEAGLETLEPSALPPGEVTIRVLYSSVNFKDALALTPKGGVVREYPVVPGIDLTGEVVASESPEFAVGDLVLAHGYDIGTGHHGGYAEYARLPADQIVALGALTPREGAAIGTAGFTAAMSVEAITARGITPDDGPVVVTGATGGVGSVGVDLLSALGYHVVASTGKADRADELRALGAAEVIGRLPADPDAKPRPLARAQWAAAVDCVGGATLADVLSTLKYGGAVAASGLTGGVALHTTVMPFILRGVALLGIDSVQMPIGPRRALWEKLGGPLKPRHLDDVTHEVDIKDVVGVIDEVRAGRYAGRAVVKVAGGF			Novel
Ac-Trypsin	0000_XuPing_MC115_T_11_20PER.39411.39411.3.0.dta	39411	2590.29	3	5.7118e-05	YGGAVAASGLTGGVALHTTVMPFILR	2590.28	0.003714	10.3308	0.0879505		3	orf|0|-|2156594-2157680|/	267,K,G/	2	target	0	-1.51132	SSPVPPSTRKTARNRAILSSFASARQGYGEGHGIVSGIGGTDGDRVEAGLETLEPSALPPGEVTIRVLYSSVNFKDALALTPKGGVVREYPVVPGIDLTGEVVASESPEFAVGDLVLAHGYDIGTGHHGGYAEYARLPADQIVALGALTPREGAAIGTAGFTAAMSVEAITARGITPDDGPVVVTGATGGVGSVGVDLLSALGYHVVASTGKADRADELRALGAAEVIGRLPADPDAKPRPLARAQWAAAVDCVGGATLADVLSTLKYGGAVAASGLTGGVALHTTVMPFILRGVALLGIDSVQMPIGPRRALWEKLGGPLKPRHLDDVTHEVDIKDVVGVIDEVRAGRYAGRAVVKVAGGF			Novel
Ac-Trypsin	0000_XuPing_MC115_T_11_20PER.27097.27097.2.0.dta	27097	1151.59	2	0	MESFQALVAR	1151.59	0.000843	10.7539	0.0207691		1	orf|0|-|2157466-2157625|/	13,G,T/	1	target	0	3.22024	AVLRLLARDMVRGMESFQALVARTATASRPVWKPSSLRRCRRARSPSACCTPA			Novel
Ac-Trypsin	0000_XuPing_MC115_T_11_20PER.22638.22638.2.0.dta	22638	1181.54	2	0	MESFQALVAR	1181.54	0.000296	13.6325	0.0167014	1,Oxidation[M];	1	orf|0|-|2157466-2157625|/	13,G,T/	2	target	0	-2.98022	AVLRLLARDMVRGMESFQALVARTATASRPVWKPSSLRRCRRARSPSACCTPA			Novel
Ac-Trypsin	0000_XuPing_MC115_T_11_20PER.27061.27061.2.0.dta	27061	1165.55	2	0	MESFQALVAR	1165.55	0.00089	9.85298	0.038877		1	orf|0|-|2157466-2157625|/	13,G,T/	2	target	0	1.5323	AVLRLLARDMVRGMESFQALVARTATASRPVWKPSSLRRCRRARSPSACCTPA			Novel
Ac-Trypsin	0000_XuPing_MC115_T_1_20PER.9078.9078.2.2.dta	9078	843.504	2	0.0075615	VGVLAGTAR	843.505	-0.000708	6.62822	0.339657		3	orf|0|-|2205255-2206239|/	11,R,V/	1	target	0	1.67033	RSATRCGQVDRVGVLAGTARVRGHRCGCEPARFGDLRAAPVRQVGLPAQHLRAGHPRRGGAVHRRLRGVRRFGSADRGDRGALRAWRFRSQGHQEVRIALADRRPHHRGGARRRPRPDEQARQRAGDRGAHVAVRGTDAVPQGGCRSARHRRGAHRHLGARTGPRGPRRNGPRGDLVGSGPRTHVDRRAGRLGFTAHPRNHAGAHDETPAVRTHPLRAPGPADADGRPAGPRRHAALRPGGNRRRRQARPARRGRVQGHRGPPRRRGDLGVHAHLRRLGLSGRRDPAGQVVARHETRTRGRRHRRGAVGTRRRRDEARLRRIRRIRRP			Novel
Ac-Trypsin	0000_XuPing_MC115_T_8_20PER.2350.2350.2.0.dta	2350	753.435	2	0.0081851	LGATVHR	753.437	-0.001079	4.93499	0.393726		3	orf|0|-|2247771-2248131|/	4,R,T/	1	target	0	1.11776	RHPRLGATVHRTHRGRTGIDLLPERQPQQEVRHARPEEPLGSRRADRTAAPRRRPHGELPPRRARPARLLRRSAAGTQPAPDHPVDQRIRARRPRGRPRRVRPDRPGRGGPDVTDRSQSP			Novel
Ac-Trypsin	0000_XuPing_MC115_T_8_20PER.2352.2352.2.0.dta	2352	765.4	2	0.0021332	LGATVHR	765.401	-0.001161	7.13632	0.217062		3	orf|0|-|2247771-2248131|/	4,R,T/	2	target	0	-1.9907	RHPRLGATVHRTHRGRTGIDLLPERQPQQEVRHARPEEPLGSRRADRTAAPRRRPHGELPPRRARPARLLRRSAAGTQPAPDHPVDQRIRARRPRGRPRRVRPDRPGRGGPDVTDRSQSP			Novel
Ac-Trypsin	0000_XuPing_MC115_T_10_20PER.25235.25235.2.0.dta	25235	1220.54	2	0.00060947	DGDEWVLDGSK	1220.54	-1.9e-05	8.33459	0.0814827		3	orf|0|-|2268673-2269957|/	185,R,I/	1	target	0	2.75494	TVAGRRTAALLQRPRRVDLRRQQRDSAEHPRQSGPRTLTGTLMDFNLTKEQELLRDGLTKFLSSRYDLQTSRAAAKLGEGWQPDIWRGFAEELGILGATLPEESGGIGGGAVEAMVIAEALGHALVIEPFVDTVVVAGGLLQRAGGDAAQNVLEDLVGGAAVVAVAATEPTSGDNWYSVETTARRDGDEWVLDGSKIVVVNALFATHLLVTARTSGDTTDKDGISLFLVETASAGSGFTAHHYRTVDDRRASDLEFDGLRLPASALLGPEGQAGPSLELARDEGAAAVCAEAVGGMRKVLADTVEYCKQRQQFGQPIGSFQALQHRMVDMHMEVEQASAAMYLAVLNLDSDAVTRAKAVSAAKATVGRAARFVGQNAVQLHGGMGMTEELAIPLLQAAH…			Novel
Ac-LysargiNase	0000_XuPing_MC115_R_10_33PER.18819.18819.2.0.dta	18819	1248.55	2	0.0041269	RDGDEWVLDGS	1248.55	0.000278	6.16045	0.286322		3	orf|0|-|2268673-2269957|/	184,R,K/	1	target	0	1.61032	TVAGRRTAALLQRPRRVDLRRQQRDSAEHPRQSGPRTLTGTLMDFNLTKEQELLRDGLTKFLSSRYDLQTSRAAAKLGEGWQPDIWRGFAEELGILGATLPEESGGIGGGAVEAMVIAEALGHALVIEPFVDTVVVAGGLLQRAGGDAAQNVLEDLVGGAAVVAVAATEPTSGDNWYSVETTARRDGDEWVLDGSKIVVVNALFATHLLVTARTSGDTTDKDGISLFLVETASAGSGFTAHHYRTVDDRRASDLEFDGLRLPASALLGPEGQAGPSLELARDEGAAAVCAEAVGGMRKVLADTVEYCKQRQQFGQPIGSFQALQHRMVDMHMEVEQASAAMYLAVLNLDSDAVTRAKAVSAAKATVGRAARFVGQNAVQLHGGMGMTEELAIPLLQAAH…			Novel
Ac-Trypsin	0000_XuPing_MC115_T_9_20PER.12477.12477.4.0.dta	12477	1874.89	4	0.0080726	SSSARPSSPTPSGASASANR	1874.9	-0.000321	6.34065	0.374671		3	orf|0|-|2278002-2278527|/	80,R,W/	1	target	1	-1.78167	WPPPTAACSTWNASTSIPVVPSCTAWSVTSTRRGWRVCRARTRCPMSCASSTPPSCPPGWPRPSSRSARPSPPGRNWRPRSSSARPSSPTPSGASASANRWRRAGCASTSAAHSTASTTHSTHRRGPRRCCTNNRRPPPPTCPASSRTPPLAPPRAATSSPGTSRSTVTGSACGC			Novel
Ac-LysargiNase	0000_XuPing_MC115_R_13_33PER.16867.16867.2.0.dta	16867	954.562	2	0.0056823	KPLIAATSPG	954.562	0.000548	4.90415	0.290653		3	orf|0|-|2280523-2280625|/	12,R,R/	1	target	0	3.37005	SSDTMLAPAAVRKPLIAATSPGRSAQRSNNRPTS			Novel
Ac-LysargiNase	0000_XuPing_MC115_R_11_33PER.25961.25961.3.0.dta	25961	3090.34	3	0.0096286	RLDDHLLGDRDGQWAVGGDALGELEGTGQ	3090.34	0.00174	4.86296	0.381715		3	orf|0|-|2305362-2306559|/	190,G,R/	2	target	1	-2.07297	EVDDARPLGLAQQRQCGPDAPHHAHHARVERLLPLPVGELLEIACGAGADGVDQDVELAVPPFTDLGERALDLLGITGVGDDRDGVRAAAAREIRCRGLQDVFRPPDDGDAGTVIGQALRRRESHTAATTDDCGGRASEPEIHRGGSGTCPVGFAFLGERSGAFDRVLRREDRPDQLTLFLPHLGLRPLGRLDDHLLGDRDGQWAVGGDALGELEGTGQRLSWLGQLVDEAPGGSLLGGEVVTGQRELERLLVRDALGQPQQTAARGDQSALHLGDAELRGPARHDEVGGQHDLGASRQRVAFHRGDERFAGRLLGEADSAARHVRQLTGGETLEIHTGTEGATRTGDDAHGKLLGVVEFVDRLGKPLGHREIERIARFRPVDRDDERPITTLPQDYFF			Novel
Ac-Trypsin	0000_XuPing_MC115_T_1_20PER.31337.31337.3.0.dta	31337	2142.97	3	0.0072546	VETACHVPELHGVLGIDDR	2142.97	0.001252	4.46551	0.314321	5,Carbamidomethyl[C];	3	orf|0|-|2347163-2348219|/	186,R,R/	2	target	0	-0.866791	SRSISAITSSIAALTRSDNSAPKSTFSASIRNTVMSVGQSSASAHRANAIAWSQRNECVCSPCRGGSSASSSPGTRNTVPGADPVAAASMITTRSAPRIWNATSMPAVPPSTRRAPAGTPRSHRWRTSTGPTPSSPRRRLPHPTTSTSHTWGSSAEVSSHHPVDHEPVQFLAGLAVVGVHGTHQARVETACHVPELHGVLGIDDRRADEGLFDRAEDLRGVTRADVPRGRRDDLIVLDLRILDDDPVAQGAARGLGGAEALALGVLDGLGVEALLELQIVEPLPHPLVVLGSLVHAGELAHHHRRPDRVVDVGEQRVVVLVRFGVGGRGRHAARQRSGLQRYVAQAGHGVPR			Novel
Ac-Trypsin	0000_XuPing_MC115_T_2_20PER.5402.5402.2.0.dta	5402	915.479	2	0.0043829	SDWRPVR	915.479	5e-06	7.02638	0.230912		3	orf|0|-|2348544-2348805|/	0,-,H/	1	target	1	-0.491721	SDWRPVRHVRECGRCRCACVRRRRRRPRRCPPRSGHVQRRRRSRRCARHRRNPRRVPRCGAARAGTAAGTHTRRSPRLPQISGDGDA			Novel
Ac-Trypsin	0000_XuPing_MC115_T_5_20PER.27921.27921.2.0.dta	27921	1325.8	2	0.0076059	GLLGGGLLGRSLGR	1325.8	-0.000516	6.68613	0.36118		3	orf|0|-|2471438-2472191|/	28,R,G/	1	target	1	3.119	RTNAKGTPGVNHPAACLLRNLPAALLGRGLLGGGLLGRSLGRGLLGRSLGGGLLGRSLGRGLLGRSLGRGLLRRSLGRGLLRRSLGRGLLGRGLLRRSLGRRLLGGGLLGRCLLGGLLGGTSGDATLHGRTIGRELLCARDNRLELRTGTERRHRGRLDLHGLTGPRVTGHASGAAALLEDTEPGDRHAIALVHRAHDGVDDVLHRGGSLPTIGAHFGCEYVDELRFVHPKPPKPVVLFGPTSGHGKPCDH			Novel
Ac-Trypsin	0000_XuPing_MC115_T_10_20PER.14118.14118.2.0.dta	14118	1381.72	2	0.0076059	AIDGIRCHNAVR	1381.71	0.00802	8.66048	0.352107	7,Carbamidomethyl[C];	3	orf|0|-|2471823-2472615|/	19,R,G/	1	target	1	0.567332	RSQASAGQAWPRTGRGTRRAIDGIRCHNAVRGRPGALPSDHRTAGAGTRSAHPQRAAADRRGLCRRPQGRPQAAAGDRGQTGQPRDLHAGQGDSRSHRMVVRAGEGASGDHRQSERQHLGAVAVRRRTGGRRLSEPSRREVTHQRERHAGGESPRGVPFAEFTCGPSWPGPSWRRPSWPEPWSRPSWPEPWRRPSWPEPWSRPSWPEPWSRPSSPEPWSRPSSPEPWSRPSWPGPSSPQPWSPSSWRRPSWPVPSWRPSWRDQR			Novel
Ac-LysargiNase	0000_XuPing_MC115_R_4_33PER.23666.23666.3.0.dta	23666	1119.54	3	0.0017247	KLVEAMSNSL	1119.54	-5e-05	7.22419	0.184999	6,Oxidation[M];	3	orf|0|-|2477771-2478554|/	145,P,R/	2	target	0	-2.1196	CRWRRPRNAPDRGCAGCCPPTRTRSRAPSYARRRRRRRGCGQEDGSGQSQPREATAPPRSRISAHPDLALCDAAPKSPRGGRPRAAGRDVFGNGRGAARHPAGRARSTSASRSSVSSIPAEMRTNPSGTGSPQRARRSTEVWMPPKLVEAMSNSLRSTSALTAAASASSNDTSPPKCFICSAATACAGSSGSPGYRTERTAGWPRSMTARASAFWHCRSKRSPALPRLRSTSQASNAPRMGPASSRSRSMRSASSGWQPAT			Novel
Ac-Trypsin	0000_XuPing_MC115_T_13_20PER.12216.12216.2.0.dta	12216	1169.47	2	0.0052503	DHTNADLPDR	1169.48	-0.00819	5.46171	0.334713		3	orf|0|-|2480115-2480514|/	113,R,E/	2	target	0	2.59338	RLRIVRPGCVLGHIASLPGAARALNGCRSCGTFGACGESLCSETEETAGGRGVRVDPDRGGPRRGRSETTRLARGRRLGGIRDGPLRCRASRQRRHARGAARGRGAERAAGRRDHTNADLPDRERHIAIELSV			Novel
Ac-Trypsin	0000_XuPing_MC115_T_10_20PER.34697.34697.2.1.dta	34697	1160.46	2	0.0077404	GWCTAHAWR	1160.46	-0.000793	4.73311	0.366815	3,Carbamidomethyl[C];	3	orf|0|-|248410-248644|/	23,R,R/	2	target	0	-0.539386	SSASAGAHPRRCRPPRRVPSASRGWCTAHAWRRCPRRSRRRRRTSSWTPRRISRRWPARSTRTAAHRCAVPWCLPDRW			Novel
Ac-Trypsin	0000_XuPing_MC115_T_7_20PER.17529.17529.2.0.dta	17529	812.462	2	0.0018305	PADALVAR	812.462	-0.000819	6.0608	0.194996		3	orf|0|-|248801-248855|/	0,-,H/	1	target	0	0.339669	PADALVARHVPRACDACR			Novel
Ac-Trypsin	0000_XuPing_MC115_T_11_20PER.26500.26500.2.0.dta	26500	993.54	2	0.0094139	VGLGAHVLGR	993.54	-6.8e-05	4.45129	0.415236		3	orf|0|-|2506296-2508267|/	293,R,H/	2	target	0	-1.02834	DSVAGVSPVLPLRFRKVNAIPITVTLMFPADKAQVVAQPTPAVTPRKHSRCGAANPTSDPGAALPQQCVDERAGLERRQIVGPLTQTDEFDRHPEFLLHAEHDAALGRPVQLGQHHTGDVDDLGEDLRLRQAVLADGRVEHQQHLVDRGALLDHALDLAQFVHQAGLGVQPARGVDDDHVGARGDAVVDRVERDRRRVGALGSADHLGAHARAPRLQLVGGRGAERVGGAEHDAPSVGHQHACELADRGGLAGAVDADDQQHRRLVGVRQRADRAGEFGPQLGHQDLAQHGARVGLGAHVLGRHLGAQGPDDRFGHHGSEVGDQQGVLDLLPGLLVEVAAAEQAEHAAAQRVLRLGEPAAQPAQTALCGRDLLDRRRCRPGSRRRRLDRRGLGDRWCHL…			Novel
Ac-Trypsin	0000_XuPing_MC115_T_11_20PER.31171.31171.2.0.dta	31171	1421.64	2	0.0073457	DGSVIAFGGAEQPR	1421.64	8.3e-05	4.56733	0.394438		3	orf|0|-|2508332-2510186|/	422,R,R/	2	target	0	0.037458	RTRRSPLVRGSGGLCFVFCHLVFLPRPLPKNAHTVPAGSGRLWSRPLRALQGVGSPLPGANTDHGFHRAHPHLAVTDLPGARSLDDDVDDLVDGGVVDDDLHPDLGHEVHRVLGTAVHLSMALLAPVALNLADGHAQDARLLQARLDIFQRERLDDRSNQLHRFHPFQGNCSRSGELVSRFRMLGLIDTGGLIFICHTPAHRLEGQRNDGSHDGGEYGCHDGDHDLDDQLLDAAAVEQAGLRGEQADGDGAPQARNQVHANDIERIVVTELVFQADRECRQRTGDRAEDQRADRAQGTTGRRDGDEAGDDTGGRTDAGRVTVTDALHQQPAQHRGRGRGGGVDPDQAGDRIGSALGADVEAEPAEPQQRGAEHDPRDVVRTEGHLAEVAAASDDDREHK…			Novel
Ac-Trypsin	0000_XuPing_MC115_T_4_20PER.11515.11515.2.0.dta	11515	1239.67	2	0.0020007	IASADSAPAIAPR	1239.67	-0.000568	8.20384	0.179067		1	orf|0|-|2509228-2509381|/	7,L,I/	1	target	0	1.88562	PNLYFRLIASADSAPAIAPRISEPTGLRAPQAGVMATRPATIPEAAPTLVG			Novel
Ac-Trypsin	0000_XuPing_MC115_T_4_20PER.11494.11494.2.0.dta	11494	1255.62	2	0.0037042	IASADSAPAIAPR	1255.62	0.000485	8.4148	0.25994		1	orf|0|-|2509228-2509381|/	7,L,I/	2	target	0	1.15102	PNLYFRLIASADSAPAIAPRISEPTGLRAPQAGVMATRPATIPEAAPTLVG			Novel
Ac-LysargiNase	0000_XuPing_MC115_R_12_33PER.2427.2427.2.0.dta	2427	876.474	2	0.0051185	RHVEPAPA	876.469	0.005829	3.75005	0.306995		3	orf|0|-|2521604-2521772|/	33,R,R/	1	target	0	5.34045	SVEQVGAALSGALQGLLVAPRRDLRVVAGEQDRRHVEPAPARRARVAGSFEQPVGV			Novel
Ac-LysargiNase	0000_XuPing_MC115_R_11_33PER.31326.31326.3.0.dta	31326	2120.06	3	0.0060079	MVVVHGASSLVKAHSVGISLS	2120.06	0.002299	8.43003	0.314026	1,Oxidation[M];	1	orf|0|-|2558389-2558824|/	40,G,K/	2	target	1	0.008903	RRGGRRGARGLQAHHAHHEAECRQRHPHEGCAHNRRAGGGMVVVHGASSLVKAHSVGISLSKNRRCAHRRRPPTCEGAVTTGLYRLAVRRHAYGLLHGLQIQPRTARAEHGHVDTQQHDQHRGPGEHHHRPERREKRNGDEGQHG			Novel
Ac-LysargiNase	0000_XuPing_MC115_R_13_33PER.24327.24327.2.0.dta	24327	1372.68	2	0.0094051	RHRSHGELFPH	1372.7	-0.018584	5.97359	0.391263		3	orf|0|-|257036-257573|/	160,G,R/	1	target	1	-3.72659	IFCSAPRACVPAAGHTVNPQQSTHARGDRLSRHSRGQRHVALVAVRRREFAIAVRTLAVPFLVPSCTGQQGAQSHQLDVVQHEARIGGKGREPVDDPLRMVEIIAVPARDQRLHQHGHAGTHVYRLATVDAGVDNVARQLDRTVQIAARGHVTGQLGVDGRHRSHGELFPHRRLAAQAQ			Novel
Ac-Trypsin	0000_XuPing_MC115_T_6_20PER.5105.5105.2.0.dta	5105	882.479	2	0.0073793	AGTAPPAAAR	882.479	-0.000643	5.57824	0.358002		3	orf|0|-|2571933-2572059|/	0,-,S/	1	target	0	0.088361	AGTAPPAAARSRSATRPRARSGSRRRYGPPRRRSAGRTLRRR			Novel
Ac-Trypsin	0000_XuPing_MC115_T_8_20PER.13258.13258.2.1.dta	13258	1079.46	2	0.0039696	EQVGEHHAR	1079.46	5.2e-05	7.07954	0.326358		3	orf|0|-|2574444-2575503|/	187,R,F/	2	target	0	-1.1316	AFDEVDVDRFHRERFVPQHHRDTLGRGDRIGETEHAQHFRGRQRGQRDRGPQGRGETALATAQQPRDVVSVLRQQPVQRVPRDLPGELPEAPADHQFVAVGEALQAAVQVTFAPGPRGEFGAVADGFDRAARPVGQEDVQRPHIVGSGPPGHRMRAARVVGDHPAEGRPARRRGVGAEREPVRSGRREQVGEHHARFDDRRAGFGVDVEDAVDVSRRVDHHTADRVARHRRSGAAHGHRGARGGDQRDGGREVLGVRGDDDEIGHGAIVRRVGGIQGTASGVGSDRAPQFGCQGSGQTAHVVGGGGYHCRQSINSPERVSGEPRGIKEKAWSQSASSTPATAPKTIFRHWSLE			Novel
Ac-Trypsin	0000_XuPing_MC115_T_8_20PER.16168.16168.2.0.dta	16168	1079.46	2	0.0069687	EQVGEHHAR	1079.46	-0.000393	5.99155	0.371466		3	orf|0|-|2574444-2575503|/	187,R,F/	2	target	0	1.22304	AFDEVDVDRFHRERFVPQHHRDTLGRGDRIGETEHAQHFRGRQRGQRDRGPQGRGETALATAQQPRDVVSVLRQQPVQRVPRDLPGELPEAPADHQFVAVGEALQAAVQVTFAPGPRGEFGAVADGFDRAARPVGQEDVQRPHIVGSGPPGHRMRAARVVGDHPAEGRPARRRGVGAEREPVRSGRREQVGEHHARFDDRRAGFGVDVEDAVDVSRRVDHHTADRVARHRRSGAAHGHRGARGGDQRDGGREVLGVRGDDDEIGHGAIVRRVGGIQGTASGVGSDRAPQFGCQGSGQTAHVVGGGGYHCRQSINSPERVSGEPRGIKEKAWSQSASSTPATAPKTIFRHWSLE			Novel
Ac-LysargiNase	0000_XuPing_MC115_R_12_33PER.23458.23458.2.0.dta	23458	1044.61	2	0.0083635	TRALGSLVDL	1044.6	0.006502	5.56949	0.388341		3	orf|0|-|2589934-2589967|/	0,-,R/	1	target	1	3.78069	TRALGSLVDLR			Novel
Ac-Trypsin	0000_XuPing_MC115_T_5_20PER.18897.18897.3.0.dta	18897	3251.41	3	0	LAAPGMCNPADEAPCVSGTPSQQQIDHDER	3251.41	-0.002313	10.4165	0.00850137	7,Carbamidomethyl[C];15,Carbamidomethyl[C];	3	orf|0|-|2599494-2600856|/	114,K,G/	1	target	0	-2.13258	THRRRPSRRRPDPRPRHRAVQILHQMPRLGHLRRTVPAGRKTGHRRHRGRPRNRAPSRRPRGVPARQDGPAPTDNPPTKPFGITFGPQQPDGSYHLRGKVSAEFKATFDPIDEKLAAPGMCNPADEAPCVSGTPSQQQIDHDERGASERRHDAMLTAMRLLLAHKDLGQINGLPATLLITTTLQELEKAAGVAITAGGTKLSIPDLIRLATQAHHYLAVYDEHTGVPLYLGRARRTASAGQRLAIWARDRGCTRPGCTANGYRCQAHHATTDYAKGGLTDADALALACGCDNRLVGEAPNKWTTRINNHGQCEWIPPQLLDRGQHRTNTYHHPETLLADIKSGFTDDTADSRSQTSKTTGSETHAKQAADTEPDTAIARGNDLSEKPAIPPELLDQDHQ…			Novel
Ac-Trypsin	0000_XuPing_MC115_T_5_20PER.18879.18879.3.0.dta	18879	3290.29	3	0.00023574	LAAPGMCNPADEAPCVSGTPSQQQIDHDER	3290.3	-0.005734	9.00237	0.0828568	7,Carbamidomethyl[C];15,Carbamidomethyl[C];	3	orf|0|-|2599494-2600856|/	114,K,G/	2	target	0	0.439196	THRRRPSRRRPDPRPRHRAVQILHQMPRLGHLRRTVPAGRKTGHRRHRGRPRNRAPSRRPRGVPARQDGPAPTDNPPTKPFGITFGPQQPDGSYHLRGKVSAEFKATFDPIDEKLAAPGMCNPADEAPCVSGTPSQQQIDHDERGASERRHDAMLTAMRLLLAHKDLGQINGLPATLLITTTLQELEKAAGVAITAGGTKLSIPDLIRLATQAHHYLAVYDEHTGVPLYLGRARRTASAGQRLAIWARDRGCTRPGCTANGYRCQAHHATTDYAKGGLTDADALALACGCDNRLVGEAPNKWTTRINNHGQCEWIPPQLLDRGQHRTNTYHHPETLLADIKSGFTDDTADSRSQTSKTTGSETHAKQAADTEPDTAIARGNDLSEKPAIPPELLDQDHQ…			Novel
Ac-Trypsin	0000_XuPing_MC115_T_5_20PER.24487.24487.4.1.dta	24487	2724.39	4	0	LATQAHHYLAVYDEHTGVPLYLGR	2724.39	-0.002	16.8476	0.00175772		3	orf|0|-|2599494-2600856|/	208,R,A/	1	target	0	-0.902266	THRRRPSRRRPDPRPRHRAVQILHQMPRLGHLRRTVPAGRKTGHRRHRGRPRNRAPSRRPRGVPARQDGPAPTDNPPTKPFGITFGPQQPDGSYHLRGKVSAEFKATFDPIDEKLAAPGMCNPADEAPCVSGTPSQQQIDHDERGASERRHDAMLTAMRLLLAHKDLGQINGLPATLLITTTLQELEKAAGVAITAGGTKLSIPDLIRLATQAHHYLAVYDEHTGVPLYLGRARRTASAGQRLAIWARDRGCTRPGCTANGYRCQAHHATTDYAKGGLTDADALALACGCDNRLVGEAPNKWTTRINNHGQCEWIPPQLLDRGQHRTNTYHHPETLLADIKSGFTDDTADSRSQTSKTTGSETHAKQAADTEPDTAIARGNDLSEKPAIPPELLDQDHQ…			Novel
Ac-Trypsin	0000_XuPing_MC115_T_5_20PER.24440.24440.4.1.dta	24440	2724.39	4	0.0021683	LATQAHHYLAVYDEHTGVPLYLGR	2724.39	-0.00184	7.48689	0.176759		3	orf|0|-|2599494-2600856|/	208,R,A/	1	target	0	-1.71224	THRRRPSRRRPDPRPRHRAVQILHQMPRLGHLRRTVPAGRKTGHRRHRGRPRNRAPSRRPRGVPARQDGPAPTDNPPTKPFGITFGPQQPDGSYHLRGKVSAEFKATFDPIDEKLAAPGMCNPADEAPCVSGTPSQQQIDHDERGASERRHDAMLTAMRLLLAHKDLGQINGLPATLLITTTLQELEKAAGVAITAGGTKLSIPDLIRLATQAHHYLAVYDEHTGVPLYLGRARRTASAGQRLAIWARDRGCTRPGCTANGYRCQAHHATTDYAKGGLTDADALALACGCDNRLVGEAPNKWTTRINNHGQCEWIPPQLLDRGQHRTNTYHHPETLLADIKSGFTDDTADSRSQTSKTTGSETHAKQAADTEPDTAIARGNDLSEKPAIPPELLDQDHQ…			Novel
Ac-Trypsin	0000_XuPing_MC115_T_5_20PER.19186.19186.2.0.dta	19186	1524.87	2	0	AIAALGAQTTPAAIGAK	1524.87	-0.000663	14.0408	0.000633479		3	orf|0|-|2600324-2601227|/	64,R,S/	1	target	0	0.675837	GFLSVYRTSVRYMDDGVQDAVAALDAALNTLLTLPHSALTDAELLTICAGLQDARNRIPAVEHRAIAALGAQTTPAAIGAKSWPVVLATRLGISVKEARRRCADAAELGPRVSMTGEALAPKREHIAAAQADGALTPDHVTELFKFFTKCPDWVTYAEQCRLEEKLVTGAIGADPETVRQAVDHAVFLLDKTGPPPPTTHPPNRSASPSAPNNPTVPTTCAARSAPNSKPPSTPSTKNWPHPACATPPTRPRVSPARLHNSRSTTTSAARPSVATTPCSPPCGCCSPTKTSARSTAYPPPC			Novel
Ac-Trypsin	0000_XuPing_MC115_T_5_20PER.19153.19153.2.1.dta	19153	1524.87	2	0	AIAALGAQTTPAAIGAK	1524.87	-0.000821	13.6446	0.000743543		3	orf|0|-|2600324-2601227|/	64,R,S/	1	target	0	3.27751	GFLSVYRTSVRYMDDGVQDAVAALDAALNTLLTLPHSALTDAELLTICAGLQDARNRIPAVEHRAIAALGAQTTPAAIGAKSWPVVLATRLGISVKEARRRCADAAELGPRVSMTGEALAPKREHIAAAQADGALTPDHVTELFKFFTKCPDWVTYAEQCRLEEKLVTGAIGADPETVRQAVDHAVFLLDKTGPPPPTTHPPNRSASPSAPNNPTVPTTCAARSAPNSKPPSTPSTKNWPHPACATPPTRPRVSPARLHNSRSTTTSAARPSVATTPCSPPCGCCSPTKTSARSTAYPPPC			Novel
Ac-Trypsin	0000_XuPing_MC115_T_5_20PER.19158.19158.2.0.dta	19158	1543.82	2	0	AIAALGAQTTPAAIGAK	1543.82	0.001165	14.1694	0.00116371		3	orf|0|-|2600324-2601227|/	64,R,S/	2	target	0	1.09779	GFLSVYRTSVRYMDDGVQDAVAALDAALNTLLTLPHSALTDAELLTICAGLQDARNRIPAVEHRAIAALGAQTTPAAIGAKSWPVVLATRLGISVKEARRRCADAAELGPRVSMTGEALAPKREHIAAAQADGALTPDHVTELFKFFTKCPDWVTYAEQCRLEEKLVTGAIGADPETVRQAVDHAVFLLDKTGPPPPTTHPPNRSASPSAPNNPTVPTTCAARSAPNSKPPSTPSTKNWPHPACATPPTRPRVSPARLHNSRSTTTSAARPSVATTPCSPPCGCCSPTKTSARSTAYPPPC			Novel
Ac-LysargiNase	0000_XuPing_MC115_R_5_33PER.23473.23473.2.1.dta	23473	1000.58	2	0.0017643	KSWPVVLAT	1000.58	-0.000488	7.57099	0.222437		3	orf|0|-|2600324-2601227|/	80,A,R/	1	target	0	0.985914	GFLSVYRTSVRYMDDGVQDAVAALDAALNTLLTLPHSALTDAELLTICAGLQDARNRIPAVEHRAIAALGAQTTPAAIGAKSWPVVLATRLGISVKEARRRCADAAELGPRVSMTGEALAPKREHIAAAQADGALTPDHVTELFKFFTKCPDWVTYAEQCRLEEKLVTGAIGADPETVRQAVDHAVFLLDKTGPPPPTTHPPNRSASPSAPNNPTVPTTCAARSAPNSKPPSTPSTKNWPHPACATPPTRPRVSPARLHNSRSTTTSAARPSVATTPCSPPCGCCSPTKTSARSTAYPPPC			Novel
Ac-Trypsin	0000_XuPing_MC115_T_5_20PER.25732.25732.2.2.dta	25732	1028.59	2	0.00059957	SWPVVLATR	1028.59	-0.00135	6.03286	0.08584		3	orf|0|-|2600324-2601227|/	81,K,L/	1	target	0	-2.60886	GFLSVYRTSVRYMDDGVQDAVAALDAALNTLLTLPHSALTDAELLTICAGLQDARNRIPAVEHRAIAALGAQTTPAAIGAKSWPVVLATRLGISVKEARRRCADAAELGPRVSMTGEALAPKREHIAAAQADGALTPDHVTELFKFFTKCPDWVTYAEQCRLEEKLVTGAIGADPETVRQAVDHAVFLLDKTGPPPPTTHPPNRSASPSAPNNPTVPTTCAARSAPNSKPPSTPSTKNWPHPACATPPTRPRVSPARLHNSRSTTTSAARPSVATTPCSPPCGCCSPTKTSARSTAYPPPC			Novel
Ac-Trypsin	0000_XuPing_MC115_T_5_20PER.25834.25834.2.0.dta	25834	1028.59	2	0.0012928	SWPVVLATR	1028.59	-0.001188	5.753	0.154736		3	orf|0|-|2600324-2601227|/	81,K,L/	1	target	0	-0.781668	GFLSVYRTSVRYMDDGVQDAVAALDAALNTLLTLPHSALTDAELLTICAGLQDARNRIPAVEHRAIAALGAQTTPAAIGAKSWPVVLATRLGISVKEARRRCADAAELGPRVSMTGEALAPKREHIAAAQADGALTPDHVTELFKFFTKCPDWVTYAEQCRLEEKLVTGAIGADPETVRQAVDHAVFLLDKTGPPPPTTHPPNRSASPSAPNNPTVPTTCAARSAPNSKPPSTPSTKNWPHPACATPPTRPRVSPARLHNSRSTTTSAARPSVATTPCSPPCGCCSPTKTSARSTAYPPPC			Novel
Ac-Trypsin	0000_XuPing_MC115_T_5_20PER.25873.25873.2.1.dta	25873	1028.59	2	0.0021683	SWPVVLATR	1028.59	-0.001273	6.17536	0.173716		3	orf|0|-|2600324-2601227|/	81,K,L/	1	target	0	0.519299	GFLSVYRTSVRYMDDGVQDAVAALDAALNTLLTLPHSALTDAELLTICAGLQDARNRIPAVEHRAIAALGAQTTPAAIGAKSWPVVLATRLGISVKEARRRCADAAELGPRVSMTGEALAPKREHIAAAQADGALTPDHVTELFKFFTKCPDWVTYAEQCRLEEKLVTGAIGADPETVRQAVDHAVFLLDKTGPPPPTTHPPNRSASPSAPNNPTVPTTCAARSAPNSKPPSTPSTKNWPHPACATPPTRPRVSPARLHNSRSTTTSAARPSVATTPCSPPCGCCSPTKTSARSTAYPPPC			Novel
Ac-Trypsin	0000_XuPing_MC115_T_5_20PER.25754.25754.2.0.dta	25754	1041.55	2	0.00023574	SWPVVLATR	1041.55	-0.001224	6.36225	0.0927189		3	orf|0|-|2600324-2601227|/	81,K,L/	2	target	0	-0.085973	GFLSVYRTSVRYMDDGVQDAVAALDAALNTLLTLPHSALTDAELLTICAGLQDARNRIPAVEHRAIAALGAQTTPAAIGAKSWPVVLATRLGISVKEARRRCADAAELGPRVSMTGEALAPKREHIAAAQADGALTPDHVTELFKFFTKCPDWVTYAEQCRLEEKLVTGAIGADPETVRQAVDHAVFLLDKTGPPPPTTHPPNRSASPSAPNNPTVPTTCAARSAPNSKPPSTPSTKNWPHPACATPPTRPRVSPARLHNSRSTTTSAARPSVATTPCSPPCGCCSPTKTSARSTAYPPPC			Novel
Ac-LysargiNase	0000_XuPing_MC115_R_10_33PER.36124.36124.3.0.dta	36124	2629.24	3	0.0038215	CTPAAGTTHSCASPRTSVTESAPVIA	2629.23	0.003122	5.75695	0.255993	1,Carbamidomethyl[C];11,Carbamidomethyl[C];	3	orf|0|-|2607302-2608697|/	0,-,K/	1	target	1	4.21109	CTPAAGTTHSCASPRTSVTESAPVIAKLDEIVRTTVTHAIASAIPSTESTNRSGLRRMFAKANRTRQPKVLPVVVAICGDRGGVDVGEGDTDSAVSTMRDAASPMFHPQPFAVSSSLTGHGPGYGVMSRATPVCALLRGFRGLLRGPLTRLLGRGDILYARPGPRLLELVGKLQKARLAADGAGEHHAHRHAGGGLRERQRDRGVSGRVLQRCEGHPVDQPLQDLLVVRGRIESPEGQRRLGQRGHEHHVVAVGQPLGDPPGPGQPGDRERQPVQAPRGAAIQSQREVVQPVAIERRPGRAASTAHAGERQKCPVVQEVVLEVVRNRIADRGDPVAEFLEQCRGLEGEVADLRRGVADDGLRAHRDPQPLLSRAVDVADGWQLRVAVDAFHLAVEGCRV…			Novel
Ac-LysargiNase	0000_XuPing_MC115_R_3_33PER.20856.20856.3.0.dta	20856	2180.97	3	0.0081845	RSCSSIPLPTNWPVTQPIC	2180.99	-0.017568	9.06972	0.390427	19,Carbamidomethyl[C];	3	orf|0|-|2664760-2664982|/	16,V,R/	2	target	0	-4.98212	GRSWRATTSWNARRSVRSCSSIPLPTNWPVTQPICRSRRWAIRTRSSTADSASSRAPVPCSIPAAGPRSFAASR			Novel
Ac-LysargiNase	0000_XuPing_MC115_R_13_33PER.2943.2943.2.0.dta	2943	768.436	2	0.0014693	RPAPSVAA	768.436	0.000225	5.54404	0.153125		3	orf|0|-|2684544-2684778|/	0,-,R/	1	target	0	2.10959	RPAPSVAARPHPVNVQPSRRSDPVFVGTTPSASACQISSRASGTGAPAPSVTRPCNRMAPGEPGGTSSLPPGMGRAYP			Novel
Ac-LysargiNase	0000_XuPing_MC115_R_13_33PER.2931.2931.2.1.dta	2931	768.436	2	0.002657	RPAPSVAA	768.436	0.000229	5.05725	0.201947		3	orf|0|-|2684544-2684778|/	0,-,R/	1	target	0	2.49461	RPAPSVAARPHPVNVQPSRRSDPVFVGTTPSASACQISSRASGTGAPAPSVTRPCNRMAPGEPGGTSSLPPGMGRAYP			Novel
Ac-Trypsin	0000_XuPing_MC115_T_7_20PER.3450.3450.2.1.dta	3450	701.393	2	0.0087566	ITGAPSR	701.394	-0.000685	5.09611	0.382759		3	orf|0|-|2697908-2698568|/	147,R,L/	1	target	0	0.327682	PKLNALPDASATVTPATSATGNEVSTHGLHGCALTRALAQAITAARSTCRPTSSVIAATASRACLPCSTAVMRPRCLEGTLNSSARGIAPSTATPACSHACRSTASWRGDPTRLRMTPATCTAESNVVKPCSSAAMLWLCPRASTTRITGAPSRLATWAADPCGVPVIWSQMRPSNRPMTPSTTAMSAPALPCAYNGPIRSSPTSTGSRLRPGRPAATAW			Novel
Ac-Trypsin	0000_XuPing_MC115_T_8_20PER.21640.21640.2.1.dta	21640	1007.6	2	0.0035273	QLDHLLLR	1007.6	-0.000435	5.68537	0.249543		3	orf|0|-|2705136-2706354|/	185,K,R/	1	target	0	-1.54904	WSPRPRRPRFPCRLRWRAAPPCRCSCPGPLPSLFGELQLTSIRRRKLYLHNGFGDLAQRYLADGEVFALRHHDVHLVTVRPAEPRGQRRTVGQRQFGLAATSAAEVLLGGQGAVHTGRGDLEHIRRVARVDGVEQTRRQAREHRDGVQIEALVAVGDDGDARRACRRIDDDIVDLVAGARELAVKQLDHLLLRRQIRRWQLRIRCHDELLILSCPDMTPWWFPVESTIHDTPAGQGQAAISDSAQRMFPAAASPRRSTATRREYPAMAGCSRAERLDEHQPTAVPVLGGRSDPAGRHRDRVRFHAPATGTRRSDRPARPCPRRQRARLRGRGRTWAAGCDGPRADRGGKRTVGPCAGVVRRVDQDDRRGSSVRVARRVVLGVVRAHLARPWRVSNPVGH…			Novel
Ac-Trypsin	0000_XuPing_MC115_T_8_20PER.21541.21541.2.0.dta	21541	1007.6	2	0.0062702	QLDHLLLR	1007.6	-0.00072	4.8899	0.350533		3	orf|0|-|2705136-2706354|/	185,K,R/	1	target	0	2.29137	WSPRPRRPRFPCRLRWRAAPPCRCSCPGPLPSLFGELQLTSIRRRKLYLHNGFGDLAQRYLADGEVFALRHHDVHLVTVRPAEPRGQRRTVGQRQFGLAATSAAEVLLGGQGAVHTGRGDLEHIRRVARVDGVEQTRRQAREHRDGVQIEALVAVGDDGDARRACRRIDDDIVDLVAGARELAVKQLDHLLLRRQIRRWQLRIRCHDELLILSCPDMTPWWFPVESTIHDTPAGQGQAAISDSAQRMFPAAASPRRSTATRREYPAMAGCSRAERLDEHQPTAVPVLGGRSDPAGRHRDRVRFHAPATGTRRSDRPARPCPRRQRARLRGRGRTWAAGCDGPRADRGGKRTVGPCAGVVRRVDQDDRRGSSVRVARRVVLGVVRAHLARPWRVSNPVGH…			Novel
Ac-Trypsin	0000_XuPing_MC115_T_7_20PER.27034.27034.2.0.dta	27034	999.583	2	0.0082963	LALVALEDR	999.583	-0.000661	5.92397	0.356646		3	orf|0|-|2728868-2729858|/	213,R,H/	1	target	0	-0.160574	AVRGSWWRVRCRSPARRSPWDQACPHARPCACRTTDGTAPRRRDSSSPQACRRSPGRALHRSSPDRSQDDRRHGQPVTHRPPPVERGERWPVFGHGVDEDPGSERSRGSRAVDLERDVGVLEPQPPVRQRVPRLVRRLLGTEQDSIPVQVTGQPAQLGALDGKRDRVEDAVGQYIVRFGVDAHRTHVGRASHHRAAEALAVGQTSDHTIGPARLALVALEDRHRADTELAQGLTRAVAHRDELVAALGHRPRDQRLLFGQRRKAGRVVVHLGRGDTVRQNQGKQAVRHSPRLDLMRSCICCALARISGVISKCPPNSLRYPGAYLGSGRI			Novel
Ac-LysargiNase	0000_XuPing_MC115_R_11_33PER.21623.21623.4.3.dta	21623	3518.79	4	0.0097179	RSAAVQLGGFGAGSASAEGIAPNSIAPATAPAPAAPATT	3518.79	0.006785	3.76795	0.395035	0,Acetyl[ProteinN-term];	3	orf|0|-|273797-274199|/	13,A,R/	1	target	0	4.12133	AEVPAETPDATPARSAAVQLGGFGAGSASAEGIAPNSIAPATAPAPAAPATTRRAFWAESNMVKLLHRKWKAVTPNGYRRKKLSRICVQFLALHSNQCRNASKLQLSAPQVGDAKRRRSACGRDSRAGKWPGAL			Novel
Ac-Trypsin	0000_XuPing_MC115_T_5_20PER.6853.6853.2.0.dta	6853	956.479	2	0.0076059	TDSVEHLR	956.48	-0.001021	5.34037	0.360533		3	orf|0|-|2769513-2769936|/	62,R,R/	1	target	0	-0.120996	PGQRQLGDMGVDGPRDPQEHRAGRVPSVRLGPGHPGEAHPPGRRAALTRPDGKGAGRRRRDRTDSVEHLRRDTGQPDLGVLGVGDQTAVQHRTRPWHTGEGGREQSCRQRLCGRHALAVHRQIGDERACVVSCQRVVHANP			Novel
Ac-Trypsin	0000_XuPing_MC115_T_4_20PER.1646.1646.2.0.dta	1646	871.367	2	0.008219	DERDPAR	871.368	-0.000368	6.80505	0.387988		3	orf|0|-|2800961-2802389|/	182,R,V/	2	target	1	1.51554	KGVRAVGDDEDADRFGGRVDLGAQPAADLHGISGGRRCGVHPGVHHCLRGDPAPQPARDEGAQRQLDRGDVRHRPQRHRDGGAVSGERPALVRPEGRVGRAGPDGHPARGQLGGRRECRVAQRRHLGGRGTHEFGHQQGCGGDDRDGAEHVTKLVCGHGCRFFGGLTARQRHGRGHHDGDGRDERDPARVTRAQGLAEHHDAQYRGHDRFGDRHGRQRCSQRPGAERRLLHHRARDRHQDPDVQLGHAQQREHPAPAVDQQMVHHTLGEHREHAPQGPGDQRKQHRAARAGEDPRSHEADRHGRSQHRQHQGPGLPRRTRMPGGRVADGHDDRDRPGQQRGPHPLPTGHATTGQPSVDGQGEQQRGDQQGLHQQHRSEPERGRLQGEAGRRDTAAQPPP…			Novel
Ac-Trypsin	0000_XuPing_MC115_T_13_20PER.10618.10618.2.1.dta	10618	887.495	2	0.0094348	IGGVTVDAR	887.494	0.000599	4.63972	0.399694		3	orf|0|-|2809894-2810032|/	2,R,C/	1	target	0	0.863462	ARIGGVTVDARCPTGDRKLAVCRTPPRASRIGGFSPLRSSTATSRP			Novel
Ac-LysargiNase	0000_XuPing_MC115_R_13_33PER.11305.11305.2.1.dta	11305	814.478	2	0.0062266	RVEVALQ	814.478	-0.000179	5.61668	0.315993		3	orf|0|-|2847665-2847992|/	89,H,R/	1	target	0	2.47091	CRRADPRPGASGKRRRGRRSRRRRRRTAWSQRVHQLHRVGDDARIGRGQHTVAQIEDVSGGARRDRGPAVLDDATHRFLDHRPARQQHHRVEVALQRGAGKHPRRGIGQ			Novel
Ac-LysargiNase	0000_XuPing_MC115_R_2_33PER.8314.8314.2.0.dta	8314	838.514	2	0.0053772	RPLGVVTP	838.514	-0.000876	5.87449	0.293397		3	orf|0|-|2856699-2857008|/	92,R,K/	1	target	0	1.44832	RTGHRAPVRAQEGAQRAPRPARGRHDRRPGQGRQGDAPVPVHHGNRTDRRGRRQGSAEETRADPGRTGLRISAGRRPRRVAHPHPHRQGRRRRPLGVVTPKRL			Novel
Ac-Trypsin	0000_XuPing_MC115_T_9_20PER.11046.11046.3.0.dta	11046	941.426	3	0.005386	HPGHPQPR	941.428	-0.001336	4.19678	0.346977		3	orf|0|-|2857011-2857113|/	8,R,R/	2	target	0	-4.39654	IHRERCRRHPGHPQPRRQPTGHAGVGRLRVHPRR			Novel
Ac-LysargiNase	0000_XuPing_MC115_R_7_33PER.4198.4198.2.1.dta	4198	751.432	2	0.008	RPTVGVL	751.432	0.00023	7.34311	0.374805		3	orf|0|-|2878109-2878307|/	15,R,R/	2	target	0	3.6995	PAVVQRREAVRVEPRRPTVGVLRQPASVVRAPVNNFQMPHWLGSENTDPSNLRASSAPDSMSLAKL			Novel
Ac-LysargiNase	0000_XuPing_MC115_R_3_33PER.3959.3959.3.2.dta	3959	1306.64	3	0.006429	RPAPTCPPVLSP	1306.64	0.00063	4.1385	0.355825	6,Carbamidomethyl[C];	3	orf|0|-|2922094-2922472|/	24,S,R/	2	target	0	0.782726	RPATTTTGSARSRGRSSIGSAVSSRPAPTCPPVLSPRADPAPGASTPADSSVRRSRRRWRVPRRRVARRPRHRHASRPGSSCGPHRPRRRRSSRANWAPTYRHSRSARGRSPRRTRCPRCQAAVAS			Novel
Ac-LysargiNase	0000_XuPing_MC115_R_13_33PER.37463.37463.3.0.dta	37463	2704.17	3	0.003197	RHQDATTSPSRSPPTMVWWAGATQ	2704.16	0.003593	8.7376	0.270265		3	orf|0|-|2972440-2972683|/	9,S,R/	2	target	1	2.36621	RSSPRMCSSRHQDATTSPSRSPPTMVWWAGATQRSTAVNSPSRPICETTCVRNSSAATPSASRTPGSTSTRAPTGAGARSR			Novel
Ac-Trypsin	0000_XuPing_MC115_T_12_33PER.2535.2535.2.0.dta	2535	793.4	2	0.00105	PDHATPR	793.395	0.005138	9.00918	0.14957		1	orf|0|-|298354-298468|/	4,T,A/	1	target	0	4.07334	GCRTPDHATPRAPVPPTGFRRTDAAARARPAAAGRSRA			Novel
Ac-Trypsin	0000_XuPing_MC115_T_4_20PER.8835.8835.2.0.dta	8835	1194.6	2	0.0092778	VMMPSARTSAK	1194.6	7e-05	6.44293	0.379563	2,Oxidation[M];	3	orf|0|-|3006055-3006262|/	10,R,S/	1	target	1	1.55988	TSSADFAMSRVMMPSARTSAKSRTRRSNRLAMRGVPRERRAISAPASAPSSMPRIPAERASTRSSSTGS			Novel
Ac-LysargiNase	0000_XuPing_MC115_R_5_33PER.9850.9850.2.0.dta	9850	1027.54	2	0.0042624	REDPLEVVA	1027.54	-3.5e-05	4.78165	0.305191		3	orf|0|-|3013466-3013859|/	60,Q,R/	1	target	0	2.02276	CTNIIVIGVFPSLGCEPRQRSRDPRGCVSAPHVSQQVPAPGLRAQQRRDEPDGGKDHAVQREDPLEVVARQPRRDVRGRAAEHRDREGVRHTDARRAHVGREEFGEVGGHDADERAEEEQRDRHDEEQPDR			Novel
Ac-Trypsin	0000_XuPing_MC115_T_4_20PER.22876.22876.2.0.dta	22876	821.449	2	0.00309	APSLVAPR	821.451	-0.001382	5.68324	0.24769		3	orf|0|-|3024703-3024841|/	27,R,S/	2	target	0	2.65391	PGRSPGHTGPRRPGRSRRCRTRWSCVRAPSLVAPRSGTTALPGSRP			Novel
Ac-Trypsin	0000_XuPing_MC115_T_7_20PER.3380.3380.3.1.dta	3380	1237.63	3	0.0040834	GGVHAELGQDVR	1237.63	-0.000274	5.17122	0.291311		3	orf|0|-|3028529-3031025|/	685,R,D/	1	target	0	2.80811	PSRRVAAGPGRRRRRTARSGRAGDAVDVVDALDVAHDAQQMAEVLRVAHLEREAADGHPVVGRGHRRRQDVHLLVGEHARDVGEQSVPVECLDLDGDQEHRRRRRRPVHLDDAFGLLLQRLGVGAVGAVHADSPAAGDEAHDGVTRHRGAALGQLGQHARGTRHRHARVVVAALAHRHGRRGGPLGEFVLGGVVATELRQQALHDVPRRHMALTDRGVERRDVLVAQLAGECAHGFGIHQALQRKSAAAHLARDGILAGFERLLAALLGEPLPDLGLGARRHHEALPVPRRPGVGRLRGEHLDHFAVLELAFQRHEPAVDPRAYAAMAHLGVHGVGEVDGCGSGGQRDHVALRREHEDLLRGEVIAQRLEELTRVGGLPLPVEQLPHPRHVVDLGRRVA…			Novel
Ac-LysargiNase	0000_XuPing_MC115_R_2_33PER.9079.9079.2.0.dta	9079	825.445	2	0.00042285	RQIGLVE	825.445	-0.000709	6.12073	0.135893		3	orf|0|-|3088607-3089822|/	260,A,R/	2	target	0	2.15366	THHACRARPGLRRRQLDRGLDAFGRHPIGCAYPDVLGGHGVGAKRRVARRHQIPESADHGRIAAALRDGEQSHTDTGRGQSGAAEVDRGRGVLRQFLADPLPRRRLDARRQFLALRGGQFGPHDRFAAAHGADEQRVEPGEQVRAFDVDTAPVQRRGVQLRCLVEQQLCQLRQEPRHAGAFQDAAAQGVDHRHRTAAQHLDQPDDAQPGIGAQVEWVHVVRVDAAQDHIDTFEGAQRPHPQLAVADHQIGALHQREAEHARQIGLVERGLRVDAGAQHHDHRFLGGFGCDVDQGQAQGLRPWRHRPRRDALVQFRDRMGDDAPVGQCVTGAGRGLGPVGVDHERAVVAAADVTPVQEQLVTTRHRDAVGGPQIAGMGEQQLRREHATGDRAALAVQIGQ…			Novel
Ac-Trypsin	0000_XuPing_MC115_T_1_20PER.15843.15843.3.1.dta	15843	1446.77	3	0.0092676	LGAVAPVCGQYRR	1446.76	0.001881	5.85539	0.373514	8,Carbamidomethyl[C];	3	orf|0|-|3106527-3107322|/	212,R,G/	1	target	1	1.43679	GRVDGPELDPGRQGLAARRLGGRDQLVQIELPLLGAAQDERAGHVGVVTRHQRAEVDLDEVAGREDRVGGPVVRDRRIGAGRHDRLERRAVGAVVEHERLQVASHLFLGAPRPQPAAFDQIGQCGVGGLARQPQHRDLAGVLDLPQRLDGARGAHQLDLVTCRLGQRRVGLHGHDVALETEPAHPVGRRTCRQMRPTGPLDDDFGVRRLLGRLGAVAPVCGQYRRGVVDTDEQRRIGSGESGEVTHVDQVGHEHGVEIRGSQALP			Novel
Ac-LysargiNase	0000_XuPing_MC115_R_4_33PER.8759.8759.2.0.dta	8759	957.514	2	0.0030569	RLASAAATAI	957.514	-0.000127	8.98742	0.250128		3	orf|0|-|3164178-3164439|/	24,P,R/	2	target	0	0.17115	RRDRRRVRHRERDERRTGRSDDRPRLASAAATAIRSGRREDRASEGSSRHDSRGSGRLGHQRRAGRDRRAGGAGRRGQIDAAGDPVR			Novel
Ac-LysargiNase	0000_XuPing_MC115_R_13_33PER.40880.40880.3.3.dta	40880	2077.91	3	0.0052315	RPHWPTTSPTASGWGPGSAT	2077.89	0.01735	7.2184	0.3479		3	orf|0|-|3187449-3187674|/	17,R,R/	2	target	0	-2.47297	AAAATSRRVSTSPIPRRRPHWPTTSPTASGWGPGSATRASPRWRTSSTSPPNNSTAVSTSTSRACSSVVRPRPAP			Novel
Ac-Trypsin	0000_XuPing_MC115_T_3_20PER.21952.21952.3.3.dta	21952	2492.19	3	0.0018785	PAAAAAPAGLAQQPRAVAAVAADGDAR	2492.19	-0.004291	6.07193	0.235527		3	orf|0|-|3194692-3196411|/	297,R,P/	2	target	1	-1.92938	SRPPSPGVDRILRRLRCCDGQPPVVLQLVDRPVARRRTRGRLAPRRRRNPVDAPYPAVRRDGNRAHGHRRPRRGRTPRCAGPDVRGAPAEPAVADPDGIAHDDHDRRGDDGAGLAHARAVHAGQAPHVAQPARPHADAVDRAALDRAAHVQPRRVLLPGAERDRGAGPRPVPGGPRDGSGPRPRVHALGAQPVARDARAVRAVVPVDRSGHLGADRREHRRGRDVPPAGGADRRRADRVGDPAPGPPLRRRRGQRTVARTVQPAAVHAPGGRHPQRGAHAGADARGHRVRTARHRRRPAAAAAPAGLAQQPRAVAAVAADGDARPGRRADRHVLAGQTSFAARAGVRRDGPGLALGRHGQGVRDLVYVARRHLAGGHGRHRVGQRPRLRLAVHARYRQR…			Novel
Ac-Trypsin	0000_XuPing_MC115_T_1_20PER.10901.10901.2.0.dta	10901	831.494	2	0.0075615	LVETTLR	831.493	0.000983	4.64654	0.344732		3	orf|0|-|3197260-3198721|/	441,R,A/	1	target	0	2.50817	VAKPYSADRTFHLKLDEPVELERVFHRQFLGDRLDEAADHHGHGLVLGQPAAHQVEQLILADLRHRGLVAHRHVVLADVDVRVGVGPADRVDQQRIAFHRGARPMCSLVDLDQAAVGRASAASRDRLRDDVARRVRREVQHLGTGVLVLALAGERHREHLALGVLTGHPHGRVLHGHLGADVAVDPLHGGARLGAGTLGDQVVDVVRPVLDGRVAAAAAGLDDDLDDGRVQRVALVDGRGTSFDVVHVGTLVDDDQRALELAHVLGVDPEVGLQRDVDVHTRRDVDERTARPHRGVQRRELVVAGRDHGAEVLLEDLGMLTQRGVGVEEDDALGLEVLADLVVDHLGLVLRGHTGDQALLLGFRDAQLVVGVADVLGQFLPRGRLLLGGPHEVLDVVEV…			Novel
Ac-LysargiNase	0000_XuPing_MC115_R_2_33PER.16598.16598.2.0.dta	16598	975.505	2	0.0053772	RWPVPASY	975.505	-9.4e-05	5.82289	0.289682		3	orf|0|-|319996-320110|/	24,R,R/	1	target	0	1.50003	QLRQVVHSGFRFVPTARSCRRSARRWPVPASYRAHPGR			Novel
Ac-LysargiNase	0000_XuPing_MC115_R_2_33PER.16651.16651.2.0.dta	16651	987.469	2	0.0032382	RWPVPASY	987.469	7.3e-05	7.125	0.226716		3	orf|0|-|319996-320110|/	24,R,R/	2	target	0	1.86621	QLRQVVHSGFRFVPTARSCRRSARRWPVPASYRAHPGR			Novel
Ac-LysargiNase	0000_XuPing_MC115_R_10_33PER.24818.24818.2.0.dta	24818	970.557	2	0	IGAAVVAELQ	970.557	-2e-06	10.3702	0.0812906		1	orf|0|-|320258-322283|/	13,V,R/	1	target	0	0.885456	EIEAHRHRRQQRVIGAAVVAELQRAQRTRGHRQHQIVERDPQLLAGLLRIGERDGRCREFALRRDHVVDEARRRRERTREFRGELAAASAHARHALRGVTDRRGNPPDLAHVVGERGPHELTLGGFGVGDIGVAVALRAFPQIHATGQQVGRRDTVCQCVVDLVDHRDAAAREALHEVHLPQRPAAVQRRAGNLPDCLVEFAAPARRAHLPGPHVVFEVDVAVLAPHRVVELERNVDELEPERVELVQPPAEHLAEILDTERAVTDAFEVDDRDLQRVHVHVGGLAVQQERVPPAQPLHATPPPRRCLYNRFCCVARSISVNLLEEEPNRRGHGPGSGAVGHVEAVSGPGQLKIADGSARCRTETVDEAACLRDGDDGVGRAVHDQKRRRVGMDLRDRR…			Novel
Ac-Trypsin	0000_XuPing_MC115_T_4_20PER.20011.20011.2.0.dta	20011	809.426	2	0.00090514	GPGQLIGR	809.427	-0.000774	7.01656	0.0777025		3	orf|0|-|3233903-3236579|/	847,R,V/	2	target	0	-0.332828	PAASSSTMVSRVALATPPSVPDVGDGRMYASGCTASRAIRVLSPRIEPPVRVDDGSTASTATRCPASMRCMPSASIVVDLPTPGTPVIPTCMAEPASGIRSSSSCWACSRWSARVDSTSVMARARAERSPSRMDCASSWTLTAFTRGLAQLVAEALRELVQQPDRGVGDHGAGREDRRSARGVQLIEVARRDHAAHNDHDVGPSHLGQRVAQGRHQRQVSRGQRRHTDHVHVVVGGLAGHLLRRGEQRAHVDVEADVGERGRDDLLPTVVPVLAHLGHQDAGPTTIGLGELVHQLRRACDVAALSDLVAVDPGNRTDLRLMAAVNLLQGVGDLTDCGLGAGGVDRQRQQVVAQPVLAGRAGCRCGAGQFVERGLRGGLVPFGAQLLQFGDLLGAHAAVL…			Novel
Ac-LysargiNase	0000_XuPing_MC115_R_12_33PER.16606.16606.2.0.dta	16606	865.494	2	0	RGLQPLGL	865.49	0.004596	10.2464	0.0222061		3	orf|0|-|3285377-3286205|/	64,A,R/	2	target	0	5.83105	RELAVGLVDDEYPALHRVEHAAQIVERNALARRVVGARHEHHVGFALGDRGHRNVDVEAEILGARGLQPLGLRAVGDDRVHRVRRHEADGGAARAAERLQQLLQDLIGTVCRPKVFDTQPDAGGGREVRREIGAQRDRVPIGVAVQFGGGLADRGRDVVDERLGGRMRVLVGVQAHRNLQLRRTVRRLAPQVVAQRQIRQRHLVSRHYRSNLRRTASPCAGRSSALDSVITCPETSLSAASSYSTTWMPRRNVCTDSPLECRAHPAVGSTWLDPAQ			Novel
Ac-Trypsin	0000_XuPing_MC115_T_8_20PER.13970.13970.2.0.dta	13970	972.546	2	0.0054544	AVVTAPTTGR	972.547	-0.001308	6.46537	0.312816		3	orf|0|-|3292152-3292200|/	0,-,P/	1	target	0	-1.10067	AVVTAPTTGRPHGVRS			Novel
Ac-LysargiNase	0000_XuPing_MC115_R_12_33PER.8924.8924.2.0.dta	8924	774.451	2	0.0063736	RSGALASI	774.447	0.004434	5.21109	0.338478		3	orf|0|-|3321441-3321795|/	13,N,R/	1	target	0	7.62387	PATGSTGSTSPRNRSGALASIRAAADCTSSAVSVGSAPRYRSSWTTRTSPGSGVTGPVSTPPPPATQAPRPPSRMRTPLIPAAVRHHQARAEPARFQSSYTTVGTPSRTPQRRAAASR			Novel
Ac-Trypsin	0000_XuPing_MC115_T_10_20PER.19679.19679.4.3.dta	19679	2505.12	4	0.0079698	STCSIAAVAASTGAPLSVHTSGSWR	2505.12	-0.000622	6.01387	0.381579	3,Carbamidomethyl[C];	3	orf|0|-|3338549-3339110|/	73,K,P/	2	target	0	1.55381	LTILSMQNAIDASRPSTPARATLAGLKFRVVTPCSAPRARGRLGDRSPSRYGTSVSPSAPRGAESASRSNSSKSTCSIAAVAASTGAPLSVHTSGSWRPLASAKPATMPSGSWGAASPTALTTPEVPSDTMQSPGPAPSPSAAAALSPAPGPRIAPEGSRPATSRGPSTVGSAGVLPRIASSSRSVR			Novel
Ac-LysargiNase	0000_XuPing_MC115_R_11_33PER.2794.2794.2.1.dta	2794	849.495	2	0.0092032	REHIVVP	849.494	0.000943	2.88565	0.387813		3	orf|0|-|3349511-3350576|/	109,E,R/	1	target	0	1.83675	ASWSCLHRWGRGSRRTRRRRCRPRDRRPLWSCRTTCARRQWKLLPSGLHRPERQAAHQVPLDGQSQDQRWKRGDDGGRGGQVVVRLATATEEFGDRDGHRAGIAVGEDEREHIVVPREDEREQRGRGDTRSHDRQRDHEERAPPGVAVEQCRLFQILGQILEVGPQDPHHERHGDQLQHPDHADLGVEQPDLVVDHEQRHDHHQLRGEPERQHGEHQVVGALVLPATGRVRRRDADEQRDDHRATAVQQAGQQRRLEVDARHLGALVGQHRGEVLPRRAEREVRRGLLLGVLQCQHQHPEDREQREDEPEHQAHIGGHRSDGPPLLARQQFCSVEHGHDSAPAARRCALPSTLTR			Novel
Ac-Trypsin	0000_XuPing_MC115_T_6_20PER.21457.21457.2.0.dta	21457	993.537	2	0.0090048	PTDVLLPAR	993.537	-0.000562	5.35909	0.347576		3	orf|0|-|3375260-3376013|/	194,R,L/	2	target	0	-0.140315	HDGPLRDVHQRGHLATRHPHDRRVIHGESQRFRQFRQRSNHRGIRHVPHGHVLGRPCLARSAARRGFSVGVEELTHERFRGPALGRAVAADPGVAHDGQEPRHELVVVAQPVERAVCAKQCLLNQVLGVAGVAYVGVGAPMKVAQKRFHLVLEVRSAFARELLADHRCGHFSSIRFRASVGRAPTTLCVLVMSRPTDVLLPARLTGRSVFSRTVEAISDHSMRCRCGRLALPGGLRLRPRGQCSMSRASCA			Novel
Ac-Trypsin	0000_XuPing_MC115_T_13_20PER.5069.5069.2.0.dta	5069	811.406	2	0.0010273	GEHLAER	811.406	0.000244	6.94934	0.105564		3	orf|0|-|3376265-3377687|/	184,R,G/	1	target	0	-0.132529	DPSSRVRTDVRIRQSPVRQASRRSPPGAPCTPVIVETTGHRPRAAYPPTGVKGHDGRRREPRGGRDRRRTADSSGLGQERLELVAEDRPRGLGPGQQMVVARKRDEPRLRDEHGQLLAEPHRHTQIVLSMHDERRTLHLACDVQDVDLSELIQEAHRVLRVGRSPLQLVECVPVGAAALGEELRGEHLAERGVVSAPSDAGQLTIEIGGAEFLFAHRADRATTRVCAAQHQFGHPIGMLGGIRDRYGSALRNAQQREVLEFEGVDHRREVLDPVLEREIPCGPVGQPASPFVVADEAMVCGQIPDPVLPHRTLDVVAEMGHPVRRPHQRRAVTGRGIGQPDAVCGVTEPDVLAQRRHLDLEWLFIARRGVRQCSDELISASAHGADVALGLPIVTERLA…			Novel
Ac-Trypsin	0000_XuPing_MC115_T_13_20PER.5023.5023.2.0.dta	5023	823.37	2	0.0010379	GEHLAER	823.37	6e-05	6.68142	0.124537		3	orf|0|-|3376265-3377687|/	184,R,G/	2	target	0	2.32401	DPSSRVRTDVRIRQSPVRQASRRSPPGAPCTPVIVETTGHRPRAAYPPTGVKGHDGRRREPRGGRDRRRTADSSGLGQERLELVAEDRPRGLGPGQQMVVARKRDEPRLRDEHGQLLAEPHRHTQIVLSMHDERRTLHLACDVQDVDLSELIQEAHRVLRVGRSPLQLVECVPVGAAALGEELRGEHLAERGVVSAPSDAGQLTIEIGGAEFLFAHRADRATTRVCAAQHQFGHPIGMLGGIRDRYGSALRNAQQREVLEFEGVDHRREVLDPVLEREIPCGPVGQPASPFVVADEAMVCGQIPDPVLPHRTLDVVAEMGHPVRRPHQRRAVTGRGIGQPDAVCGVTEPDVLAQRRHLDLEWLFIARRGVRQCSDELISASAHGADVALGLPIVTERLA…			Novel
Ac-Trypsin	0000_XuPing_MC115_T_6_20PER.26202.26202.2.0.dta	26202	1283.68	2	0.0030786	EVGAVHPAPPPGR	1283.69	-0.00115	5.466	0.246674		3	orf|0|-|3392334-3392553|/	1,R,G/	1	target	0	-1.97496	REVGAVHPAPPPGRGSVGADEQAPPPRGDTGAAVQRRDAGRIGRGPLRRRRGGRHFAASDRRHGHRRHTRRQR			Novel
Ac-LysargiNase	0000_XuPing_MC115_R_13_33PER.43217.43217.3.0.dta	43217	2318.04	3	0.0034373	RADGAAHHSTDQLGDVVPIELS	2318.04	0.002408	5.28271	0.283111		3	orf|0|-|3430408-3431068|/	103,A,R/	2	target	0	2.83955	TNTMGAPSKFPPTRPPLARNSWITCEFQSSGALIVTLLLVGVCSVGVSTPCQFPEVGLDRPWWTPQDSGQRDIGAHQPGVVVMPEHRLHRGFDAVQLVGVDSARADGAAHHSTDQLGDVVPIELSRGCHLVGAANQTVLRERECDGVGDIAVIHTGEPCFVRPRLRQHAGSKDVVPPGRIILEEQSRLEDGVFHARVVQSSLDGSFRGMVLQAERRMDHR			Novel
Ac-Trypsin	0000_XuPing_MC115_T_7_20PER.23559.23559.2.0.dta	23559	1365.59	2	0.0088914	RASAAGSSGHSAQR	1365.59	-0.00095	7.18634	0.400778		3	orf|0|-|3435521-3436151|/	189,R,P/	2	target	1	1.04968	RCCPRHRSQQARQAERLQQGDDRRVGRGARQARQRRRTTRRGPLRRREGLHLRARPPRRRPQPARRLAADSRRGNQPLAGGWSTVDQTTRHGGARQVPHAGHRTVAGLGHCRGLGECDIRTTRDRQGDIPLRWRHAALPTCCRVGERDALDADGGGVRQRGGLAHRRSPRGRGRWCAHRTRGSTRTRDRRASAAGSSGHSAQRPVGPAGR			Novel
Ac-Trypsin	0000_XuPing_MC115_T_13_20PER.4007.4007.2.0.dta	4007	1003.48	2	0.0053967	VDDAAAGQTR	1003.48	0.000339	6.58102	0.302435		3	orf|0|-|3446005-3446830|/	214,R,V/	1	target	0	0.54036	PGRTQTRDLHQMGRTDGAGTQDHFTPGSDVDNLSVFEQPHPCHSMLRRRPGTPTLLLAHLIVHQQPQSTRLRIDGEIATVRDRVQERIGHRPAPTTPLVDVEIRAAGVVAAIELFDRGDAELGSGGLPGVEDLPPHTRPLDPDLAIGAVPLVGTPEVVLQLLVDRQCLAGSVGATPEPSVVTGGPSPQFVVAGLPAHVDHGVDRGAPADHPTTRVDDAAAGQTRVGFSVETPVGAGVGDGEQVAHRHLDPEPVVFAAGLDQEHTMIWVGAEPVGQ			Novel
Ac-Trypsin	0000_XuPing_MC115_T_13_20PER.4021.4021.2.0.dta	4021	1017.44	2	0.0049611	VDDAAAGQTR	1017.44	0.000356	6.74033	0.31381		3	orf|0|-|3446005-3446830|/	214,R,V/	2	target	0	1.01075	PGRTQTRDLHQMGRTDGAGTQDHFTPGSDVDNLSVFEQPHPCHSMLRRRPGTPTLLLAHLIVHQQPQSTRLRIDGEIATVRDRVQERIGHRPAPTTPLVDVEIRAAGVVAAIELFDRGDAELGSGGLPGVEDLPPHTRPLDPDLAIGAVPLVGTPEVVLQLLVDRQCLAGSVGATPEPSVVTGGPSPQFVVAGLPAHVDHGVDRGAPADHPTTRVDDAAAGQTRVGFSVETPVGAGVGDGEQVAHRHLDPEPVVFAAGLDQEHTMIWVGAEPVGQ			Novel
Ac-LysargiNase	0000_XuPing_MC115_R_10_33PER.1442.1442.2.0.dta	1442	1115.56	2	0.0091677	RHNISGTPSF	1115.56	0.001359	5.71877	0.404108		3	orf|0|-|3509224-3509524|/	88,P,R/	1	target	0	4.07412	FDRLGPRTLQTQENCRHGPVARAGRGQRSIEVDVDGCDRIEHTDGVELVGKPRGRSHGAHGVRTRGTDTDAEQIEHADGHRTPDLTRPRHNISGTPSFRR			Novel
Ac-Trypsin	0000_XuPing_MC115_T_11_20PER.3752.3752.2.0.dta	3752	837.505	2	0.0054995	RLPGPAAR	837.505	-0.000389	7.30344	0.31097		3	orf|0|-|352137-352509|/	104,R,T/	1	target	1	4.07524	CPVLGRGRSPRAAAACPRHSRKPDSAKNTATARSNRPKMRPLIPPVWPVWNATWVSTTPMAAHARMPSTAGRKPRVPPTSCSACADCSVVTATSVPRGRDRAKRRLPGPAARTPYALGVSDGLK			Novel
Ac-LysargiNase	0000_XuPing_MC115_R_11_33PER.17890.17890.2.1.dta	17890	1357.67	2	0.0099301	RLGESRPIAQPN	1357.67	-0.001165	6.04227	0.395028		3	orf|0|-|3530713-3531076|/	3,E,R/	2	target	1	4.50425	PPERLGESRPIAQPNRVASVSRLLVYSWGSDGSNVDGANCSCGDEFSARCGDDARLCGPVGTRRPAGAHTGSSDRCRWDAADLSVAPAARDGQAVGPGGQSARGGTHGRRPGGAHTLRLGR			Novel
Ac-Trypsin	0000_XuPing_MC115_T_10_20PER.4731.4731.2.5.dta	4731	731.343	2	0.0065902	AGGGDAGAR	731.343	-0.000363	5.46878	0.319318		3	orf|0|-|3540982-3541696|/	210,R,P/	1	target	0	-0.540417	QVGDLVGRYPGQQSVGVQPCDGDRDRDHQQQRRPHGLEVREREHHGGHQRRDDASPALFERSPQQAAVDDLLAHRRDERHRREHRERQRPCRTHAFEHLAHRRRGVGADDRQVECRRGQRDEQASETECDPDPQFAPGPAQPEIGARAVAPDACDQYRERGREHGGNGDRDQYQPHRRFGPRGGERERSGHRQIDHLDEHEGAQSPPVRRAGGGDAGARPAHFVPKMRSPASPSPGTM			Novel
Ac-Trypsin	0000_XuPing_MC115_T_10_20PER.4784.4784.2.2.dta	4784	731.343	2	0.007435	AGGGDAGAR	731.343	-0.000453	5.41715	0.344024		3	orf|0|-|3540982-3541696|/	210,R,P/	1	target	0	-0.168363	QVGDLVGRYPGQQSVGVQPCDGDRDRDHQQQRRPHGLEVREREHHGGHQRRDDASPALFERSPQQAAVDDLLAHRRDERHRREHRERQRPCRTHAFEHLAHRRRGVGADDRQVECRRGQRDEQASETECDPDPQFAPGPAQPEIGARAVAPDACDQYRERGREHGGNGDRDQYQPHRRFGPRGGERERSGHRQIDHLDEHEGAQSPPVRRAGGGDAGARPAHFVPKMRSPASPSPGTM			Novel
Ac-Trypsin	0000_XuPing_MC115_T_1_20PER.32975.32975.2.3.dta	32975	843.397	2	0.006521	ASTGTAAPR	843.396	0.001033	3.47564	0.290921		3	orf|0|-|3579350-3579395|/	0,-,V/	2	target	0	0.185528	ASTGTAAPRVPSPRR			Novel
Ac-Trypsin	0000_XuPing_MC115_T_3_20PER.19959.19959.2.0.dta	19959	1095.53	2	0.0037154	PVGAEPGAGVAR	1095.54	-0.004955	7.03596	0.307285		3	orf|0|-|358165-358663|/	11,R,R/	2	target	0	-2.31185	MRCVAPVDRRRPVGAEPGAGVARRGRCRQDRVAGLRRATRQGFPHHAGSGRRIRHGTRLRGSAAALRTPDEQPRRPARTAARRTRGGLRSGCGADPGPLPGRARGPEPDGSRGGREASAVHRRRRAVARFRVGADPGIRRAPPPRRTGRPDLRGARPRRTRARGIA			Novel
Ac-LysargiNase	0000_XuPing_MC115_R_2_33PER.5003.5003.2.0.dta	5003	781.431	2	0.0025575	RLGDALH	781.431	-0.000691	6.46452	0.170288		3	orf|0|-|3593001-3593982|/	54,R,R/	1	target	0	2.04833	GQSPGARGEWSTGKVGSEQVDDGHMRRVRPAVSSRSVGTAWPLLQGGVGGRGDRRLGDALHRRHGAGRGGFGGRLRGREPRSRAVRRGRSGPEPCPRRPERDRRDGRACGERGRRQRQKAAVHRCDVERRRGHASGRTGRRPERGRLRQCRRCAVPAGNRRARQQHRRHGRIRDHRGVRLRTGRRTGPHGRPARRCGGHGPQQGDRERAWSGRLARTSAGGLRARARCACGGRIGRRPRRRRRPLDAEVASRAWYSGLHPGRRGSRSRARCGTRIGTPRPIHVPRQGRSAAVAVDQSAVGARGDAPGRGRDVRRLAVSGHKSADVAA			Novel
Ac-LysargiNase	0000_XuPing_MC115_R_2_33PER.4996.4996.2.0.dta	4996	793.395	2	0.0012425	RLGDALH	793.396	-0.000939	7.04418	0.178525		3	orf|0|-|3593001-3593982|/	54,R,R/	2	target	0	0.408731	GQSPGARGEWSTGKVGSEQVDDGHMRRVRPAVSSRSVGTAWPLLQGGVGGRGDRRLGDALHRRHGAGRGGFGGRLRGREPRSRAVRRGRSGPEPCPRRPERDRRDGRACGERGRRQRQKAAVHRCDVERRRGHASGRTGRRPERGRLRQCRRCAVPAGNRRARQQHRRHGRIRDHRGVRLRTGRRTGPHGRPARRCGGHGPQQGDRERAWSGRLARTSAGGLRARARCACGGRIGRRPRRRRRPLDAEVASRAWYSGLHPGRRGSRSRARCGTRIGTPRPIHVPRQGRSAAVAVDQSAVGARGDAPGRGRDVRRLAVSGHKSADVAA			Novel
Ac-LysargiNase	0000_XuPing_MC115_R_10_33PER.37823.37823.3.3.dta	37823	2157.14	3	0.0041269	RIAATTSAGTALPVVPAMGRNS	2157.14	-0.000199	5.22109	0.284737	18,Oxidation[M];	3	orf|0|-|3595198-3595444|/	50,A,R/	1	target	1	-3.73104	PARTPDIAVPRPSEKKYSAIICARNASGASFVVTDSPIGEIVSSEMANSARIAATTSAGTALPVVPAMGRNSRNATPMPITA			Novel
Ac-Trypsin	0000_XuPing_MC115_T_12_33PER.12752.12752.3.0.dta	12752	959.568	3	0.00063434	TDLRSVLR	959.563	0.005096	6.79626	0.105637		3	orf|0|-|359861-360299|/	60,R,A/	1	target	1	5.14292	GIRRPRRQHSARLESGDRTLAGRLGDHPGLQHALHHVGHRRKPDVGRAEQVLDGPRHRRRTDLRSVLRAARRLLRPGRHEGRAATGRRLAALRQEDLGHAVRGCQHHHDERHRDRRQRQPPGDLRGARGGGEAVHRRLHRRRERCG			Novel
Ac-LysargiNase	0000_XuPing_MC115_R_3_33PER.9052.9052.2.1.dta	9052	855.468	2	0.0038448	RGALTVVGA	855.469	-0.001321	7.02927	0.142637		3	orf|0|-|361210-362845|/	352,D,R/	2	target	0	1.64851	TDLADLADGKDPVVLILDADPDGEHRPARGRKAGRPLLDGFALALDVLRLAQARHITGFGAGVGLDEDRTEHLQRLAQALWRDRRPRVHHGLQRAQIELTAAGMVEQQIDDGGDQRDRSDAVPLDEGQQRLRLQAGKHHVGATADECRQHEDLGEMRQRRAVREHLAEADVADLQARRDAVIAPRVVRVHHTFGLAGAARGEQDVGLVVLIDVDLRSMRGLSGHQRREVQRVNRLLVLGSAHPDQGLQLGQPVADRGDGVLELRVVQQGSCVGLCEIGFEALGRGPSGHLHQHRTGRPDRLLDGNELQTVGHEQPDSFALLHAIVDQCVRDLVAPLPQFAVRDAGTGCRVQDRGALTVVGARAIQDIGQHTPHAVVGHPWLSRQRSGVEALDPVRRGDD…			Novel
Ac-LysargiNase	0000_XuPing_MC115_R_7_33PER.1626.1626.2.0.dta	1626	970.453	2	0	RAQLGECH	970.452	0.000994	10.411	0.041048	7,Carbamidomethyl[C];	3	orf|0|-|3629436-3630456|/	94,R,R/	1	target	0	1.96495	PDDRRRRRQRADQVGSVQLAEPQHGRLAQQVAEALRERLFRAVDRGHRAVDPHEGMLGVTARGVSLIGDRVEQRGRGRQQPGHTRGVRCGLGVRRAQLGECHRDALGDLVPAVVGPRPLGGLAVGEHLTQPGQRCVVHVGRAVGGHVARVGRQRTVRAGEALSLHPPAVRRQGRDQHGLQHARTEDQQRCQQPVESGRRRRVPVGRCDHQQRTRRRGDQPGVRPDRPLHARRETPYGHREYEHDVVRSGQYRERHDDGHLQRRRHHQRYSTAGAALQRDRTCDHPGAQRPHRCGRGCQRQGRRGHRQGTDEAARHRTGVWRAQPQSVGCWSARLHVTILA			Novel
Ac-LysargiNase	0000_XuPing_MC115_R_6_33PER.1665.1665.2.0.dta	1665	970.454	2	0.0020923	RAQLGECH	970.452	0.001634	6.60591	0.233069	7,Carbamidomethyl[C];	3	orf|0|-|3629436-3630456|/	94,R,R/	1	target	0	-1.63728	PDDRRRRRQRADQVGSVQLAEPQHGRLAQQVAEALRERLFRAVDRGHRAVDPHEGMLGVTARGVSLIGDRVEQRGRGRQQPGHTRGVRCGLGVRRAQLGECHRDALGDLVPAVVGPRPLGGLAVGEHLTQPGQRCVVHVGRAVGGHVARVGRQRTVRAGEALSLHPPAVRRQGRDQHGLQHARTEDQQRCQQPVESGRRRRVPVGRCDHQQRTRRRGDQPGVRPDRPLHARRETPYGHREYEHDVVRSGQYRERHDDGHLQRRRHHQRYSTAGAALQRDRTCDHPGAQRPHRCGRGCQRQGRRGHRQGTDEAARHRTGVWRAQPQSVGCWSARLHVTILA			Novel
Ac-LysargiNase	0000_XuPing_MC115_R_7_33PER.1625.1625.2.0.dta	1625	984.412	2	0.00093856	RAQLGECH	984.411	0.000996	9.42971	0.0982041	7,Carbamidomethyl[C];	3	orf|0|-|3629436-3630456|/	94,R,R/	2	target	0	1.83772	PDDRRRRRQRADQVGSVQLAEPQHGRLAQQVAEALRERLFRAVDRGHRAVDPHEGMLGVTARGVSLIGDRVEQRGRGRQQPGHTRGVRCGLGVRRAQLGECHRDALGDLVPAVVGPRPLGGLAVGEHLTQPGQRCVVHVGRAVGGHVARVGRQRTVRAGEALSLHPPAVRRQGRDQHGLQHARTEDQQRCQQPVESGRRRRVPVGRCDHQQRTRRRGDQPGVRPDRPLHARRETPYGHREYEHDVVRSGQYRERHDDGHLQRRRHHQRYSTAGAALQRDRTCDHPGAQRPHRCGRGCQRQGRRGHRQGTDEAARHRTGVWRAQPQSVGCWSARLHVTILA			Novel
Ac-Trypsin	0000_XuPing_MC115_T_12_33PER.39413.39413.4.0.dta	39413	2461.03	4	0.005031	WSRNVWFCAGSSTSSSAAAGSPR	2461.01	0.015279	6.23819	0.312212	8,Carbamidomethyl[C];	3	orf|0|-|3645052-3645121|/	0,-,-/	2	target	1	-1.5586	WSRNVWFCAGSSTSSSAAAGSPR			Novel
Ac-Trypsin	0000_XuPing_MC115_T_4_20PER.7237.7237.2.0.dta	7237	1055.52	2	0.0045341	GPADAPVWSR	1055.53	-0.004597	8.97319	0.234908		3	orf|0|-|3658394-3658445|/	2,R,S/	1	target	0	-5.44798	VRGPADAPVWSRSAPVR			Novel
Ac-Trypsin	0000_XuPing_MC115_T_9_20PER.10571.10571.2.0.dta	10571	1007.52	2	0.0082857	LPTAWHIR	1007.52	-0.002819	7.1486	0.3907		3	orf|0|-|3671322-3671457|/	23,R,N/	2	target	0	-3.34103	SRATVAACDAMLTMAPPPASSIRLPTAWHIRNVPLRLIASVLSQS			Novel
Ac-Trypsin	0000_XuPing_MC115_T_12_33PER.23670.23670.2.1.dta	23670	851.439	2	0.0040384	SAAAAAPHR	851.448	-0.009271	8.08549	0.248995		3	orf|0|-|3685577-3686144|/	173,R,A/	1	target	0	7.41476	PRIRRPVRCWTGCVNSCGSPRRRRCDALAGPHRGRAGAAAADRGHRGAGRPLHATRHRAPGVDGGHPAGRRHAEGAGGRRDRRPAADPHGRGDARAAQRRNPALRGGLGHRGRGRAGSGPATDRGGGRFGASHANPVAARRFRAGAHPRADPDRQIERESRFLVGAAARRRGRSAAAAAPHRAGIRRTR			Novel
Ac-LysargiNase	0000_XuPing_MC115_R_6_33PER.18809.18809.2.0.dta	18809	851.448	2	0.00699	RNAVPAHS	851.448	-0.000244	6.29829	0.365054		3	orf|0|-|3705534-3706566|/	336,V,-/	1	target	0	1.65351	GRENYRRGDQRPAVADGLGPRGGLKPGRADRARRDPQGWPVTQLRRPGVGETAHHAVGFGGLHAHLDAFVADRAGRLVVLVGQRLDVRRDGRVGDHRYADLARDAPRGRGVAAVGKGVADELPHDHRRHQDDHGHQCDDHADADAAAPRLHGTVAAGPLAVPVGAAAAARTWRRGRRAARRAQLGGLGVLVVDGQVVTAATTRGMTRSGAVAVLVTRRVIGVVVRVIGVVLAAETAAVPAPVLGAVLVTVFRVVFGAVLVGVLVDVVRIRVVRVVAVRDLVGLVRLVGVTVPPTGSCRTGITDPLEHLGRMIRRATLTVCALSVPGFRLVGRILGVRNAVPAHS			Novel
Ac-LysargiNase	0000_XuPing_MC115_R_10_33PER.3871.3871.2.1.dta	3871	819.424	2	0.0093491	RVPHIGQ	819.425	-0.000572	7.21713	0.404673		3	orf|0|-|3740985-3742671|/	257,F,R/	2	target	0	1.51336	WRSAPWRASGRAGNARWCSAAADGIATTSPSQVRGPRGGRTGQVRDGLRGRAHLIGGERRPAVRERVGAEQRRELGQQAEFRIPHTQAVHLPPADVDRGVLSDHRPRPALEEHVHRGRRDGHGPHAGQITVLEVDRDVVRHAAVLDLLGAVPAEEVGQGRIGVVVIPGAVEHEIAEHRGVVLDRRDEPQPVAQIVEAPARVGRGLGCEHRVEDVVDEFEDGLVVHVVGGEELLEHLVVGLGVRGLLADEAAHVVGEFRVPHIGQRLVERVDEPVLGDREHHVEQVDHGRRDGVSGNPVQWDVAEIEMHLAGLDLHRSRIDLVVEPQWTQHVGPPWREWSAQQCTKYVGTPVPLVCVGPASARVAHETDEPAIRCGSRARRWIWRASGRRRGARTGRTCD…			Novel
Ac-Trypsin	0000_XuPing_MC115_T_3_20PER.19328.19328.2.0.dta	19328	1028.61	2	0.0026929	EGSVLLALAR	1028.61	-0.000105	6.82908	0.23322		3	orf|0|-|3750525-3750741|/	50,R,N/	1	target	0	2.21065	PVSAPTRRLLRPDQSSVAAPESASVAEPGDRGVVSSTLTAMPYGRNRTRREGSVLLALARNASSSVGNTCSM			Novel
Ac-Trypsin	0000_XuPing_MC115_T_4_20PER.21056.21056.2.0.dta	21056	1028.61	2	0.0045341	EGSVLLALAR	1028.61	-0.000567	6.20102	0.256926		3	orf|0|-|3750525-3750741|/	50,R,N/	1	target	0	0.511543	PVSAPTRRLLRPDQSSVAAPESASVAEPGDRGVVSSTLTAMPYGRNRTRREGSVLLALARNASSSVGNTCSM			Novel
Ac-Trypsin	0000_XuPing_MC115_T_9_20PER.10661.10661.2.0.dta	10661	1462.73	2	0.0076508	THPDSLSNPPEIR	1462.73	0.005672	4.38663	0.364403		3	orf|0|-|3763789-3763876|/	0,-,L/	1	target	0	1.42253	THPDSLSNPPEIRLFAVEGVEVVGASVPG			Novel
Ac-LysargiNase	0000_XuPing_MC115_R_8_33PER.20407.20407.2.0.dta	20407	811.466	2	0.0091139	RSVAAAII	811.466	-0.000459	6.41472	0.389748		3	orf|0|-|3786323-3786782|/	74,K,R/	2	target	0	2.93031	AACRFCPARPEIEDKQTMAPPPVANIASIPNLHVRNMPRPSMAITSSQSAVVTSCASPSGMMPALATSTSRRPKRSVAAAIIRRASSSTETSPMIASTSGPGVAQLVGERQQWLALDVGHRQPRALAREEHSARPADAERGAGDHRRFSCKSS			Novel
Ac-LysargiNase	0000_XuPing_MC115_R_11_33PER.23779.23779.2.0.dta	23779	845.438	2	0.0084537	TGRELLF	845.438	0.000361	5.67177	0.360887		3	orf|0|-|3787039-3787696|/	0,-,R/	2	target	1	4.2743	TGRELLFRRFSGFGWTRDAGETANGFESFRGARPVLVEGAVPRAPGDRAQRDRNDDGVIRVAEKRDEIGHEVDRQDQVDQQQEQTDPDSAGLLRIGGQASHQNHCVGQQSQCIGDAEVLGACQGQCDQQRCPHDEQADRDPDECAPEVCHQPSSTMRSMWTSYRLIRDISLRGNGYLWISLQLLAHVIKCHPWHRRPCPRIASDATAPGNPRRRAARRR			Novel
Ac-Trypsin	0000_XuPing_MC115_T_8_20PER.28502.28502.3.0.dta	28502	1809.8	3	0.0083288	ELHPHPAMAGGGGLVADR	1809.81	-0.008229	9.54003	0.393029		3	orf|0|-|3790617-3790974|/	57,R,A/	2	target	0	-4.09549	DTAPLGPANHRPRRHDRRNRGNRGVAATGRSGRFDQGGGRRRTTPAAGRALRRRRLRELHPHPAMAGGGGLVADRAVRTRPDGRAARGVRTSLHLDRPERTLLLQISHHPGAPRLRTRS			Novel
Ac-Trypsin	0000_XuPing_MC115_T_11_20PER.27277.27277.2.0.dta	27277	898.5	2	0	TPEVSIPR	898.499	0.000566	6.86152	0.0514068		3	orf|0|-|3838943-3839246|/	13,R,W/	1	target	0	1.44797	RRLLTCPNASSWRTPEVSIPRWRSAGSARKPARRSSPSPSTSARAARIWKWCASAHWTAVPSRPSSSTRATSSPRNTAFPPSSPTRSTWTATRWCRRSVVR			Novel
Ac-Trypsin	0000_XuPing_MC115_T_4_20PER.25148.25148.2.0.dta	25148	898.499	2	0	TPEVSIPR	898.499	-0.000662	7.51218	0.0610643		3	orf|0|-|3838943-3839246|/	13,R,W/	1	target	0	-0.175947	RRLLTCPNASSWRTPEVSIPRWRSAGSARKPARRSSPSPSTSARAARIWKWCASAHWTAVPSRPSSSTRATSSPRNTAFPPSSPTRSTWTATRWCRRSVVR			Novel
Ac-Trypsin	0000_XuPing_MC115_T_11_20PER.27231.27231.2.0.dta	27231	898.5	2	0	TPEVSIPR	898.499	0.000676	6.73654	0.0615182		3	orf|0|-|3838943-3839246|/	13,R,W/	1	target	0	2.09445	RRLLTCPNASSWRTPEVSIPRWRSAGSARKPARRSSPSPSTSARAARIWKWCASAHWTAVPSRPSSSTRATSSPRNTAFPPSSPTRSTWTATRWCRRSVVR			Novel
Ac-Trypsin	0000_XuPing_MC115_T_1_20PER.20829.20829.2.0.dta	20829	898.499	2	0	TPEVSIPR	898.499	-0.000224	6.48363	0.0675593		3	orf|0|-|3838943-3839246|/	13,R,W/	1	target	0	1.19919	RRLLTCPNASSWRTPEVSIPRWRSAGSARKPARRSSPSPSTSARAARIWKWCASAHWTAVPSRPSSSTRATSSPRNTAFPPSSPTRSTWTATRWCRRSVVR			Novel
Ac-Trypsin	0000_XuPing_MC115_T_4_20PER.25212.25212.2.0.dta	25212	898.498	2	0	TPEVSIPR	898.499	-0.0009	7.12049	0.0918694		3	orf|0|-|3838943-3839246|/	13,R,W/	1	target	0	-0.47533	RRLLTCPNASSWRTPEVSIPRWRSAGSARKPARRSSPSPSTSARAARIWKWCASAHWTAVPSRPSSSTRATSSPRNTAFPPSSPTRSTWTATRWCRRSVVR			Novel
Ac-Trypsin	0000_XuPing_MC115_T_7_20PER.26151.26151.2.0.dta	26151	898.499	2	7.0795e-05	TPEVSIPR	898.499	-0.000628	6.82529	0.0418641		3	orf|0|-|3838943-3839246|/	13,R,W/	1	target	0	0.075686	RRLLTCPNASSWRTPEVSIPRWRSAGSARKPARRSSPSPSTSARAARIWKWCASAHWTAVPSRPSSSTRATSSPRNTAFPPSSPTRSTWTATRWCRRSVVR			Novel
Ac-Trypsin	0000_XuPing_MC115_T_5_20PER.25362.25362.2.0.dta	25362	898.498	2	0.00024905	TPEVSIPR	898.499	-0.000896	6.53654	0.0640007		3	orf|0|-|3838943-3839246|/	13,R,W/	1	target	0	-0.110959	RRLLTCPNASSWRTPEVSIPRWRSAGSARKPARRSSPSPSTSARAARIWKWCASAHWTAVPSRPSSSTRATSSPRNTAFPPSSPTRSTWTATRWCRRSVVR			Novel
Ac-Trypsin	0000_XuPing_MC115_T_5_20PER.25474.25474.2.0.dta	25474	898.498	2	0.00059957	TPEVSIPR	898.499	-0.000747	6.67393	0.071062		3	orf|0|-|3838943-3839246|/	13,R,W/	1	target	0	-1.96629	RRLLTCPNASSWRTPEVSIPRWRSAGSARKPARRSSPSPSTSARAARIWKWCASAHWTAVPSRPSSSTRATSSPRNTAFPPSSPTRSTWTATRWCRRSVVR			Novel
Ac-Trypsin	0000_XuPing_MC115_T_13_20PER.30051.30051.2.0.dta	30051	898.499	2	0.0010273	TPEVSIPR	898.499	2e-06	6.3882	0.106151		3	orf|0|-|3838943-3839246|/	13,R,W/	1	target	0	-0.624346	RRLLTCPNASSWRTPEVSIPRWRSAGSARKPARRSSPSPSTSARAARIWKWCASAHWTAVPSRPSSSTRATSSPRNTAFPPSSPTRSTWTATRWCRRSVVR			Novel
Ac-Trypsin	0000_XuPing_MC115_T_3_20PER.22756.22756.2.3.dta	22756	898.499	2	0.0034923	TPEVSIPR	898.499	-0.000331	5.8031	0.247647		3	orf|0|-|3838943-3839246|/	13,R,W/	1	target	0	2.57502	RRLLTCPNASSWRTPEVSIPRWRSAGSARKPARRSSPSPSTSARAARIWKWCASAHWTAVPSRPSSSTRATSSPRNTAFPPSSPTRSTWTATRWCRRSVVR			Novel
Ac-Trypsin	0000_XuPing_MC115_T_1_20PER.12410.12410.2.0.dta	12410	627.32	2	0.0040606	PGSPGGR	627.321	-0.000419	5.48577	0.212562		3	orf|0|-|3848738-3849602|/	234,R,C/	1	target	0	0.498808	RIVDVVLKCASVIVAPLARIPVTLTYAASLVAVTTVLFALGPQTQDRVVFAASTNLHNLRHGHFGTLVGSAFVTDAGPVYAWLPGLMCLLAVAELMWRSSRTLFALAVGHVGATALVAVGLVVAIDHGWVPAEVSHDIDVGVRLRRGRRARRAHRRDPTALAAGVDRMVAGRRGERRRDRDRFHRHRPRRGPAARHAAVGAPGPARRLDHHPVRPAGARVGVRSAAADQQRIARPGSPGGRCRGRSRGVRGGKRIRRPTTRSPMIAGWSARKEEKLPVSSPVISPKKP			Novel
Ac-Trypsin	0000_XuPing_MC115_T_2_20PER.3274.3274.2.0.dta	3274	1029.5	2	0.0039007	TGPPRSTAAR	1029.5	0.000356	6.27743	0.231513		3	orf|0|-|3851388-3851631|/	67,R,P/	2	target	1	0.432823	SPVPPPAARRRGCGPSRGGRPTPHAGADGSRRAPRGMRVRRPCRRCATAPRLPESSASRPFRAPRGRTGPPRSTAARPPAA			Novel
Ac-LysargiNase	0000_XuPing_MC115_R_4_33PER.11068.11068.2.0.dta	11068	774.471	2	0	KVAVSATV	774.472	-0.000453	5.54651	0.132552		3	orf|0|-|3858103-3858964|/	279,S,-/	1	target	0	6.14227	ATRRCHGAASRRTSSFELQRLCRGGSGGESGDEGACARGDVVPVAGGDAGGRDDAGARAHCEGTRIEVGACVLGGDAAGRQEFDVGVGPVQIRQISRAESPCREDLDRRRAEVDGHGDLGRRERAEEHRHTSREGDLGHPGPNRGCDKETRAVVDRRTGLIGGEHGADAQHDVRLCDGIGGRAEQVEHPGCGERQLDGADATCGQRVAQRGGVGDLIGPHDAEHPVGAQHVQRGHRTLPSGPRRSARPAVAPVGSPSSSAGRPRTNTCVKPVAGWRGCSKVAVSATV			Novel
Ac-LysargiNase	0000_XuPing_MC115_R_5_33PER.10837.10837.2.0.dta	10837	774.471	2	0.0036932	KVAVSATV	774.472	-0.001024	5.8805	0.288808		3	orf|0|-|3858103-3858964|/	279,S,-/	1	target	0	3.81988	ATRRCHGAASRRTSSFELQRLCRGGSGGESGDEGACARGDVVPVAGGDAGGRDDAGARAHCEGTRIEVGACVLGGDAAGRQEFDVGVGPVQIRQISRAESPCREDLDRRRAEVDGHGDLGRRERAEEHRHTSREGDLGHPGPNRGCDKETRAVVDRRTGLIGGEHGADAQHDVRLCDGIGGRAEQVEHPGCGERQLDGADATCGQRVAQRGGVGDLIGPHDAEHPVGAQHVQRGHRTLPSGPRRSARPAVAPVGSPSSSAGRPRTNTCVKPVAGWRGCSKVAVSATV			Novel
Ac-Trypsin	0000_XuPing_MC115_T_8_20PER.11454.11454.2.0.dta	11454	753.424	2	0.0010153	VEHLGAK	753.425	-0.001601	7.92365	0.132427		3	orf|0|-|3883268-3883751|/	104,R,L/	1	target	0	0.220954	VARQRPAKPSTRVRVPSLARQTNALLRHARRRAFVIHAPSFANRVPGLAVKARISQGSSTSIRCRRPRGMTAAVPECTGTGSSDTPVCSSGRNSRNAPRSVARRVEHLGAKLGFDLTEPRRLVRDGMALTMLRLLDDRAHGDPAAHHAGMTRIMLQCPCRN			Novel
Ac-Trypsin	0000_XuPing_MC115_T_8_20PER.11384.11384.2.4.dta	11384	763.394	2	0.0028684	VEHLGAK	763.396	-0.001235	5.53416	0.23191		3	orf|0|-|3883268-3883751|/	104,R,L/	2	target	0	-0.963144	VARQRPAKPSTRVRVPSLARQTNALLRHARRRAFVIHAPSFANRVPGLAVKARISQGSSTSIRCRRPRGMTAAVPECTGTGSSDTPVCSSGRNSRNAPRSVARRVEHLGAKLGFDLTEPRRLVRDGMALTMLRLLDDRAHGDPAAHHAGMTRIMLQCPCRN			Novel
Ac-Trypsin	0000_XuPing_MC115_T_13_20PER.12875.12875.2.0.dta	12875	779.417	2	0.005988	GAHLPER	779.416	0.00128	6.36807	0.33916		3	orf|0|-|3906061-3906244|/	51,R,V/	1	target	0	1.6001	GPHPHAPHHRSPAAGAARRRYEHLRRRMGAARHRDVPVRTARMAVTEGARRGAHLPERVVR			Novel
Ac-Trypsin	0000_XuPing_MC115_T_13_20PER.12855.12855.2.2.dta	12855	791.381	2	0.0037268	GAHLPER	791.38	0.000283	5.78303	0.261832		3	orf|0|-|3906061-3906244|/	51,R,V/	2	target	0	2.78269	GPHPHAPHHRSPAAGAARRRYEHLRRRMGAARHRDVPVRTARMAVTEGARRGAHLPERVVR			Novel
Ac-Trypsin	0000_XuPing_MC115_T_5_20PER.6945.6945.2.0.dta	6945	969.424	2	0.0022408	GGDTAEHLR	969.418	0.006293	6.71573	0.201467		3	orf|0|-|3997269-3997803|/	12,R,A/	2	target	0	0.968114	RRTARHAARRRRGGDTAEHLRAAAVLRGVPAWKGSYRTARPDRAGLRDLPCGVPGECVQCHRRCLRRDGGPGNRATAPVAVLRRVDPQSRVAHLPAAPSGLPGSSRRHQPGEGASRVGRTRIVTEEDREQDHGADRWTCHPPGQRASRRVLLGAEARGPQISRRVVAQKSRRRAVHGS			Novel
Ac-Trypsin	0000_XuPing_MC115_T_8_20PER.16174.16174.2.0.dta	16174	878.385	2	0.0010153	NDHEHAR	878.386	-0.000882	9.49102	0.15171		1	orf|0|-|4000856-4000985|/	4,L,S/	1	target	0	-0.881072	PNFLNDHEHARSFRRCPTSSRVCRRGPRSARFSVTTSSGSRTK			Novel
Ac-Trypsin	0000_XuPing_MC115_T_8_20PER.13206.13206.2.2.dta	13206	893.342	2	0.0031605	NDHEHAR	893.342	-0.000316	7.57076	0.267277		1	orf|0|-|4000856-4000985|/	4,L,S/	2	target	0	0.70286	PNFLNDHEHARSFRRCPTSSRVCRRGPRSARFSVTTSSGSRTK			Novel
Ac-Trypsin	0000_XuPing_MC115_T_8_20PER.13218.13218.2.2.dta	13218	893.341	2	0.0034332	NDHEHAR	893.342	-0.000348	7.3601	0.282296		1	orf|0|-|4000856-4000985|/	4,L,S/	2	target	0	3.42041	PNFLNDHEHARSFRRCPTSSRVCRRGPRSARFSVTTSSGSRTK			Novel
Ac-LysargiNase	0000_XuPing_MC115_R_13_33PER.5228.5228.2.0.dta	5228	827.473	2	0.0028194	RVLTGPGQ	827.473	0.000145	6.63522	0.210748		3	orf|0|-|4002827-4003247|/	33,G,R/	1	target	0	0.693234	IPVSPQRARVHQREAFLKLPPGADEGNHQVDVGRVLTGPGQRAEFERKEVRFFDVAVTAPIADHRVVFDGLELFTSGQPTELVGAEVHCAIDHRSRCECRADPGDRGRHGVDQRVLLALCDQVPRMPARQGLGQHELRTQ			Novel
Ac-LysargiNase	0000_XuPing_MC115_R_13_33PER.5209.5209.2.1.dta	5209	827.474	2	0.0041832	RVLTGPGQ	827.473	0.000237	6.39075	0.262836		3	orf|0|-|4002827-4003247|/	33,G,R/	1	target	0	-0.421811	IPVSPQRARVHQREAFLKLPPGADEGNHQVDVGRVLTGPGQRAEFERKEVRFFDVAVTAPIADHRVVFDGLELFTSGQPTELVGAEVHCAIDHRSRCECRADPGDRGRHGVDQRVLLALCDQVPRMPARQGLGQHELRTQ			Novel
Ac-LysargiNase	0000_XuPing_MC115_R_12_33PER.3004.3004.2.0.dta	3004	729.393	2	0.0021344	RAIDASP	729.389	0.004447	5.32398	0.216061		3	orf|0|-|4008423-4008606|/	54,L,-/	1	target	0	2.87409	RSSVRLHASRSPGSCAVLPRVPPIAPPRRTPPNRRPRRPCRTQRRFRCDSCGSLRAIDASP			Novel
Ac-Trypsin	0000_XuPing_MC115_T_8_20PER.8005.8005.2.2.dta	8005	867.418	2	0.00049904	IPADDVAR	867.42	-0.001211	5.27187	0.102621		3	orf|0|-|4025714-4026011|/	14,R,G/	2	target	0	-0.998797	DARCRAGRGVRRQRIPADDVARGLGAGQCRPAASDAAPSRRRRSAMARRVAVRAGIGVGSADVDRGAGAELPGAAAAFEGDGRRGADGGDHGRGSAADT			Novel
Ac-LysargiNase	0000_XuPing_MC115_R_11_33PER.5567.5567.2.0.dta	5567	899.506	2	0.008948	RQGQQLVA	899.506	-0.000109	5.75558	0.382571		3	orf|0|-|4046258-4046660|/	45,R,R/	1	target	0	-1.07509	GLEEPELQLDVIEPLARRMFDEGDALSEIGFVTPGGDADDIGLSRRQGQQLVARAGHQDRWRELSGGRVVVRVGEQPTNLAQGVADDRDTLGGAGERDPGSVELRFDVAGAERDDQAPVGGRVNRCQVAGDECG			Novel
Ac-Trypsin	0000_XuPing_MC115_T_10_20PER.16783.16783.2.0.dta	16783	849.494	2	0.0094923	VDLHLPR	849.494	-0.000557	7.83913	0.39352		1	orf|0|-|406614-407151|/	37,F,R/	1	target	0	0.491614	VLIRPIRRDRFEPLVEQGVDARQRTFDEVRRGIHEPFVDLHLPRRAHRHQRVVGAAADLARHRGVGIDGFPQDHGDVSGRDPRGLGDGQLGWWCHRGLCLLIVGRVLAVRTARTGGEEHDSHEGGHENCCAKPHLTGTRGPSPGLSVTRGLSHGCCRLSYVPLSSHGSRGALGAAPAFA			Novel
Ac-LysargiNase	0000_XuPing_MC115_R_2_33PER.5718.5718.2.0.dta	5718	1026.52	2	0.0048847	RPLPSEEAQ	1026.52	-0.000337	5.88267	0.247986		3	orf|0|-|4072685-4074473|/	324,L,R/	1	target	0	0.453445	AQVAYRQQRRAGAVDGPQRWPLLGLVVRAYHHGDHRIGTRGVHLDGVDDSTVPQDCCAGGDAAYFIEAMTDVDHGDTGLGDAGHGVEHDGHLRRGQRAGGFVEDQHARLPADRAADLDELAGRQRQRRNGGIRVDIQTEAVDDRGCFGSHRVVVDLAPAARPRTDEHVLGDRHVRHQAEFLMYGLNSQFIRTTYPATVENRAVDGHCPRVGLLDAGQDSDKGGFPGTVAAQERTHLSGAHRKAGVSEGGDADVPLGHGIDFQQRCCQRTARGHSMPFHRSRVNLAAQEWIRARSWDSVGMFPQPTGARIRSLVRIDGSVDDEVLRPLPSEEAQRRVGCHFTDGDAGDVGDASENRPLLQHLSDLRGHVAAEDHDPAGEPSGLHGTYRTHRHGSGFTVER…			Novel
Ac-LysargiNase	0000_XuPing_MC115_R_2_33PER.5412.5412.2.0.dta	5412	1026.52	2	0.0048847	RPLPSEEAQ	1026.52	-4.5e-05	5.39442	0.251564		3	orf|0|-|4072685-4074473|/	324,L,R/	1	target	0	0.665727	AQVAYRQQRRAGAVDGPQRWPLLGLVVRAYHHGDHRIGTRGVHLDGVDDSTVPQDCCAGGDAAYFIEAMTDVDHGDTGLGDAGHGVEHDGHLRRGQRAGGFVEDQHARLPADRAADLDELAGRQRQRRNGGIRVDIQTEAVDDRGCFGSHRVVVDLAPAARPRTDEHVLGDRHVRHQAEFLMYGLNSQFIRTTYPATVENRAVDGHCPRVGLLDAGQDSDKGGFPGTVAAQERTHLSGAHRKAGVSEGGDADVPLGHGIDFQQRCCQRTARGHSMPFHRSRVNLAAQEWIRARSWDSVGMFPQPTGARIRSLVRIDGSVDDEVLRPLPSEEAQRRVGCHFTDGDAGDVGDASENRPLLQHLSDLRGHVAAEDHDPAGEPSGLHGTYRTHRHGSGFTVER…			Novel
Ac-LysargiNase	0000_XuPing_MC115_R_2_33PER.5005.5005.2.2.dta	5005	1026.52	2	0.0048847	RPLPSEEAQ	1026.52	-0.000548	6.34541	0.263458		3	orf|0|-|4072685-4074473|/	324,L,R/	1	target	0	-0.529376	AQVAYRQQRRAGAVDGPQRWPLLGLVVRAYHHGDHRIGTRGVHLDGVDDSTVPQDCCAGGDAAYFIEAMTDVDHGDTGLGDAGHGVEHDGHLRRGQRAGGFVEDQHARLPADRAADLDELAGRQRQRRNGGIRVDIQTEAVDDRGCFGSHRVVVDLAPAARPRTDEHVLGDRHVRHQAEFLMYGLNSQFIRTTYPATVENRAVDGHCPRVGLLDAGQDSDKGGFPGTVAAQERTHLSGAHRKAGVSEGGDADVPLGHGIDFQQRCCQRTARGHSMPFHRSRVNLAAQEWIRARSWDSVGMFPQPTGARIRSLVRIDGSVDDEVLRPLPSEEAQRRVGCHFTDGDAGDVGDASENRPLLQHLSDLRGHVAAEDHDPAGEPSGLHGTYRTHRHGSGFTVER…			Novel
Ac-Trypsin	0000_XuPing_MC115_T_13_20PER.8277.8277.2.1.dta	8277	742.456	2	0.0029035	LALAAGAR	742.457	-0.000775	6.17874	0.222117		3	orf|0|-|4084564-4084906|/	38,K,L/	1	target	0	1.66628	PITTLVKIANRPSRPRNTTSDNSKSTSTTAAVTASSSKLALAAGARLNPTSATIDPVTTGGINDSIQPIPAKCTTAPMRMSSAPTMTMPPSAPDGPCDVDAAMVGAMIAKLDPR			Novel
Ac-Trypsin	0000_XuPing_MC115_T_13_20PER.11145.11145.2.1.dta	11145	1129.58	2	0.0046271	AVSAQDRLPR	1129.57	0.011542	8.55061	0.295781		3	orf|0|-|4097239-4097923|/	109,R,Y/	2	target	1	-2.5743	ANLIWRHDRRGCVAHTWLHRQGARDSRPHPAVCGRRPTQWWLARFQRREGAPGGVGQRVADQPLLRRPRRSDQGGPEAPTRHRAGLSPPACARWPGHLRGLAALGRPQRAVSAQDRLPRYSDLSRPGGTAGQDGRGHPKDLRRGLLAVDHSAGGWLPPDEECRPPAARRGPAAPRGDRRRHPPGRRTARVHLPAGMAIGRRDPIFGQLHPDVRERSATAPRAADTPAA			Novel
Ac-Trypsin	0000_XuPing_MC115_T_4_20PER.3664.3664.2.0.dta	3664	815.364	2	0.0088123	NSASTPAR	815.365	-0.00064	5.86009	0.396705		3	orf|0|-|4112701-4112896|/	38,R,S/	2	target	0	0.017668	TNLTMSLGSCRGRRSYHAAGPGWPMLTVNRERHVVPVRNSASTPARSNPAIGPAARPTARTAMMK			Novel
Ac-LysargiNase	0000_XuPing_MC115_R_12_33PER.17282.17282.2.0.dta	17282	825.45	2	0.0038331	RGIDAIAV	825.445	0.004509	6.23956	0.262826		3	orf|0|-|4120748-4120937|/	0,-,R/	2	target	0	7.48738	RGIDAIAVRYSVGRPGAHLLSGSDVQRARAGVGDQQRRDSQQHRQGGRRYRRPRCPPRRGTPP			Novel
Ac-Trypsin	0000_XuPing_MC115_T_11_20PER.8480.8480.2.2.dta	8480	760.43	2	0.0041053	LSGSLQR	760.431	-0.000919	4.96722	0.255768		3	orf|0|-|4159005-4159383|/	84,R,G/	1	target	0	-1.7243	VSRGRLQAVGGFLGRWCHRQRPHHGCVRRPGADPQDLPQRGVLQRRRPSPRRPFAATHPGTFPGGCIAHGSRFRRAPRRGAVHRLSGSLQRGPTHRINPEPRRPLRPPPWRYQVLPRHDLRRRIHR			Novel
Ac-LysargiNase	0000_XuPing_MC115_R_12_33PER.12044.12044.2.0.dta	12044	778.45	2	0.0033178	KIGAATAF	778.446	0.003799	5.78631	0.24228		3	orf|0|-|4166489-4167134|/	135,R,R/	1	target	0	7.15718	ALDRGSLLPAGCNVRPTVSMLMPVMSGPVVTSATPSRYQSLGLVSRGESIDGCADLTPAAMTVFRARKPNCWPHLGDQRDSSERPPWTVQCSSRCEICRAQWAVSSPNCSARSGGNRVAGAPMAAVPMSSLSPPRKIGAATAFRSSSYSPSTNDQPRLRTRWSSASRRLASVIDCLVNCGRPCLSACSRTPSSNAMKILPDAPETKGTTVPSCAL			Novel
Ac-LysargiNase	0000_XuPing_MC115_R_12_33PER.12036.12036.2.0.dta	12036	787.423	2	0.0067867	KIGAATAF	787.419	0.003978	5.83089	0.373896		3	orf|0|-|4166489-4167134|/	135,R,R/	2	target	0	5.89576	ALDRGSLLPAGCNVRPTVSMLMPVMSGPVVTSATPSRYQSLGLVSRGESIDGCADLTPAAMTVFRARKPNCWPHLGDQRDSSERPPWTVQCSSRCEICRAQWAVSSPNCSARSGGNRVAGAPMAAVPMSSLSPPRKIGAATAFRSSSYSPSTNDQPRLRTRWSSASRRLASVIDCLVNCGRPCLSACSRTPSSNAMKILPDAPETKGTTVPSCAL			Novel
Ac-LysargiNase	0000_XuPing_MC115_R_12_33PER.3550.3550.2.0.dta	3550	764.409	2	0.0044088	RFSAAAAA	764.405	0.004535	5.57889	0.278067		3	orf|0|-|4166824-4166908|/	12,G,R/	1	target	0	5.64056	VISGIRLRGRHGRFSAAAAARSVVRSGR			Novel
Ac-LysargiNase	0000_XuPing_MC115_R_3_33PER.14848.14848.2.3.dta	14848	899.53	2	0.0076428	RTAPIATGI	899.531	-0.000464	2.61288	0.360715		3	orf|0|-|4175346-4175472|/	18,L,R/	1	target	0	-5.70278	PSERTSLRAGFGPSRCRLRTAPIATGIRRFRCRSAHAVRTAR			Novel
Ac-Trypsin	0000_XuPing_MC115_T_8_20PER.5609.5609.2.1.dta	5609	1117.59	2	0.0060212	LGGATSARAAVK	1117.59	-0.000417	7.57192	0.346202		3	orf|0|-|4218801-4219098|/	54,R,A/	2	target	1	2.54569	KMATTPRHVVTLRPVKTMVFGDAAYSISRPVTKEPSASPPVRQTLPSATPTLLRLGGATSARAAVKAVVAMPVAKPCTTRPAITQSTLGATRNTTDDMR			Novel
Ac-Trypsin	0000_XuPing_MC115_T_13_20PER.15656.15656.2.1.dta	15656	814.479	2	0.0037973	DGIGLAIR	814.478	0.000616	6.01047	0.256477		3	orf|0|-|4221707-4222235|/	28,R,D/	1	target	0	4.37361	RNQFFGLGQDLHRHVGSACSEMLVESGRDGIGLAIRDESVDQCIAAGICDVGIGEPQPLPAVHIVGTFQVRGQSFTSDGPRLSRVRVQHHLVRRRDESIRSDESACLSGVLRGGQVGMGSRAATCGELQDLGAERGDDTLVPGHAVFIELGEVLIESVVGLLVLGDQFRMSGPDPE			Novel
Ac-Trypsin	0000_XuPing_MC115_T_8_20PER.12384.12384.2.1.dta	12384	842.545	2	0.0046042	LALSAVLR	842.546	-0.000707	6.01121	0.295626		1	orf|0|-|4224150-4224312|/	34,G,G/	1	target	0	2.41476	PGRGGCPPVARPRAAGLRPRDPPGPAGRAPRNRGLALSAVLRGRLSRPAPRARA			Novel
Ac-LysargiNase	0000_XuPing_MC115_R_12_33PER.9532.9532.2.0.dta	9532	759.44	2	0.0014483	RELTAGI	759.436	0.004178	5.45335	0.187701		3	orf|0|-|4226725-4227172|/	46,T,R/	1	target	0	5.81138	RSLIVLVKATAVEAAASKYITMNISRYCPKLELLYASRKYPAANATRELTAGIRTPNRSTTTPTTGAVAMMIRDPINGSADKAVRLQPNSASSSGMTNPLTYVGRTPTPIAMPTVTAVNAAQLRRNSPIAPGGVMTSCDAALMGPSHVR			Novel
Ac-LysargiNase	0000_XuPing_MC115_R_7_33PER.10705.10705.2.1.dta	10705	697.435	2	0.0080359	RAPLAGL	697.436	-1e-05	6.5287	0.328735		3	orf|0|-|4257939-4258224|/	10,A,R/	1	target	0	0.556579	SGGRFGCPGARAPLAGLRQLDVPLCRARRARVDHRRPRGQAHRDVVPQPGAQGSRGARHRRDGDPPRRRRRDLDPARRRRRHRRRGRLRSHAGSA			Novel
Ac-LysargiNase	0000_XuPing_MC115_R_7_33PER.10740.10740.2.0.dta	10740	697.435	2	0.0084162	RAPLAGL	697.436	-5.5e-05	7.04602	0.345268		3	orf|0|-|4257939-4258224|/	10,A,R/	1	target	0	1.52292	SGGRFGCPGARAPLAGLRQLDVPLCRARRARVDHRRPRGQAHRDVVPQPGAQGSRGARHRRDGDPPRRRRRDLDPARRRRRHRRRGRLRSHAGSA			Novel
Ac-Trypsin	0000_XuPing_MC115_T_13_20PER.14091.14091.2.0.dta	14091	787.406	2	0.0069337	GAGDAGALR	787.406	0.00025	3.92125	0.360456		3	orf|0|-|4267030-4267339|/	86,R,A/	1	target	0	5.48299	DHPLRHRSGVRAVPHATVRTTRPGQHQEDPGRLSGGATVGVSQAAVAAPGAAHRLHPAPDTRGAEDLTAVLRDPQRRAAVRPGQARGAGDAGALRAHRDRARR			Novel
Ac-LysargiNase	0000_XuPing_MC115_R_5_33PER.15335.15335.2.0.dta	15335	843.504	2	0.0042624	RSQLNIL	843.505	-0.000827	5.95847	0.309773		3	orf|0|-|4296805-4297402|/	69,P,K/	1	target	0	-3.17724	LRVVSVPASNTPPASISSSWWVRRSPSSSARIRSDSKSSVNVWRRRTTMSSTYASSSFHAVSTASACSPRSQLNILKISSAHAENRAQSRAGAPSSAQITGTAYGTARSATTSHRPAGTHRATSSVTMSTQVARSRSAALGMNALATRRRNRRCAGPPRPTSVLLARSHSGPDVMPCAARNMPLGTSNRSSRSTARTSS			Novel
Ac-Trypsin	0000_XuPing_MC115_T_3_20PER.13147.13147.2.0.dta	13147	763.41	2	0.0025972	VAGGPVPR	763.409	0.00134	4.84523	0.27275		3	orf|0|-|4321996-4322461|/	15,R,R/	2	target	0	2.19282	SRVSTTTREIHHGRRVAGGPVPRRVRVPEPVVRCAVRSARSSSTSARRSVRGSLRCGAARRPPVVATTDPGRRSSRRRCPAAGRRRDRRATASRGATRRRFRIRLPPRLSNPAYGCVRATGPRAVLRCRGGSASRRRRPAARRGVGAACPRATDQ			Novel
Ac-Trypsin	0000_XuPing_MC115_T_1_20PER.14244.14244.2.0.dta	14244	961.464	2	0.00288	PSIGDRFR	961.464	0.000141	6.98508	0.23572		3	orf|0|-|433296-433371|/	0,-,H/	2	target	1	0.740306	PSIGDRFRHTTPKTHLGRLFERFRT			Novel
Ac-Trypsin	0000_XuPing_MC115_T_10_20PER.31980.31980.2.0.dta	31980	1674.87	2	0	AASSLSGGADTLEALGVR	1674.87	0.000569	16.4606	8.51817e-06		3	orf|0|-|4343108-4344209|/	136,R,I/	1	target	0	0.382881	HAAVTSGPSQPFPSASGPDDGPSWPRILGRLTTGQNLPNGHAAWAMDQIMTGAATPAQISGFAVSMKMKRPTASEVRELADIMLTHARRVPTDEIGTDTVDIVGTGGDGANTVNLSTMASIVVAACGVPVVKHGNRAASSLSGGADTLEALGVRIDLGPDDVARSVREVGIGFAFAPQFHPSYKHASIVRREIGVPTVFNLLGPLTNPAGPRAGLIGCAWADLAEVMAGVFAARGSSVLVVHGDDGLDELMTTTTSTIWRVQGGTMERLTFDPAAFGFKRAEISELVGGDASENAAEARAVLGGAKGPVRDAVVLNAAGAMVAHAGLASDAQWLPAWEAGLARAVEAIDSGAAEQLLARWVRFGQQL			Novel
Ac-Trypsin	0000_XuPing_MC115_T_10_20PER.32052.32052.3.1.dta	32052	1674.87	3	0	AASSLSGGADTLEALGVR	1674.87	-0.000449	14.4462	0.000332885		3	orf|0|-|4343108-4344209|/	136,R,I/	1	target	0	0.381506	HAAVTSGPSQPFPSASGPDDGPSWPRILGRLTTGQNLPNGHAAWAMDQIMTGAATPAQISGFAVSMKMKRPTASEVRELADIMLTHARRVPTDEIGTDTVDIVGTGGDGANTVNLSTMASIVVAACGVPVVKHGNRAASSLSGGADTLEALGVRIDLGPDDVARSVREVGIGFAFAPQFHPSYKHASIVRREIGVPTVFNLLGPLTNPAGPRAGLIGCAWADLAEVMAGVFAARGSSVLVVHGDDGLDELMTTTTSTIWRVQGGTMERLTFDPAAFGFKRAEISELVGGDASENAAEARAVLGGAKGPVRDAVVLNAAGAMVAHAGLASDAQWLPAWEAGLARAVEAIDSGAAEQLLARWVRFGQQL			Novel
Ac-Trypsin	0000_XuPing_MC115_T_10_20PER.32089.32089.3.3.dta	32089	1674.87	3	0	AASSLSGGADTLEALGVR	1674.87	-0.000262	10.0126	0.00483191		3	orf|0|-|4343108-4344209|/	136,R,I/	1	target	0	0.910923	HAAVTSGPSQPFPSASGPDDGPSWPRILGRLTTGQNLPNGHAAWAMDQIMTGAATPAQISGFAVSMKMKRPTASEVRELADIMLTHARRVPTDEIGTDTVDIVGTGGDGANTVNLSTMASIVVAACGVPVVKHGNRAASSLSGGADTLEALGVRIDLGPDDVARSVREVGIGFAFAPQFHPSYKHASIVRREIGVPTVFNLLGPLTNPAGPRAGLIGCAWADLAEVMAGVFAARGSSVLVVHGDDGLDELMTTTTSTIWRVQGGTMERLTFDPAAFGFKRAEISELVGGDASENAAEARAVLGGAKGPVRDAVVLNAAGAMVAHAGLASDAQWLPAWEAGLARAVEAIDSGAAEQLLARWVRFGQQL			Novel
Ac-Trypsin	0000_XuPing_MC115_T_10_20PER.31947.31947.3.1.dta	31947	1674.86	3	9.8839e-05	AASSLSGGADTLEALGVR	1674.87	-0.000833	6.65496	0.0328758		3	orf|0|-|4343108-4344209|/	136,R,I/	1	target	0	2.52625	HAAVTSGPSQPFPSASGPDDGPSWPRILGRLTTGQNLPNGHAAWAMDQIMTGAATPAQISGFAVSMKMKRPTASEVRELADIMLTHARRVPTDEIGTDTVDIVGTGGDGANTVNLSTMASIVVAACGVPVVKHGNRAASSLSGGADTLEALGVRIDLGPDDVARSVREVGIGFAFAPQFHPSYKHASIVRREIGVPTVFNLLGPLTNPAGPRAGLIGCAWADLAEVMAGVFAARGSSVLVVHGDDGLDELMTTTTSTIWRVQGGTMERLTFDPAAFGFKRAEISELVGGDASENAAEARAVLGGAKGPVRDAVVLNAAGAMVAHAGLASDAQWLPAWEAGLARAVEAIDSGAAEQLLARWVRFGQQL			Novel
Ac-Trypsin	0000_XuPing_MC115_T_10_20PER.32275.32275.2.1.dta	32275	1695.8	2	0	AASSLSGGADTLEALGVR	1695.8	-0.001526	11.4556	0.0100584		3	orf|0|-|4343108-4344209|/	136,R,I/	2	target	0	1.51176	HAAVTSGPSQPFPSASGPDDGPSWPRILGRLTTGQNLPNGHAAWAMDQIMTGAATPAQISGFAVSMKMKRPTASEVRELADIMLTHARRVPTDEIGTDTVDIVGTGGDGANTVNLSTMASIVVAACGVPVVKHGNRAASSLSGGADTLEALGVRIDLGPDDVARSVREVGIGFAFAPQFHPSYKHASIVRREIGVPTVFNLLGPLTNPAGPRAGLIGCAWADLAEVMAGVFAARGSSVLVVHGDDGLDELMTTTTSTIWRVQGGTMERLTFDPAAFGFKRAEISELVGGDASENAAEARAVLGGAKGPVRDAVVLNAAGAMVAHAGLASDAQWLPAWEAGLARAVEAIDSGAAEQLLARWVRFGQQL			Novel
Ac-Trypsin	0000_XuPing_MC115_T_10_20PER.32196.32196.2.0.dta	32196	1695.8	2	0	AASSLSGGADTLEALGVR	1695.8	-0.000395	10.2392	0.0109241		3	orf|0|-|4343108-4344209|/	136,R,I/	2	target	0	-1.05364	HAAVTSGPSQPFPSASGPDDGPSWPRILGRLTTGQNLPNGHAAWAMDQIMTGAATPAQISGFAVSMKMKRPTASEVRELADIMLTHARRVPTDEIGTDTVDIVGTGGDGANTVNLSTMASIVVAACGVPVVKHGNRAASSLSGGADTLEALGVRIDLGPDDVARSVREVGIGFAFAPQFHPSYKHASIVRREIGVPTVFNLLGPLTNPAGPRAGLIGCAWADLAEVMAGVFAARGSSVLVVHGDDGLDELMTTTTSTIWRVQGGTMERLTFDPAAFGFKRAEISELVGGDASENAAEARAVLGGAKGPVRDAVVLNAAGAMVAHAGLASDAQWLPAWEAGLARAVEAIDSGAAEQLLARWVRFGQQL			Novel
Ac-Trypsin	0000_XuPing_MC115_T_10_20PER.32068.32068.3.3.dta	32068	1695.8	3	0	AASSLSGGADTLEALGVR	1695.8	-0.000324	6.74483	0.0304198		3	orf|0|-|4343108-4344209|/	136,R,I/	2	target	0	3.9681	HAAVTSGPSQPFPSASGPDDGPSWPRILGRLTTGQNLPNGHAAWAMDQIMTGAATPAQISGFAVSMKMKRPTASEVRELADIMLTHARRVPTDEIGTDTVDIVGTGGDGANTVNLSTMASIVVAACGVPVVKHGNRAASSLSGGADTLEALGVRIDLGPDDVARSVREVGIGFAFAPQFHPSYKHASIVRREIGVPTVFNLLGPLTNPAGPRAGLIGCAWADLAEVMAGVFAARGSSVLVVHGDDGLDELMTTTTSTIWRVQGGTMERLTFDPAAFGFKRAEISELVGGDASENAAEARAVLGGAKGPVRDAVVLNAAGAMVAHAGLASDAQWLPAWEAGLARAVEAIDSGAAEQLLARWVRFGQQL			Novel
Ac-Trypsin	0000_XuPing_MC115_T_10_20PER.22982.22982.2.0.dta	22982	1888.89	2	0	AEISELVGGDASENAAEAR	1888.89	0.001126	12.2027	0.00291563		3	orf|0|-|4343108-4344209|/	280,R,A/	1	target	0	0.17581	HAAVTSGPSQPFPSASGPDDGPSWPRILGRLTTGQNLPNGHAAWAMDQIMTGAATPAQISGFAVSMKMKRPTASEVRELADIMLTHARRVPTDEIGTDTVDIVGTGGDGANTVNLSTMASIVVAACGVPVVKHGNRAASSLSGGADTLEALGVRIDLGPDDVARSVREVGIGFAFAPQFHPSYKHASIVRREIGVPTVFNLLGPLTNPAGPRAGLIGCAWADLAEVMAGVFAARGSSVLVVHGDDGLDELMTTTTSTIWRVQGGTMERLTFDPAAFGFKRAEISELVGGDASENAAEARAVLGGAKGPVRDAVVLNAAGAMVAHAGLASDAQWLPAWEAGLARAVEAIDSGAAEQLLARWVRFGQQL			Novel
Ac-Trypsin	0000_XuPing_MC115_T_10_20PER.22881.22881.2.1.dta	22881	1911.82	2	0	AEISELVGGDASENAAEAR	1911.82	0.000942	9.81861	0.000349964		3	orf|0|-|4343108-4344209|/	280,R,A/	2	target	0	0.057599	HAAVTSGPSQPFPSASGPDDGPSWPRILGRLTTGQNLPNGHAAWAMDQIMTGAATPAQISGFAVSMKMKRPTASEVRELADIMLTHARRVPTDEIGTDTVDIVGTGGDGANTVNLSTMASIVVAACGVPVVKHGNRAASSLSGGADTLEALGVRIDLGPDDVARSVREVGIGFAFAPQFHPSYKHASIVRREIGVPTVFNLLGPLTNPAGPRAGLIGCAWADLAEVMAGVFAARGSSVLVVHGDDGLDELMTTTTSTIWRVQGGTMERLTFDPAAFGFKRAEISELVGGDASENAAEARAVLGGAKGPVRDAVVLNAAGAMVAHAGLASDAQWLPAWEAGLARAVEAIDSGAAEQLLARWVRFGQQL			Novel
Ac-Trypsin	0000_XuPing_MC115_T_10_20PER.22756.22756.2.1.dta	22756	1911.82	2	0	AEISELVGGDASENAAEAR	1911.82	0.000832	7.69221	0.0166624		3	orf|0|-|4343108-4344209|/	280,R,A/	2	target	0	1.2395	HAAVTSGPSQPFPSASGPDDGPSWPRILGRLTTGQNLPNGHAAWAMDQIMTGAATPAQISGFAVSMKMKRPTASEVRELADIMLTHARRVPTDEIGTDTVDIVGTGGDGANTVNLSTMASIVVAACGVPVVKHGNRAASSLSGGADTLEALGVRIDLGPDDVARSVREVGIGFAFAPQFHPSYKHASIVRREIGVPTVFNLLGPLTNPAGPRAGLIGCAWADLAEVMAGVFAARGSSVLVVHGDDGLDELMTTTTSTIWRVQGGTMERLTFDPAAFGFKRAEISELVGGDASENAAEARAVLGGAKGPVRDAVVLNAAGAMVAHAGLASDAQWLPAWEAGLARAVEAIDSGAAEQLLARWVRFGQQL			Novel
Ac-LysargiNase	0000_XuPing_MC115_R_10_33PER.38238.38238.2.0.dta	38238	2198.03	2	0	AMDQIMTGAATPAQISGFAVSM	2198.03	0.001375	13.5103	0.00812566		1	orf|0|-|4343108-4344209|/	44,W,K/	1	target	0	1.96642	HAAVTSGPSQPFPSASGPDDGPSWPRILGRLTTGQNLPNGHAAWAMDQIMTGAATPAQISGFAVSMKMKRPTASEVRELADIMLTHARRVPTDEIGTDTVDIVGTGGDGANTVNLSTMASIVVAACGVPVVKHGNRAASSLSGGADTLEALGVRIDLGPDDVARSVREVGIGFAFAPQFHPSYKHASIVRREIGVPTVFNLLGPLTNPAGPRAGLIGCAWADLAEVMAGVFAARGSSVLVVHGDDGLDELMTTTTSTIWRVQGGTMERLTFDPAAFGFKRAEISELVGGDASENAAEARAVLGGAKGPVRDAVVLNAAGAMVAHAGLASDAQWLPAWEAGLARAVEAIDSGAAEQLLARWVRFGQQL			Novel
Ac-Trypsin	0000_XuPing_MC115_T_10_20PER.30404.30404.2.2.dta	30404	1613.85	2	0	AVEAIDSGAAEQLLAR	1613.85	-0.000927	15.471	3.80261e-05		3	orf|0|-|4343108-4344209|/	343,R,W/	1	target	0	3.19726	HAAVTSGPSQPFPSASGPDDGPSWPRILGRLTTGQNLPNGHAAWAMDQIMTGAATPAQISGFAVSMKMKRPTASEVRELADIMLTHARRVPTDEIGTDTVDIVGTGGDGANTVNLSTMASIVVAACGVPVVKHGNRAASSLSGGADTLEALGVRIDLGPDDVARSVREVGIGFAFAPQFHPSYKHASIVRREIGVPTVFNLLGPLTNPAGPRAGLIGCAWADLAEVMAGVFAARGSSVLVVHGDDGLDELMTTTTSTIWRVQGGTMERLTFDPAAFGFKRAEISELVGGDASENAAEARAVLGGAKGPVRDAVVLNAAGAMVAHAGLASDAQWLPAWEAGLARAVEAIDSGAAEQLLARWVRFGQQL			Novel
Ac-Trypsin	0000_XuPing_MC115_T_10_20PER.30417.30417.2.0.dta	30417	1633.79	2	0	AVEAIDSGAAEQLLAR	1633.79	0.001343	17.3434	5.83181e-05		3	orf|0|-|4343108-4344209|/	343,R,W/	2	target	0	2.83078	HAAVTSGPSQPFPSASGPDDGPSWPRILGRLTTGQNLPNGHAAWAMDQIMTGAATPAQISGFAVSMKMKRPTASEVRELADIMLTHARRVPTDEIGTDTVDIVGTGGDGANTVNLSTMASIVVAACGVPVVKHGNRAASSLSGGADTLEALGVRIDLGPDDVARSVREVGIGFAFAPQFHPSYKHASIVRREIGVPTVFNLLGPLTNPAGPRAGLIGCAWADLAEVMAGVFAARGSSVLVVHGDDGLDELMTTTTSTIWRVQGGTMERLTFDPAAFGFKRAEISELVGGDASENAAEARAVLGGAKGPVRDAVVLNAAGAMVAHAGLASDAQWLPAWEAGLARAVEAIDSGAAEQLLARWVRFGQQL			Novel
Ac-Trypsin	0000_XuPing_MC115_T_10_20PER.30537.30537.2.1.dta	30537	1633.79	2	0	AVEAIDSGAAEQLLAR	1633.79	0.000753	11.7808	0.0032189		3	orf|0|-|4343108-4344209|/	343,R,W/	2	target	0	0.780988	HAAVTSGPSQPFPSASGPDDGPSWPRILGRLTTGQNLPNGHAAWAMDQIMTGAATPAQISGFAVSMKMKRPTASEVRELADIMLTHARRVPTDEIGTDTVDIVGTGGDGANTVNLSTMASIVVAACGVPVVKHGNRAASSLSGGADTLEALGVRIDLGPDDVARSVREVGIGFAFAPQFHPSYKHASIVRREIGVPTVFNLLGPLTNPAGPRAGLIGCAWADLAEVMAGVFAARGSSVLVVHGDDGLDELMTTTTSTIWRVQGGTMERLTFDPAAFGFKRAEISELVGGDASENAAEARAVLGGAKGPVRDAVVLNAAGAMVAHAGLASDAQWLPAWEAGLARAVEAIDSGAAEQLLARWVRFGQQL			Novel
Ac-Trypsin	0000_XuPing_MC115_T_10_20PER.48274.48274.3.0.dta	48274	3302.68	3	0	DAVVLNAAGAMVAHAGLASDAQWLPAWEAGLAR	3302.67	0.002779	15.0821	0.000285341		3	orf|0|-|4343108-4344209|/	310,R,A/	1	target	0	-0.995782	HAAVTSGPSQPFPSASGPDDGPSWPRILGRLTTGQNLPNGHAAWAMDQIMTGAATPAQISGFAVSMKMKRPTASEVRELADIMLTHARRVPTDEIGTDTVDIVGTGGDGANTVNLSTMASIVVAACGVPVVKHGNRAASSLSGGADTLEALGVRIDLGPDDVARSVREVGIGFAFAPQFHPSYKHASIVRREIGVPTVFNLLGPLTNPAGPRAGLIGCAWADLAEVMAGVFAARGSSVLVVHGDDGLDELMTTTTSTIWRVQGGTMERLTFDPAAFGFKRAEISELVGGDASENAAEARAVLGGAKGPVRDAVVLNAAGAMVAHAGLASDAQWLPAWEAGLARAVEAIDSGAAEQLLARWVRFGQQL			Novel
Ac-Trypsin	0000_XuPing_MC115_T_10_20PER.48287.48287.4.2.dta	48287	3302.67	4	0	DAVVLNAAGAMVAHAGLASDAQWLPAWEAGLAR	3302.67	-0.004522	10.3732	0.0119914		3	orf|0|-|4343108-4344209|/	310,R,A/	1	target	0	0.831121	HAAVTSGPSQPFPSASGPDDGPSWPRILGRLTTGQNLPNGHAAWAMDQIMTGAATPAQISGFAVSMKMKRPTASEVRELADIMLTHARRVPTDEIGTDTVDIVGTGGDGANTVNLSTMASIVVAACGVPVVKHGNRAASSLSGGADTLEALGVRIDLGPDDVARSVREVGIGFAFAPQFHPSYKHASIVRREIGVPTVFNLLGPLTNPAGPRAGLIGCAWADLAEVMAGVFAARGSSVLVVHGDDGLDELMTTTTSTIWRVQGGTMERLTFDPAAFGFKRAEISELVGGDASENAAEARAVLGGAKGPVRDAVVLNAAGAMVAHAGLASDAQWLPAWEAGLARAVEAIDSGAAEQLLARWVRFGQQL			Novel
Ac-Trypsin	0000_XuPing_MC115_T_10_20PER.48783.48783.3.0.dta	48783	3302.67	3	0.00060947	DAVVLNAAGAMVAHAGLASDAQWLPAWEAGLAR	3302.67	-0.000791	7.90646	0.0556755		3	orf|0|-|4343108-4344209|/	310,R,A/	1	target	0	-2.2766	HAAVTSGPSQPFPSASGPDDGPSWPRILGRLTTGQNLPNGHAAWAMDQIMTGAATPAQISGFAVSMKMKRPTASEVRELADIMLTHARRVPTDEIGTDTVDIVGTGGDGANTVNLSTMASIVVAACGVPVVKHGNRAASSLSGGADTLEALGVRIDLGPDDVARSVREVGIGFAFAPQFHPSYKHASIVRREIGVPTVFNLLGPLTNPAGPRAGLIGCAWADLAEVMAGVFAARGSSVLVVHGDDGLDELMTTTTSTIWRVQGGTMERLTFDPAAFGFKRAEISELVGGDASENAAEARAVLGGAKGPVRDAVVLNAAGAMVAHAGLASDAQWLPAWEAGLARAVEAIDSGAAEQLLARWVRFGQQL			Novel
Ac-Trypsin	0000_XuPing_MC115_T_10_20PER.48314.48314.4.1.dta	48314	3344.55	4	0.0006571	DAVVLNAAGAMVAHAGLASDAQWLPAWEAGLAR	3344.55	0.001995	5.0849	0.0932147		3	orf|0|-|4343108-4344209|/	310,R,A/	2	target	0	3.21687	HAAVTSGPSQPFPSASGPDDGPSWPRILGRLTTGQNLPNGHAAWAMDQIMTGAATPAQISGFAVSMKMKRPTASEVRELADIMLTHARRVPTDEIGTDTVDIVGTGGDGANTVNLSTMASIVVAACGVPVVKHGNRAASSLSGGADTLEALGVRIDLGPDDVARSVREVGIGFAFAPQFHPSYKHASIVRREIGVPTVFNLLGPLTNPAGPRAGLIGCAWADLAEVMAGVFAARGSSVLVVHGDDGLDELMTTTTSTIWRVQGGTMERLTFDPAAFGFKRAEISELVGGDASENAAEARAVLGGAKGPVRDAVVLNAAGAMVAHAGLASDAQWLPAWEAGLARAVEAIDSGAAEQLLARWVRFGQQL			Novel
Ac-Trypsin	0000_XuPing_MC115_T_10_20PER.23722.23722.2.0.dta	23722	1269.66	2	0	ELADIMLTHAR	1269.66	0.000473	13.5844	0.000843312		3	orf|0|-|4343108-4344209|/	77,R,R/	1	target	0	1.66873	HAAVTSGPSQPFPSASGPDDGPSWPRILGRLTTGQNLPNGHAAWAMDQIMTGAATPAQISGFAVSMKMKRPTASEVRELADIMLTHARRVPTDEIGTDTVDIVGTGGDGANTVNLSTMASIVVAACGVPVVKHGNRAASSLSGGADTLEALGVRIDLGPDDVARSVREVGIGFAFAPQFHPSYKHASIVRREIGVPTVFNLLGPLTNPAGPRAGLIGCAWADLAEVMAGVFAARGSSVLVVHGDDGLDELMTTTTSTIWRVQGGTMERLTFDPAAFGFKRAEISELVGGDASENAAEARAVLGGAKGPVRDAVVLNAAGAMVAHAGLASDAQWLPAWEAGLARAVEAIDSGAAEQLLARWVRFGQQL			Novel
Ac-Trypsin	0000_XuPing_MC115_T_10_20PER.23695.23695.3.0.dta	23695	1269.66	3	0	ELADIMLTHAR	1269.66	-0.000846	8.33735	0.0216524		3	orf|0|-|4343108-4344209|/	77,R,R/	1	target	0	2.77866	HAAVTSGPSQPFPSASGPDDGPSWPRILGRLTTGQNLPNGHAAWAMDQIMTGAATPAQISGFAVSMKMKRPTASEVRELADIMLTHARRVPTDEIGTDTVDIVGTGGDGANTVNLSTMASIVVAACGVPVVKHGNRAASSLSGGADTLEALGVRIDLGPDDVARSVREVGIGFAFAPQFHPSYKHASIVRREIGVPTVFNLLGPLTNPAGPRAGLIGCAWADLAEVMAGVFAARGSSVLVVHGDDGLDELMTTTTSTIWRVQGGTMERLTFDPAAFGFKRAEISELVGGDASENAAEARAVLGGAKGPVRDAVVLNAAGAMVAHAGLASDAQWLPAWEAGLARAVEAIDSGAAEQLLARWVRFGQQL			Novel
Ac-Trypsin	0000_XuPing_MC115_T_10_20PER.23647.23647.2.1.dta	23647	1285.61	2	0	ELADIMLTHAR	1285.61	8.8e-05	9.98576	0.00698487		3	orf|0|-|4343108-4344209|/	77,R,R/	2	target	0	-0.574551	HAAVTSGPSQPFPSASGPDDGPSWPRILGRLTTGQNLPNGHAAWAMDQIMTGAATPAQISGFAVSMKMKRPTASEVRELADIMLTHARRVPTDEIGTDTVDIVGTGGDGANTVNLSTMASIVVAACGVPVVKHGNRAASSLSGGADTLEALGVRIDLGPDDVARSVREVGIGFAFAPQFHPSYKHASIVRREIGVPTVFNLLGPLTNPAGPRAGLIGCAWADLAEVMAGVFAARGSSVLVVHGDDGLDELMTTTTSTIWRVQGGTMERLTFDPAAFGFKRAEISELVGGDASENAAEARAVLGGAKGPVRDAVVLNAAGAMVAHAGLASDAQWLPAWEAGLARAVEAIDSGAAEQLLARWVRFGQQL			Novel
Ac-Trypsin	0000_XuPing_MC115_T_10_20PER.23686.23686.3.0.dta	23686	1285.61	3	0	ELADIMLTHAR	1285.61	-0.001217	9.32285	0.0117939		3	orf|0|-|4343108-4344209|/	77,R,R/	2	target	0	2.05047	HAAVTSGPSQPFPSASGPDDGPSWPRILGRLTTGQNLPNGHAAWAMDQIMTGAATPAQISGFAVSMKMKRPTASEVRELADIMLTHARRVPTDEIGTDTVDIVGTGGDGANTVNLSTMASIVVAACGVPVVKHGNRAASSLSGGADTLEALGVRIDLGPDDVARSVREVGIGFAFAPQFHPSYKHASIVRREIGVPTVFNLLGPLTNPAGPRAGLIGCAWADLAEVMAGVFAARGSSVLVVHGDDGLDELMTTTTSTIWRVQGGTMERLTFDPAAFGFKRAEISELVGGDASENAAEARAVLGGAKGPVRDAVVLNAAGAMVAHAGLASDAQWLPAWEAGLARAVEAIDSGAAEQLLARWVRFGQQL			Novel
Ac-Trypsin	0000_XuPing_MC115_T_10_20PER.23778.23778.3.0.dta	23778	1285.61	3	0.00046039	ELADIMLTHAR	1285.61	-0.001116	7.59022	0.0534382		3	orf|0|-|4343108-4344209|/	77,R,R/	2	target	0	5.15023	HAAVTSGPSQPFPSASGPDDGPSWPRILGRLTTGQNLPNGHAAWAMDQIMTGAATPAQISGFAVSMKMKRPTASEVRELADIMLTHARRVPTDEIGTDTVDIVGTGGDGANTVNLSTMASIVVAACGVPVVKHGNRAASSLSGGADTLEALGVRIDLGPDDVARSVREVGIGFAFAPQFHPSYKHASIVRREIGVPTVFNLLGPLTNPAGPRAGLIGCAWADLAEVMAGVFAARGSSVLVVHGDDGLDELMTTTTSTIWRVQGGTMERLTFDPAAFGFKRAEISELVGGDASENAAEARAVLGGAKGPVRDAVVLNAAGAMVAHAGLASDAQWLPAWEAGLARAVEAIDSGAAEQLLARWVRFGQQL			Novel
Ac-Trypsin	0000_XuPing_MC115_T_10_20PER.23830.23830.2.1.dta	23830	1285.62	2	0.0006571	ELADIMLTHAR	1285.61	0.000761	6.94457	0.0809633		3	orf|0|-|4343108-4344209|/	77,R,R/	2	target	0	1.73524	HAAVTSGPSQPFPSASGPDDGPSWPRILGRLTTGQNLPNGHAAWAMDQIMTGAATPAQISGFAVSMKMKRPTASEVRELADIMLTHARRVPTDEIGTDTVDIVGTGGDGANTVNLSTMASIVVAACGVPVVKHGNRAASSLSGGADTLEALGVRIDLGPDDVARSVREVGIGFAFAPQFHPSYKHASIVRREIGVPTVFNLLGPLTNPAGPRAGLIGCAWADLAEVMAGVFAARGSSVLVVHGDDGLDELMTTTTSTIWRVQGGTMERLTFDPAAFGFKRAEISELVGGDASENAAEARAVLGGAKGPVRDAVVLNAAGAMVAHAGLASDAQWLPAWEAGLARAVEAIDSGAAEQLLARWVRFGQQL			Novel
Ac-Trypsin	0000_XuPing_MC115_T_10_20PER.36561.36561.2.0.dta	36561	1894.95	2	0	EVGIGFAFAPQFHPSYK	1894.95	0.00213	12.4866	0.00110646		3	orf|0|-|4343108-4344209|/	167,R,H/	1	target	0	2.06799	HAAVTSGPSQPFPSASGPDDGPSWPRILGRLTTGQNLPNGHAAWAMDQIMTGAATPAQISGFAVSMKMKRPTASEVRELADIMLTHARRVPTDEIGTDTVDIVGTGGDGANTVNLSTMASIVVAACGVPVVKHGNRAASSLSGGADTLEALGVRIDLGPDDVARSVREVGIGFAFAPQFHPSYKHASIVRREIGVPTVFNLLGPLTNPAGPRAGLIGCAWADLAEVMAGVFAARGSSVLVVHGDDGLDELMTTTTSTIWRVQGGTMERLTFDPAAFGFKRAEISELVGGDASENAAEARAVLGGAKGPVRDAVVLNAAGAMVAHAGLASDAQWLPAWEAGLARAVEAIDSGAAEQLLARWVRFGQQL			Novel
Ac-Trypsin	0000_XuPing_MC115_T_10_20PER.36532.36532.3.0.dta	36532	1894.95	3	0	EVGIGFAFAPQFHPSYK	1894.95	0.002376	11.5778	0.0257476		3	orf|0|-|4343108-4344209|/	167,R,H/	1	target	0	-1.67201	HAAVTSGPSQPFPSASGPDDGPSWPRILGRLTTGQNLPNGHAAWAMDQIMTGAATPAQISGFAVSMKMKRPTASEVRELADIMLTHARRVPTDEIGTDTVDIVGTGGDGANTVNLSTMASIVVAACGVPVVKHGNRAASSLSGGADTLEALGVRIDLGPDDVARSVREVGIGFAFAPQFHPSYKHASIVRREIGVPTVFNLLGPLTNPAGPRAGLIGCAWADLAEVMAGVFAARGSSVLVVHGDDGLDELMTTTTSTIWRVQGGTMERLTFDPAAFGFKRAEISELVGGDASENAAEARAVLGGAKGPVRDAVVLNAAGAMVAHAGLASDAQWLPAWEAGLARAVEAIDSGAAEQLLARWVRFGQQL			Novel
Ac-Trypsin	0000_XuPing_MC115_T_10_20PER.36613.36613.2.0.dta	36613	1915.89	2	0	EVGIGFAFAPQFHPSYK	1915.89	0.003759	13.2665	0.000930117		3	orf|0|-|4343108-4344209|/	167,R,H/	2	target	0	2.90722	HAAVTSGPSQPFPSASGPDDGPSWPRILGRLTTGQNLPNGHAAWAMDQIMTGAATPAQISGFAVSMKMKRPTASEVRELADIMLTHARRVPTDEIGTDTVDIVGTGGDGANTVNLSTMASIVVAACGVPVVKHGNRAASSLSGGADTLEALGVRIDLGPDDVARSVREVGIGFAFAPQFHPSYKHASIVRREIGVPTVFNLLGPLTNPAGPRAGLIGCAWADLAEVMAGVFAARGSSVLVVHGDDGLDELMTTTTSTIWRVQGGTMERLTFDPAAFGFKRAEISELVGGDASENAAEARAVLGGAKGPVRDAVVLNAAGAMVAHAGLASDAQWLPAWEAGLARAVEAIDSGAAEQLLARWVRFGQQL			Novel
Ac-Trypsin	0000_XuPing_MC115_T_10_20PER.18669.18669.2.1.dta	18669	1070.55	2	0	IDLGPDDVAR	1070.55	-0.000134	10.7842	0.00368736		3	orf|0|-|4343108-4344209|/	154,R,S/	1	target	0	1.2177	HAAVTSGPSQPFPSASGPDDGPSWPRILGRLTTGQNLPNGHAAWAMDQIMTGAATPAQISGFAVSMKMKRPTASEVRELADIMLTHARRVPTDEIGTDTVDIVGTGGDGANTVNLSTMASIVVAACGVPVVKHGNRAASSLSGGADTLEALGVRIDLGPDDVARSVREVGIGFAFAPQFHPSYKHASIVRREIGVPTVFNLLGPLTNPAGPRAGLIGCAWADLAEVMAGVFAARGSSVLVVHGDDGLDELMTTTTSTIWRVQGGTMERLTFDPAAFGFKRAEISELVGGDASENAAEARAVLGGAKGPVRDAVVLNAAGAMVAHAGLASDAQWLPAWEAGLARAVEAIDSGAAEQLLARWVRFGQQL			Novel
Ac-Trypsin	0000_XuPing_MC115_T_10_20PER.18438.18438.2.0.dta	18438	1070.55	2	0	IDLGPDDVAR	1070.55	-0.000224	9.20833	0.00932174		3	orf|0|-|4343108-4344209|/	154,R,S/	1	target	0	2.47174	HAAVTSGPSQPFPSASGPDDGPSWPRILGRLTTGQNLPNGHAAWAMDQIMTGAATPAQISGFAVSMKMKRPTASEVRELADIMLTHARRVPTDEIGTDTVDIVGTGGDGANTVNLSTMASIVVAACGVPVVKHGNRAASSLSGGADTLEALGVRIDLGPDDVARSVREVGIGFAFAPQFHPSYKHASIVRREIGVPTVFNLLGPLTNPAGPRAGLIGCAWADLAEVMAGVFAARGSSVLVVHGDDGLDELMTTTTSTIWRVQGGTMERLTFDPAAFGFKRAEISELVGGDASENAAEARAVLGGAKGPVRDAVVLNAAGAMVAHAGLASDAQWLPAWEAGLARAVEAIDSGAAEQLLARWVRFGQQL			Novel
Ac-Trypsin	0000_XuPing_MC115_T_10_20PER.18364.18364.2.1.dta	18364	1083.51	2	0	IDLGPDDVAR	1083.51	-0.00041	9.54409	0.00765099		3	orf|0|-|4343108-4344209|/	154,R,S/	2	target	0	1.20691	HAAVTSGPSQPFPSASGPDDGPSWPRILGRLTTGQNLPNGHAAWAMDQIMTGAATPAQISGFAVSMKMKRPTASEVRELADIMLTHARRVPTDEIGTDTVDIVGTGGDGANTVNLSTMASIVVAACGVPVVKHGNRAASSLSGGADTLEALGVRIDLGPDDVARSVREVGIGFAFAPQFHPSYKHASIVRREIGVPTVFNLLGPLTNPAGPRAGLIGCAWADLAEVMAGVFAARGSSVLVVHGDDGLDELMTTTTSTIWRVQGGTMERLTFDPAAFGFKRAEISELVGGDASENAAEARAVLGGAKGPVRDAVVLNAAGAMVAHAGLASDAQWLPAWEAGLARAVEAIDSGAAEQLLARWVRFGQQL			Novel
Ac-Trypsin	0000_XuPing_MC115_T_10_20PER.18731.18731.2.1.dta	18731	1083.51	2	0.00046039	IDLGPDDVAR	1083.51	-0.000515	7.19729	0.0639774		3	orf|0|-|4343108-4344209|/	154,R,S/	2	target	0	2.97213	HAAVTSGPSQPFPSASGPDDGPSWPRILGRLTTGQNLPNGHAAWAMDQIMTGAATPAQISGFAVSMKMKRPTASEVRELADIMLTHARRVPTDEIGTDTVDIVGTGGDGANTVNLSTMASIVVAACGVPVVKHGNRAASSLSGGADTLEALGVRIDLGPDDVARSVREVGIGFAFAPQFHPSYKHASIVRREIGVPTVFNLLGPLTNPAGPRAGLIGCAWADLAEVMAGVFAARGSSVLVVHGDDGLDELMTTTTSTIWRVQGGTMERLTFDPAAFGFKRAEISELVGGDASENAAEARAVLGGAKGPVRDAVVLNAAGAMVAHAGLASDAQWLPAWEAGLARAVEAIDSGAAEQLLARWVRFGQQL			Novel
Ac-LysargiNase	0000_XuPing_MC115_R_10_33PER.11674.11674.2.0.dta	11674	2016.99	2	0	KRAEISELVGGDASENAAEA	2016.98	0.00284	15.557	0.000142413		3	orf|0|-|4343108-4344209|/	278,F,R/	1	target	1	1.34853	HAAVTSGPSQPFPSASGPDDGPSWPRILGRLTTGQNLPNGHAAWAMDQIMTGAATPAQISGFAVSMKMKRPTASEVRELADIMLTHARRVPTDEIGTDTVDIVGTGGDGANTVNLSTMASIVVAACGVPVVKHGNRAASSLSGGADTLEALGVRIDLGPDDVARSVREVGIGFAFAPQFHPSYKHASIVRREIGVPTVFNLLGPLTNPAGPRAGLIGCAWADLAEVMAGVFAARGSSVLVVHGDDGLDELMTTTTSTIWRVQGGTMERLTFDPAAFGFKRAEISELVGGDASENAAEARAVLGGAKGPVRDAVVLNAAGAMVAHAGLASDAQWLPAWEAGLARAVEAIDSGAAEQLLARWVRFGQQL			Novel
Ac-LysargiNase	0000_XuPing_MC115_R_10_33PER.11667.11667.3.0.dta	11667	2016.99	3	0	KRAEISELVGGDASENAAEA	2016.98	0.002551	13.0401	0.000158598		3	orf|0|-|4343108-4344209|/	278,F,R/	1	target	1	0.557567	HAAVTSGPSQPFPSASGPDDGPSWPRILGRLTTGQNLPNGHAAWAMDQIMTGAATPAQISGFAVSMKMKRPTASEVRELADIMLTHARRVPTDEIGTDTVDIVGTGGDGANTVNLSTMASIVVAACGVPVVKHGNRAASSLSGGADTLEALGVRIDLGPDDVARSVREVGIGFAFAPQFHPSYKHASIVRREIGVPTVFNLLGPLTNPAGPRAGLIGCAWADLAEVMAGVFAARGSSVLVVHGDDGLDELMTTTTSTIWRVQGGTMERLTFDPAAFGFKRAEISELVGGDASENAAEARAVLGGAKGPVRDAVVLNAAGAMVAHAGLASDAQWLPAWEAGLARAVEAIDSGAAEQLLARWVRFGQQL			Novel
Ac-LysargiNase	0000_XuPing_MC115_R_10_33PER.11668.11668.2.0.dta	11668	2041.91	2	0	KRAEISELVGGDASENAAEA	2041.91	0.0024	16.833	7.43331e-05		3	orf|0|-|4343108-4344209|/	278,F,R/	2	target	1	2.29142	HAAVTSGPSQPFPSASGPDDGPSWPRILGRLTTGQNLPNGHAAWAMDQIMTGAATPAQISGFAVSMKMKRPTASEVRELADIMLTHARRVPTDEIGTDTVDIVGTGGDGANTVNLSTMASIVVAACGVPVVKHGNRAASSLSGGADTLEALGVRIDLGPDDVARSVREVGIGFAFAPQFHPSYKHASIVRREIGVPTVFNLLGPLTNPAGPRAGLIGCAWADLAEVMAGVFAARGSSVLVVHGDDGLDELMTTTTSTIWRVQGGTMERLTFDPAAFGFKRAEISELVGGDASENAAEARAVLGGAKGPVRDAVVLNAAGAMVAHAGLASDAQWLPAWEAGLARAVEAIDSGAAEQLLARWVRFGQQL			Novel
Ac-LysargiNase	0000_XuPing_MC115_R_10_33PER.1451.1451.2.0.dta	1451	887.495	2	0.0044626	KRPTASEV	887.494	0.000818	7.82806	0.297826		3	orf|0|-|4343108-4344209|/	68,M,R/	1	target	1	1.88759	HAAVTSGPSQPFPSASGPDDGPSWPRILGRLTTGQNLPNGHAAWAMDQIMTGAATPAQISGFAVSMKMKRPTASEVRELADIMLTHARRVPTDEIGTDTVDIVGTGGDGANTVNLSTMASIVVAACGVPVVKHGNRAASSLSGGADTLEALGVRIDLGPDDVARSVREVGIGFAFAPQFHPSYKHASIVRREIGVPTVFNLLGPLTNPAGPRAGLIGCAWADLAEVMAGVFAARGSSVLVVHGDDGLDELMTTTTSTIWRVQGGTMERLTFDPAAFGFKRAEISELVGGDASENAAEARAVLGGAKGPVRDAVVLNAAGAMVAHAGLASDAQWLPAWEAGLARAVEAIDSGAAEQLLARWVRFGQQL			Novel
Ac-LysargiNase	0000_XuPing_MC115_R_10_33PER.1439.1439.2.0.dta	1439	899.459	2	0.0090971	KRPTASEV	899.459	0.000501	8.04095	0.395844		3	orf|0|-|4343108-4344209|/	68,M,R/	2	target	1	3.03031	HAAVTSGPSQPFPSASGPDDGPSWPRILGRLTTGQNLPNGHAAWAMDQIMTGAATPAQISGFAVSMKMKRPTASEVRELADIMLTHARRVPTDEIGTDTVDIVGTGGDGANTVNLSTMASIVVAACGVPVVKHGNRAASSLSGGADTLEALGVRIDLGPDDVARSVREVGIGFAFAPQFHPSYKHASIVRREIGVPTVFNLLGPLTNPAGPRAGLIGCAWADLAEVMAGVFAARGSSVLVVHGDDGLDELMTTTTSTIWRVQGGTMERLTFDPAAFGFKRAEISELVGGDASENAAEARAVLGGAKGPVRDAVVLNAAGAMVAHAGLASDAQWLPAWEAGLARAVEAIDSGAAEQLLARWVRFGQQL			Novel
Ac-Trypsin	0000_XuPing_MC115_T_10_20PER.41801.41801.2.0.dta	41801	1213.62	2	0	LTFDPAAFGFK	1213.63	-0.000276	9.60958	0.00630774		3	orf|0|-|4343108-4344209|/	268,R,R/	1	target	0	1.05188	HAAVTSGPSQPFPSASGPDDGPSWPRILGRLTTGQNLPNGHAAWAMDQIMTGAATPAQISGFAVSMKMKRPTASEVRELADIMLTHARRVPTDEIGTDTVDIVGTGGDGANTVNLSTMASIVVAACGVPVVKHGNRAASSLSGGADTLEALGVRIDLGPDDVARSVREVGIGFAFAPQFHPSYKHASIVRREIGVPTVFNLLGPLTNPAGPRAGLIGCAWADLAEVMAGVFAARGSSVLVVHGDDGLDELMTTTTSTIWRVQGGTMERLTFDPAAFGFKRAEISELVGGDASENAAEARAVLGGAKGPVRDAVVLNAAGAMVAHAGLASDAQWLPAWEAGLARAVEAIDSGAAEQLLARWVRFGQQL			Novel
Ac-Trypsin	0000_XuPing_MC115_T_10_20PER.41798.41798.2.0.dta	41798	1225.59	2	0	LTFDPAAFGFK	1225.59	-0.000532	10.2497	0.00354107		3	orf|0|-|4343108-4344209|/	268,R,R/	2	target	0	1.62224	HAAVTSGPSQPFPSASGPDDGPSWPRILGRLTTGQNLPNGHAAWAMDQIMTGAATPAQISGFAVSMKMKRPTASEVRELADIMLTHARRVPTDEIGTDTVDIVGTGGDGANTVNLSTMASIVVAACGVPVVKHGNRAASSLSGGADTLEALGVRIDLGPDDVARSVREVGIGFAFAPQFHPSYKHASIVRREIGVPTVFNLLGPLTNPAGPRAGLIGCAWADLAEVMAGVFAARGSSVLVVHGDDGLDELMTTTTSTIWRVQGGTMERLTFDPAAFGFKRAEISELVGGDASENAAEARAVLGGAKGPVRDAVVLNAAGAMVAHAGLASDAQWLPAWEAGLARAVEAIDSGAAEQLLARWVRFGQQL			Novel
Ac-Trypsin	0000_XuPing_MC115_T_10_20PER.35398.35398.2.0.dta	35398	1369.73	2	0	LTFDPAAFGFKR	1369.73	0.000155	9.50409	0.0113034		3	orf|0|-|4343108-4344209|/	268,R,A/	1	target	1	0.58569	HAAVTSGPSQPFPSASGPDDGPSWPRILGRLTTGQNLPNGHAAWAMDQIMTGAATPAQISGFAVSMKMKRPTASEVRELADIMLTHARRVPTDEIGTDTVDIVGTGGDGANTVNLSTMASIVVAACGVPVVKHGNRAASSLSGGADTLEALGVRIDLGPDDVARSVREVGIGFAFAPQFHPSYKHASIVRREIGVPTVFNLLGPLTNPAGPRAGLIGCAWADLAEVMAGVFAARGSSVLVVHGDDGLDELMTTTTSTIWRVQGGTMERLTFDPAAFGFKRAEISELVGGDASENAAEARAVLGGAKGPVRDAVVLNAAGAMVAHAGLASDAQWLPAWEAGLARAVEAIDSGAAEQLLARWVRFGQQL			Novel
Ac-Trypsin	0000_XuPing_MC115_T_10_20PER.35239.35239.3.0.dta	35239	1369.73	3	0.00080827	LTFDPAAFGFKR	1369.73	-0.001107	8.20706	0.126609		3	orf|0|-|4343108-4344209|/	268,R,A/	1	target	1	2.7042	HAAVTSGPSQPFPSASGPDDGPSWPRILGRLTTGQNLPNGHAAWAMDQIMTGAATPAQISGFAVSMKMKRPTASEVRELADIMLTHARRVPTDEIGTDTVDIVGTGGDGANTVNLSTMASIVVAACGVPVVKHGNRAASSLSGGADTLEALGVRIDLGPDDVARSVREVGIGFAFAPQFHPSYKHASIVRREIGVPTVFNLLGPLTNPAGPRAGLIGCAWADLAEVMAGVFAARGSSVLVVHGDDGLDELMTTTTSTIWRVQGGTMERLTFDPAAFGFKRAEISELVGGDASENAAEARAVLGGAKGPVRDAVVLNAAGAMVAHAGLASDAQWLPAWEAGLARAVEAIDSGAAEQLLARWVRFGQQL			Novel
Ac-Trypsin	0000_XuPing_MC115_T_10_20PER.35267.35267.3.0.dta	35267	1385.68	3	0	LTFDPAAFGFKR	1385.68	-0.001317	10.8169	0.00822311		3	orf|0|-|4343108-4344209|/	268,R,A/	2	target	1	-0.0488	HAAVTSGPSQPFPSASGPDDGPSWPRILGRLTTGQNLPNGHAAWAMDQIMTGAATPAQISGFAVSMKMKRPTASEVRELADIMLTHARRVPTDEIGTDTVDIVGTGGDGANTVNLSTMASIVVAACGVPVVKHGNRAASSLSGGADTLEALGVRIDLGPDDVARSVREVGIGFAFAPQFHPSYKHASIVRREIGVPTVFNLLGPLTNPAGPRAGLIGCAWADLAEVMAGVFAARGSSVLVVHGDDGLDELMTTTTSTIWRVQGGTMERLTFDPAAFGFKRAEISELVGGDASENAAEARAVLGGAKGPVRDAVVLNAAGAMVAHAGLASDAQWLPAWEAGLARAVEAIDSGAAEQLLARWVRFGQQL			Novel
Ac-Trypsin	0000_XuPing_MC115_T_10_20PER.35452.35452.3.0.dta	35452	1385.68	3	0.00046039	LTFDPAAFGFKR	1385.68	-0.000432	8.14747	0.0582618		3	orf|0|-|4343108-4344209|/	268,R,A/	2	target	1	0.637881	HAAVTSGPSQPFPSASGPDDGPSWPRILGRLTTGQNLPNGHAAWAMDQIMTGAATPAQISGFAVSMKMKRPTASEVRELADIMLTHARRVPTDEIGTDTVDIVGTGGDGANTVNLSTMASIVVAACGVPVVKHGNRAASSLSGGADTLEALGVRIDLGPDDVARSVREVGIGFAFAPQFHPSYKHASIVRREIGVPTVFNLLGPLTNPAGPRAGLIGCAWADLAEVMAGVFAARGSSVLVVHGDDGLDELMTTTTSTIWRVQGGTMERLTFDPAAFGFKRAEISELVGGDASENAAEARAVLGGAKGPVRDAVVLNAAGAMVAHAGLASDAQWLPAWEAGLARAVEAIDSGAAEQLLARWVRFGQQL			Novel
Ac-Trypsin	0000_XuPing_MC115_T_10_20PER.43808.43808.3.0.dta	43808	3786.84	3	0	LTTGQNLPNGHAAWAMDQIMTGAATPAQISGFAVSMK	3786.84	0.001016	12.1005	0.000137281		3	orf|0|-|4343108-4344209|/	30,R,M/	1	target	0	2.45168	HAAVTSGPSQPFPSASGPDDGPSWPRILGRLTTGQNLPNGHAAWAMDQIMTGAATPAQISGFAVSMKMKRPTASEVRELADIMLTHARRVPTDEIGTDTVDIVGTGGDGANTVNLSTMASIVVAACGVPVVKHGNRAASSLSGGADTLEALGVRIDLGPDDVARSVREVGIGFAFAPQFHPSYKHASIVRREIGVPTVFNLLGPLTNPAGPRAGLIGCAWADLAEVMAGVFAARGSSVLVVHGDDGLDELMTTTTSTIWRVQGGTMERLTFDPAAFGFKRAEISELVGGDASENAAEARAVLGGAKGPVRDAVVLNAAGAMVAHAGLASDAQWLPAWEAGLARAVEAIDSGAAEQLLARWVRFGQQL			Novel
Ac-Trypsin	0000_XuPing_MC115_T_10_20PER.43730.43730.4.1.dta	43730	3786.84	4	0	LTTGQNLPNGHAAWAMDQIMTGAATPAQISGFAVSMK	3786.84	-0.00097	14.8117	0.000310195		3	orf|0|-|4343108-4344209|/	30,R,M/	1	target	0	-0.741195	HAAVTSGPSQPFPSASGPDDGPSWPRILGRLTTGQNLPNGHAAWAMDQIMTGAATPAQISGFAVSMKMKRPTASEVRELADIMLTHARRVPTDEIGTDTVDIVGTGGDGANTVNLSTMASIVVAACGVPVVKHGNRAASSLSGGADTLEALGVRIDLGPDDVARSVREVGIGFAFAPQFHPSYKHASIVRREIGVPTVFNLLGPLTNPAGPRAGLIGCAWADLAEVMAGVFAARGSSVLVVHGDDGLDELMTTTTSTIWRVQGGTMERLTFDPAAFGFKRAEISELVGGDASENAAEARAVLGGAKGPVRDAVVLNAAGAMVAHAGLASDAQWLPAWEAGLARAVEAIDSGAAEQLLARWVRFGQQL			Novel
Ac-Trypsin	0000_XuPing_MC115_T_10_20PER.43758.43758.4.1.dta	43758	3832.71	4	0	LTTGQNLPNGHAAWAMDQIMTGAATPAQISGFAVSMK	3832.7	0.001866	18.0543	0.00015878		3	orf|0|-|4343108-4344209|/	30,R,M/	2	target	0	1.36047	HAAVTSGPSQPFPSASGPDDGPSWPRILGRLTTGQNLPNGHAAWAMDQIMTGAATPAQISGFAVSMKMKRPTASEVRELADIMLTHARRVPTDEIGTDTVDIVGTGGDGANTVNLSTMASIVVAACGVPVVKHGNRAASSLSGGADTLEALGVRIDLGPDDVARSVREVGIGFAFAPQFHPSYKHASIVRREIGVPTVFNLLGPLTNPAGPRAGLIGCAWADLAEVMAGVFAARGSSVLVVHGDDGLDELMTTTTSTIWRVQGGTMERLTFDPAAFGFKRAEISELVGGDASENAAEARAVLGGAKGPVRDAVVLNAAGAMVAHAGLASDAQWLPAWEAGLARAVEAIDSGAAEQLLARWVRFGQQL			Novel
Ac-Trypsin	0000_XuPing_MC115_T_10_20PER.45764.45764.3.0.dta	45764	3832.69	3	0	LTTGQNLPNGHAAWAMDQIMTGAATPAQISGFAVSMK	3832.7	-0.011949	13.5171	0.00819746		3	orf|0|-|4343108-4344209|/	30,R,M/	2	target	0	-1.45107	HAAVTSGPSQPFPSASGPDDGPSWPRILGRLTTGQNLPNGHAAWAMDQIMTGAATPAQISGFAVSMKMKRPTASEVRELADIMLTHARRVPTDEIGTDTVDIVGTGGDGANTVNLSTMASIVVAACGVPVVKHGNRAASSLSGGADTLEALGVRIDLGPDDVARSVREVGIGFAFAPQFHPSYKHASIVRREIGVPTVFNLLGPLTNPAGPRAGLIGCAWADLAEVMAGVFAARGSSVLVVHGDDGLDELMTTTTSTIWRVQGGTMERLTFDPAAFGFKRAEISELVGGDASENAAEARAVLGGAKGPVRDAVVLNAAGAMVAHAGLASDAQWLPAWEAGLARAVEAIDSGAAEQLLARWVRFGQQL			Novel
Ac-Trypsin	0000_XuPing_MC115_T_10_20PER.43776.43776.3.0.dta	43776	3832.7	3	0	LTTGQNLPNGHAAWAMDQIMTGAATPAQISGFAVSMK	3832.7	-0.001614	10.9843	0.0154542		3	orf|0|-|4343108-4344209|/	30,R,M/	2	target	0	-0.397387	HAAVTSGPSQPFPSASGPDDGPSWPRILGRLTTGQNLPNGHAAWAMDQIMTGAATPAQISGFAVSMKMKRPTASEVRELADIMLTHARRVPTDEIGTDTVDIVGTGGDGANTVNLSTMASIVVAACGVPVVKHGNRAASSLSGGADTLEALGVRIDLGPDDVARSVREVGIGFAFAPQFHPSYKHASIVRREIGVPTVFNLLGPLTNPAGPRAGLIGCAWADLAEVMAGVFAARGSSVLVVHGDDGLDELMTTTTSTIWRVQGGTMERLTFDPAAFGFKRAEISELVGGDASENAAEARAVLGGAKGPVRDAVVLNAAGAMVAHAGLASDAQWLPAWEAGLARAVEAIDSGAAEQLLARWVRFGQQL			Novel
Ac-Trypsin	0000_XuPing_MC115_T_10_20PER.43761.43761.3.0.dta	43761	3832.7	3	0	LTTGQNLPNGHAAWAMDQIMTGAATPAQISGFAVSMK	3832.7	-0.00137	9.42932	0.0383414		3	orf|0|-|4343108-4344209|/	30,R,M/	2	target	0	-1.98902	HAAVTSGPSQPFPSASGPDDGPSWPRILGRLTTGQNLPNGHAAWAMDQIMTGAATPAQISGFAVSMKMKRPTASEVRELADIMLTHARRVPTDEIGTDTVDIVGTGGDGANTVNLSTMASIVVAACGVPVVKHGNRAASSLSGGADTLEALGVRIDLGPDDVARSVREVGIGFAFAPQFHPSYKHASIVRREIGVPTVFNLLGPLTNPAGPRAGLIGCAWADLAEVMAGVFAARGSSVLVVHGDDGLDELMTTTTSTIWRVQGGTMERLTFDPAAFGFKRAEISELVGGDASENAAEARAVLGGAKGPVRDAVVLNAAGAMVAHAGLASDAQWLPAWEAGLARAVEAIDSGAAEQLLARWVRFGQQL			Novel
Ac-Trypsin	0000_XuPing_MC115_T_10_20PER.45784.45784.3.0.dta	45784	3832.69	3	0.0093805	LTTGQNLPNGHAAWAMDQIMTGAATPAQISGFAVSMK	3832.7	-0.01177	7.50613	0.415889		3	orf|0|-|4343108-4344209|/	30,R,M/	2	target	0	4.14219	HAAVTSGPSQPFPSASGPDDGPSWPRILGRLTTGQNLPNGHAAWAMDQIMTGAATPAQISGFAVSMKMKRPTASEVRELADIMLTHARRVPTDEIGTDTVDIVGTGGDGANTVNLSTMASIVVAACGVPVVKHGNRAASSLSGGADTLEALGVRIDLGPDDVARSVREVGIGFAFAPQFHPSYKHASIVRREIGVPTVFNLLGPLTNPAGPRAGLIGCAWADLAEVMAGVFAARGSSVLVVHGDDGLDELMTTTTSTIWRVQGGTMERLTFDPAAFGFKRAEISELVGGDASENAAEARAVLGGAKGPVRDAVVLNAAGAMVAHAGLASDAQWLPAWEAGLARAVEAIDSGAAEQLLARWVRFGQQL			Novel
Ac-Trypsin	0000_XuPing_MC115_T_10_20PER.1673.1673.3.0.dta	1673	1190.63	3	0	MKRPTASEVR	1190.63	-0.001138	15.0037	0.00376907	1,Oxidation[M];	3	orf|0|-|4343108-4344209|/	67,K,E/	1	target	2	-0.72505	HAAVTSGPSQPFPSASGPDDGPSWPRILGRLTTGQNLPNGHAAWAMDQIMTGAATPAQISGFAVSMKMKRPTASEVRELADIMLTHARRVPTDEIGTDTVDIVGTGGDGANTVNLSTMASIVVAACGVPVVKHGNRAASSLSGGADTLEALGVRIDLGPDDVARSVREVGIGFAFAPQFHPSYKHASIVRREIGVPTVFNLLGPLTNPAGPRAGLIGCAWADLAEVMAGVFAARGSSVLVVHGDDGLDELMTTTTSTIWRVQGGTMERLTFDPAAFGFKRAEISELVGGDASENAAEARAVLGGAKGPVRDAVVLNAAGAMVAHAGLASDAQWLPAWEAGLARAVEAIDSGAAEQLLARWVRFGQQL			Novel
Ac-Trypsin	0000_XuPing_MC115_T_10_20PER.1656.1656.3.0.dta	1656	1207.58	3	0	MKRPTASEVR	1207.58	-0.001192	14.0163	0.018563	1,Oxidation[M];	3	orf|0|-|4343108-4344209|/	67,K,E/	2	target	2	0.45715	HAAVTSGPSQPFPSASGPDDGPSWPRILGRLTTGQNLPNGHAAWAMDQIMTGAATPAQISGFAVSMKMKRPTASEVRELADIMLTHARRVPTDEIGTDTVDIVGTGGDGANTVNLSTMASIVVAACGVPVVKHGNRAASSLSGGADTLEALGVRIDLGPDDVARSVREVGIGFAFAPQFHPSYKHASIVRREIGVPTVFNLLGPLTNPAGPRAGLIGCAWADLAEVMAGVFAARGSSVLVVHGDDGLDELMTTTTSTIWRVQGGTMERLTFDPAAFGFKRAEISELVGGDASENAAEARAVLGGAKGPVRDAVVLNAAGAMVAHAGLASDAQWLPAWEAGLARAVEAIDSGAAEQLLARWVRFGQQL			Novel
Ac-Trypsin	0000_XuPing_MC115_T_10_20PER.3651.3651.3.0.dta	3651	1191.58	3	0.00046039	MKRPTASEVR	1191.59	-0.001124	9.22621	0.071661		3	orf|0|-|4343108-4344209|/	67,K,E/	2	target	2	1.23147	HAAVTSGPSQPFPSASGPDDGPSWPRILGRLTTGQNLPNGHAAWAMDQIMTGAATPAQISGFAVSMKMKRPTASEVRELADIMLTHARRVPTDEIGTDTVDIVGTGGDGANTVNLSTMASIVVAACGVPVVKHGNRAASSLSGGADTLEALGVRIDLGPDDVARSVREVGIGFAFAPQFHPSYKHASIVRREIGVPTVFNLLGPLTNPAGPRAGLIGCAWADLAEVMAGVFAARGSSVLVVHGDDGLDELMTTTTSTIWRVQGGTMERLTFDPAAFGFKRAEISELVGGDASENAAEARAVLGGAKGPVRDAVVLNAAGAMVAHAGLASDAQWLPAWEAGLARAVEAIDSGAAEQLLARWVRFGQQL			Novel
Ac-Trypsin	0000_XuPing_MC115_T_10_20PER.3582.3582.3.1.dta	3582	1191.58	3	0.0010989	MKRPTASEVR	1191.59	-0.001198	7.9414	0.129536		3	orf|0|-|4343108-4344209|/	67,K,E/	2	target	2	-0.679841	HAAVTSGPSQPFPSASGPDDGPSWPRILGRLTTGQNLPNGHAAWAMDQIMTGAATPAQISGFAVSMKMKRPTASEVRELADIMLTHARRVPTDEIGTDTVDIVGTGGDGANTVNLSTMASIVVAACGVPVVKHGNRAASSLSGGADTLEALGVRIDLGPDDVARSVREVGIGFAFAPQFHPSYKHASIVRREIGVPTVFNLLGPLTNPAGPRAGLIGCAWADLAEVMAGVFAARGSSVLVVHGDDGLDELMTTTTSTIWRVQGGTMERLTFDPAAFGFKRAEISELVGGDASENAAEARAVLGGAKGPVRDAVVLNAAGAMVAHAGLASDAQWLPAWEAGLARAVEAIDSGAAEQLLARWVRFGQQL			Novel
Ac-LysargiNase	0000_XuPing_MC115_R_10_33PER.27079.27079.2.0.dta	27079	1674.87	2	0	RAASSLSGGADTLEALGV	1674.87	0.003505	14.3846	0.000267485		3	orf|0|-|4343108-4344209|/	135,N,R/	1	target	0	-0.841225	HAAVTSGPSQPFPSASGPDDGPSWPRILGRLTTGQNLPNGHAAWAMDQIMTGAATPAQISGFAVSMKMKRPTASEVRELADIMLTHARRVPTDEIGTDTVDIVGTGGDGANTVNLSTMASIVVAACGVPVVKHGNRAASSLSGGADTLEALGVRIDLGPDDVARSVREVGIGFAFAPQFHPSYKHASIVRREIGVPTVFNLLGPLTNPAGPRAGLIGCAWADLAEVMAGVFAARGSSVLVVHGDDGLDELMTTTTSTIWRVQGGTMERLTFDPAAFGFKRAEISELVGGDASENAAEARAVLGGAKGPVRDAVVLNAAGAMVAHAGLASDAQWLPAWEAGLARAVEAIDSGAAEQLLARWVRFGQQL			Novel
Ac-LysargiNase	0000_XuPing_MC115_R_10_33PER.27244.27244.2.0.dta	27244	1695.81	2	0	RAASSLSGGADTLEALGV	1695.8	0.003702	13.9733	0.000230871		3	orf|0|-|4343108-4344209|/	135,N,R/	2	target	0	1.19191	HAAVTSGPSQPFPSASGPDDGPSWPRILGRLTTGQNLPNGHAAWAMDQIMTGAATPAQISGFAVSMKMKRPTASEVRELADIMLTHARRVPTDEIGTDTVDIVGTGGDGANTVNLSTMASIVVAACGVPVVKHGNRAASSLSGGADTLEALGVRIDLGPDDVARSVREVGIGFAFAPQFHPSYKHASIVRREIGVPTVFNLLGPLTNPAGPRAGLIGCAWADLAEVMAGVFAARGSSVLVVHGDDGLDELMTTTTSTIWRVQGGTMERLTFDPAAFGFKRAEISELVGGDASENAAEARAVLGGAKGPVRDAVVLNAAGAMVAHAGLASDAQWLPAWEAGLARAVEAIDSGAAEQLLARWVRFGQQL			Novel
Ac-LysargiNase	0000_XuPing_MC115_R_10_33PER.26947.26947.2.0.dta	26947	1695.81	2	0	RAASSLSGGADTLEALGV	1695.8	0.005367	11.8029	0.0062458		3	orf|0|-|4343108-4344209|/	135,N,R/	2	target	0	2.69217	HAAVTSGPSQPFPSASGPDDGPSWPRILGRLTTGQNLPNGHAAWAMDQIMTGAATPAQISGFAVSMKMKRPTASEVRELADIMLTHARRVPTDEIGTDTVDIVGTGGDGANTVNLSTMASIVVAACGVPVVKHGNRAASSLSGGADTLEALGVRIDLGPDDVARSVREVGIGFAFAPQFHPSYKHASIVRREIGVPTVFNLLGPLTNPAGPRAGLIGCAWADLAEVMAGVFAARGSSVLVVHGDDGLDELMTTTTSTIWRVQGGTMERLTFDPAAFGFKRAEISELVGGDASENAAEARAVLGGAKGPVRDAVVLNAAGAMVAHAGLASDAQWLPAWEAGLARAVEAIDSGAAEQLLARWVRFGQQL			Novel
Ac-LysargiNase	0000_XuPing_MC115_R_10_33PER.15781.15781.2.0.dta	15781	1888.89	2	0	RAEISELVGGDASENAAEA	1888.89	0.001444	14.5053	6.38928e-05		3	orf|0|-|4343108-4344209|/	279,K,R/	1	target	0	2.31807	HAAVTSGPSQPFPSASGPDDGPSWPRILGRLTTGQNLPNGHAAWAMDQIMTGAATPAQISGFAVSMKMKRPTASEVRELADIMLTHARRVPTDEIGTDTVDIVGTGGDGANTVNLSTMASIVVAACGVPVVKHGNRAASSLSGGADTLEALGVRIDLGPDDVARSVREVGIGFAFAPQFHPSYKHASIVRREIGVPTVFNLLGPLTNPAGPRAGLIGCAWADLAEVMAGVFAARGSSVLVVHGDDGLDELMTTTTSTIWRVQGGTMERLTFDPAAFGFKRAEISELVGGDASENAAEARAVLGGAKGPVRDAVVLNAAGAMVAHAGLASDAQWLPAWEAGLARAVEAIDSGAAEQLLARWVRFGQQL			Novel
Ac-LysargiNase	0000_XuPing_MC115_R_10_33PER.15752.15752.2.0.dta	15752	1911.82	2	0	RAEISELVGGDASENAAEA	1911.82	0.001526	14.406	6.00226e-05		3	orf|0|-|4343108-4344209|/	279,K,R/	2	target	0	3.55339	HAAVTSGPSQPFPSASGPDDGPSWPRILGRLTTGQNLPNGHAAWAMDQIMTGAATPAQISGFAVSMKMKRPTASEVRELADIMLTHARRVPTDEIGTDTVDIVGTGGDGANTVNLSTMASIVVAACGVPVVKHGNRAASSLSGGADTLEALGVRIDLGPDDVARSVREVGIGFAFAPQFHPSYKHASIVRREIGVPTVFNLLGPLTNPAGPRAGLIGCAWADLAEVMAGVFAARGSSVLVVHGDDGLDELMTTTTSTIWRVQGGTMERLTFDPAAFGFKRAEISELVGGDASENAAEARAVLGGAKGPVRDAVVLNAAGAMVAHAGLASDAQWLPAWEAGLARAVEAIDSGAAEQLLARWVRFGQQL			Novel
Ac-Trypsin	0000_XuPing_MC115_T_10_20PER.19361.19361.3.0.dta	19361	2044.99	3	0	RAEISELVGGDASENAAEAR	2044.99	0.000814	18.5812	1.88195e-05		3	orf|0|-|4343108-4344209|/	279,K,A/	1	target	1	1.18078	HAAVTSGPSQPFPSASGPDDGPSWPRILGRLTTGQNLPNGHAAWAMDQIMTGAATPAQISGFAVSMKMKRPTASEVRELADIMLTHARRVPTDEIGTDTVDIVGTGGDGANTVNLSTMASIVVAACGVPVVKHGNRAASSLSGGADTLEALGVRIDLGPDDVARSVREVGIGFAFAPQFHPSYKHASIVRREIGVPTVFNLLGPLTNPAGPRAGLIGCAWADLAEVMAGVFAARGSSVLVVHGDDGLDELMTTTTSTIWRVQGGTMERLTFDPAAFGFKRAEISELVGGDASENAAEARAVLGGAKGPVRDAVVLNAAGAMVAHAGLASDAQWLPAWEAGLARAVEAIDSGAAEQLLARWVRFGQQL			Novel
Ac-Trypsin	0000_XuPing_MC115_T_10_20PER.19421.19421.2.0.dta	19421	2044.99	2	0	RAEISELVGGDASENAAEAR	2044.99	0.001004	18.5033	5.76081e-05		3	orf|0|-|4343108-4344209|/	279,K,A/	1	target	1	3.59365	HAAVTSGPSQPFPSASGPDDGPSWPRILGRLTTGQNLPNGHAAWAMDQIMTGAATPAQISGFAVSMKMKRPTASEVRELADIMLTHARRVPTDEIGTDTVDIVGTGGDGANTVNLSTMASIVVAACGVPVVKHGNRAASSLSGGADTLEALGVRIDLGPDDVARSVREVGIGFAFAPQFHPSYKHASIVRREIGVPTVFNLLGPLTNPAGPRAGLIGCAWADLAEVMAGVFAARGSSVLVVHGDDGLDELMTTTTSTIWRVQGGTMERLTFDPAAFGFKRAEISELVGGDASENAAEARAVLGGAKGPVRDAVVLNAAGAMVAHAGLASDAQWLPAWEAGLARAVEAIDSGAAEQLLARWVRFGQQL			Novel
Ac-Trypsin	0000_XuPing_MC115_T_10_20PER.19335.19335.3.0.dta	19335	2071.91	3	0	RAEISELVGGDASENAAEAR	2071.91	0.000935	20.4858	3.65973e-05		3	orf|0|-|4343108-4344209|/	279,K,A/	2	target	1	0.779892	HAAVTSGPSQPFPSASGPDDGPSWPRILGRLTTGQNLPNGHAAWAMDQIMTGAATPAQISGFAVSMKMKRPTASEVRELADIMLTHARRVPTDEIGTDTVDIVGTGGDGANTVNLSTMASIVVAACGVPVVKHGNRAASSLSGGADTLEALGVRIDLGPDDVARSVREVGIGFAFAPQFHPSYKHASIVRREIGVPTVFNLLGPLTNPAGPRAGLIGCAWADLAEVMAGVFAARGSSVLVVHGDDGLDELMTTTTSTIWRVQGGTMERLTFDPAAFGFKRAEISELVGGDASENAAEARAVLGGAKGPVRDAVVLNAAGAMVAHAGLASDAQWLPAWEAGLARAVEAIDSGAAEQLLARWVRFGQQL			Novel
Ac-Trypsin	0000_XuPing_MC115_T_10_20PER.19398.19398.2.0.dta	19398	2071.91	2	0	RAEISELVGGDASENAAEAR	2071.91	0.001536	18.0332	0.00164342		3	orf|0|-|4343108-4344209|/	279,K,A/	2	target	1	1.6676	HAAVTSGPSQPFPSASGPDDGPSWPRILGRLTTGQNLPNGHAAWAMDQIMTGAATPAQISGFAVSMKMKRPTASEVRELADIMLTHARRVPTDEIGTDTVDIVGTGGDGANTVNLSTMASIVVAACGVPVVKHGNRAASSLSGGADTLEALGVRIDLGPDDVARSVREVGIGFAFAPQFHPSYKHASIVRREIGVPTVFNLLGPLTNPAGPRAGLIGCAWADLAEVMAGVFAARGSSVLVVHGDDGLDELMTTTTSTIWRVQGGTMERLTFDPAAFGFKRAEISELVGGDASENAAEARAVLGGAKGPVRDAVVLNAAGAMVAHAGLASDAQWLPAWEAGLARAVEAIDSGAAEQLLARWVRFGQQL			Novel
Ac-Trypsin	0000_XuPing_MC115_T_10_20PER.19573.19573.3.4.dta	19573	2071.91	3	0	RAEISELVGGDASENAAEAR	2071.91	-0.001692	9.003	0.0373179		3	orf|0|-|4343108-4344209|/	279,K,A/	2	target	1	1.95409	HAAVTSGPSQPFPSASGPDDGPSWPRILGRLTTGQNLPNGHAAWAMDQIMTGAATPAQISGFAVSMKMKRPTASEVRELADIMLTHARRVPTDEIGTDTVDIVGTGGDGANTVNLSTMASIVVAACGVPVVKHGNRAASSLSGGADTLEALGVRIDLGPDDVARSVREVGIGFAFAPQFHPSYKHASIVRREIGVPTVFNLLGPLTNPAGPRAGLIGCAWADLAEVMAGVFAARGSSVLVVHGDDGLDELMTTTTSTIWRVQGGTMERLTFDPAAFGFKRAEISELVGGDASENAAEARAVLGGAKGPVRDAVVLNAAGAMVAHAGLASDAQWLPAWEAGLARAVEAIDSGAAEQLLARWVRFGQQL			Novel
Ac-LysargiNase	0000_XuPing_MC115_R_10_33PER.21807.21807.2.0.dta	21807	1613.85	2	0	RAVEAIDSGAAEQLLA	1613.85	0.001519	14.0581	0.000196654		3	orf|0|-|4343108-4344209|/	342,A,R/	1	target	0	1.43789	HAAVTSGPSQPFPSASGPDDGPSWPRILGRLTTGQNLPNGHAAWAMDQIMTGAATPAQISGFAVSMKMKRPTASEVRELADIMLTHARRVPTDEIGTDTVDIVGTGGDGANTVNLSTMASIVVAACGVPVVKHGNRAASSLSGGADTLEALGVRIDLGPDDVARSVREVGIGFAFAPQFHPSYKHASIVRREIGVPTVFNLLGPLTNPAGPRAGLIGCAWADLAEVMAGVFAARGSSVLVVHGDDGLDELMTTTTSTIWRVQGGTMERLTFDPAAFGFKRAEISELVGGDASENAAEARAVLGGAKGPVRDAVVLNAAGAMVAHAGLASDAQWLPAWEAGLARAVEAIDSGAAEQLLARWVRFGQQL			Novel
Ac-LysargiNase	0000_XuPing_MC115_R_10_33PER.22379.22379.2.1.dta	22379	1613.85	2	0.0021768	RAVEAIDSGAAEQLLA	1613.85	-0.000577	5.65365	0.221325		3	orf|0|-|4343108-4344209|/	342,A,R/	1	target	0	2.68361	HAAVTSGPSQPFPSASGPDDGPSWPRILGRLTTGQNLPNGHAAWAMDQIMTGAATPAQISGFAVSMKMKRPTASEVRELADIMLTHARRVPTDEIGTDTVDIVGTGGDGANTVNLSTMASIVVAACGVPVVKHGNRAASSLSGGADTLEALGVRIDLGPDDVARSVREVGIGFAFAPQFHPSYKHASIVRREIGVPTVFNLLGPLTNPAGPRAGLIGCAWADLAEVMAGVFAARGSSVLVVHGDDGLDELMTTTTSTIWRVQGGTMERLTFDPAAFGFKRAEISELVGGDASENAAEARAVLGGAKGPVRDAVVLNAAGAMVAHAGLASDAQWLPAWEAGLARAVEAIDSGAAEQLLARWVRFGQQL			Novel
Ac-LysargiNase	0000_XuPing_MC115_R_10_33PER.21810.21810.2.0.dta	21810	1633.79	2	0	RAVEAIDSGAAEQLLA	1633.79	0.001726	13.5983	0.000189455		3	orf|0|-|4343108-4344209|/	342,A,R/	2	target	0	2.07183	HAAVTSGPSQPFPSASGPDDGPSWPRILGRLTTGQNLPNGHAAWAMDQIMTGAATPAQISGFAVSMKMKRPTASEVRELADIMLTHARRVPTDEIGTDTVDIVGTGGDGANTVNLSTMASIVVAACGVPVVKHGNRAASSLSGGADTLEALGVRIDLGPDDVARSVREVGIGFAFAPQFHPSYKHASIVRREIGVPTVFNLLGPLTNPAGPRAGLIGCAWADLAEVMAGVFAARGSSVLVVHGDDGLDELMTTTTSTIWRVQGGTMERLTFDPAAFGFKRAEISELVGGDASENAAEARAVLGGAKGPVRDAVVLNAAGAMVAHAGLASDAQWLPAWEAGLARAVEAIDSGAAEQLLARWVRFGQQL			Novel
Ac-LysargiNase	0000_XuPing_MC115_R_10_33PER.42453.42453.3.0.dta	42453	2162.2	3	0	REIGVPTVFNLLGPLTNPAGP	2162.2	0.003378	17.5825	0.00144504		3	orf|0|-|4343108-4344209|/	190,R,R/	1	target	0	0.598764	HAAVTSGPSQPFPSASGPDDGPSWPRILGRLTTGQNLPNGHAAWAMDQIMTGAATPAQISGFAVSMKMKRPTASEVRELADIMLTHARRVPTDEIGTDTVDIVGTGGDGANTVNLSTMASIVVAACGVPVVKHGNRAASSLSGGADTLEALGVRIDLGPDDVARSVREVGIGFAFAPQFHPSYKHASIVRREIGVPTVFNLLGPLTNPAGPRAGLIGCAWADLAEVMAGVFAARGSSVLVVHGDDGLDELMTTTTSTIWRVQGGTMERLTFDPAAFGFKRAEISELVGGDASENAAEARAVLGGAKGPVRDAVVLNAAGAMVAHAGLASDAQWLPAWEAGLARAVEAIDSGAAEQLLARWVRFGQQL			Novel
Ac-LysargiNase	0000_XuPing_MC115_R_10_33PER.42188.42188.2.0.dta	42188	2162.2	2	0	REIGVPTVFNLLGPLTNPAGP	2162.2	0.002218	15.7143	0.00188632		3	orf|0|-|4343108-4344209|/	190,R,R/	1	target	0	1.76411	HAAVTSGPSQPFPSASGPDDGPSWPRILGRLTTGQNLPNGHAAWAMDQIMTGAATPAQISGFAVSMKMKRPTASEVRELADIMLTHARRVPTDEIGTDTVDIVGTGGDGANTVNLSTMASIVVAACGVPVVKHGNRAASSLSGGADTLEALGVRIDLGPDDVARSVREVGIGFAFAPQFHPSYKHASIVRREIGVPTVFNLLGPLTNPAGPRAGLIGCAWADLAEVMAGVFAARGSSVLVVHGDDGLDELMTTTTSTIWRVQGGTMERLTFDPAAFGFKRAEISELVGGDASENAAEARAVLGGAKGPVRDAVVLNAAGAMVAHAGLASDAQWLPAWEAGLARAVEAIDSGAAEQLLARWVRFGQQL			Novel
Ac-LysargiNase	0000_XuPing_MC115_R_10_33PER.42109.42109.3.0.dta	42109	2162.19	3	0	REIGVPTVFNLLGPLTNPAGP	2162.2	-0.001743	11.8796	0.0316545		3	orf|0|-|4343108-4344209|/	190,R,R/	1	target	0	0.682486	HAAVTSGPSQPFPSASGPDDGPSWPRILGRLTTGQNLPNGHAAWAMDQIMTGAATPAQISGFAVSMKMKRPTASEVRELADIMLTHARRVPTDEIGTDTVDIVGTGGDGANTVNLSTMASIVVAACGVPVVKHGNRAASSLSGGADTLEALGVRIDLGPDDVARSVREVGIGFAFAPQFHPSYKHASIVRREIGVPTVFNLLGPLTNPAGPRAGLIGCAWADLAEVMAGVFAARGSSVLVVHGDDGLDELMTTTTSTIWRVQGGTMERLTFDPAAFGFKRAEISELVGGDASENAAEARAVLGGAKGPVRDAVVLNAAGAMVAHAGLASDAQWLPAWEAGLARAVEAIDSGAAEQLLARWVRFGQQL			Novel
Ac-LysargiNase	0000_XuPing_MC115_R_10_33PER.42160.42160.3.0.dta	42160	2188.12	3	0	REIGVPTVFNLLGPLTNPAGP	2188.12	0.002833	13.8399	0.0012673		3	orf|0|-|4343108-4344209|/	190,R,R/	2	target	0	1.69439	HAAVTSGPSQPFPSASGPDDGPSWPRILGRLTTGQNLPNGHAAWAMDQIMTGAATPAQISGFAVSMKMKRPTASEVRELADIMLTHARRVPTDEIGTDTVDIVGTGGDGANTVNLSTMASIVVAACGVPVVKHGNRAASSLSGGADTLEALGVRIDLGPDDVARSVREVGIGFAFAPQFHPSYKHASIVRREIGVPTVFNLLGPLTNPAGPRAGLIGCAWADLAEVMAGVFAARGSSVLVVHGDDGLDELMTTTTSTIWRVQGGTMERLTFDPAAFGFKRAEISELVGGDASENAAEARAVLGGAKGPVRDAVVLNAAGAMVAHAGLASDAQWLPAWEAGLARAVEAIDSGAAEQLLARWVRFGQQL			Novel
Ac-LysargiNase	0000_XuPing_MC115_R_10_33PER.42500.42500.3.1.dta	42500	2188.12	3	0	REIGVPTVFNLLGPLTNPAGP	2188.12	0.002124	14.1945	0.00264428		3	orf|0|-|4343108-4344209|/	190,R,R/	2	target	0	3.85098	HAAVTSGPSQPFPSASGPDDGPSWPRILGRLTTGQNLPNGHAAWAMDQIMTGAATPAQISGFAVSMKMKRPTASEVRELADIMLTHARRVPTDEIGTDTVDIVGTGGDGANTVNLSTMASIVVAACGVPVVKHGNRAASSLSGGADTLEALGVRIDLGPDDVARSVREVGIGFAFAPQFHPSYKHASIVRREIGVPTVFNLLGPLTNPAGPRAGLIGCAWADLAEVMAGVFAARGSSVLVVHGDDGLDELMTTTTSTIWRVQGGTMERLTFDPAAFGFKRAEISELVGGDASENAAEARAVLGGAKGPVRDAVVLNAAGAMVAHAGLASDAQWLPAWEAGLARAVEAIDSGAAEQLLARWVRFGQQL			Novel
Ac-LysargiNase	0000_XuPing_MC115_R_10_33PER.42150.42150.2.0.dta	42150	2188.12	2	0	REIGVPTVFNLLGPLTNPAGP	2188.12	-0.000318	12.0317	0.00925751		3	orf|0|-|4343108-4344209|/	190,R,R/	2	target	0	1.81065	HAAVTSGPSQPFPSASGPDDGPSWPRILGRLTTGQNLPNGHAAWAMDQIMTGAATPAQISGFAVSMKMKRPTASEVRELADIMLTHARRVPTDEIGTDTVDIVGTGGDGANTVNLSTMASIVVAACGVPVVKHGNRAASSLSGGADTLEALGVRIDLGPDDVARSVREVGIGFAFAPQFHPSYKHASIVRREIGVPTVFNLLGPLTNPAGPRAGLIGCAWADLAEVMAGVFAARGSSVLVVHGDDGLDELMTTTTSTIWRVQGGTMERLTFDPAAFGFKRAEISELVGGDASENAAEARAVLGGAKGPVRDAVVLNAAGAMVAHAGLASDAQWLPAWEAGLARAVEAIDSGAAEQLLARWVRFGQQL			Novel
Ac-LysargiNase	0000_XuPing_MC115_R_10_33PER.42484.42484.2.0.dta	42484	2188.12	2	0	REIGVPTVFNLLGPLTNPAGP	2188.12	0.00343	11.6574	0.0124802		3	orf|0|-|4343108-4344209|/	190,R,R/	2	target	0	4.50045	HAAVTSGPSQPFPSASGPDDGPSWPRILGRLTTGQNLPNGHAAWAMDQIMTGAATPAQISGFAVSMKMKRPTASEVRELADIMLTHARRVPTDEIGTDTVDIVGTGGDGANTVNLSTMASIVVAACGVPVVKHGNRAASSLSGGADTLEALGVRIDLGPDDVARSVREVGIGFAFAPQFHPSYKHASIVRREIGVPTVFNLLGPLTNPAGPRAGLIGCAWADLAEVMAGVFAARGSSVLVVHGDDGLDELMTTTTSTIWRVQGGTMERLTFDPAAFGFKRAEISELVGGDASENAAEARAVLGGAKGPVRDAVVLNAAGAMVAHAGLASDAQWLPAWEAGLARAVEAIDSGAAEQLLARWVRFGQQL			Novel
Ac-Trypsin	0000_XuPing_MC115_T_10_20PER.46004.46004.3.0.dta	46004	2318.3	3	0	REIGVPTVFNLLGPLTNPAGPR	2318.3	0.002523	14.5501	0.00141015		3	orf|0|-|4343108-4344209|/	190,R,A/	1	target	1	4.02786	HAAVTSGPSQPFPSASGPDDGPSWPRILGRLTTGQNLPNGHAAWAMDQIMTGAATPAQISGFAVSMKMKRPTASEVRELADIMLTHARRVPTDEIGTDTVDIVGTGGDGANTVNLSTMASIVVAACGVPVVKHGNRAASSLSGGADTLEALGVRIDLGPDDVARSVREVGIGFAFAPQFHPSYKHASIVRREIGVPTVFNLLGPLTNPAGPRAGLIGCAWADLAEVMAGVFAARGSSVLVVHGDDGLDELMTTTTSTIWRVQGGTMERLTFDPAAFGFKRAEISELVGGDASENAAEARAVLGGAKGPVRDAVVLNAAGAMVAHAGLASDAQWLPAWEAGLARAVEAIDSGAAEQLLARWVRFGQQL			Novel
Ac-Trypsin	0000_XuPing_MC115_T_10_20PER.46038.46038.3.0.dta	46038	2318.3	3	0	REIGVPTVFNLLGPLTNPAGPR	2318.3	0.002594	12.6066	0.00911353		3	orf|0|-|4343108-4344209|/	190,R,A/	1	target	1	0.69534	HAAVTSGPSQPFPSASGPDDGPSWPRILGRLTTGQNLPNGHAAWAMDQIMTGAATPAQISGFAVSMKMKRPTASEVRELADIMLTHARRVPTDEIGTDTVDIVGTGGDGANTVNLSTMASIVVAACGVPVVKHGNRAASSLSGGADTLEALGVRIDLGPDDVARSVREVGIGFAFAPQFHPSYKHASIVRREIGVPTVFNLLGPLTNPAGPRAGLIGCAWADLAEVMAGVFAARGSSVLVVHGDDGLDELMTTTTSTIWRVQGGTMERLTFDPAAFGFKRAEISELVGGDASENAAEARAVLGGAKGPVRDAVVLNAAGAMVAHAGLASDAQWLPAWEAGLARAVEAIDSGAAEQLLARWVRFGQQL			Novel
Ac-Trypsin	0000_XuPing_MC115_T_10_20PER.46003.46003.3.1.dta	46003	2348.21	3	0	REIGVPTVFNLLGPLTNPAGPR	2348.21	0.002277	13.0161	0.00720485		3	orf|0|-|4343108-4344209|/	190,R,A/	2	target	1	-0.484391	HAAVTSGPSQPFPSASGPDDGPSWPRILGRLTTGQNLPNGHAAWAMDQIMTGAATPAQISGFAVSMKMKRPTASEVRELADIMLTHARRVPTDEIGTDTVDIVGTGGDGANTVNLSTMASIVVAACGVPVVKHGNRAASSLSGGADTLEALGVRIDLGPDDVARSVREVGIGFAFAPQFHPSYKHASIVRREIGVPTVFNLLGPLTNPAGPRAGLIGCAWADLAEVMAGVFAARGSSVLVVHGDDGLDELMTTTTSTIWRVQGGTMERLTFDPAAFGFKRAEISELVGGDASENAAEARAVLGGAKGPVRDAVVLNAAGAMVAHAGLASDAQWLPAWEAGLARAVEAIDSGAAEQLLARWVRFGQQL			Novel
Ac-Trypsin	0000_XuPing_MC115_T_10_20PER.45790.45790.3.0.dta	45790	2348.21	3	0	REIGVPTVFNLLGPLTNPAGPR	2348.21	0.002248	10.8924	0.0335945		3	orf|0|-|4343108-4344209|/	190,R,A/	2	target	1	4.79592	HAAVTSGPSQPFPSASGPDDGPSWPRILGRLTTGQNLPNGHAAWAMDQIMTGAATPAQISGFAVSMKMKRPTASEVRELADIMLTHARRVPTDEIGTDTVDIVGTGGDGANTVNLSTMASIVVAACGVPVVKHGNRAASSLSGGADTLEALGVRIDLGPDDVARSVREVGIGFAFAPQFHPSYKHASIVRREIGVPTVFNLLGPLTNPAGPRAGLIGCAWADLAEVMAGVFAARGSSVLVVHGDDGLDELMTTTTSTIWRVQGGTMERLTFDPAAFGFKRAEISELVGGDASENAAEARAVLGGAKGPVRDAVVLNAAGAMVAHAGLASDAQWLPAWEAGLARAVEAIDSGAAEQLLARWVRFGQQL			Novel
Ac-Trypsin	0000_XuPing_MC115_T_10_20PER.45747.45747.3.0.dta	45747	2348.21	3	0.0006571	REIGVPTVFNLLGPLTNPAGPR	2348.21	0.00228	9.63415	0.101961		3	orf|0|-|4343108-4344209|/	190,R,A/	2	target	1	2.57474	HAAVTSGPSQPFPSASGPDDGPSWPRILGRLTTGQNLPNGHAAWAMDQIMTGAATPAQISGFAVSMKMKRPTASEVRELADIMLTHARRVPTDEIGTDTVDIVGTGGDGANTVNLSTMASIVVAACGVPVVKHGNRAASSLSGGADTLEALGVRIDLGPDDVARSVREVGIGFAFAPQFHPSYKHASIVRREIGVPTVFNLLGPLTNPAGPRAGLIGCAWADLAEVMAGVFAARGSSVLVVHGDDGLDELMTTTTSTIWRVQGGTMERLTFDPAAFGFKRAEISELVGGDASENAAEARAVLGGAKGPVRDAVVLNAAGAMVAHAGLASDAQWLPAWEAGLARAVEAIDSGAAEQLLARWVRFGQQL			Novel
Ac-LysargiNase	0000_XuPing_MC115_R_10_33PER.18138.18138.2.0.dta	18138	1269.66	2	0	RELADIMLTHA	1269.66	0.001036	13.2476	0.00107073		3	orf|0|-|4343108-4344209|/	76,V,R/	1	target	0	0.94567	HAAVTSGPSQPFPSASGPDDGPSWPRILGRLTTGQNLPNGHAAWAMDQIMTGAATPAQISGFAVSMKMKRPTASEVRELADIMLTHARRVPTDEIGTDTVDIVGTGGDGANTVNLSTMASIVVAACGVPVVKHGNRAASSLSGGADTLEALGVRIDLGPDDVARSVREVGIGFAFAPQFHPSYKHASIVRREIGVPTVFNLLGPLTNPAGPRAGLIGCAWADLAEVMAGVFAARGSSVLVVHGDDGLDELMTTTTSTIWRVQGGTMERLTFDPAAFGFKRAEISELVGGDASENAAEARAVLGGAKGPVRDAVVLNAAGAMVAHAGLASDAQWLPAWEAGLARAVEAIDSGAAEQLLARWVRFGQQL			Novel
Ac-LysargiNase	0000_XuPing_MC115_R_10_33PER.18156.18156.3.0.dta	18156	1269.66	3	0	RELADIMLTHA	1269.66	-8.9e-05	9.94493	0.0176519		3	orf|0|-|4343108-4344209|/	76,V,R/	1	target	0	1.68927	HAAVTSGPSQPFPSASGPDDGPSWPRILGRLTTGQNLPNGHAAWAMDQIMTGAATPAQISGFAVSMKMKRPTASEVRELADIMLTHARRVPTDEIGTDTVDIVGTGGDGANTVNLSTMASIVVAACGVPVVKHGNRAASSLSGGADTLEALGVRIDLGPDDVARSVREVGIGFAFAPQFHPSYKHASIVRREIGVPTVFNLLGPLTNPAGPRAGLIGCAWADLAEVMAGVFAARGSSVLVVHGDDGLDELMTTTTSTIWRVQGGTMERLTFDPAAFGFKRAEISELVGGDASENAAEARAVLGGAKGPVRDAVVLNAAGAMVAHAGLASDAQWLPAWEAGLARAVEAIDSGAAEQLLARWVRFGQQL			Novel
Ac-LysargiNase	0000_XuPing_MC115_R_11_33PER.21888.21888.3.0.dta	21888	1269.66	3	0	RELADIMLTHA	1269.66	-0.000266	8.70011	0.0427134		3	orf|0|-|4343108-4344209|/	76,V,R/	1	target	0	2.09979	HAAVTSGPSQPFPSASGPDDGPSWPRILGRLTTGQNLPNGHAAWAMDQIMTGAATPAQISGFAVSMKMKRPTASEVRELADIMLTHARRVPTDEIGTDTVDIVGTGGDGANTVNLSTMASIVVAACGVPVVKHGNRAASSLSGGADTLEALGVRIDLGPDDVARSVREVGIGFAFAPQFHPSYKHASIVRREIGVPTVFNLLGPLTNPAGPRAGLIGCAWADLAEVMAGVFAARGSSVLVVHGDDGLDELMTTTTSTIWRVQGGTMERLTFDPAAFGFKRAEISELVGGDASENAAEARAVLGGAKGPVRDAVVLNAAGAMVAHAGLASDAQWLPAWEAGLARAVEAIDSGAAEQLLARWVRFGQQL			Novel
Ac-LysargiNase	0000_XuPing_MC115_R_10_33PER.18337.18337.2.0.dta	18337	1269.66	2	0	RELADIMLTHA	1269.66	0.000637	7.71239	0.0875926		3	orf|0|-|4343108-4344209|/	76,V,R/	1	target	0	4.59714	HAAVTSGPSQPFPSASGPDDGPSWPRILGRLTTGQNLPNGHAAWAMDQIMTGAATPAQISGFAVSMKMKRPTASEVRELADIMLTHARRVPTDEIGTDTVDIVGTGGDGANTVNLSTMASIVVAACGVPVVKHGNRAASSLSGGADTLEALGVRIDLGPDDVARSVREVGIGFAFAPQFHPSYKHASIVRREIGVPTVFNLLGPLTNPAGPRAGLIGCAWADLAEVMAGVFAARGSSVLVVHGDDGLDELMTTTTSTIWRVQGGTMERLTFDPAAFGFKRAEISELVGGDASENAAEARAVLGGAKGPVRDAVVLNAAGAMVAHAGLASDAQWLPAWEAGLARAVEAIDSGAAEQLLARWVRFGQQL			Novel
Ac-LysargiNase	0000_XuPing_MC115_R_10_33PER.18271.18271.3.1.dta	18271	1269.66	3	0.0001048	RELADIMLTHA	1269.66	-0.000146	8.08148	0.118585		3	orf|0|-|4343108-4344209|/	76,V,R/	1	target	0	2.61132	HAAVTSGPSQPFPSASGPDDGPSWPRILGRLTTGQNLPNGHAAWAMDQIMTGAATPAQISGFAVSMKMKRPTASEVRELADIMLTHARRVPTDEIGTDTVDIVGTGGDGANTVNLSTMASIVVAACGVPVVKHGNRAASSLSGGADTLEALGVRIDLGPDDVARSVREVGIGFAFAPQFHPSYKHASIVRREIGVPTVFNLLGPLTNPAGPRAGLIGCAWADLAEVMAGVFAARGSSVLVVHGDDGLDELMTTTTSTIWRVQGGTMERLTFDPAAFGFKRAEISELVGGDASENAAEARAVLGGAKGPVRDAVVLNAAGAMVAHAGLASDAQWLPAWEAGLARAVEAIDSGAAEQLLARWVRFGQQL			Novel
Ac-LysargiNase	0000_XuPing_MC115_R_10_33PER.18116.18116.2.0.dta	18116	1285.62	2	0	RELADIMLTHA	1285.61	0.001397	12.6175	0.0111602		3	orf|0|-|4343108-4344209|/	76,V,R/	2	target	0	0.615728	HAAVTSGPSQPFPSASGPDDGPSWPRILGRLTTGQNLPNGHAAWAMDQIMTGAATPAQISGFAVSMKMKRPTASEVRELADIMLTHARRVPTDEIGTDTVDIVGTGGDGANTVNLSTMASIVVAACGVPVVKHGNRAASSLSGGADTLEALGVRIDLGPDDVARSVREVGIGFAFAPQFHPSYKHASIVRREIGVPTVFNLLGPLTNPAGPRAGLIGCAWADLAEVMAGVFAARGSSVLVVHGDDGLDELMTTTTSTIWRVQGGTMERLTFDPAAFGFKRAEISELVGGDASENAAEARAVLGGAKGPVRDAVVLNAAGAMVAHAGLASDAQWLPAWEAGLARAVEAIDSGAAEQLLARWVRFGQQL			Novel
Ac-LysargiNase	0000_XuPing_MC115_R_10_33PER.18137.18137.3.0.dta	18137	1285.61	3	0	RELADIMLTHA	1285.61	-0.000158	9.59962	0.0261517		3	orf|0|-|4343108-4344209|/	76,V,R/	2	target	0	2.80511	HAAVTSGPSQPFPSASGPDDGPSWPRILGRLTTGQNLPNGHAAWAMDQIMTGAATPAQISGFAVSMKMKRPTASEVRELADIMLTHARRVPTDEIGTDTVDIVGTGGDGANTVNLSTMASIVVAACGVPVVKHGNRAASSLSGGADTLEALGVRIDLGPDDVARSVREVGIGFAFAPQFHPSYKHASIVRREIGVPTVFNLLGPLTNPAGPRAGLIGCAWADLAEVMAGVFAARGSSVLVVHGDDGLDELMTTTTSTIWRVQGGTMERLTFDPAAFGFKRAEISELVGGDASENAAEARAVLGGAKGPVRDAVVLNAAGAMVAHAGLASDAQWLPAWEAGLARAVEAIDSGAAEQLLARWVRFGQQL			Novel
Ac-LysargiNase	0000_XuPing_MC115_R_10_33PER.18128.18128.3.0.dta	18128	1285.61	3	0	RELADIMLTHA	1285.61	-9.9e-05	8.59534	0.0455441		3	orf|0|-|4343108-4344209|/	76,V,R/	2	target	0	0.910223	HAAVTSGPSQPFPSASGPDDGPSWPRILGRLTTGQNLPNGHAAWAMDQIMTGAATPAQISGFAVSMKMKRPTASEVRELADIMLTHARRVPTDEIGTDTVDIVGTGGDGANTVNLSTMASIVVAACGVPVVKHGNRAASSLSGGADTLEALGVRIDLGPDDVARSVREVGIGFAFAPQFHPSYKHASIVRREIGVPTVFNLLGPLTNPAGPRAGLIGCAWADLAEVMAGVFAARGSSVLVVHGDDGLDELMTTTTSTIWRVQGGTMERLTFDPAAFGFKRAEISELVGGDASENAAEARAVLGGAKGPVRDAVVLNAAGAMVAHAGLASDAQWLPAWEAGLARAVEAIDSGAAEQLLARWVRFGQQL			Novel
Ac-LysargiNase	0000_XuPing_MC115_R_10_33PER.13302.13302.2.0.dta	13302	1070.55	2	0	RIDLGPDDVA	1070.55	0.000634	6.85555	0.0116009		3	orf|0|-|4343108-4344209|/	153,V,R/	1	target	0	2.69614	HAAVTSGPSQPFPSASGPDDGPSWPRILGRLTTGQNLPNGHAAWAMDQIMTGAATPAQISGFAVSMKMKRPTASEVRELADIMLTHARRVPTDEIGTDTVDIVGTGGDGANTVNLSTMASIVVAACGVPVVKHGNRAASSLSGGADTLEALGVRIDLGPDDVARSVREVGIGFAFAPQFHPSYKHASIVRREIGVPTVFNLLGPLTNPAGPRAGLIGCAWADLAEVMAGVFAARGSSVLVVHGDDGLDELMTTTTSTIWRVQGGTMERLTFDPAAFGFKRAEISELVGGDASENAAEARAVLGGAKGPVRDAVVLNAAGAMVAHAGLASDAQWLPAWEAGLARAVEAIDSGAAEQLLARWVRFGQQL			Novel
Ac-LysargiNase	0000_XuPing_MC115_R_10_33PER.13502.13502.2.1.dta	13502	1070.55	2	0.0035405	RIDLGPDDVA	1070.55	0.000239	5.83886	0.241347		3	orf|0|-|4343108-4344209|/	153,V,R/	1	target	0	4.94018	HAAVTSGPSQPFPSASGPDDGPSWPRILGRLTTGQNLPNGHAAWAMDQIMTGAATPAQISGFAVSMKMKRPTASEVRELADIMLTHARRVPTDEIGTDTVDIVGTGGDGANTVNLSTMASIVVAACGVPVVKHGNRAASSLSGGADTLEALGVRIDLGPDDVARSVREVGIGFAFAPQFHPSYKHASIVRREIGVPTVFNLLGPLTNPAGPRAGLIGCAWADLAEVMAGVFAARGSSVLVVHGDDGLDELMTTTTSTIWRVQGGTMERLTFDPAAFGFKRAEISELVGGDASENAAEARAVLGGAKGPVRDAVVLNAAGAMVAHAGLASDAQWLPAWEAGLARAVEAIDSGAAEQLLARWVRFGQQL			Novel
Ac-LysargiNase	0000_XuPing_MC115_R_10_33PER.13343.13343.2.0.dta	13343	1083.51	2	0	RIDLGPDDVA	1083.51	0.000521	7.63166	0.0110075		3	orf|0|-|4343108-4344209|/	153,V,R/	2	target	0	1.4303	HAAVTSGPSQPFPSASGPDDGPSWPRILGRLTTGQNLPNGHAAWAMDQIMTGAATPAQISGFAVSMKMKRPTASEVRELADIMLTHARRVPTDEIGTDTVDIVGTGGDGANTVNLSTMASIVVAACGVPVVKHGNRAASSLSGGADTLEALGVRIDLGPDDVARSVREVGIGFAFAPQFHPSYKHASIVRREIGVPTVFNLLGPLTNPAGPRAGLIGCAWADLAEVMAGVFAARGSSVLVVHGDDGLDELMTTTTSTIWRVQGGTMERLTFDPAAFGFKRAEISELVGGDASENAAEARAVLGGAKGPVRDAVVLNAAGAMVAHAGLASDAQWLPAWEAGLARAVEAIDSGAAEQLLARWVRFGQQL			Novel
Ac-LysargiNase	0000_XuPing_MC115_R_10_33PER.38429.38429.2.1.dta	38429	1241.63	2	0	RLTFDPAAFGF	1241.63	0.0018	7.61089	0.0650693		3	orf|0|-|4343108-4344209|/	267,E,K/	1	target	0	-0.820376	HAAVTSGPSQPFPSASGPDDGPSWPRILGRLTTGQNLPNGHAAWAMDQIMTGAATPAQISGFAVSMKMKRPTASEVRELADIMLTHARRVPTDEIGTDTVDIVGTGGDGANTVNLSTMASIVVAACGVPVVKHGNRAASSLSGGADTLEALGVRIDLGPDDVARSVREVGIGFAFAPQFHPSYKHASIVRREIGVPTVFNLLGPLTNPAGPRAGLIGCAWADLAEVMAGVFAARGSSVLVVHGDDGLDELMTTTTSTIWRVQGGTMERLTFDPAAFGFKRAEISELVGGDASENAAEARAVLGGAKGPVRDAVVLNAAGAMVAHAGLASDAQWLPAWEAGLARAVEAIDSGAAEQLLARWVRFGQQL			Novel
Ac-LysargiNase	0000_XuPing_MC115_R_10_33PER.2264.2264.2.1.dta	2264	759.399	2	0.00088231	RPTASEV	759.4	-0.000345	5.56726	0.140249		3	orf|0|-|4343108-4344209|/	69,K,R/	1	target	0	1.63538	HAAVTSGPSQPFPSASGPDDGPSWPRILGRLTTGQNLPNGHAAWAMDQIMTGAATPAQISGFAVSMKMKRPTASEVRELADIMLTHARRVPTDEIGTDTVDIVGTGGDGANTVNLSTMASIVVAACGVPVVKHGNRAASSLSGGADTLEALGVRIDLGPDDVARSVREVGIGFAFAPQFHPSYKHASIVRREIGVPTVFNLLGPLTNPAGPRAGLIGCAWADLAEVMAGVFAARGSSVLVVHGDDGLDELMTTTTSTIWRVQGGTMERLTFDPAAFGFKRAEISELVGGDASENAAEARAVLGGAKGPVRDAVVLNAAGAMVAHAGLASDAQWLPAWEAGLARAVEAIDSGAAEQLLARWVRFGQQL			Novel
Ac-Trypsin	0000_XuPing_MC115_T_10_20PER.1854.1854.3.0.dta	1854	915.5	3	0.00060947	RPTASEVR	915.501	-0.000186	9.14254	0.0935364		3	orf|0|-|4343108-4344209|/	69,K,E/	1	target	1	-0.271825	HAAVTSGPSQPFPSASGPDDGPSWPRILGRLTTGQNLPNGHAAWAMDQIMTGAATPAQISGFAVSMKMKRPTASEVRELADIMLTHARRVPTDEIGTDTVDIVGTGGDGANTVNLSTMASIVVAACGVPVVKHGNRAASSLSGGADTLEALGVRIDLGPDDVARSVREVGIGFAFAPQFHPSYKHASIVRREIGVPTVFNLLGPLTNPAGPRAGLIGCAWADLAEVMAGVFAARGSSVLVVHGDDGLDELMTTTTSTIWRVQGGTMERLTFDPAAFGFKRAEISELVGGDASENAAEARAVLGGAKGPVRDAVVLNAAGAMVAHAGLASDAQWLPAWEAGLARAVEAIDSGAAEQLLARWVRFGQQL			Novel
Ac-Trypsin	0000_XuPing_MC115_T_10_20PER.1846.1846.3.0.dta	1846	929.459	3	0.00046039	RPTASEVR	929.459	-0.000288	9.31771	0.0572518		3	orf|0|-|4343108-4344209|/	69,K,E/	2	target	1	1.91214	HAAVTSGPSQPFPSASGPDDGPSWPRILGRLTTGQNLPNGHAAWAMDQIMTGAATPAQISGFAVSMKMKRPTASEVRELADIMLTHARRVPTDEIGTDTVDIVGTGGDGANTVNLSTMASIVVAACGVPVVKHGNRAASSLSGGADTLEALGVRIDLGPDDVARSVREVGIGFAFAPQFHPSYKHASIVRREIGVPTVFNLLGPLTNPAGPRAGLIGCAWADLAEVMAGVFAARGSSVLVVHGDDGLDELMTTTTSTIWRVQGGTMERLTFDPAAFGFKRAEISELVGGDASENAAEARAVLGGAKGPVRDAVVLNAAGAMVAHAGLASDAQWLPAWEAGLARAVEAIDSGAAEQLLARWVRFGQQL			Novel
Ac-Trypsin	0000_XuPing_MC115_T_10_20PER.1818.1818.2.0.dta	1818	929.46	2	0.0010989	RPTASEVR	929.459	0.000684	9.37659	0.129876		3	orf|0|-|4343108-4344209|/	69,K,E/	2	target	1	1.16538	HAAVTSGPSQPFPSASGPDDGPSWPRILGRLTTGQNLPNGHAAWAMDQIMTGAATPAQISGFAVSMKMKRPTASEVRELADIMLTHARRVPTDEIGTDTVDIVGTGGDGANTVNLSTMASIVVAACGVPVVKHGNRAASSLSGGADTLEALGVRIDLGPDDVARSVREVGIGFAFAPQFHPSYKHASIVRREIGVPTVFNLLGPLTNPAGPRAGLIGCAWADLAEVMAGVFAARGSSVLVVHGDDGLDELMTTTTSTIWRVQGGTMERLTFDPAAFGFKRAEISELVGGDASENAAEARAVLGGAKGPVRDAVVLNAAGAMVAHAGLASDAQWLPAWEAGLARAVEAIDSGAAEQLLARWVRFGQQL			Novel
Ac-LysargiNase	0000_XuPing_MC115_R_10_33PER.39591.39591.3.0.dta	39591	2318.3	3	0	RREIGVPTVFNLLGPLTNPAGP	2318.3	0.002476	10.1598	0.0351621		3	orf|0|-|4343108-4344209|/	189,V,R/	1	target	1	4.70263	HAAVTSGPSQPFPSASGPDDGPSWPRILGRLTTGQNLPNGHAAWAMDQIMTGAATPAQISGFAVSMKMKRPTASEVRELADIMLTHARRVPTDEIGTDTVDIVGTGGDGANTVNLSTMASIVVAACGVPVVKHGNRAASSLSGGADTLEALGVRIDLGPDDVARSVREVGIGFAFAPQFHPSYKHASIVRREIGVPTVFNLLGPLTNPAGPRAGLIGCAWADLAEVMAGVFAARGSSVLVVHGDDGLDELMTTTTSTIWRVQGGTMERLTFDPAAFGFKRAEISELVGGDASENAAEARAVLGGAKGPVRDAVVLNAAGAMVAHAGLASDAQWLPAWEAGLARAVEAIDSGAAEQLLARWVRFGQQL			Novel
Ac-LysargiNase	0000_XuPing_MC115_R_10_33PER.39747.39747.3.0.dta	39747	2348.21	3	0	RREIGVPTVFNLLGPLTNPAGP	2348.21	0.000475	12.446	0.0220441		3	orf|0|-|4343108-4344209|/	189,V,R/	2	target	1	2.95115	HAAVTSGPSQPFPSASGPDDGPSWPRILGRLTTGQNLPNGHAAWAMDQIMTGAATPAQISGFAVSMKMKRPTASEVRELADIMLTHARRVPTDEIGTDTVDIVGTGGDGANTVNLSTMASIVVAACGVPVVKHGNRAASSLSGGADTLEALGVRIDLGPDDVARSVREVGIGFAFAPQFHPSYKHASIVRREIGVPTVFNLLGPLTNPAGPRAGLIGCAWADLAEVMAGVFAARGSSVLVVHGDDGLDELMTTTTSTIWRVQGGTMERLTFDPAAFGFKRAEISELVGGDASENAAEARAVLGGAKGPVRDAVVLNAAGAMVAHAGLASDAQWLPAWEAGLARAVEAIDSGAAEQLLARWVRFGQQL			Novel
Ac-Trypsin	0000_XuPing_MC115_T_10_20PER.49430.49430.4.1.dta	49430	4406.06	4	0	RVPTDEIGTDTVDIVGTGGDGANTVNLSTMASIVVAACGVPVVK	4406.06	0.000229	16.7438	0.000248833	38,Carbamidomethyl[C];	3	orf|0|-|4343108-4344209|/	88,R,H/	2	target	1	0.78307	HAAVTSGPSQPFPSASGPDDGPSWPRILGRLTTGQNLPNGHAAWAMDQIMTGAATPAQISGFAVSMKMKRPTASEVRELADIMLTHARRVPTDEIGTDTVDIVGTGGDGANTVNLSTMASIVVAACGVPVVKHGNRAASSLSGGADTLEALGVRIDLGPDDVARSVREVGIGFAFAPQFHPSYKHASIVRREIGVPTVFNLLGPLTNPAGPRAGLIGCAWADLAEVMAGVFAARGSSVLVVHGDDGLDELMTTTTSTIWRVQGGTMERLTFDPAAFGFKRAEISELVGGDASENAAEARAVLGGAKGPVRDAVVLNAAGAMVAHAGLASDAQWLPAWEAGLARAVEAIDSGAAEQLLARWVRFGQQL			Novel
Ac-LysargiNase	0000_XuPing_MC115_R_10_33PER.1686.1686.2.0.dta	1686	877.42	2	0	RVQGGTME	877.42	0.000782	8.1054	0.0190187		3	orf|0|-|4343108-4344209|/	259,W,R/	1	target	0	2.14456	HAAVTSGPSQPFPSASGPDDGPSWPRILGRLTTGQNLPNGHAAWAMDQIMTGAATPAQISGFAVSMKMKRPTASEVRELADIMLTHARRVPTDEIGTDTVDIVGTGGDGANTVNLSTMASIVVAACGVPVVKHGNRAASSLSGGADTLEALGVRIDLGPDDVARSVREVGIGFAFAPQFHPSYKHASIVRREIGVPTVFNLLGPLTNPAGPRAGLIGCAWADLAEVMAGVFAARGSSVLVVHGDDGLDELMTTTTSTIWRVQGGTMERLTFDPAAFGFKRAEISELVGGDASENAAEARAVLGGAKGPVRDAVVLNAAGAMVAHAGLASDAQWLPAWEAGLARAVEAIDSGAAEQLLARWVRFGQQL			Novel
Ac-Trypsin	0000_XuPing_MC115_T_10_20PER.26729.26729.3.0.dta	26729	2227	3	0	TSGPSQPFPSASGPDDGPSWPR	2227	-0.000191	15.6154	0.000147923		1	orf|0|-|4343108-4344209|/	4,V,I/	1	target	0	-4.24298	HAAVTSGPSQPFPSASGPDDGPSWPRILGRLTTGQNLPNGHAAWAMDQIMTGAATPAQISGFAVSMKMKRPTASEVRELADIMLTHARRVPTDEIGTDTVDIVGTGGDGANTVNLSTMASIVVAACGVPVVKHGNRAASSLSGGADTLEALGVRIDLGPDDVARSVREVGIGFAFAPQFHPSYKHASIVRREIGVPTVFNLLGPLTNPAGPRAGLIGCAWADLAEVMAGVFAARGSSVLVVHGDDGLDELMTTTTSTIWRVQGGTMERLTFDPAAFGFKRAEISELVGGDASENAAEARAVLGGAKGPVRDAVVLNAAGAMVAHAGLASDAQWLPAWEAGLARAVEAIDSGAAEQLLARWVRFGQQL			Novel
Ac-Trypsin	0000_XuPing_MC115_T_10_20PER.31772.31772.3.0.dta	31772	2269.02	3	0	TSGPSQPFPSASGPDDGPSWPR	2269.02	0.001375	12.7242	0.0165103	0,Acetyl[ProteinN-term];	1	orf|0|-|4343108-4344209|/	4,V,I/	1	target	0	0.742236	HAAVTSGPSQPFPSASGPDDGPSWPRILGRLTTGQNLPNGHAAWAMDQIMTGAATPAQISGFAVSMKMKRPTASEVRELADIMLTHARRVPTDEIGTDTVDIVGTGGDGANTVNLSTMASIVVAACGVPVVKHGNRAASSLSGGADTLEALGVRIDLGPDDVARSVREVGIGFAFAPQFHPSYKHASIVRREIGVPTVFNLLGPLTNPAGPRAGLIGCAWADLAEVMAGVFAARGSSVLVVHGDDGLDELMTTTTSTIWRVQGGTMERLTFDPAAFGFKRAEISELVGGDASENAAEARAVLGGAKGPVRDAVVLNAAGAMVAHAGLASDAQWLPAWEAGLARAVEAIDSGAAEQLLARWVRFGQQL			Novel
Ac-Trypsin	0000_XuPing_MC115_T_10_20PER.26838.26838.3.1.dta	26838	2227	3	0	TSGPSQPFPSASGPDDGPSWPR	2227	-0.000523	9.4685	0.0214472		1	orf|0|-|4343108-4344209|/	4,V,I/	1	target	0	1.81523	HAAVTSGPSQPFPSASGPDDGPSWPRILGRLTTGQNLPNGHAAWAMDQIMTGAATPAQISGFAVSMKMKRPTASEVRELADIMLTHARRVPTDEIGTDTVDIVGTGGDGANTVNLSTMASIVVAACGVPVVKHGNRAASSLSGGADTLEALGVRIDLGPDDVARSVREVGIGFAFAPQFHPSYKHASIVRREIGVPTVFNLLGPLTNPAGPRAGLIGCAWADLAEVMAGVFAARGSSVLVVHGDDGLDELMTTTTSTIWRVQGGTMERLTFDPAAFGFKRAEISELVGGDASENAAEARAVLGGAKGPVRDAVVLNAAGAMVAHAGLASDAQWLPAWEAGLARAVEAIDSGAAEQLLARWVRFGQQL			Novel
Ac-Trypsin	0000_XuPing_MC115_T_10_20PER.26730.26730.3.0.dta	26730	2253.93	3	0	TSGPSQPFPSASGPDDGPSWPR	2253.92	0.000395	18.9037	0.000246676		1	orf|0|-|4343108-4344209|/	4,V,I/	2	target	0	3.08553	HAAVTSGPSQPFPSASGPDDGPSWPRILGRLTTGQNLPNGHAAWAMDQIMTGAATPAQISGFAVSMKMKRPTASEVRELADIMLTHARRVPTDEIGTDTVDIVGTGGDGANTVNLSTMASIVVAACGVPVVKHGNRAASSLSGGADTLEALGVRIDLGPDDVARSVREVGIGFAFAPQFHPSYKHASIVRREIGVPTVFNLLGPLTNPAGPRAGLIGCAWADLAEVMAGVFAARGSSVLVVHGDDGLDELMTTTTSTIWRVQGGTMERLTFDPAAFGFKRAEISELVGGDASENAAEARAVLGGAKGPVRDAVVLNAAGAMVAHAGLASDAQWLPAWEAGLARAVEAIDSGAAEQLLARWVRFGQQL			Novel
Ac-Trypsin	0000_XuPing_MC115_T_10_20PER.31727.31727.3.1.dta	31727	2295.94	3	0	TSGPSQPFPSASGPDDGPSWPR	2295.94	0.001985	13.9966	0.0162657	0,Acetyl[ProteinN-term];	1	orf|0|-|4343108-4344209|/	4,V,I/	2	target	0	-2.09906	HAAVTSGPSQPFPSASGPDDGPSWPRILGRLTTGQNLPNGHAAWAMDQIMTGAATPAQISGFAVSMKMKRPTASEVRELADIMLTHARRVPTDEIGTDTVDIVGTGGDGANTVNLSTMASIVVAACGVPVVKHGNRAASSLSGGADTLEALGVRIDLGPDDVARSVREVGIGFAFAPQFHPSYKHASIVRREIGVPTVFNLLGPLTNPAGPRAGLIGCAWADLAEVMAGVFAARGSSVLVVHGDDGLDELMTTTTSTIWRVQGGTMERLTFDPAAFGFKRAEISELVGGDASENAAEARAVLGGAKGPVRDAVVLNAAGAMVAHAGLASDAQWLPAWEAGLARAVEAIDSGAAEQLLARWVRFGQQL			Novel
Ac-Trypsin	0000_XuPing_MC115_T_10_20PER.31718.31718.2.0.dta	31718	2295.94	2	0.0010989	TSGPSQPFPSASGPDDGPSWPR	2295.94	0.002069	13.1165	0.125905	0,Acetyl[ProteinN-term];	1	orf|0|-|4343108-4344209|/	4,V,I/	2	target	0	0.28161	HAAVTSGPSQPFPSASGPDDGPSWPRILGRLTTGQNLPNGHAAWAMDQIMTGAATPAQISGFAVSMKMKRPTASEVRELADIMLTHARRVPTDEIGTDTVDIVGTGGDGANTVNLSTMASIVVAACGVPVVKHGNRAASSLSGGADTLEALGVRIDLGPDDVARSVREVGIGFAFAPQFHPSYKHASIVRREIGVPTVFNLLGPLTNPAGPRAGLIGCAWADLAEVMAGVFAARGSSVLVVHGDDGLDELMTTTTSTIWRVQGGTMERLTFDPAAFGFKRAEISELVGGDASENAAEARAVLGGAKGPVRDAVVLNAAGAMVAHAGLASDAQWLPAWEAGLARAVEAIDSGAAEQLLARWVRFGQQL			Novel
Ac-Trypsin	0000_XuPing_MC115_T_10_20PER.2730.2730.2.0.dta	2730	877.419	2	0.00060947	VQGGTMER	877.42	-0.000438	7.40222	0.0868538		3	orf|0|-|4343108-4344209|/	260,R,L/	1	target	0	1.95914	HAAVTSGPSQPFPSASGPDDGPSWPRILGRLTTGQNLPNGHAAWAMDQIMTGAATPAQISGFAVSMKMKRPTASEVRELADIMLTHARRVPTDEIGTDTVDIVGTGGDGANTVNLSTMASIVVAACGVPVVKHGNRAASSLSGGADTLEALGVRIDLGPDDVARSVREVGIGFAFAPQFHPSYKHASIVRREIGVPTVFNLLGPLTNPAGPRAGLIGCAWADLAEVMAGVFAARGSSVLVVHGDDGLDELMTTTTSTIWRVQGGTMERLTFDPAAFGFKRAEISELVGGDASENAAEARAVLGGAKGPVRDAVVLNAAGAMVAHAGLASDAQWLPAWEAGLARAVEAIDSGAAEQLLARWVRFGQQL			Novel
Ac-Trypsin	0000_XuPing_MC115_T_3_20PER.10862.10862.2.0.dta	10862	749.462	2	0.00034193	TPVIIAK	749.463	-0.000831	8.4044	0.0674032		3	orf|0|-|4347445-4347847|/	22,R,N/	2	target	0	1.70493	EGLYGPRFQIGLIVSRPPMRPRTPVIIAKNAPDLTANTGMTRTPTTLVSVRPGPGNCVCFWNHTSARCAPMSARMMPGISRMCSAYRRGIRISPGKSPPNSAQCIQVPMTGIPIVIPESAARIPVPDSRSSGSE			Novel
Ac-Trypsin	0000_XuPing_MC115_T_2_20PER.9893.9893.2.1.dta	9893	749.463	2	0.00081964	TPVIIAK	749.463	-0.000438	7.79901	0.110927		3	orf|0|-|4347445-4347847|/	22,R,N/	2	target	0	0.352418	EGLYGPRFQIGLIVSRPPMRPRTPVIIAKNAPDLTANTGMTRTPTTLVSVRPGPGNCVCFWNHTSARCAPMSARMMPGISRMCSAYRRGIRISPGKSPPNSAQCIQVPMTGIPIVIPESAARIPVPDSRSSGSE			Novel
Ac-LysargiNase	0000_XuPing_MC115_R_5_33PER.10948.10948.3.0.dta	10948	1377.66	3	0.0083475	RPSAPAPDPCAAAP	1377.66	-0.000906	6.06538	0.388494	10,Carbamidomethyl[C];	3	orf|0|-|4369443-4369596|/	5,G,R/	1	target	0	-0.524178	AGRSGRPSAPAPDPCAAAPRECPPRRPARWRPPSPGTAWPGSPGPQGPTRR			Novel
Ac-Trypsin	0000_XuPing_MC115_T_6_20PER.4267.4267.2.0.dta	4267	746.415	2	0.0026215	TQAVTAR	746.415	-0.000856	5.62036	0.207717		3	orf|0|-|4425754-4425883|/	30,R,P/	1	target	0	-0.355307	ARHFDAGRRRVRRHRRPRDRHRPHQLLLRRTQAVTARPLVGAQ			Novel
Ac-Trypsin	0000_XuPing_MC115_T_8_20PER.1503.1503.3.1.dta	1503	1013.59	3	0.0035273	RPTRSIAGR	1013.6	-0.002028	8.63897	0.262085		3	orf|0|-|4450810-4451179|/	102,R,R/	1	target	2	1.3175	EIRRSCPSVGSAAWSLRVCGASPRRRLPMRSRSCRRQTTKRNQKPKTTRTSSPRTRPNRRPMPHRFRWSVLRRCPVPQPVLRCAPRTRRRLSSIPFTQPLCRRPTRSIAGRRQRFCDCRDKVS			Novel
Ac-LysargiNase	0000_XuPing_MC115_R_10_33PER.1742.1742.2.0.dta	1742	1133.51	2	0.0039173	ADFDVVTVGAQ	1133.51	0.001377	8.85669	0.277736		1	orf|0|-|4483757-4484348|/	32,E,R/	2	target	0	1.15389	PGCGRHDAHPCAVEPGQRALVGQFTRSLLIAEADFDVVTVGAQRLEGRDTRVEDAPHIVENTCPGEILGRRRRTAHVADVPVRVDHRGHHSLAADVDVPIAGPRSGRVTGVDRRDPSVLDDDRGVVEHGVPVADDHASAAQDHTLRCSVNRCHACPSAVWRPLQRPVSSGGCDSLQWLPEGYGGASERVNDHLEHGL			Novel
Ac-Trypsin	0000_XuPing_MC115_T_4_20PER.22973.22973.2.0.dta	22973	867.479	2	0.0085321	VLELDLR	867.479	-0.000906	6.40449	0.389295		1	orf|0|-|4496566-4496935|/	12,S,P/	2	target	0	-0.479585	VSRYFASDREQSVLELDLRPGLHQELRSASRDRRTDHGDAVGTQAVVSQGVRPRWCDLLTVLLDHSQLHDHHSRRGRSIRRWLARTVGQRSVPDEGHRASRPVVVAARRRCRGGPGAGQEHPG			Novel
Ac-Trypsin	0000_XuPing_MC115_T_11_20PER.4864.4864.2.2.dta	4864	772.503	2	0.0033859	LTAAKLR	772.504	-0.000447	7.48923	0.235846		3	orf|0|-|4507746-4508406|/	6,R,A/	1	target	1	-0.866124	TNTVTRLTAAKLRAVNSDNGSSGCPLRRCRLTKPDSAAAPRTAGVPTTRSVQPLRCDSISAKTIAARPTDDRTTPTMSMRACATRPDTGHSQNVNAYPAAIGIADNTKTQRQPSRSTHRPPSSGPSANAVPVHAVHTPIAADWCALSKTVLISASEPGTRNAAPRPWMSRAAMSTSAEAATAPRTDPAPKTTSPNRITGTRPNRSEIDPPGRIAAAMVNR			Novel
Ac-Trypsin	0000_XuPing_MC115_T_6_20PER.6111.6111.2.0.dta	6111	957.453	2	0.0027865	LGIGAGGDGAR	957.454	-0.000718	5.78322	0.188418		3	orf|0|-|4512201-4512645|/	116,R,K/	2	target	0	-3.73398	ARRNAQRRSTFRGRRGRSAAQRCPGVGPDRGGCPAVAPANGRVGRRSLPCRTLARRARAGSGLHQDVRRRQPPYRRLPYGRGARPPVTADSQFPPAYFGDATVQRCAVRRGVAVFRLGIGAGGDGARKSLPGAAGHVTALVSISPPVR			Novel
Ac-LysargiNase	0000_XuPing_MC115_R_5_33PER.8702.8702.2.0.dta	8702	831.456	2	0.0017643	KDAAGLSVA	831.457	-0.000593	6.88707	0.215995		3	orf|0|-|4530162-4530627|/	63,V,R/	1	target	0	-0.444624	SGSADVGDLNDGGGEFVVAGGQCENVATAEGGTPSHQSGGVDVVQAAGVGDGGPPVCLLFWDVKDAAGLSVARTPVPVVEHQGGVAGLGESCGVGVQAQFAEGGKPVGKYHDGRIVDAVGPIEPRCARCAVGHEGDVVSGVAERLSHRRGLHDVC			Novel
Ac-Trypsin	0000_XuPing_MC115_T_13_20PER.17834.17834.2.0.dta	17834	1258.68	2	0.008106	VGGAIGTVAAETGR	1258.67	0.000656	6.77609	0.374539		1	orf|0|-|4536637-4536757|/	20,P,R/	1	target	0	2.1001	KSGGEATAERYCRCVTRAAPVGGAIGTVAAETGRRQRRYP			Novel
Ac-Trypsin	0000_XuPing_MC115_T_8_20PER.18888.18888.2.0.dta	18888	821.486	2	0.0031605	LPAALGLR	821.487	-0.000505	5.79917	0.271572		3	orf|0|-|4561641-4561767|/	7,R,R/	2	target	0	0.43302	RPDSPERLPAALGLRRSVGAILHGEHRRFCVDGSHRHELRVR			Novel
Ac-Trypsin	0000_XuPing_MC115_T_13_20PER.24178.24178.3.0.dta	24178	1213.5	3	0.0050992	SIAGSAMSMTAR	1213.51	-0.006227	6.8298	0.324918	9,Oxidation[M];	3	orf|0|-|458397-458742|/	16,R,S/	2	target	0	-1.23965	ARSSGLGPDSASLGRRSIAGSAMSMTARSYWSRRDRRSAVVSAATGFASDIMNPMRASGCAGSTGRYAAPVLSTERIDRIASPDRGIKNATVAPGFAPCSANTCASRLEASSSSR			Novel
Ac-Trypsin	0000_XuPing_MC115_T_13_20PER.34040.34040.2.0.dta	34040	818.364	2	0.0014095	PSAGDESR	818.364	-4.3e-05	6.1707	0.174082		3	orf|0|-|4597882-4598293|/	97,R,G/	1	target	0	4.01535	AAPTRTPSSRSRRPRDDRRNALRPPCAGRAQRTRRGPDRPRRDGDPAIPRRQDGHRAVRRGVHAAAHPPPAQAPRRDPGGGSRRTHRGTPGARRRRRPSAGDESRGAAARFAAPRRVRVPRPGQPVAVDGCRGLPTR			Novel
Ac-LysargiNase	0000_XuPing_MC115_R_13_33PER.23729.23729.2.2.dta	23729	1434.75	2	0.0082913	RSQLGPAHLEQAQ	1434.74	0.007103	5.48162	0.354163		3	orf|0|-|4604022-4605024|/	45,R,R/	1	target	0	-9.16094	QRAALGVLQHLGGIAYARVVQQALGHAEHLLQSRGEGPAHQRRVRRSQLGPAHLEQAQRLGSQGFPRTRLRPQLGQRRHQCGGRDAVLVDRGERGLGARVGGEHRGGTDGHRTEQAGARQWEVVGGRQRHEIDVVGGQPAQLGTGRGVVDVVLMCARDEFRCTGGAARHEQQRRGGRIGRDLGDGPGRRTRHLRPGQELRGVAVDEDVTHVRMGPHEFACKVAVVETACGVGHDERHRRADLGEMRELGQPVPGQTHHGYRARAQQAEQCDGELRGVGQLDQHTVAGADAQARDTCRGAVGEAVEFGVGVPVVRIDHRDVVRPCAGRRPQDRIQ			Novel
Ac-Trypsin	0000_XuPing_MC115_T_7_20PER.9843.9843.2.1.dta	9843	861.434	2	0.0076736	APAAALHR	861.435	-0.001431	7.92797	0.365079	0,Acetyl[ProteinN-term];	3	orf|0|-|4618766-4619627|/	30,R,V/	2	target	0	1.3697	SRSRCCSCCAPWARAPPNVRSSRDDALTCRAPAAALHRVGLHPGAGRGAGGPDPVAHVRTGHRRFRHVDLDTCGDLGAEPVAAGGRDRGAAQRVVRRADGPGAGTQQVPRQECAAGRHRPAVRGVARGGRRRAHPPVGLGGVVRFRREQPGLEDHLRLPWHRAGEHLRDGAVRHPRGRTRAPRDRHRSGGGRGHAGIDLVADLLAHHAAVDPVGPDVRHRADHRPHARRIRCGDHGVVQPAGCLADADPAGGRPVQPRHRRFRVRRLRHIDVAHGGRGRGPGGPGAS			Novel
Ac-LysargiNase	0000_XuPing_MC115_R_11_33PER.27591.27591.3.0.dta	27591	1367.63	3	0.00090249	RDPAHDLAGGEVL	1367.63	0.001311	8.29508	0.193874		3	orf|0|-|4622720-4623683|/	53,Q,R/	2	target	0	1.32273	CVERVVAVALGQHAALVDASGQHVGLDLLGDRTPLLRVALLTLQLGELGAAVQRDPAHDLAGGEVLRFAAHLPDAAVGFLPVLDGLLDLVLEHGPQRVGNLLARLGVQIHRVQHRAPDVVLALVVRAVADAHGTRVVVTRQVVQLFLDEAAFPADAVHHLQRMPFAVVGAGHVGDEREEVVGLAVQPEGVQAPQRECGVPDPRVAVIPVPFTLRGFRKRRGRRGEQRAGRGVGQPLERQRAALQVGPPRVVGEITDVDPLAPGLAGLPHLVGGFFIGLRRRMLGPAQGDEHVVALGEARAGPGLAALDADAQVRGETQRRV			Novel
Ac-LysargiNase	0000_XuPing_MC115_R_7_33PER.10653.10653.2.0.dta	10653	1711.81	2	0.0066146	RWITQMWWTATVL	1711.81	-0.002078	8.24243	0.342362		3	orf|0|-|4623796-4624744|/	115,S,R/	2	target	0	-1.37459	TSRPDADGTAARSASAPRCRRPGRAAPAAATASTGWSSWPTAAPRWTSVMSRSGSTVRRRSRTPSGWYICTTIWSRGRTRPGAPRCRWPSSPSGPLSTAIWWGRSHCRQPIVPRSRWITQMWWTATVLRWRARWRQTTSSTCAPIPDPASWRSPCTYPQAPTDSGAACSPASHTTRPTAASPRSCSRYPPSTRCGSTSPGSARRHDARPERHIGAFAGTNTPELSASSSARMTCTTALINARWVKACGKLPRCLPVLGSISSAYRCSGLANDSNRSHRCLARLISPISTSADTSQNEQIVNVPSSPASPSSVSSTR			Novel
Ac-LysargiNase	0000_XuPing_MC115_R_6_33PER.10400.10400.3.0.dta	10400	1711.81	3	0.0090032	RWITQMWWTATVL	1711.81	-0.004636	8.0419	0.374827		3	orf|0|-|4623796-4624744|/	115,S,R/	2	target	0	-3.88936	TSRPDADGTAARSASAPRCRRPGRAAPAAATASTGWSSWPTAAPRWTSVMSRSGSTVRRRSRTPSGWYICTTIWSRGRTRPGAPRCRWPSSPSGPLSTAIWWGRSHCRQPIVPRSRWITQMWWTATVLRWRARWRQTTSSTCAPIPDPASWRSPCTYPQAPTDSGAACSPASHTTRPTAASPRSCSRYPPSTRCGSTSPGSARRHDARPERHIGAFAGTNTPELSASSSARMTCTTALINARWVKACGKLPRCLPVLGSISSAYRCSGLANDSNRSHRCLARLISPISTSADTSQNEQIVNVPSSPASPSSVSSTR			Novel
Ac-LysargiNase	0000_XuPing_MC115_R_6_33PER.10391.10391.2.0.dta	10391	1711.81	2	0.0090032	RWITQMWWTATVL	1711.81	-0.003929	8.57084	0.378421		3	orf|0|-|4623796-4624744|/	115,S,R/	2	target	0	-3.66979	TSRPDADGTAARSASAPRCRRPGRAAPAAATASTGWSSWPTAAPRWTSVMSRSGSTVRRRSRTPSGWYICTTIWSRGRTRPGAPRCRWPSSPSGPLSTAIWWGRSHCRQPIVPRSRWITQMWWTATVLRWRARWRQTTSSTCAPIPDPASWRSPCTYPQAPTDSGAACSPASHTTRPTAASPRSCSRYPPSTRCGSTSPGSARRHDARPERHIGAFAGTNTPELSASSSARMTCTTALINARWVKACGKLPRCLPVLGSISSAYRCSGLANDSNRSHRCLARLISPISTSADTSQNEQIVNVPSSPASPSSVSSTR			Novel
Ac-LysargiNase	0000_XuPing_MC115_R_12_33PER.10450.10450.2.0.dta	10450	757.461	2	0.0051185	RAAVVLE	757.457	0.003928	5.32566	0.301792		3	orf|0|-|466567-467332|/	162,R,K/	1	target	0	5.49516	SGLPGPRPRLWRNRRRGARGPRGRRGSGPAGPPDPSPDLLPVAGVRITQERPHLEPLVDRLSAGARRGRQLPRHLDSPLVRVDVDDHPTGDEVLGLGEGSVGDGRSALTVVAHPRPGRGECLRVDKLAGALQMRREALHVLEMGLDLVRCPLVHRHIVDRCRRAAVVLEKQVLGHGFLLPFATLVGRSPRGRSHDRILDIEADRHHRNCQMTPRPTINSQIPTAPKRTNRIIWRCLCDHSCSGSNTAWVRLGAMT			Novel
Ac-Trypsin	0000_XuPing_MC115_T_2_20PER.2746.2746.2.0.dta	2746	701.322	2	0.0032795	SAATGQR	701.32	0.001457	6.19621	0.216127		3	orf|0|-|4683163-4684948|/	94,K,R/	2	target	0	3.88427	ARRGLSGALRSACSTNQKWLRRACATLGSASASSAAKANNWVSGMPRPPSSVGSRRAGTPACCKRRTSSAGDSRMASRWAAWRARSDRMCATPKSAATGQRRAGSKPSSAAMRMRSSRAVMGVPSKSESRSRGCEVHEIVDRGERMRDAPRVGDIAGEQTPSYRVRLPAHGVVHGMGTRVAPEPVQPQLGARRAGAADVDECRGHCQRGLGRDRLGRGHAIERVEHLVERVGIGQGVEGLRGMRDDRPGALDRDPQLAEPADAEDVIGEFNCTATTSAVHLMCQAHRRFERALRDAGVDRAMQQLGLRRRAVARMRIAAEPQHAGLVDLDAVEHRGARRRGSLTESGPVVDDRDAVGVPVHQRRHEFTRFVAGLHRDDVSEQCACGVHLAPGEAVCLAV…			Novel
Ac-Trypsin	0000_XuPing_MC115_T_3_20PER.14987.14987.2.0.dta	14987	755.403	2	0.0029872	VLGATQR	755.404	-0.000953	5.20862	0.303192		3	orf|0|-|4687462-4687540|/	11,R,S/	2	target	0	0.628315	RLVGLERARQRVLGATQRSGRTCLSR			Novel
Ac-Trypsin	0000_XuPing_MC115_T_7_20PER.7487.7487.2.0.dta	7487	723.4	2	0.0038554	VATPGLR	723.401	-0.001007	4.96654	0.241438		3	orf|0|-|4690309-4690825|/	74,R,T/	2	target	0	3.25852	CGPVRVDTARGRRLYFLTFGSPTAAAGRVERAVPTVSCCAQDRHHDRLVGQRAPRQRTHGRAVVPQGVVDDSRRVATPGLRTSLSSTANPRCRRVRGGLRSGLLESRRIFHDVQSCTRDVSERILAPTAQSLMSLPRNAIPARHRHCTEITGVGAATAPPRNRSRHERPTPS			Novel
Ac-Trypsin	0000_XuPing_MC115_T_13_20PER.29192.29192.5.0.dta	29192	2232.06	5	0.0037268	VMGGLTATATSASTTRTLDPPR	2232.05	0.004365	10.0269	0.263276		3	orf|0|-|4696774-4697074|/	63,R,G/	2	target	1	-6.07921	VTIPTIKNTDGHAIFGSASFAASGDNTLRITARVIATNPMSSSVHATMPTITRSPARVAAIERVMGGLTATATSASTTRTLDPPRGGVGPPVPMESSVLS			Novel
Ac-LysargiNase	0000_XuPing_MC115_R_2_33PER.3386.3386.2.0.dta	3386	950.506	2	0.0092219	RLGAPADPGP	950.505	0.000343	4.93789	0.370818		3	orf|0|-|471926-472502|/	171,S,R/	1	target	0	-1.59343	RGTGGRSAGADPGRVASTGRNRPSGGRARRRAAVGAEPRALPDHVGAQGLWREPPGPPDARRRPGLLHRVLVGVEPVRITGAGQLRNRQCDARRSGRQAPCAGPGGHGHQLRAVGSGRHGVVGGRDREHHRPRSDPVGSVGRVARAGRGHRERLRAGDGAQGQLAARGEGSRLGAPADPGPRPAERGRGGHG			Novel
Ac-Trypsin	0000_XuPing_MC115_T_10_20PER.30621.30621.2.3.dta	30621	1489.72	2	0.0039918	PGFDGLVLDDGLVR	1489.72	-0.002028	3.86744	0.237247		3	orf|0|-|4724114-4724324|/	39,R,P/	2	target	0	-0.60008	RSPRKAPRPNGRGASRRIRLCSVDNPVGSVGGRFAFGGRPGFDGLVLDDGLVRPVLVLDHPDEEAHEERQ			Novel
Ac-LysargiNase	0000_XuPing_MC115_R_7_33PER.14166.14166.2.0.dta	14166	803.487	2	0.0030767	KVLTETI	803.487	-3.2e-05	5.45446	0.228567		3	orf|0|-|4730764-4730806|/	7,L,-/	1	target	0	3.03741	RHLDCRLKVLTETI			Novel
Ac-Trypsin	0000_XuPing_MC115_T_13_20PER.40395.40395.2.0.dta	40395	997.568	2	0.0098982	TPDPVITVR	997.568	0.000175	4.76362	0.403479		3	orf|0|-|4740024-4740165|/	12,R,R/	1	target	0	-0.011581	VYDGRVPKCSTRTPDPVITVRRSSRFGRMKSCTTASPSLPVIVMVNE			Novel
Ac-LysargiNase	0000_XuPing_MC115_R_2_33PER.2217.2217.2.0.dta	2217	955.485	2	0.0050019	RVEVLQAE	955.485	-0.000262	6.45889	0.330494		3	orf|0|-|4740168-4741071|/	117,D,R/	2	target	0	5.26323	SLRQCEGCPERLQRRDAVATGVGLHPHGAAVSAVAQRLRDGGVVDLARAGFAASRNVGHLDLTDRRARAAHQLDEVPLTDLGVVEVQHHLDVRMPDTFDEGQRVLGAGQRHAGVVDDRVEVLQAERHTGVGTQFTQRLQAPQRREPHVAGHTLPGPGGLPVHQFAGMHDESRNTKHLSGFHGLLGGAHHLARTVGVVEIAVQVSRHRRELRSRGGEGIGVLVGEAPDLHGEAQIRDTAHAFDDVEIGEHHLGAHRQIEAHRGANPAARYALSTNAMLVTASSTPNGSGAPSRTCAANASSW			Novel
Ac-LysargiNase	0000_XuPing_MC115_R_8_33PER.5107.5107.2.0.dta	5107	1263.58	2	0.0068826	RASALASASDSAV	1263.58	0.0014	9.07168	0.324227	0,Acetyl[ProteinN-term];	3	orf|0|-|4767247-4767403|/	30,R,R/	2	target	0	3.12518	RSDASASACLEASSVPLRLSTWPPRRSMTRRASALASASDSAVRRPVARDEL			Novel
Ac-Trypsin	0000_XuPing_MC115_T_2_20PER.5902.5902.2.0.dta	5902	1056.51	2	0.0061775	PDASTGAGPAGR	1056.51	0.000589	5.8319	0.303694		3	orf|0|-|4775742-4775913|/	12,R,P/	1	target	0	0.672861	PPRRAGPGCRRRPDASTGAGPAGRPRTSRRWRTWSRPACTRWPRPGTAPTRTSRRTR			Novel
Ac-Trypsin	0000_XuPing_MC115_T_10_20PER.7994.7994.2.1.dta	7994	774.446	2	0.0023948	TGLTVGAR	774.447	-0.000943	5.71917	0.219023		3	orf|0|-|4778569-4778605|/	0,-,T/	1	target	0	4.42082	TGLTVGARTVGD			Novel
Ac-Trypsin	0000_XuPing_MC115_T_13_20PER.34527.34527.2.1.dta	34527	1339.67	2	0.0077076	IGVGAAVRHGPAGR	1339.68	-0.011415	7.44743	0.384997		3	orf|0|-|4791984-4792530|/	102,R,R/	2	target	1	2.75444	PAEVRLLLRRLRGIPPERRGRDVVACRLGAAGAGGPRRHRDADAGEAPTARRRHAAPVLRGLHDRRRRAARRTRRDRREGSDQVGARGGAAVRRAGPRPQQRIGVGAAVRHGPAGRRRPGTAGTRPRPDGAAARVPRRTARHPARPRHRRPVRARTVRRAGARAAHEAGRSRLRRVPTHFER			Novel
Ac-Trypsin	0000_XuPing_MC115_T_10_20PER.14725.14725.2.1.dta	14725	754.457	2	0.0099422	AVPAAGLR	754.457	-0.00014	5.6431	0.399868		3	orf|0|-|4795960-4796896|/	288,R,R/	1	target	0	0.998119	PRTRSRTGHATAAAHPAGSLTRRTDARGHQPVARLDRRRRARRPRRRGACGHQGGARPDLGGQRCRGLRNVGHPGDGPGRRALAAAAPTQPGVAQRGHRHPVRRLPPRGQGRGRFDQRRLSRRGVRRAAALPRRQGRADRLAADGGAGEPARRGRPGRRQPLRGGQPVGADRHRGRRAAHQVRQEPDDQPARGTGDRCRRCHRAGVEPAARHDPGIGGRFGGELRRAGLERADLSGRHLPRRGQDPAALRAGTAARRGDDGGADLAGRLHHRHRPLRPRGDHRRRAVRAVPAAGLRRGARPRWRGALHPGVV			Novel
Ac-Trypsin	0000_XuPing_MC115_T_12_33PER.19398.19398.2.1.dta	19398	973.47	2	0.0083631	PGGHGGGAHAR	973.471	-0.00108	6.60611	0.355013		3	orf|0|-|4813136-4813910|/	170,R,A/	1	target	0	0.250565	PQHRLLPAGQRRVPGRAGRRVHVRCRARRERLRHQRRRRTAVRHQRVRDRRHRRRRGRTTRRPDRLQAHHRRVAGRDDHRGRRDDGAVGARGVLGVRARAVPVHRPHAVIGPHTDAAHVRRRQGGCGLRALHHRGPRRVVPRAVAVLHVHRHLRHRPRRYGRPVPGAGGRPGGHGGGAHARAGHRALSYRMVPTQIVRPEPVRCCVWTPSTVTVHDTSGPKFSTLTLAVSFAGSGSSTCLLHGSSTLNSVCSMPPVSR			Novel
Ac-Trypsin	0000_XuPing_MC115_T_12_33PER.17779.17779.3.0.dta	17779	1360.63	3	0.0087669	GTDQLDDLAGPCR	1360.62	0.009238	6.75932	0.368165		3	orf|0|-|4821338-4825220|/	177,R,R/	1	target	0	3.66571	RTENRGVAVVHAVVAQDRLERVRTLVGRDRVVTLGHCRAAADLTPGTPGDRRRGQALGPSPLHEGVQPAVRRGVRTLTGRAHQGRGRGERAEPVELGGRRSAGLHGLVQVPRAVHLRCPVVLDEFIGDVGERGVLDHRRGVQHAAQRKTRLGRRRDEPERGVGLGDVAALDHDVGTRGTDQLDDLAGPCRRSATRIDHDAPASRGGHPFGEEQAEATETAGDHVGTVAAEHRDLLGRHHDLALTRVRDVDHELAGVLCTAHDADRGRGLFERVVRDLGQRQCAVGDQAVDRREQIPDLLRMRHGHQREVDGVERQVATEREQPQAGVGVDVALADLDETPTEREQFQAGPLRGSGHRVQHDVDAVTVCVGANLVGEGGGARVVDVLDAPVAQQLAALLT…			Novel
Ac-LysargiNase	0000_XuPing_MC115_R_13_33PER.38869.38869.3.1.dta	38869	2294.15	3	0.0068053	RNVSPTVVADAAITLPIEIMAA	2294.15	0.002108	3.73903	0.367493	20,Oxidation[M];	3	orf|0|-|485107-485455|/	89,R,R/	2	target	0	-5.53791	CATSVKPPSRASTSTLPTRCGTGRRTMRIPDLRQNRVVSSRRGLTQPRGPASTRIAGSSVTPARNATAMPIAAATPTVLNTPILAKLSRRNVSPTVVADAAITLPIEIMAARTASS			Novel
Ac-Trypsin	0000_XuPing_MC115_T_5_20PER.11290.11290.2.0.dta	11290	1227.57	2	0.0086562	DPAQPDRPRR	1227.57	-0.001641	7.21498	0.387053		3	orf|0|-|4857735-4857843|/	11,R,R/	2	target	2	0.606061	RTGPVELPPGRDPAQPDRPRRRRRQGLRRRDLRAHG			Novel
Ac-Trypsin	0000_XuPing_MC115_T_1_20PER.20666.20666.2.0.dta	20666	972.512	2	0.0083288	VGDVDGGVVR	972.511	0.000782	5.20049	0.347912		3	orf|0|-|4864876-4866079|/	232,R,G/	1	target	0	0.19235	TRWSARRPKREVPQAIPDRRRPARPAAASAGTPAEPGLSALDLLPLVDPLAVGRAAVAASVDALGLRCGPVGDLGGEVGVGRVVDVAEVLLGGVFARLRLGRRLAEVLRDLCVDLGRDDPVHPLVHAVRVGGLRRQHPGVRPTGRPLLGQHGVDLDLVVRADGVGDDLPGGADHRGARLEGLHLLGVVRPVLADVLALGLEQFGCGVELFGCQRVRVLDAEFRLGLRQVQRRVGDVDGGVVRGDLAPVLGGVVEHRGPRIGGVAHHVDVVHQQVCAPAVWNPVHLAVDGVPRLVLEEVRDRRVVGHQIGVHRRDVTGVDEPQRGVAGCRDTVVLAASHQLHHLVGGVAHLHVHLAPGLLLERCHPVDRRIVGAVLGVTGPRDQVQLAFAVAHGAQRFHL…			Novel
Ac-LysargiNase	0000_XuPing_MC115_R_12_33PER.16232.16232.2.0.dta	16232	837.497	2	0.0091314	KLVIASTP	837.492	0.004327	3.99049	0.394737		3	orf|0|-|4881890-4882406|/	164,S,-/	2	target	0	5.23799	RTNLSSSQASGFIASWSPSREPTIAPGRGAPSTCRNSSWSSSGTPSRSAITNSENGFAYCLRNSQLPSSMKSSRHSSARRHMKSSFSLRRLGVSSRFSRDRALVCSGGSMVTMCSNIGSCVRCCSICPVMSSPSGVNGSGGNGPPTAMHDENVSVSLRTVVASSKLVIASTP			Novel
Ac-LysargiNase	0000_XuPing_MC115_R_11_33PER.10719.10719.2.0.dta	10719	785.463	2	0.00040068	RAGGLAQL	785.463	0.000452	7.2806	0.0747517		3	orf|0|-|4909272-4910613|/	113,H,R/	1	target	0	3.1621	TACRRLRRGARGRPVGGVARAPARSRGADRRERRRATAADGPAVVRQGVRNVPDRGRGDVRQPGHRRRRARRPRRVRPHRRGRARTRRRGLGHRDGDLAQGRPAARAGEPDPHRAGGLAQLRGAHPDRVSSLEELQDGGRGLHPRVEQAELLAPAPGELLAGALPGVLGPGWIDQRGPLDQAVDLQGRAFGVIPVVLAAPDDQRGHRDVVEHLVGHTGDRLARFGHERIQPPQHHLEELVGVEVEEPLPVGRVLLDALAPLGNVQQAFDAESAHGQDARGDVVPAQHERAVHTADDVPHHELGHDLGIEHGGDHRIPGPARAARDDARPHTEFRDQRVQRLGAHVGFALPVELHVGATAVGPVPQQHPVAALDQFPGQWPQARDVLAEPSAGRQRDDIA…			Novel
Ac-LysargiNase	0000_XuPing_MC115_R_11_33PER.10776.10776.2.3.dta	10776	797.427	2	0.00090249	RAGGLAQL	797.427	-0.000146	8.26949	0.184804		3	orf|0|-|4909272-4910613|/	113,H,R/	2	target	0	2.97684	TACRRLRRGARGRPVGGVARAPARSRGADRRERRRATAADGPAVVRQGVRNVPDRGRGDVRQPGHRRRRARRPRRVRPHRRGRARTRRRGLGHRDGDLAQGRPAARAGEPDPHRAGGLAQLRGAHPDRVSSLEELQDGGRGLHPRVEQAELLAPAPGELLAGALPGVLGPGWIDQRGPLDQAVDLQGRAFGVIPVVLAAPDDQRGHRDVVEHLVGHTGDRLARFGHERIQPPQHHLEELVGVEVEEPLPVGRVLLDALAPLGNVQQAFDAESAHGQDARGDVVPAQHERAVHTADDVPHHELGHDLGIEHGGDHRIPGPARAARDDARPHTEFRDQRVQRLGAHVGFALPVELHVGATAVGPVPQQHPVAALDQFPGQWPQARDVLAEPSAGRQRDDIA…			Novel
Ac-LysargiNase	0000_XuPing_MC115_R_10_33PER.8682.8682.2.1.dta	8682	797.426	2	0.0045929	RAGGLAQL	797.427	-0.001084	8.4539	0.313142		3	orf|0|-|4909272-4910613|/	113,H,R/	2	target	0	1.23	TACRRLRRGARGRPVGGVARAPARSRGADRRERRRATAADGPAVVRQGVRNVPDRGRGDVRQPGHRRRRARRPRRVRPHRRGRARTRRRGLGHRDGDLAQGRPAARAGEPDPHRAGGLAQLRGAHPDRVSSLEELQDGGRGLHPRVEQAELLAPAPGELLAGALPGVLGPGWIDQRGPLDQAVDLQGRAFGVIPVVLAAPDDQRGHRDVVEHLVGHTGDRLARFGHERIQPPQHHLEELVGVEVEEPLPVGRVLLDALAPLGNVQQAFDAESAHGQDARGDVVPAQHERAVHTADDVPHHELGHDLGIEHGGDHRIPGPARAARDDARPHTEFRDQRVQRLGAHVGFALPVELHVGATAVGPVPQQHPVAALDQFPGQWPQARDVLAEPSAGRQRDDIA…			Novel
Ac-Trypsin	0000_XuPing_MC115_T_10_20PER.11839.11839.2.0.dta	11839	830.461	2	0.0057186	AVAALEEK	830.462	-0.000511	8.30424	0.313985		1	orf|0|-|4922898-4923063|/	15,D,N/	1	target	0	-2.10088	ALTSGLVTTMTMRNDAVAALEEKNFQPLITQSSPSRTARVVNSVGSAPACGSVIE			Novel
Ac-LysargiNase	0000_XuPing_MC115_R_13_33PER.3605.3605.2.4.dta	3605	769.374	2	0.0056823	HPGQPPH	769.374	0.000518	6.10672	0.302019		1	orf|0|-|4951323-4951422|/	25,G,R/	1	target	0	1.50517	GRRGQHLRLRQHRDGCRVGRDRGVGHPGQPPHR			Novel
Ac-LysargiNase	0000_XuPing_MC115_R_9_33PER.8878.8878.2.0.dta	8878	1239.59	2	0.005022	AVDVQHASVAVGA	1239.59	0.001302	6.64966	0.316838		3	orf|0|-|4966072-4966744|/	0,-,R/	2	target	0	-0.272877	AVDVQHASVAVGARAALGAHRADLHRHGVERGGVERPEGLSRRGVGRRVAPVAVVGAGAAAEIGVDGIGVAADVVVPPPQGGRKTRGVDAGPGAQLVQIGRLAEPVRCLAAGLDAEESVALQMDRVEHDPGRIVGVTGLGIEVLERAGHRVVLAGLVDEPVARAVDDDAAGPGAFETDAAAAGVPVDRVARDLDHRNPPRLTHVRQIGAVGHRHAQSVTRVVRG			Novel
Ac-Trypsin	0000_XuPing_MC115_T_12_33PER.38866.38866.4.0.dta	38866	2088.01	4	0.0082405	AVDVQHASVAVGARAALGAHR	2088.02	-0.007491	8.58604	0.379008		3	orf|0|-|4966072-4966744|/	0,-,A/	2	target	1	1.78033	AVDVQHASVAVGARAALGAHRADLHRHGVERGGVERPEGLSRRGVGRRVAPVAVVGAGAAAEIGVDGIGVAADVVVPPPQGGRKTRGVDAGPGAQLVQIGRLAEPVRCLAAGLDAEESVALQMDRVEHDPGRIVGVTGLGIEVLERAGHRVVLAGLVDEPVARAVDDDAAGPGAFETDAAAAGVPVDRVARDLDHRNPPRLTHVRQIGAVGHRHAQSVTRVVRG			Novel
Ac-LysargiNase	0000_XuPing_MC115_R_2_33PER.16943.16943.2.0.dta	16943	927.482	2	0.007855	RGGAALAQGL	927.48	0.001886	8.30719	0.393401		3	orf|0|-|4994941-4995145|/	36,D,R/	2	target	0	6.52222	RRAASSGDHPRLHLASGGFGARGVRPDPGHVYGIGDRGGAALAQGLRAGLAHRGVRDAARRHARPLGP			Novel
Ac-LysargiNase	0000_XuPing_MC115_R_11_33PER.1803.1803.2.1.dta	1803	1139.5	2	0.0046782	RQQHTAVPAD	1139.51	-0.011087	6.82986	0.283939		3	orf|0|-|5004685-5005831|/	229,R,R/	2	target	0	-0.934916	VGAVVPERQGTHLTVHGFEPDGLQLVEVDDDRVGGGAVRRGRARPSVRTVVGVAGGKAQARRVLRLEHDVERVDHGAHRFLGDGQFAGLVLGQQHREVTAALADLLDVDCLARRGTVGEAELERRDPLERRTVLVHAEVHIALGEQRIAERDHRRQQTVQAVAGAERETRGIALGDPAHVRPGQAVGLLLGHQGRGVTANELGLLLDRVAVFVGEHHHHAHVAVLLAQRRQQHTAVPADRAVRFAVRGVDQREGVQPAELPVETLGVPGDQLPHRCEITLEHLAVGRRPELFDVADRARRQFVDLAAVGVGDLARRCGRVGPQTAGAVGGGHAGNRERVGEHRHRAALDDRRARGERHHDTGCDHRTEQVTSAHTWRLPVHS			Novel
Ac-Trypsin	0000_XuPing_MC115_T_4_20PER.35741.35741.2.0.dta	35741	918.504	2	0.0081172	PFVSEAIR	918.504	-0.000629	4.40135	0.363772		3	orf|0|-|5066717-5066756|/	2,K,S/	1	target	0	0.254318	PKPFVSEAIRSEA			Novel
Ac-Trypsin	0000_XuPing_MC115_T_2_20PER.8673.8673.2.0.dta	8673	781.468	2	0.0046612	VSAVLHR	781.468	0.000118	6.18296	0.232821		3	orf|0|-|5101472-5101679|/	11,R,D/	1	target	0	-0.175972	RAAAHRAHRGRVSAVLHRDGPADGGVGRGGQTPAGRRRRGGAVRGRGRRGRRRGAPAPGVERRGVAARR			Novel
Ac-LysargiNase	0000_XuPing_MC115_R_7_33PER.5355.5355.2.1.dta	5355	813.422	2	0.0093139	RSAVLGQA	813.422	-4.4e-05	5.70015	0.393276		3	orf|0|-|5127255-5127420|/	11,R,R/	2	target	0	5.14628	RGRGHQTQVVRRSAVLGQARNRIRSRGAAHPHRRAGSRRAGCQPYRPRVHRRPLR			Novel
Ac-Trypsin	0000_XuPing_MC115_T_11_20PER.6578.6578.2.0.dta	6578	947.479	2	0.0054995	ETVSATSPR	947.479	-6e-05	4.60764	0.315123		3	orf|0|-|5153274-5153529|/	29,R,R/	1	target	0	-2.03602	SSGPPTPRMNASCRRRVTHSRRRRRPRCRETVSATSPRRSAPWRTTTATRSTSNSAGTVWGAPCTRIHMCPTGAGPDAACGCATA			Novel
Ac-Trypsin	0000_XuPing_MC115_T_12_33PER.9227.9227.2.0.dta	9227	953.488	2	0.0031249	APGLDLAQR	953.482	0.005767	7.22481	0.250381		3	orf|0|-|5153914-5154100|/	0,-,L/	2	target	0	7.70389	APGLDLAQRLRRDARRRGDRFEGARGARGAQGGAETTPGGDLFGGERGADHGSTVSLVFKYR			Novel
Ac-Trypsin	0000_XuPing_MC115_T_10_20PER.2248.2248.3.0.dta	2248	983.48	3	0.0052387	GQGRGTDHR	983.477	0.002998	7.96633	0.304777		3	orf|0|-|5167404-5168112|/	191,R,G/	1	target	1	3.53088	GVEEVLHVGLAVAVTVGGVPRPCAGQELHGAHGACVRDAAGLGALHDDLVAGQRAVECGAVDGTHRGAACVGLPAVGVHGLDATDTGQQVPAHAAARVGRGHHALGVAVGVECHTRDAKRPWAVDDDRGWRSGHRSGGGDVELGGRLGRCHHRRTVVVDLGLDGGQRCHRGVAAAVVRRGGGADGTGEDQRGQGRGTDHRGAHEPARTVSSGLDGRTSPYAHLTVLRSAQSDNRRL			Novel
Ac-Trypsin	0000_XuPing_MC115_T_4_20PER.26847.26847.2.1.dta	26847	1465.69	2	0.0061315	IGVEGQVEPHPQR	1465.69	-0.000441	6.02457	0.333663		3	orf|0|-|518956-519853|/	51,R,A/	2	target	0	-1.82944	AIGCEQGAGLVLHHTVGEELHGLRRQQVRSRGTHAIPRGGVLRDLLVEVARIGVEGQVEPHPQRALLRGGHVRVHVGGFDPRVLHPRDTAGQVVVGGGRKRPDPHGFVPCGHHRGNEIGCAPFTQRAQRGSVGPARDLPHHRIGRVRGDTGALQRRRVHPERVIVPRPQHHRAVRYHSVEPACVEQTVGREAAVVGRADDPLLLGVGVGVLLDRGDDLVDRFALAHRGTGGFEATVERVGVAVAERRHEEPAFEIHLDIGGSGLGRVADGLHDAARDQQGVGGRVPVRTPDHAVAEDGG			Novel
Ac-Trypsin	0000_XuPing_MC115_T_8_20PER.8608.8608.2.0.dta	8608	999.513	2	0.0031605	RPDLISQR	999.514	-0.000799	6.67189	0.264107		3	orf|0|-|5234554-5234818|/	41,R,T/	2	target	1	2.87234	ALRCLLGGGGLLLLGRCLLGGQAAGDLLDRGVDVGIDLGHRRPDLISQRTERGPARPGLRGALGCRRARQELAQVHAAGHIRLLRGCR			Novel
Ac-LysargiNase	0000_XuPing_MC115_R_4_33PER.11454.11454.2.0.dta	11454	900.526	2	0.0039938	RVTAVGAGGL	900.526	3.6e-05	7.4522	0.226938		3	orf|0|-|5237092-5237449|/	44,H,R/	1	target	0	3.18384	AGCAALPGRRGADLDALKQSVTQAVVDHPHRTRVLDRVHRMHEHRVTAVGAGGLRRVLRREGQVMAFTAPDHVAGADPIGQPDIDGDRGGGGQHHDQSEGECFVNRHDGTSRCAEFEAI			Novel
Ac-Trypsin	0000_XuPing_MC115_T_8_20PER.35428.35428.2.0.dta	35428	1401.68	2	0.0083288	RPGAGELAALVGDR	1401.7	-0.01104	8.67152	0.389895		1	orf|0|-|5260112-5260490|/	53,H,V/	2	target	1	-7.7578	RVEFGEFDLARGVSRHLADSAEHARPGCARGDHHQGAQHVACLGEQRLGHHGHRPGAGELAALVGDRVPGRAGARVDDVGLPQRVVVGIEREQLTVTVEQGEPLRDREPAQVRRRGLRRVGVQAAT			Novel
Ac-Trypsin	0000_XuPing_MC115_T_6_20PER.31066.31066.2.0.dta	31066	1943.9	2	0.0044647	DHADVVGDRVEVPSVAPR	1943.9	-0.001213	3.26006	0.216534		3	orf|0|-|5264610-5265090|/	108,R,Q/	2	target	1	-4.12373	AADPEPLVQCLWMPERDHDPPALRDRVDEAADALVLCTVREVVSGVVQTVGLDRSRRHLADARSRRHTLDESLHVIRGRRGEQVGDRRDLGRHVLGYAPDRVRLVEHRDHADVVGDRVEVPSVAPRQPRRDQQIHLAATDRVEHQLMRGGPAFDLVAGRA			Novel
Ac-Trypsin	0000_XuPing_MC115_T_1_20PER.11502.11502.2.0.dta	11502	785.451	2	0.0023245	PVSVIDR	785.452	-0.000199	5.58659	0.169098		3	orf|0|-|5279229-5279700|/	115,R,A/	1	target	0	0.772765	STDQRPEPVNSRVAAPNATRNGTLNGIAQTTSVETFTAHASTIAPITAHAASGVRTPNSRPSPPRVSAVVTMRAANVGRLQPPLSMKPAVVLKSAALIRPACSIVAPSARRRMSRPVSVIDRADDVAPDDRLVFSMKFAVMTTGPFRCRELIAGDNL			Novel
Ac-Trypsin	0000_XuPing_MC115_T_1_20PER.11472.11472.2.0.dta	11472	795.422	2	0.00036888	PVSVIDR	795.422	-0.000297	5.58257	0.143512		3	orf|0|-|5279229-5279700|/	115,R,A/	2	target	0	1.30318	STDQRPEPVNSRVAAPNATRNGTLNGIAQTTSVETFTAHASTIAPITAHAASGVRTPNSRPSPPRVSAVVTMRAANVGRLQPPLSMKPAVVLKSAALIRPACSIVAPSARRRMSRPVSVIDRADDVAPDDRLVFSMKFAVMTTGPFRCRELIAGDNL			Novel
Ac-Trypsin	0000_XuPing_MC115_T_1_20PER.21762.21762.2.0.dta	21762	795.421	2	0.0021455	PVSVIDR	795.422	-0.000775	5.37125	0.208035		3	orf|0|-|5279229-5279700|/	115,R,A/	2	target	0	0.301601	STDQRPEPVNSRVAAPNATRNGTLNGIAQTTSVETFTAHASTIAPITAHAASGVRTPNSRPSPPRVSAVVTMRAANVGRLQPPLSMKPAVVLKSAALIRPACSIVAPSARRRMSRPVSVIDRADDVAPDDRLVFSMKFAVMTTGPFRCRELIAGDNL			Novel
Ac-LysargiNase	0000_XuPing_MC115_R_5_33PER.5989.5989.2.0.dta	5989	866.483	2	0.0072867	RVQHLVD	866.484	-0.000798	4.59471	0.368499		3	orf|0|-|5290372-5291026|/	153,E,R/	1	target	0	1.42704	LVLVARADDHRRHAGSAQEPVQRDLRDAAAGFGRDGVEFVDHGVQQVLVDRWPGGSGRVEPAALRQRRIAPDPPGEPAPAQRAPHECADALGRRQRHQLPLVVTADQRVVHLVRNVSRAAVPLGQRKRFHQLPTGEVRHPGVAHLALFDQRVERVQHLVDRGVSVIGVQLEQVDVVGLQSPQRGVHGSQQPGTRCAPVVGCGGQSGLGRDEDAVAATA			Novel
Ac-Trypsin	0000_XuPing_MC115_T_2_20PER.9843.9843.2.2.dta	9843	931.467	2	0.0055448	TLGIGTAMR	931.467	-0.000789	3.75904	0.303582		3	orf|0|-|5306956-5307214|/	19,R,S/	2	target	0	3.33075	AVACRDSSNPVTAVRFSPRTLGIGTAMRSVGSAAAMSSAARSWASNSVSLNAGLAILSTPTVSSPCVTRKFLSCWLPSDAALACRP			Novel
Ac-LysargiNase	0000_XuPing_MC115_R_13_33PER.11851.11851.2.0.dta	11851	772.431	2	0.007911	EGRIANI	772.431	-7.1e-05	6.21709	0.350858		1	orf|0|-|5324277-5324457|/	2,C,R/	1	target	1	2.05092	WCEGRIANIRRIASMALINGSLLHLCVTDISRSAVLPASSQMDVHRGIWQFAWDLCIVWL			Novel
Ac-Trypsin	0000_XuPing_MC115_T_8_20PER.7664.7664.2.0.dta	7664	1068.52	2	0	DLPCHTGIR	1068.53	-0.001259	6.96283	0.0460291	4,Carbamidomethyl[C];	3	orf|0|-|5338810-5340118|/	183,R,L/	1	target	0	0.104277	LSKLSVPMCSTPRCCCQIPGHAPGSPKHEVVVPLVVISELEAKRHHHELGWFARQALRMFDDMRLEHGRLDQPVPVGTQGGTLHVELNHSDPSVLPAGFRNDSNDARILTVAANLAAEGKHVTLVSKDIPLRVKAGAVGLAADEYHAQDVVVSGWTGMTEMDVAGEDIDTLFADGEIDLAEARDLPCHTGIRLLGGTSHALGRVNAAKKVQLVRGDREVFGLRGRSAEQRVALDLLLDESVGIVSLGGKAGTGKSALALCAGLEAVLERRTQRKVVVFRPLYAVGGQDLGYLPGSESEKMGPWAQAVFDTLEGLASPAVLDEVLSRGMLEVLPLTHIRGRSLHDSFVIVDEAQSLERNVLLTVLSRLGAGSRVVLTHDVAQRDNLRVGRHDGVAAVIEK…			Novel
Ac-Trypsin	0000_XuPing_MC115_T_8_20PER.7642.7642.3.0.dta	7642	1082.48	3	0	DLPCHTGIR	1082.48	-0.002008	7.04446	0.0582202	4,Carbamidomethyl[C];	3	orf|0|-|5338810-5340118|/	183,R,L/	2	target	0	0.290883	LSKLSVPMCSTPRCCCQIPGHAPGSPKHEVVVPLVVISELEAKRHHHELGWFARQALRMFDDMRLEHGRLDQPVPVGTQGGTLHVELNHSDPSVLPAGFRNDSNDARILTVAANLAAEGKHVTLVSKDIPLRVKAGAVGLAADEYHAQDVVVSGWTGMTEMDVAGEDIDTLFADGEIDLAEARDLPCHTGIRLLGGTSHALGRVNAAKKVQLVRGDREVFGLRGRSAEQRVALDLLLDESVGIVSLGGKAGTGKSALALCAGLEAVLERRTQRKVVVFRPLYAVGGQDLGYLPGSESEKMGPWAQAVFDTLEGLASPAVLDEVLSRGMLEVLPLTHIRGRSLHDSFVIVDEAQSLERNVLLTVLSRLGAGSRVVLTHDVAQRDNLRVGRHDGVAAVIEK…			Novel
Ac-Trypsin	0000_XuPing_MC115_T_8_20PER.7647.7647.2.0.dta	7647	1082.48	2	0.00016844	DLPCHTGIR	1082.48	-0.001154	6.2843	0.0732232	4,Carbamidomethyl[C];	3	orf|0|-|5338810-5340118|/	183,R,L/	2	target	0	-1.12806	LSKLSVPMCSTPRCCCQIPGHAPGSPKHEVVVPLVVISELEAKRHHHELGWFARQALRMFDDMRLEHGRLDQPVPVGTQGGTLHVELNHSDPSVLPAGFRNDSNDARILTVAANLAAEGKHVTLVSKDIPLRVKAGAVGLAADEYHAQDVVVSGWTGMTEMDVAGEDIDTLFADGEIDLAEARDLPCHTGIRLLGGTSHALGRVNAAKKVQLVRGDREVFGLRGRSAEQRVALDLLLDESVGIVSLGGKAGTGKSALALCAGLEAVLERRTQRKVVVFRPLYAVGGQDLGYLPGSESEKMGPWAQAVFDTLEGLASPAVLDEVLSRGMLEVLPLTHIRGRSLHDSFVIVDEAQSLERNVLLTVLSRLGAGSRVVLTHDVAQRDNLRVGRHDGVAAVIEK…			Novel
Ac-Trypsin	0000_XuPing_MC115_T_8_20PER.7735.7735.2.0.dta	7735	1082.48	2	0.0039696	DLPCHTGIR	1082.48	-0.000922	4.19361	0.322598	4,Carbamidomethyl[C];	3	orf|0|-|5338810-5340118|/	183,R,L/	2	target	0	-1.25854	LSKLSVPMCSTPRCCCQIPGHAPGSPKHEVVVPLVVISELEAKRHHHELGWFARQALRMFDDMRLEHGRLDQPVPVGTQGGTLHVELNHSDPSVLPAGFRNDSNDARILTVAANLAAEGKHVTLVSKDIPLRVKAGAVGLAADEYHAQDVVVSGWTGMTEMDVAGEDIDTLFADGEIDLAEARDLPCHTGIRLLGGTSHALGRVNAAKKVQLVRGDREVFGLRGRSAEQRVALDLLLDESVGIVSLGGKAGTGKSALALCAGLEAVLERRTQRKVVVFRPLYAVGGQDLGYLPGSESEKMGPWAQAVFDTLEGLASPAVLDEVLSRGMLEVLPLTHIRGRSLHDSFVIVDEAQSLERNVLLTVLSRLGAGSRVVLTHDVAQRDNLRVGRHDGVAAVIEK…			Novel
Ac-Trypsin	0000_XuPing_MC115_T_8_20PER.13793.13793.3.0.dta	13793	1048.55	3	0.0010153	GDREVFGLR	1048.55	-0.001296	7.9943	0.135396		3	orf|0|-|5338810-5340118|/	214,R,G/	1	target	1	-0.688407	LSKLSVPMCSTPRCCCQIPGHAPGSPKHEVVVPLVVISELEAKRHHHELGWFARQALRMFDDMRLEHGRLDQPVPVGTQGGTLHVELNHSDPSVLPAGFRNDSNDARILTVAANLAAEGKHVTLVSKDIPLRVKAGAVGLAADEYHAQDVVVSGWTGMTEMDVAGEDIDTLFADGEIDLAEARDLPCHTGIRLLGGTSHALGRVNAAKKVQLVRGDREVFGLRGRSAEQRVALDLLLDESVGIVSLGGKAGTGKSALALCAGLEAVLERRTQRKVVVFRPLYAVGGQDLGYLPGSESEKMGPWAQAVFDTLEGLASPAVLDEVLSRGMLEVLPLTHIRGRSLHDSFVIVDEAQSLERNVLLTVLSRLGAGSRVVLTHDVAQRDNLRVGRHDGVAAVIEK…			Novel
Ac-Trypsin	0000_XuPing_MC115_T_8_20PER.13832.13832.2.1.dta	13832	1048.55	2	0.0010153	GDREVFGLR	1048.55	-0.000737	5.57301	0.147411		3	orf|0|-|5338810-5340118|/	214,R,G/	1	target	1	1.66628	LSKLSVPMCSTPRCCCQIPGHAPGSPKHEVVVPLVVISELEAKRHHHELGWFARQALRMFDDMRLEHGRLDQPVPVGTQGGTLHVELNHSDPSVLPAGFRNDSNDARILTVAANLAAEGKHVTLVSKDIPLRVKAGAVGLAADEYHAQDVVVSGWTGMTEMDVAGEDIDTLFADGEIDLAEARDLPCHTGIRLLGGTSHALGRVNAAKKVQLVRGDREVFGLRGRSAEQRVALDLLLDESVGIVSLGGKAGTGKSALALCAGLEAVLERRTQRKVVVFRPLYAVGGQDLGYLPGSESEKMGPWAQAVFDTLEGLASPAVLDEVLSRGMLEVLPLTHIRGRSLHDSFVIVDEAQSLERNVLLTVLSRLGAGSRVVLTHDVAQRDNLRVGRHDGVAAVIEK…			Novel
Ac-Trypsin	0000_XuPing_MC115_T_8_20PER.13807.13807.2.1.dta	13807	1048.55	2	0.0025269	GDREVFGLR	1048.55	-0.000884	5.2231	0.198711		3	orf|0|-|5338810-5340118|/	214,R,G/	1	target	1	-1.59878	LSKLSVPMCSTPRCCCQIPGHAPGSPKHEVVVPLVVISELEAKRHHHELGWFARQALRMFDDMRLEHGRLDQPVPVGTQGGTLHVELNHSDPSVLPAGFRNDSNDARILTVAANLAAEGKHVTLVSKDIPLRVKAGAVGLAADEYHAQDVVVSGWTGMTEMDVAGEDIDTLFADGEIDLAEARDLPCHTGIRLLGGTSHALGRVNAAKKVQLVRGDREVFGLRGRSAEQRVALDLLLDESVGIVSLGGKAGTGKSALALCAGLEAVLERRTQRKVVVFRPLYAVGGQDLGYLPGSESEKMGPWAQAVFDTLEGLASPAVLDEVLSRGMLEVLPLTHIRGRSLHDSFVIVDEAQSLERNVLLTVLSRLGAGSRVVLTHDVAQRDNLRVGRHDGVAAVIEK…			Novel
Ac-Trypsin	0000_XuPing_MC115_T_8_20PER.13729.13729.2.0.dta	13729	1063.51	2	0.00049904	GDREVFGLR	1063.51	-0.000384	8.03414	0.086492		3	orf|0|-|5338810-5340118|/	214,R,G/	2	target	1	0.172983	LSKLSVPMCSTPRCCCQIPGHAPGSPKHEVVVPLVVISELEAKRHHHELGWFARQALRMFDDMRLEHGRLDQPVPVGTQGGTLHVELNHSDPSVLPAGFRNDSNDARILTVAANLAAEGKHVTLVSKDIPLRVKAGAVGLAADEYHAQDVVVSGWTGMTEMDVAGEDIDTLFADGEIDLAEARDLPCHTGIRLLGGTSHALGRVNAAKKVQLVRGDREVFGLRGRSAEQRVALDLLLDESVGIVSLGGKAGTGKSALALCAGLEAVLERRTQRKVVVFRPLYAVGGQDLGYLPGSESEKMGPWAQAVFDTLEGLASPAVLDEVLSRGMLEVLPLTHIRGRSLHDSFVIVDEAQSLERNVLLTVLSRLGAGSRVVLTHDVAQRDNLRVGRHDGVAAVIEK…			Novel
Ac-Trypsin	0000_XuPing_MC115_T_8_20PER.14966.14966.3.0.dta	14966	1375.76	3	0	GHPLFAHVTLQR	1375.76	-0.001663	12.209	0.00102232		3	orf|0|-|5338810-5340118|/	401,K,S/	1	target	0	3.80023	LSKLSVPMCSTPRCCCQIPGHAPGSPKHEVVVPLVVISELEAKRHHHELGWFARQALRMFDDMRLEHGRLDQPVPVGTQGGTLHVELNHSDPSVLPAGFRNDSNDARILTVAANLAAEGKHVTLVSKDIPLRVKAGAVGLAADEYHAQDVVVSGWTGMTEMDVAGEDIDTLFADGEIDLAEARDLPCHTGIRLLGGTSHALGRVNAAKKVQLVRGDREVFGLRGRSAEQRVALDLLLDESVGIVSLGGKAGTGKSALALCAGLEAVLERRTQRKVVVFRPLYAVGGQDLGYLPGSESEKMGPWAQAVFDTLEGLASPAVLDEVLSRGMLEVLPLTHIRGRSLHDSFVIVDEAQSLERNVLLTVLSRLGAGSRVVLTHDVAQRDNLRVGRHDGVAAVIEK…			Novel
Ac-Trypsin	0000_XuPing_MC115_T_8_20PER.15023.15023.2.0.dta	15023	1375.76	2	0	GHPLFAHVTLQR	1375.76	-0.001012	12.5039	0.00237906		3	orf|0|-|5338810-5340118|/	401,K,S/	1	target	0	2.34503	LSKLSVPMCSTPRCCCQIPGHAPGSPKHEVVVPLVVISELEAKRHHHELGWFARQALRMFDDMRLEHGRLDQPVPVGTQGGTLHVELNHSDPSVLPAGFRNDSNDARILTVAANLAAEGKHVTLVSKDIPLRVKAGAVGLAADEYHAQDVVVSGWTGMTEMDVAGEDIDTLFADGEIDLAEARDLPCHTGIRLLGGTSHALGRVNAAKKVQLVRGDREVFGLRGRSAEQRVALDLLLDESVGIVSLGGKAGTGKSALALCAGLEAVLERRTQRKVVVFRPLYAVGGQDLGYLPGSESEKMGPWAQAVFDTLEGLASPAVLDEVLSRGMLEVLPLTHIRGRSLHDSFVIVDEAQSLERNVLLTVLSRLGAGSRVVLTHDVAQRDNLRVGRHDGVAAVIEK…			Novel
Ac-Trypsin	0000_XuPing_MC115_T_8_20PER.15057.15057.4.0.dta	15057	1375.76	4	0	GHPLFAHVTLQR	1375.76	-0.00291	10.5075	0.0156648		3	orf|0|-|5338810-5340118|/	401,K,S/	1	target	0	3.1785	LSKLSVPMCSTPRCCCQIPGHAPGSPKHEVVVPLVVISELEAKRHHHELGWFARQALRMFDDMRLEHGRLDQPVPVGTQGGTLHVELNHSDPSVLPAGFRNDSNDARILTVAANLAAEGKHVTLVSKDIPLRVKAGAVGLAADEYHAQDVVVSGWTGMTEMDVAGEDIDTLFADGEIDLAEARDLPCHTGIRLLGGTSHALGRVNAAKKVQLVRGDREVFGLRGRSAEQRVALDLLLDESVGIVSLGGKAGTGKSALALCAGLEAVLERRTQRKVVVFRPLYAVGGQDLGYLPGSESEKMGPWAQAVFDTLEGLASPAVLDEVLSRGMLEVLPLTHIRGRSLHDSFVIVDEAQSLERNVLLTVLSRLGAGSRVVLTHDVAQRDNLRVGRHDGVAAVIEK…			Novel
Ac-Trypsin	0000_XuPing_MC115_T_8_20PER.15018.15018.3.0.dta	15018	1395.7	3	0	GHPLFAHVTLQR	1395.7	-0.001767	11.923	0.00124835		3	orf|0|-|5338810-5340118|/	401,K,S/	2	target	0	1.85882	LSKLSVPMCSTPRCCCQIPGHAPGSPKHEVVVPLVVISELEAKRHHHELGWFARQALRMFDDMRLEHGRLDQPVPVGTQGGTLHVELNHSDPSVLPAGFRNDSNDARILTVAANLAAEGKHVTLVSKDIPLRVKAGAVGLAADEYHAQDVVVSGWTGMTEMDVAGEDIDTLFADGEIDLAEARDLPCHTGIRLLGGTSHALGRVNAAKKVQLVRGDREVFGLRGRSAEQRVALDLLLDESVGIVSLGGKAGTGKSALALCAGLEAVLERRTQRKVVVFRPLYAVGGQDLGYLPGSESEKMGPWAQAVFDTLEGLASPAVLDEVLSRGMLEVLPLTHIRGRSLHDSFVIVDEAQSLERNVLLTVLSRLGAGSRVVLTHDVAQRDNLRVGRHDGVAAVIEK…			Novel
Ac-Trypsin	0000_XuPing_MC115_T_8_20PER.15089.15089.3.1.dta	15089	1395.7	3	0.001062	GHPLFAHVTLQR	1395.7	-0.001402	6.08501	0.135026		3	orf|0|-|5338810-5340118|/	401,K,S/	2	target	0	2.3681	LSKLSVPMCSTPRCCCQIPGHAPGSPKHEVVVPLVVISELEAKRHHHELGWFARQALRMFDDMRLEHGRLDQPVPVGTQGGTLHVELNHSDPSVLPAGFRNDSNDARILTVAANLAAEGKHVTLVSKDIPLRVKAGAVGLAADEYHAQDVVVSGWTGMTEMDVAGEDIDTLFADGEIDLAEARDLPCHTGIRLLGGTSHALGRVNAAKKVQLVRGDREVFGLRGRSAEQRVALDLLLDESVGIVSLGGKAGTGKSALALCAGLEAVLERRTQRKVVVFRPLYAVGGQDLGYLPGSESEKMGPWAQAVFDTLEGLASPAVLDEVLSRGMLEVLPLTHIRGRSLHDSFVIVDEAQSLERNVLLTVLSRLGAGSRVVLTHDVAQRDNLRVGRHDGVAAVIEK…			Novel
Ac-Trypsin	0000_XuPing_MC115_T_8_20PER.31069.31069.2.0.dta	31069	1378.79	2	0	GMLEVLPLTHIR	1378.79	0.000101	10.7837	0.00160109		3	orf|0|-|5338810-5340118|/	326,R,G/	1	target	0	-0.262499	LSKLSVPMCSTPRCCCQIPGHAPGSPKHEVVVPLVVISELEAKRHHHELGWFARQALRMFDDMRLEHGRLDQPVPVGTQGGTLHVELNHSDPSVLPAGFRNDSNDARILTVAANLAAEGKHVTLVSKDIPLRVKAGAVGLAADEYHAQDVVVSGWTGMTEMDVAGEDIDTLFADGEIDLAEARDLPCHTGIRLLGGTSHALGRVNAAKKVQLVRGDREVFGLRGRSAEQRVALDLLLDESVGIVSLGGKAGTGKSALALCAGLEAVLERRTQRKVVVFRPLYAVGGQDLGYLPGSESEKMGPWAQAVFDTLEGLASPAVLDEVLSRGMLEVLPLTHIRGRSLHDSFVIVDEAQSLERNVLLTVLSRLGAGSRVVLTHDVAQRDNLRVGRHDGVAAVIEK…			Novel
Ac-Trypsin	0000_XuPing_MC115_T_8_20PER.25435.25435.3.0.dta	25435	1394.78	3	0	GMLEVLPLTHIR	1394.78	-0.001079	10.4774	0.00737073	2,Oxidation[M];	3	orf|0|-|5338810-5340118|/	326,R,G/	1	target	0	0.567061	LSKLSVPMCSTPRCCCQIPGHAPGSPKHEVVVPLVVISELEAKRHHHELGWFARQALRMFDDMRLEHGRLDQPVPVGTQGGTLHVELNHSDPSVLPAGFRNDSNDARILTVAANLAAEGKHVTLVSKDIPLRVKAGAVGLAADEYHAQDVVVSGWTGMTEMDVAGEDIDTLFADGEIDLAEARDLPCHTGIRLLGGTSHALGRVNAAKKVQLVRGDREVFGLRGRSAEQRVALDLLLDESVGIVSLGGKAGTGKSALALCAGLEAVLERRTQRKVVVFRPLYAVGGQDLGYLPGSESEKMGPWAQAVFDTLEGLASPAVLDEVLSRGMLEVLPLTHIRGRSLHDSFVIVDEAQSLERNVLLTVLSRLGAGSRVVLTHDVAQRDNLRVGRHDGVAAVIEK…			Novel
Ac-Trypsin	0000_XuPing_MC115_T_8_20PER.31046.31046.3.0.dta	31046	1395.74	3	0	GMLEVLPLTHIR	1395.74	-0.001565	8.36502	0.00678556		3	orf|0|-|5338810-5340118|/	326,R,G/	2	target	0	-2.02204	LSKLSVPMCSTPRCCCQIPGHAPGSPKHEVVVPLVVISELEAKRHHHELGWFARQALRMFDDMRLEHGRLDQPVPVGTQGGTLHVELNHSDPSVLPAGFRNDSNDARILTVAANLAAEGKHVTLVSKDIPLRVKAGAVGLAADEYHAQDVVVSGWTGMTEMDVAGEDIDTLFADGEIDLAEARDLPCHTGIRLLGGTSHALGRVNAAKKVQLVRGDREVFGLRGRSAEQRVALDLLLDESVGIVSLGGKAGTGKSALALCAGLEAVLERRTQRKVVVFRPLYAVGGQDLGYLPGSESEKMGPWAQAVFDTLEGLASPAVLDEVLSRGMLEVLPLTHIRGRSLHDSFVIVDEAQSLERNVLLTVLSRLGAGSRVVLTHDVAQRDNLRVGRHDGVAAVIEK…			Novel
Ac-Trypsin	0000_XuPing_MC115_T_8_20PER.31068.31068.2.0.dta	31068	1395.74	2	0	GMLEVLPLTHIR	1395.74	0.00013	9.32308	0.0288654		3	orf|0|-|5338810-5340118|/	326,R,G/	2	target	0	1.12883	LSKLSVPMCSTPRCCCQIPGHAPGSPKHEVVVPLVVISELEAKRHHHELGWFARQALRMFDDMRLEHGRLDQPVPVGTQGGTLHVELNHSDPSVLPAGFRNDSNDARILTVAANLAAEGKHVTLVSKDIPLRVKAGAVGLAADEYHAQDVVVSGWTGMTEMDVAGEDIDTLFADGEIDLAEARDLPCHTGIRLLGGTSHALGRVNAAKKVQLVRGDREVFGLRGRSAEQRVALDLLLDESVGIVSLGGKAGTGKSALALCAGLEAVLERRTQRKVVVFRPLYAVGGQDLGYLPGSESEKMGPWAQAVFDTLEGLASPAVLDEVLSRGMLEVLPLTHIRGRSLHDSFVIVDEAQSLERNVLLTVLSRLGAGSRVVLTHDVAQRDNLRVGRHDGVAAVIEK…			Novel
Ac-Trypsin	0000_XuPing_MC115_T_8_20PER.8330.8330.2.2.dta	8330	1038.56	2	0	HDGVAAVIEK	1038.56	-0.001358	15.4413	0.000628472		3	orf|0|-|5338810-5340118|/	389,R,L/	1	target	0	0.540812	LSKLSVPMCSTPRCCCQIPGHAPGSPKHEVVVPLVVISELEAKRHHHELGWFARQALRMFDDMRLEHGRLDQPVPVGTQGGTLHVELNHSDPSVLPAGFRNDSNDARILTVAANLAAEGKHVTLVSKDIPLRVKAGAVGLAADEYHAQDVVVSGWTGMTEMDVAGEDIDTLFADGEIDLAEARDLPCHTGIRLLGGTSHALGRVNAAKKVQLVRGDREVFGLRGRSAEQRVALDLLLDESVGIVSLGGKAGTGKSALALCAGLEAVLERRTQRKVVVFRPLYAVGGQDLGYLPGSESEKMGPWAQAVFDTLEGLASPAVLDEVLSRGMLEVLPLTHIRGRSLHDSFVIVDEAQSLERNVLLTVLSRLGAGSRVVLTHDVAQRDNLRVGRHDGVAAVIEK…			Novel
Ac-Trypsin	0000_XuPing_MC115_T_8_20PER.8306.8306.2.2.dta	8306	1038.56	2	0	HDGVAAVIEK	1038.56	-0.001459	10.0401	0.00841758		3	orf|0|-|5338810-5340118|/	389,R,L/	1	target	0	0.718596	LSKLSVPMCSTPRCCCQIPGHAPGSPKHEVVVPLVVISELEAKRHHHELGWFARQALRMFDDMRLEHGRLDQPVPVGTQGGTLHVELNHSDPSVLPAGFRNDSNDARILTVAANLAAEGKHVTLVSKDIPLRVKAGAVGLAADEYHAQDVVVSGWTGMTEMDVAGEDIDTLFADGEIDLAEARDLPCHTGIRLLGGTSHALGRVNAAKKVQLVRGDREVFGLRGRSAEQRVALDLLLDESVGIVSLGGKAGTGKSALALCAGLEAVLERRTQRKVVVFRPLYAVGGQDLGYLPGSESEKMGPWAQAVFDTLEGLASPAVLDEVLSRGMLEVLPLTHIRGRSLHDSFVIVDEAQSLERNVLLTVLSRLGAGSRVVLTHDVAQRDNLRVGRHDGVAAVIEK…			Novel
Ac-Trypsin	0000_XuPing_MC115_T_8_20PER.8312.8312.3.0.dta	8312	1038.56	3	0	HDGVAAVIEK	1038.56	-0.001685	10.2961	0.0150161		3	orf|0|-|5338810-5340118|/	389,R,L/	1	target	0	1.26852	LSKLSVPMCSTPRCCCQIPGHAPGSPKHEVVVPLVVISELEAKRHHHELGWFARQALRMFDDMRLEHGRLDQPVPVGTQGGTLHVELNHSDPSVLPAGFRNDSNDARILTVAANLAAEGKHVTLVSKDIPLRVKAGAVGLAADEYHAQDVVVSGWTGMTEMDVAGEDIDTLFADGEIDLAEARDLPCHTGIRLLGGTSHALGRVNAAKKVQLVRGDREVFGLRGRSAEQRVALDLLLDESVGIVSLGGKAGTGKSALALCAGLEAVLERRTQRKVVVFRPLYAVGGQDLGYLPGSESEKMGPWAQAVFDTLEGLASPAVLDEVLSRGMLEVLPLTHIRGRSLHDSFVIVDEAQSLERNVLLTVLSRLGAGSRVVLTHDVAQRDNLRVGRHDGVAAVIEK…			Novel
Ac-Trypsin	0000_XuPing_MC115_T_8_20PER.8360.8360.3.0.dta	8360	1038.56	3	0	HDGVAAVIEK	1038.56	-0.001285	9.50965	0.023249		3	orf|0|-|5338810-5340118|/	389,R,L/	1	target	0	1.50456	LSKLSVPMCSTPRCCCQIPGHAPGSPKHEVVVPLVVISELEAKRHHHELGWFARQALRMFDDMRLEHGRLDQPVPVGTQGGTLHVELNHSDPSVLPAGFRNDSNDARILTVAANLAAEGKHVTLVSKDIPLRVKAGAVGLAADEYHAQDVVVSGWTGMTEMDVAGEDIDTLFADGEIDLAEARDLPCHTGIRLLGGTSHALGRVNAAKKVQLVRGDREVFGLRGRSAEQRVALDLLLDESVGIVSLGGKAGTGKSALALCAGLEAVLERRTQRKVVVFRPLYAVGGQDLGYLPGSESEKMGPWAQAVFDTLEGLASPAVLDEVLSRGMLEVLPLTHIRGRSLHDSFVIVDEAQSLERNVLLTVLSRLGAGSRVVLTHDVAQRDNLRVGRHDGVAAVIEK…			Novel
Ac-Trypsin	0000_XuPing_MC115_T_8_20PER.8322.8322.2.0.dta	8322	1051.52	2	0	HDGVAAVIEK	1051.52	-0.00138	16.344	0.000329301		3	orf|0|-|5338810-5340118|/	389,R,L/	2	target	0	-0.375576	LSKLSVPMCSTPRCCCQIPGHAPGSPKHEVVVPLVVISELEAKRHHHELGWFARQALRMFDDMRLEHGRLDQPVPVGTQGGTLHVELNHSDPSVLPAGFRNDSNDARILTVAANLAAEGKHVTLVSKDIPLRVKAGAVGLAADEYHAQDVVVSGWTGMTEMDVAGEDIDTLFADGEIDLAEARDLPCHTGIRLLGGTSHALGRVNAAKKVQLVRGDREVFGLRGRSAEQRVALDLLLDESVGIVSLGGKAGTGKSALALCAGLEAVLERRTQRKVVVFRPLYAVGGQDLGYLPGSESEKMGPWAQAVFDTLEGLASPAVLDEVLSRGMLEVLPLTHIRGRSLHDSFVIVDEAQSLERNVLLTVLSRLGAGSRVVLTHDVAQRDNLRVGRHDGVAAVIEK…			Novel
Ac-LysargiNase	0000_XuPing_MC115_R_8_33PER.37604.37604.3.0.dta	37604	1761.02	3	0.0036738	HEVVVPLVVISELEAK	1761.02	0.001526	9.3162	0.228275		1	orf|0|-|5338810-5340118|/	27,K,R/	1	target	1	-0.444861	LSKLSVPMCSTPRCCCQIPGHAPGSPKHEVVVPLVVISELEAKRHHHELGWFARQALRMFDDMRLEHGRLDQPVPVGTQGGTLHVELNHSDPSVLPAGFRNDSNDARILTVAANLAAEGKHVTLVSKDIPLRVKAGAVGLAADEYHAQDVVVSGWTGMTEMDVAGEDIDTLFADGEIDLAEARDLPCHTGIRLLGGTSHALGRVNAAKKVQLVRGDREVFGLRGRSAEQRVALDLLLDESVGIVSLGGKAGTGKSALALCAGLEAVLERRTQRKVVVFRPLYAVGGQDLGYLPGSESEKMGPWAQAVFDTLEGLASPAVLDEVLSRGMLEVLPLTHIRGRSLHDSFVIVDEAQSLERNVLLTVLSRLGAGSRVVLTHDVAQRDNLRVGRHDGVAAVIEK…			Novel
Ac-Trypsin	0000_XuPing_MC115_T_8_20PER.12327.12327.3.0.dta	12327	1309.57	3	0	HHHELGWFAR	1309.57	-0.001947	12.067	0.00729967		3	orf|0|-|5338810-5340118|/	44,R,Q/	2	target	0	-0.580623	LSKLSVPMCSTPRCCCQIPGHAPGSPKHEVVVPLVVISELEAKRHHHELGWFARQALRMFDDMRLEHGRLDQPVPVGTQGGTLHVELNHSDPSVLPAGFRNDSNDARILTVAANLAAEGKHVTLVSKDIPLRVKAGAVGLAADEYHAQDVVVSGWTGMTEMDVAGEDIDTLFADGEIDLAEARDLPCHTGIRLLGGTSHALGRVNAAKKVQLVRGDREVFGLRGRSAEQRVALDLLLDESVGIVSLGGKAGTGKSALALCAGLEAVLERRTQRKVVVFRPLYAVGGQDLGYLPGSESEKMGPWAQAVFDTLEGLASPAVLDEVLSRGMLEVLPLTHIRGRSLHDSFVIVDEAQSLERNVLLTVLSRLGAGSRVVLTHDVAQRDNLRVGRHDGVAAVIEK…			Novel
Ac-Trypsin	0000_XuPing_MC115_T_8_20PER.3625.3625.2.0.dta	3625	783.471	2	0	HVTLVSK	783.472	-0.000821	9.9715	0.0145239		3	orf|0|-|5338810-5340118|/	120,K,D/	1	target	0	-0.823261	LSKLSVPMCSTPRCCCQIPGHAPGSPKHEVVVPLVVISELEAKRHHHELGWFARQALRMFDDMRLEHGRLDQPVPVGTQGGTLHVELNHSDPSVLPAGFRNDSNDARILTVAANLAAEGKHVTLVSKDIPLRVKAGAVGLAADEYHAQDVVVSGWTGMTEMDVAGEDIDTLFADGEIDLAEARDLPCHTGIRLLGGTSHALGRVNAAKKVQLVRGDREVFGLRGRSAEQRVALDLLLDESVGIVSLGGKAGTGKSALALCAGLEAVLERRTQRKVVVFRPLYAVGGQDLGYLPGSESEKMGPWAQAVFDTLEGLASPAVLDEVLSRGMLEVLPLTHIRGRSLHDSFVIVDEAQSLERNVLLTVLSRLGAGSRVVLTHDVAQRDNLRVGRHDGVAAVIEK…			Novel
Ac-Trypsin	0000_XuPing_MC115_T_8_20PER.3626.3626.2.0.dta	3626	793.442	2	0	HVTLVSK	793.443	-0.000974	9.24508	0.0188497		3	orf|0|-|5338810-5340118|/	120,K,D/	2	target	0	0.353341	LSKLSVPMCSTPRCCCQIPGHAPGSPKHEVVVPLVVISELEAKRHHHELGWFARQALRMFDDMRLEHGRLDQPVPVGTQGGTLHVELNHSDPSVLPAGFRNDSNDARILTVAANLAAEGKHVTLVSKDIPLRVKAGAVGLAADEYHAQDVVVSGWTGMTEMDVAGEDIDTLFADGEIDLAEARDLPCHTGIRLLGGTSHALGRVNAAKKVQLVRGDREVFGLRGRSAEQRVALDLLLDESVGIVSLGGKAGTGKSALALCAGLEAVLERRTQRKVVVFRPLYAVGGQDLGYLPGSESEKMGPWAQAVFDTLEGLASPAVLDEVLSRGMLEVLPLTHIRGRSLHDSFVIVDEAQSLERNVLLTVLSRLGAGSRVVLTHDVAQRDNLRVGRHDGVAAVIEK…			Novel
Ac-Trypsin	0000_XuPing_MC115_T_8_20PER.20582.20582.2.0.dta	20582	1270.74	2	0	ILTVAANLAAEGK	1270.74	-0.00056	11.4987	0.000340189		3	orf|0|-|5338810-5340118|/	107,R,H/	1	target	0	0.323894	LSKLSVPMCSTPRCCCQIPGHAPGSPKHEVVVPLVVISELEAKRHHHELGWFARQALRMFDDMRLEHGRLDQPVPVGTQGGTLHVELNHSDPSVLPAGFRNDSNDARILTVAANLAAEGKHVTLVSKDIPLRVKAGAVGLAADEYHAQDVVVSGWTGMTEMDVAGEDIDTLFADGEIDLAEARDLPCHTGIRLLGGTSHALGRVNAAKKVQLVRGDREVFGLRGRSAEQRVALDLLLDESVGIVSLGGKAGTGKSALALCAGLEAVLERRTQRKVVVFRPLYAVGGQDLGYLPGSESEKMGPWAQAVFDTLEGLASPAVLDEVLSRGMLEVLPLTHIRGRSLHDSFVIVDEAQSLERNVLLTVLSRLGAGSRVVLTHDVAQRDNLRVGRHDGVAAVIEK…			Novel
Ac-Trypsin	0000_XuPing_MC115_T_8_20PER.20581.20581.2.0.dta	20581	1285.69	2	0	ILTVAANLAAEGK	1285.69	-0.000791	11.9472	0.000438085		3	orf|0|-|5338810-5340118|/	107,R,H/	2	target	0	1.23207	LSKLSVPMCSTPRCCCQIPGHAPGSPKHEVVVPLVVISELEAKRHHHELGWFARQALRMFDDMRLEHGRLDQPVPVGTQGGTLHVELNHSDPSVLPAGFRNDSNDARILTVAANLAAEGKHVTLVSKDIPLRVKAGAVGLAADEYHAQDVVVSGWTGMTEMDVAGEDIDTLFADGEIDLAEARDLPCHTGIRLLGGTSHALGRVNAAKKVQLVRGDREVFGLRGRSAEQRVALDLLLDESVGIVSLGGKAGTGKSALALCAGLEAVLERRTQRKVVVFRPLYAVGGQDLGYLPGSESEKMGPWAQAVFDTLEGLASPAVLDEVLSRGMLEVLPLTHIRGRSLHDSFVIVDEAQSLERNVLLTVLSRLGAGSRVVLTHDVAQRDNLRVGRHDGVAAVIEK…			Novel
Ac-LysargiNase	0000_XuPing_MC115_R_8_33PER.3466.3466.2.0.dta	3466	783.473	2	0	KHVTLVS	783.472	0.000268	7.79478	0.0377598		3	orf|0|-|5338810-5340118|/	119,G,K/	1	target	0	-0.248259	LSKLSVPMCSTPRCCCQIPGHAPGSPKHEVVVPLVVISELEAKRHHHELGWFARQALRMFDDMRLEHGRLDQPVPVGTQGGTLHVELNHSDPSVLPAGFRNDSNDARILTVAANLAAEGKHVTLVSKDIPLRVKAGAVGLAADEYHAQDVVVSGWTGMTEMDVAGEDIDTLFADGEIDLAEARDLPCHTGIRLLGGTSHALGRVNAAKKVQLVRGDREVFGLRGRSAEQRVALDLLLDESVGIVSLGGKAGTGKSALALCAGLEAVLERRTQRKVVVFRPLYAVGGQDLGYLPGSESEKMGPWAQAVFDTLEGLASPAVLDEVLSRGMLEVLPLTHIRGRSLHDSFVIVDEAQSLERNVLLTVLSRLGAGSRVVLTHDVAQRDNLRVGRHDGVAAVIEK…			Novel
Ac-LysargiNase	0000_XuPing_MC115_R_8_33PER.3453.3453.2.0.dta	3453	793.443	2	0	KHVTLVS	793.443	0.000271	8.40528	0.0630454		3	orf|0|-|5338810-5340118|/	119,G,K/	2	target	0	0.307462	LSKLSVPMCSTPRCCCQIPGHAPGSPKHEVVVPLVVISELEAKRHHHELGWFARQALRMFDDMRLEHGRLDQPVPVGTQGGTLHVELNHSDPSVLPAGFRNDSNDARILTVAANLAAEGKHVTLVSKDIPLRVKAGAVGLAADEYHAQDVVVSGWTGMTEMDVAGEDIDTLFADGEIDLAEARDLPCHTGIRLLGGTSHALGRVNAAKKVQLVRGDREVFGLRGRSAEQRVALDLLLDESVGIVSLGGKAGTGKSALALCAGLEAVLERRTQRKVVVFRPLYAVGGQDLGYLPGSESEKMGPWAQAVFDTLEGLASPAVLDEVLSRGMLEVLPLTHIRGRSLHDSFVIVDEAQSLERNVLLTVLSRLGAGSRVVLTHDVAQRDNLRVGRHDGVAAVIEK…			Novel
Ac-Trypsin	0000_XuPing_MC115_T_8_20PER.30343.30343.4.1.dta	30343	2808.49	4	0	KVVVFRPLYAVGGQDLGYLPGSESEK	2808.49	0.002026	15.312	0.00158578		3	orf|0|-|5338810-5340118|/	273,R,M/	1	target	2	-0.309033	LSKLSVPMCSTPRCCCQIPGHAPGSPKHEVVVPLVVISELEAKRHHHELGWFARQALRMFDDMRLEHGRLDQPVPVGTQGGTLHVELNHSDPSVLPAGFRNDSNDARILTVAANLAAEGKHVTLVSKDIPLRVKAGAVGLAADEYHAQDVVVSGWTGMTEMDVAGEDIDTLFADGEIDLAEARDLPCHTGIRLLGGTSHALGRVNAAKKVQLVRGDREVFGLRGRSAEQRVALDLLLDESVGIVSLGGKAGTGKSALALCAGLEAVLERRTQRKVVVFRPLYAVGGQDLGYLPGSESEKMGPWAQAVFDTLEGLASPAVLDEVLSRGMLEVLPLTHIRGRSLHDSFVIVDEAQSLERNVLLTVLSRLGAGSRVVLTHDVAQRDNLRVGRHDGVAAVIEK…			Novel
Ac-Trypsin	0000_XuPing_MC115_T_8_20PER.30324.30324.4.0.dta	30324	2840.4	4	0	KVVVFRPLYAVGGQDLGYLPGSESEK	2840.4	0.00208	14.9661	0.00409156		3	orf|0|-|5338810-5340118|/	273,R,M/	2	target	2	0.877278	LSKLSVPMCSTPRCCCQIPGHAPGSPKHEVVVPLVVISELEAKRHHHELGWFARQALRMFDDMRLEHGRLDQPVPVGTQGGTLHVELNHSDPSVLPAGFRNDSNDARILTVAANLAAEGKHVTLVSKDIPLRVKAGAVGLAADEYHAQDVVVSGWTGMTEMDVAGEDIDTLFADGEIDLAEARDLPCHTGIRLLGGTSHALGRVNAAKKVQLVRGDREVFGLRGRSAEQRVALDLLLDESVGIVSLGGKAGTGKSALALCAGLEAVLERRTQRKVVVFRPLYAVGGQDLGYLPGSESEKMGPWAQAVFDTLEGLASPAVLDEVLSRGMLEVLPLTHIRGRSLHDSFVIVDEAQSLERNVLLTVLSRLGAGSRVVLTHDVAQRDNLRVGRHDGVAAVIEK…			Novel
Ac-Trypsin	0000_XuPing_MC115_T_8_20PER.30331.30331.3.0.dta	30331	2840.4	3	0	KVVVFRPLYAVGGQDLGYLPGSESEK	2840.4	0.003658	13.4875	0.028654		3	orf|0|-|5338810-5340118|/	273,R,M/	2	target	2	0.614275	LSKLSVPMCSTPRCCCQIPGHAPGSPKHEVVVPLVVISELEAKRHHHELGWFARQALRMFDDMRLEHGRLDQPVPVGTQGGTLHVELNHSDPSVLPAGFRNDSNDARILTVAANLAAEGKHVTLVSKDIPLRVKAGAVGLAADEYHAQDVVVSGWTGMTEMDVAGEDIDTLFADGEIDLAEARDLPCHTGIRLLGGTSHALGRVNAAKKVQLVRGDREVFGLRGRSAEQRVALDLLLDESVGIVSLGGKAGTGKSALALCAGLEAVLERRTQRKVVVFRPLYAVGGQDLGYLPGSESEKMGPWAQAVFDTLEGLASPAVLDEVLSRGMLEVLPLTHIRGRSLHDSFVIVDEAQSLERNVLLTVLSRLGAGSRVVLTHDVAQRDNLRVGRHDGVAAVIEK…			Novel
Ac-Trypsin	0000_XuPing_MC115_T_8_20PER.28245.28245.4.0.dta	28245	3237.66	4	0	LDQPVPVGTQGGTLHVELNHSDPSVLPAGFR	3237.66	-0.002064	12.5187	0.00799803		3	orf|0|-|5338810-5340118|/	69,R,N/	1	target	0	-1.46725	LSKLSVPMCSTPRCCCQIPGHAPGSPKHEVVVPLVVISELEAKRHHHELGWFARQALRMFDDMRLEHGRLDQPVPVGTQGGTLHVELNHSDPSVLPAGFRNDSNDARILTVAANLAAEGKHVTLVSKDIPLRVKAGAVGLAADEYHAQDVVVSGWTGMTEMDVAGEDIDTLFADGEIDLAEARDLPCHTGIRLLGGTSHALGRVNAAKKVQLVRGDREVFGLRGRSAEQRVALDLLLDESVGIVSLGGKAGTGKSALALCAGLEAVLERRTQRKVVVFRPLYAVGGQDLGYLPGSESEKMGPWAQAVFDTLEGLASPAVLDEVLSRGMLEVLPLTHIRGRSLHDSFVIVDEAQSLERNVLLTVLSRLGAGSRVVLTHDVAQRDNLRVGRHDGVAAVIEK…			Novel
Ac-Trypsin	0000_XuPing_MC115_T_8_20PER.28218.28218.4.0.dta	28218	3278.54	4	0	LDQPVPVGTQGGTLHVELNHSDPSVLPAGFR	3278.54	0.001074	11.41	0.0218928		3	orf|0|-|5338810-5340118|/	69,R,N/	2	target	0	-0.293658	LSKLSVPMCSTPRCCCQIPGHAPGSPKHEVVVPLVVISELEAKRHHHELGWFARQALRMFDDMRLEHGRLDQPVPVGTQGGTLHVELNHSDPSVLPAGFRNDSNDARILTVAANLAAEGKHVTLVSKDIPLRVKAGAVGLAADEYHAQDVVVSGWTGMTEMDVAGEDIDTLFADGEIDLAEARDLPCHTGIRLLGGTSHALGRVNAAKKVQLVRGDREVFGLRGRSAEQRVALDLLLDESVGIVSLGGKAGTGKSALALCAGLEAVLERRTQRKVVVFRPLYAVGGQDLGYLPGSESEKMGPWAQAVFDTLEGLASPAVLDEVLSRGMLEVLPLTHIRGRSLHDSFVIVDEAQSLERNVLLTVLSRLGAGSRVVLTHDVAQRDNLRVGRHDGVAAVIEK…			Novel
Ac-Trypsin	0000_XuPing_MC115_T_8_20PER.29126.29126.3.1.dta	29126	3278.53	3	0.0039696	LDQPVPVGTQGGTLHVELNHSDPSVLPAGFR	3278.54	-0.01	7.16145	0.31812		3	orf|0|-|5338810-5340118|/	69,R,N/	2	target	0	-1.53658	LSKLSVPMCSTPRCCCQIPGHAPGSPKHEVVVPLVVISELEAKRHHHELGWFARQALRMFDDMRLEHGRLDQPVPVGTQGGTLHVELNHSDPSVLPAGFRNDSNDARILTVAANLAAEGKHVTLVSKDIPLRVKAGAVGLAADEYHAQDVVVSGWTGMTEMDVAGEDIDTLFADGEIDLAEARDLPCHTGIRLLGGTSHALGRVNAAKKVQLVRGDREVFGLRGRSAEQRVALDLLLDESVGIVSLGGKAGTGKSALALCAGLEAVLERRTQRKVVVFRPLYAVGGQDLGYLPGSESEKMGPWAQAVFDTLEGLASPAVLDEVLSRGMLEVLPLTHIRGRSLHDSFVIVDEAQSLERNVLLTVLSRLGAGSRVVLTHDVAQRDNLRVGRHDGVAAVIEK…			Novel
Ac-Trypsin	0000_XuPing_MC115_T_8_20PER.28210.28210.4.0.dta	28210	3278.55	4	0.0083288	LDQPVPVGTQGGTLHVELNHSDPSVLPAGFR	3278.54	0.001686	6.73555	0.392108		3	orf|0|-|5338810-5340118|/	69,R,N/	2	target	0	-0.870197	LSKLSVPMCSTPRCCCQIPGHAPGSPKHEVVVPLVVISELEAKRHHHELGWFARQALRMFDDMRLEHGRLDQPVPVGTQGGTLHVELNHSDPSVLPAGFRNDSNDARILTVAANLAAEGKHVTLVSKDIPLRVKAGAVGLAADEYHAQDVVVSGWTGMTEMDVAGEDIDTLFADGEIDLAEARDLPCHTGIRLLGGTSHALGRVNAAKKVQLVRGDREVFGLRGRSAEQRVALDLLLDESVGIVSLGGKAGTGKSALALCAGLEAVLERRTQRKVVVFRPLYAVGGQDLGYLPGSESEKMGPWAQAVFDTLEGLASPAVLDEVLSRGMLEVLPLTHIRGRSLHDSFVIVDEAQSLERNVLLTVLSRLGAGSRVVLTHDVAQRDNLRVGRHDGVAAVIEK…			Novel
Ac-Trypsin	0000_XuPing_MC115_T_8_20PER.13691.13691.4.0.dta	13691	1616.94	4	0	LKGHPLFAHVTLQR	1616.94	-0.002337	14.6344	0.000977553		3	orf|0|-|5338810-5340118|/	399,K,S/	1	target	1	-2.96173	LSKLSVPMCSTPRCCCQIPGHAPGSPKHEVVVPLVVISELEAKRHHHELGWFARQALRMFDDMRLEHGRLDQPVPVGTQGGTLHVELNHSDPSVLPAGFRNDSNDARILTVAANLAAEGKHVTLVSKDIPLRVKAGAVGLAADEYHAQDVVVSGWTGMTEMDVAGEDIDTLFADGEIDLAEARDLPCHTGIRLLGGTSHALGRVNAAKKVQLVRGDREVFGLRGRSAEQRVALDLLLDESVGIVSLGGKAGTGKSALALCAGLEAVLERRTQRKVVVFRPLYAVGGQDLGYLPGSESEKMGPWAQAVFDTLEGLASPAVLDEVLSRGMLEVLPLTHIRGRSLHDSFVIVDEAQSLERNVLLTVLSRLGAGSRVVLTHDVAQRDNLRVGRHDGVAAVIEK…			Novel
Ac-Trypsin	0000_XuPing_MC115_T_8_20PER.13720.13720.3.0.dta	13720	1616.94	3	0	LKGHPLFAHVTLQR	1616.94	-0.001652	12.2035	0.00106521		3	orf|0|-|5338810-5340118|/	399,K,S/	1	target	1	0.380981	LSKLSVPMCSTPRCCCQIPGHAPGSPKHEVVVPLVVISELEAKRHHHELGWFARQALRMFDDMRLEHGRLDQPVPVGTQGGTLHVELNHSDPSVLPAGFRNDSNDARILTVAANLAAEGKHVTLVSKDIPLRVKAGAVGLAADEYHAQDVVVSGWTGMTEMDVAGEDIDTLFADGEIDLAEARDLPCHTGIRLLGGTSHALGRVNAAKKVQLVRGDREVFGLRGRSAEQRVALDLLLDESVGIVSLGGKAGTGKSALALCAGLEAVLERRTQRKVVVFRPLYAVGGQDLGYLPGSESEKMGPWAQAVFDTLEGLASPAVLDEVLSRGMLEVLPLTHIRGRSLHDSFVIVDEAQSLERNVLLTVLSRLGAGSRVVLTHDVAQRDNLRVGRHDGVAAVIEK…			Novel
Ac-Trypsin	0000_XuPing_MC115_T_8_20PER.13687.13687.4.0.dta	13687	1639.87	4	0	LKGHPLFAHVTLQR	1639.87	-0.002587	14.1612	0.00105119		3	orf|0|-|5338810-5340118|/	399,K,S/	2	target	1	1.7779	LSKLSVPMCSTPRCCCQIPGHAPGSPKHEVVVPLVVISELEAKRHHHELGWFARQALRMFDDMRLEHGRLDQPVPVGTQGGTLHVELNHSDPSVLPAGFRNDSNDARILTVAANLAAEGKHVTLVSKDIPLRVKAGAVGLAADEYHAQDVVVSGWTGMTEMDVAGEDIDTLFADGEIDLAEARDLPCHTGIRLLGGTSHALGRVNAAKKVQLVRGDREVFGLRGRSAEQRVALDLLLDESVGIVSLGGKAGTGKSALALCAGLEAVLERRTQRKVVVFRPLYAVGGQDLGYLPGSESEKMGPWAQAVFDTLEGLASPAVLDEVLSRGMLEVLPLTHIRGRSLHDSFVIVDEAQSLERNVLLTVLSRLGAGSRVVLTHDVAQRDNLRVGRHDGVAAVIEK…			Novel
Ac-Trypsin	0000_XuPing_MC115_T_8_20PER.9095.9095.2.0.dta	9095	1097.56	2	0	LLGGTSHALGR	1097.56	-0.000716	10.9553	0.00134269		3	orf|0|-|5338810-5340118|/	192,R,V/	2	target	0	-0.08676	LSKLSVPMCSTPRCCCQIPGHAPGSPKHEVVVPLVVISELEAKRHHHELGWFARQALRMFDDMRLEHGRLDQPVPVGTQGGTLHVELNHSDPSVLPAGFRNDSNDARILTVAANLAAEGKHVTLVSKDIPLRVKAGAVGLAADEYHAQDVVVSGWTGMTEMDVAGEDIDTLFADGEIDLAEARDLPCHTGIRLLGGTSHALGRVNAAKKVQLVRGDREVFGLRGRSAEQRVALDLLLDESVGIVSLGGKAGTGKSALALCAGLEAVLERRTQRKVVVFRPLYAVGGQDLGYLPGSESEKMGPWAQAVFDTLEGLASPAVLDEVLSRGMLEVLPLTHIRGRSLHDSFVIVDEAQSLERNVLLTVLSRLGAGSRVVLTHDVAQRDNLRVGRHDGVAAVIEK…			Novel
Ac-Trypsin	0000_XuPing_MC115_T_8_20PER.9087.9087.3.0.dta	9087	1097.56	3	0	LLGGTSHALGR	1097.56	-0.001874	9.58775	0.00609478		3	orf|0|-|5338810-5340118|/	192,R,V/	2	target	0	-2.77698	LSKLSVPMCSTPRCCCQIPGHAPGSPKHEVVVPLVVISELEAKRHHHELGWFARQALRMFDDMRLEHGRLDQPVPVGTQGGTLHVELNHSDPSVLPAGFRNDSNDARILTVAANLAAEGKHVTLVSKDIPLRVKAGAVGLAADEYHAQDVVVSGWTGMTEMDVAGEDIDTLFADGEIDLAEARDLPCHTGIRLLGGTSHALGRVNAAKKVQLVRGDREVFGLRGRSAEQRVALDLLLDESVGIVSLGGKAGTGKSALALCAGLEAVLERRTQRKVVVFRPLYAVGGQDLGYLPGSESEKMGPWAQAVFDTLEGLASPAVLDEVLSRGMLEVLPLTHIRGRSLHDSFVIVDEAQSLERNVLLTVLSRLGAGSRVVLTHDVAQRDNLRVGRHDGVAAVIEK…			Novel
Ac-Trypsin	0000_XuPing_MC115_T_8_20PER.30215.30215.2.0.dta	30215	1014.63	2	0	NVLLTVLSR	1014.63	-0.0012	7.38877	0.0155271		3	orf|0|-|5338810-5340118|/	357,R,L/	1	target	0	-0.01129	LSKLSVPMCSTPRCCCQIPGHAPGSPKHEVVVPLVVISELEAKRHHHELGWFARQALRMFDDMRLEHGRLDQPVPVGTQGGTLHVELNHSDPSVLPAGFRNDSNDARILTVAANLAAEGKHVTLVSKDIPLRVKAGAVGLAADEYHAQDVVVSGWTGMTEMDVAGEDIDTLFADGEIDLAEARDLPCHTGIRLLGGTSHALGRVNAAKKVQLVRGDREVFGLRGRSAEQRVALDLLLDESVGIVSLGGKAGTGKSALALCAGLEAVLERRTQRKVVVFRPLYAVGGQDLGYLPGSESEKMGPWAQAVFDTLEGLASPAVLDEVLSRGMLEVLPLTHIRGRSLHDSFVIVDEAQSLERNVLLTVLSRLGAGSRVVLTHDVAQRDNLRVGRHDGVAAVIEK…			Novel
Ac-Trypsin	0000_XuPing_MC115_T_8_20PER.30181.30181.2.0.dta	30181	1027.59	2	0	NVLLTVLSR	1027.59	-0.00135	7.25356	0.0338932		3	orf|0|-|5338810-5340118|/	357,R,L/	2	target	0	-0.104123	LSKLSVPMCSTPRCCCQIPGHAPGSPKHEVVVPLVVISELEAKRHHHELGWFARQALRMFDDMRLEHGRLDQPVPVGTQGGTLHVELNHSDPSVLPAGFRNDSNDARILTVAANLAAEGKHVTLVSKDIPLRVKAGAVGLAADEYHAQDVVVSGWTGMTEMDVAGEDIDTLFADGEIDLAEARDLPCHTGIRLLGGTSHALGRVNAAKKVQLVRGDREVFGLRGRSAEQRVALDLLLDESVGIVSLGGKAGTGKSALALCAGLEAVLERRTQRKVVVFRPLYAVGGQDLGYLPGSESEKMGPWAQAVFDTLEGLASPAVLDEVLSRGMLEVLPLTHIRGRSLHDSFVIVDEAQSLERNVLLTVLSRLGAGSRVVLTHDVAQRDNLRVGRHDGVAAVIEK…			Novel
Ac-LysargiNase	0000_XuPing_MC115_R_8_33PER.7349.7349.2.0.dta	7349	1068.53	2	0	RDLPCHTGI	1068.53	0.000984	12.7039	0.00164487	5,Carbamidomethyl[C];	3	orf|0|-|5338810-5340118|/	182,A,R/	1	target	0	-0.087782	LSKLSVPMCSTPRCCCQIPGHAPGSPKHEVVVPLVVISELEAKRHHHELGWFARQALRMFDDMRLEHGRLDQPVPVGTQGGTLHVELNHSDPSVLPAGFRNDSNDARILTVAANLAAEGKHVTLVSKDIPLRVKAGAVGLAADEYHAQDVVVSGWTGMTEMDVAGEDIDTLFADGEIDLAEARDLPCHTGIRLLGGTSHALGRVNAAKKVQLVRGDREVFGLRGRSAEQRVALDLLLDESVGIVSLGGKAGTGKSALALCAGLEAVLERRTQRKVVVFRPLYAVGGQDLGYLPGSESEKMGPWAQAVFDTLEGLASPAVLDEVLSRGMLEVLPLTHIRGRSLHDSFVIVDEAQSLERNVLLTVLSRLGAGSRVVLTHDVAQRDNLRVGRHDGVAAVIEK…			Novel
Ac-LysargiNase	0000_XuPing_MC115_R_8_33PER.7398.7398.3.0.dta	7398	1068.53	3	0	RDLPCHTGI	1068.53	-6.3e-05	9.13185	0.0332135	5,Carbamidomethyl[C];	3	orf|0|-|5338810-5340118|/	182,A,R/	1	target	0	2.82003	LSKLSVPMCSTPRCCCQIPGHAPGSPKHEVVVPLVVISELEAKRHHHELGWFARQALRMFDDMRLEHGRLDQPVPVGTQGGTLHVELNHSDPSVLPAGFRNDSNDARILTVAANLAAEGKHVTLVSKDIPLRVKAGAVGLAADEYHAQDVVVSGWTGMTEMDVAGEDIDTLFADGEIDLAEARDLPCHTGIRLLGGTSHALGRVNAAKKVQLVRGDREVFGLRGRSAEQRVALDLLLDESVGIVSLGGKAGTGKSALALCAGLEAVLERRTQRKVVVFRPLYAVGGQDLGYLPGSESEKMGPWAQAVFDTLEGLASPAVLDEVLSRGMLEVLPLTHIRGRSLHDSFVIVDEAQSLERNVLLTVLSRLGAGSRVVLTHDVAQRDNLRVGRHDGVAAVIEK…			Novel
Ac-LysargiNase	0000_XuPing_MC115_R_8_33PER.7346.7346.2.0.dta	7346	1082.49	2	0	RDLPCHTGI	1082.48	0.001231	12.3525	0.0079817	5,Carbamidomethyl[C];	3	orf|0|-|5338810-5340118|/	182,A,R/	2	target	0	0.04965	LSKLSVPMCSTPRCCCQIPGHAPGSPKHEVVVPLVVISELEAKRHHHELGWFARQALRMFDDMRLEHGRLDQPVPVGTQGGTLHVELNHSDPSVLPAGFRNDSNDARILTVAANLAAEGKHVTLVSKDIPLRVKAGAVGLAADEYHAQDVVVSGWTGMTEMDVAGEDIDTLFADGEIDLAEARDLPCHTGIRLLGGTSHALGRVNAAKKVQLVRGDREVFGLRGRSAEQRVALDLLLDESVGIVSLGGKAGTGKSALALCAGLEAVLERRTQRKVVVFRPLYAVGGQDLGYLPGSESEKMGPWAQAVFDTLEGLASPAVLDEVLSRGMLEVLPLTHIRGRSLHDSFVIVDEAQSLERNVLLTVLSRLGAGSRVVLTHDVAQRDNLRVGRHDGVAAVIEK…			Novel
Ac-LysargiNase	0000_XuPing_MC115_R_8_33PER.7332.7332.2.0.dta	7332	1082.49	2	0	RDLPCHTGI	1082.48	0.001232	11.6423	0.0163919	5,Carbamidomethyl[C];	3	orf|0|-|5338810-5340118|/	182,A,R/	2	target	0	0.629787	LSKLSVPMCSTPRCCCQIPGHAPGSPKHEVVVPLVVISELEAKRHHHELGWFARQALRMFDDMRLEHGRLDQPVPVGTQGGTLHVELNHSDPSVLPAGFRNDSNDARILTVAANLAAEGKHVTLVSKDIPLRVKAGAVGLAADEYHAQDVVVSGWTGMTEMDVAGEDIDTLFADGEIDLAEARDLPCHTGIRLLGGTSHALGRVNAAKKVQLVRGDREVFGLRGRSAEQRVALDLLLDESVGIVSLGGKAGTGKSALALCAGLEAVLERRTQRKVVVFRPLYAVGGQDLGYLPGSESEKMGPWAQAVFDTLEGLASPAVLDEVLSRGMLEVLPLTHIRGRSLHDSFVIVDEAQSLERNVLLTVLSRLGAGSRVVLTHDVAQRDNLRVGRHDGVAAVIEK…			Novel
Ac-LysargiNase	0000_XuPing_MC115_R_8_33PER.31867.31867.3.0.dta	31867	1378.79	3	0	RGMLEVLPLTHI	1378.79	0.002457	10.0301	0.0193765		3	orf|0|-|5338810-5340118|/	325,S,R/	1	target	0	-0.254654	LSKLSVPMCSTPRCCCQIPGHAPGSPKHEVVVPLVVISELEAKRHHHELGWFARQALRMFDDMRLEHGRLDQPVPVGTQGGTLHVELNHSDPSVLPAGFRNDSNDARILTVAANLAAEGKHVTLVSKDIPLRVKAGAVGLAADEYHAQDVVVSGWTGMTEMDVAGEDIDTLFADGEIDLAEARDLPCHTGIRLLGGTSHALGRVNAAKKVQLVRGDREVFGLRGRSAEQRVALDLLLDESVGIVSLGGKAGTGKSALALCAGLEAVLERRTQRKVVVFRPLYAVGGQDLGYLPGSESEKMGPWAQAVFDTLEGLASPAVLDEVLSRGMLEVLPLTHIRGRSLHDSFVIVDEAQSLERNVLLTVLSRLGAGSRVVLTHDVAQRDNLRVGRHDGVAAVIEK…			Novel
Ac-LysargiNase	0000_XuPing_MC115_R_8_33PER.31817.31817.2.1.dta	31817	1378.79	2	0.0089115	RGMLEVLPLTHI	1378.79	0.003108	7.78353	0.351254		3	orf|0|-|5338810-5340118|/	325,S,R/	1	target	0	0.648328	LSKLSVPMCSTPRCCCQIPGHAPGSPKHEVVVPLVVISELEAKRHHHELGWFARQALRMFDDMRLEHGRLDQPVPVGTQGGTLHVELNHSDPSVLPAGFRNDSNDARILTVAANLAAEGKHVTLVSKDIPLRVKAGAVGLAADEYHAQDVVVSGWTGMTEMDVAGEDIDTLFADGEIDLAEARDLPCHTGIRLLGGTSHALGRVNAAKKVQLVRGDREVFGLRGRSAEQRVALDLLLDESVGIVSLGGKAGTGKSALALCAGLEAVLERRTQRKVVVFRPLYAVGGQDLGYLPGSESEKMGPWAQAVFDTLEGLASPAVLDEVLSRGMLEVLPLTHIRGRSLHDSFVIVDEAQSLERNVLLTVLSRLGAGSRVVLTHDVAQRDNLRVGRHDGVAAVIEK…			Novel
Ac-LysargiNase	0000_XuPing_MC115_R_8_33PER.31825.31825.2.0.dta	31825	1395.74	2	0	RGMLEVLPLTHI	1395.74	0.003074	8.79967	0.0392456		3	orf|0|-|5338810-5340118|/	325,S,R/	2	target	0	1.63069	LSKLSVPMCSTPRCCCQIPGHAPGSPKHEVVVPLVVISELEAKRHHHELGWFARQALRMFDDMRLEHGRLDQPVPVGTQGGTLHVELNHSDPSVLPAGFRNDSNDARILTVAANLAAEGKHVTLVSKDIPLRVKAGAVGLAADEYHAQDVVVSGWTGMTEMDVAGEDIDTLFADGEIDLAEARDLPCHTGIRLLGGTSHALGRVNAAKKVQLVRGDREVFGLRGRSAEQRVALDLLLDESVGIVSLGGKAGTGKSALALCAGLEAVLERRTQRKVVVFRPLYAVGGQDLGYLPGSESEKMGPWAQAVFDTLEGLASPAVLDEVLSRGMLEVLPLTHIRGRSLHDSFVIVDEAQSLERNVLLTVLSRLGAGSRVVLTHDVAQRDNLRVGRHDGVAAVIEK…			Novel
Ac-LysargiNase	0000_XuPing_MC115_R_8_33PER.31915.31915.2.1.dta	31915	1395.74	2	0	RGMLEVLPLTHI	1395.74	0.002971	9.46423	0.0649927		3	orf|0|-|5338810-5340118|/	325,S,R/	2	target	0	1.74413	LSKLSVPMCSTPRCCCQIPGHAPGSPKHEVVVPLVVISELEAKRHHHELGWFARQALRMFDDMRLEHGRLDQPVPVGTQGGTLHVELNHSDPSVLPAGFRNDSNDARILTVAANLAAEGKHVTLVSKDIPLRVKAGAVGLAADEYHAQDVVVSGWTGMTEMDVAGEDIDTLFADGEIDLAEARDLPCHTGIRLLGGTSHALGRVNAAKKVQLVRGDREVFGLRGRSAEQRVALDLLLDESVGIVSLGGKAGTGKSALALCAGLEAVLERRTQRKVVVFRPLYAVGGQDLGYLPGSESEKMGPWAQAVFDTLEGLASPAVLDEVLSRGMLEVLPLTHIRGRSLHDSFVIVDEAQSLERNVLLTVLSRLGAGSRVVLTHDVAQRDNLRVGRHDGVAAVIEK…			Novel
Ac-LysargiNase	0000_XuPing_MC115_R_8_33PER.31838.31838.3.0.dta	31838	1395.74	3	0.0016395	RGMLEVLPLTHI	1395.74	0.002623	7.12844	0.150955		3	orf|0|-|5338810-5340118|/	325,S,R/	2	target	0	0.851502	LSKLSVPMCSTPRCCCQIPGHAPGSPKHEVVVPLVVISELEAKRHHHELGWFARQALRMFDDMRLEHGRLDQPVPVGTQGGTLHVELNHSDPSVLPAGFRNDSNDARILTVAANLAAEGKHVTLVSKDIPLRVKAGAVGLAADEYHAQDVVVSGWTGMTEMDVAGEDIDTLFADGEIDLAEARDLPCHTGIRLLGGTSHALGRVNAAKKVQLVRGDREVFGLRGRSAEQRVALDLLLDESVGIVSLGGKAGTGKSALALCAGLEAVLERRTQRKVVVFRPLYAVGGQDLGYLPGSESEKMGPWAQAVFDTLEGLASPAVLDEVLSRGMLEVLPLTHIRGRSLHDSFVIVDEAQSLERNVLLTVLSRLGAGSRVVLTHDVAQRDNLRVGRHDGVAAVIEK…			Novel
Ac-LysargiNase	0000_XuPing_MC115_R_8_33PER.26335.26335.2.0.dta	26335	1411.73	2	0.0063197	RGMLEVLPLTHI	1411.73	0.001193	8.06606	0.313871	3,Oxidation[M];	3	orf|0|-|5338810-5340118|/	325,S,R/	2	target	0	1.60543	LSKLSVPMCSTPRCCCQIPGHAPGSPKHEVVVPLVVISELEAKRHHHELGWFARQALRMFDDMRLEHGRLDQPVPVGTQGGTLHVELNHSDPSVLPAGFRNDSNDARILTVAANLAAEGKHVTLVSKDIPLRVKAGAVGLAADEYHAQDVVVSGWTGMTEMDVAGEDIDTLFADGEIDLAEARDLPCHTGIRLLGGTSHALGRVNAAKKVQLVRGDREVFGLRGRSAEQRVALDLLLDESVGIVSLGGKAGTGKSALALCAGLEAVLERRTQRKVVVFRPLYAVGGQDLGYLPGSESEKMGPWAQAVFDTLEGLASPAVLDEVLSRGMLEVLPLTHIRGRSLHDSFVIVDEAQSLERNVLLTVLSRLGAGSRVVLTHDVAQRDNLRVGRHDGVAAVIEK…			Novel
Ac-LysargiNase	0000_XuPing_MC115_R_8_33PER.8985.8985.2.0.dta	8985	1066.56	2	0	RHDGVAAVIE	1066.56	0.000568	7.3942	0.0149491		3	orf|0|-|5338810-5340118|/	388,G,K/	1	target	0	0.054167	LSKLSVPMCSTPRCCCQIPGHAPGSPKHEVVVPLVVISELEAKRHHHELGWFARQALRMFDDMRLEHGRLDQPVPVGTQGGTLHVELNHSDPSVLPAGFRNDSNDARILTVAANLAAEGKHVTLVSKDIPLRVKAGAVGLAADEYHAQDVVVSGWTGMTEMDVAGEDIDTLFADGEIDLAEARDLPCHTGIRLLGGTSHALGRVNAAKKVQLVRGDREVFGLRGRSAEQRVALDLLLDESVGIVSLGGKAGTGKSALALCAGLEAVLERRTQRKVVVFRPLYAVGGQDLGYLPGSESEKMGPWAQAVFDTLEGLASPAVLDEVLSRGMLEVLPLTHIRGRSLHDSFVIVDEAQSLERNVLLTVLSRLGAGSRVVLTHDVAQRDNLRVGRHDGVAAVIEK…			Novel
Ac-LysargiNase	0000_XuPing_MC115_R_8_33PER.9017.9017.2.1.dta	9017	1066.56	2	0	RHDGVAAVIE	1066.56	0.000588	7.04393	0.0411346		3	orf|0|-|5338810-5340118|/	388,G,K/	1	target	0	-1.78458	LSKLSVPMCSTPRCCCQIPGHAPGSPKHEVVVPLVVISELEAKRHHHELGWFARQALRMFDDMRLEHGRLDQPVPVGTQGGTLHVELNHSDPSVLPAGFRNDSNDARILTVAANLAAEGKHVTLVSKDIPLRVKAGAVGLAADEYHAQDVVVSGWTGMTEMDVAGEDIDTLFADGEIDLAEARDLPCHTGIRLLGGTSHALGRVNAAKKVQLVRGDREVFGLRGRSAEQRVALDLLLDESVGIVSLGGKAGTGKSALALCAGLEAVLERRTQRKVVVFRPLYAVGGQDLGYLPGSESEKMGPWAQAVFDTLEGLASPAVLDEVLSRGMLEVLPLTHIRGRSLHDSFVIVDEAQSLERNVLLTVLSRLGAGSRVVLTHDVAQRDNLRVGRHDGVAAVIEK…			Novel
Ac-LysargiNase	0000_XuPing_MC115_R_8_33PER.8974.8974.2.0.dta	8974	1081.52	2	0	RHDGVAAVIE	1081.52	0.000776	7.99538	0.0338167		3	orf|0|-|5338810-5340118|/	388,G,K/	2	target	0	0.416113	LSKLSVPMCSTPRCCCQIPGHAPGSPKHEVVVPLVVISELEAKRHHHELGWFARQALRMFDDMRLEHGRLDQPVPVGTQGGTLHVELNHSDPSVLPAGFRNDSNDARILTVAANLAAEGKHVTLVSKDIPLRVKAGAVGLAADEYHAQDVVVSGWTGMTEMDVAGEDIDTLFADGEIDLAEARDLPCHTGIRLLGGTSHALGRVNAAKKVQLVRGDREVFGLRGRSAEQRVALDLLLDESVGIVSLGGKAGTGKSALALCAGLEAVLERRTQRKVVVFRPLYAVGGQDLGYLPGSESEKMGPWAQAVFDTLEGLASPAVLDEVLSRGMLEVLPLTHIRGRSLHDSFVIVDEAQSLERNVLLTVLSRLGAGSRVVLTHDVAQRDNLRVGRHDGVAAVIEK…			Novel
Ac-LysargiNase	0000_XuPing_MC115_R_8_33PER.13084.13084.3.0.dta	13084	1289.63	3	0	RHHHELGWFA	1289.63	0.001281	8.85347	0.00567513		3	orf|0|-|5338810-5340118|/	43,K,R/	1	target	0	2.21697	LSKLSVPMCSTPRCCCQIPGHAPGSPKHEVVVPLVVISELEAKRHHHELGWFARQALRMFDDMRLEHGRLDQPVPVGTQGGTLHVELNHSDPSVLPAGFRNDSNDARILTVAANLAAEGKHVTLVSKDIPLRVKAGAVGLAADEYHAQDVVVSGWTGMTEMDVAGEDIDTLFADGEIDLAEARDLPCHTGIRLLGGTSHALGRVNAAKKVQLVRGDREVFGLRGRSAEQRVALDLLLDESVGIVSLGGKAGTGKSALALCAGLEAVLERRTQRKVVVFRPLYAVGGQDLGYLPGSESEKMGPWAQAVFDTLEGLASPAVLDEVLSRGMLEVLPLTHIRGRSLHDSFVIVDEAQSLERNVLLTVLSRLGAGSRVVLTHDVAQRDNLRVGRHDGVAAVIEK…			Novel
Ac-LysargiNase	0000_XuPing_MC115_R_8_33PER.21174.21174.2.1.dta	21174	1298.74	2	0	RILTVAANLAAEG	1298.74	0.000999	6.23838	0.0491257		3	orf|0|-|5338810-5340118|/	106,A,K/	1	target	0	2.56549	LSKLSVPMCSTPRCCCQIPGHAPGSPKHEVVVPLVVISELEAKRHHHELGWFARQALRMFDDMRLEHGRLDQPVPVGTQGGTLHVELNHSDPSVLPAGFRNDSNDARILTVAANLAAEGKHVTLVSKDIPLRVKAGAVGLAADEYHAQDVVVSGWTGMTEMDVAGEDIDTLFADGEIDLAEARDLPCHTGIRLLGGTSHALGRVNAAKKVQLVRGDREVFGLRGRSAEQRVALDLLLDESVGIVSLGGKAGTGKSALALCAGLEAVLERRTQRKVVVFRPLYAVGGQDLGYLPGSESEKMGPWAQAVFDTLEGLASPAVLDEVLSRGMLEVLPLTHIRGRSLHDSFVIVDEAQSLERNVLLTVLSRLGAGSRVVLTHDVAQRDNLRVGRHDGVAAVIEK…			Novel
Ac-LysargiNase	0000_XuPing_MC115_R_8_33PER.21187.21187.2.1.dta	21187	1298.74	2	0	RILTVAANLAAEG	1298.74	0.000929	7.19422	0.0627948		3	orf|0|-|5338810-5340118|/	106,A,K/	1	target	0	2.28586	LSKLSVPMCSTPRCCCQIPGHAPGSPKHEVVVPLVVISELEAKRHHHELGWFARQALRMFDDMRLEHGRLDQPVPVGTQGGTLHVELNHSDPSVLPAGFRNDSNDARILTVAANLAAEGKHVTLVSKDIPLRVKAGAVGLAADEYHAQDVVVSGWTGMTEMDVAGEDIDTLFADGEIDLAEARDLPCHTGIRLLGGTSHALGRVNAAKKVQLVRGDREVFGLRGRSAEQRVALDLLLDESVGIVSLGGKAGTGKSALALCAGLEAVLERRTQRKVVVFRPLYAVGGQDLGYLPGSESEKMGPWAQAVFDTLEGLASPAVLDEVLSRGMLEVLPLTHIRGRSLHDSFVIVDEAQSLERNVLLTVLSRLGAGSRVVLTHDVAQRDNLRVGRHDGVAAVIEK…			Novel
Ac-LysargiNase	0000_XuPing_MC115_R_8_33PER.21151.21151.2.0.dta	21151	1315.69	2	0.0010718	RILTVAANLAAEG	1315.69	0.001287	6.58432	0.129062		3	orf|0|-|5338810-5340118|/	106,A,K/	2	target	0	1.61907	LSKLSVPMCSTPRCCCQIPGHAPGSPKHEVVVPLVVISELEAKRHHHELGWFARQALRMFDDMRLEHGRLDQPVPVGTQGGTLHVELNHSDPSVLPAGFRNDSNDARILTVAANLAAEGKHVTLVSKDIPLRVKAGAVGLAADEYHAQDVVVSGWTGMTEMDVAGEDIDTLFADGEIDLAEARDLPCHTGIRLLGGTSHALGRVNAAKKVQLVRGDREVFGLRGRSAEQRVALDLLLDESVGIVSLGGKAGTGKSALALCAGLEAVLERRTQRKVVVFRPLYAVGGQDLGYLPGSESEKMGPWAQAVFDTLEGLASPAVLDEVLSRGMLEVLPLTHIRGRSLHDSFVIVDEAQSLERNVLLTVLSRLGAGSRVVLTHDVAQRDNLRVGRHDGVAAVIEK…			Novel
Ac-LysargiNase	0000_XuPing_MC115_R_8_33PER.8768.8768.2.0.dta	8768	1081.61	2	0.0017436	RLLGGTSHALG	1081.61	0.00069	5.54111	0.155935		3	orf|0|-|5338810-5340118|/	191,I,R/	1	target	0	-1.83727	LSKLSVPMCSTPRCCCQIPGHAPGSPKHEVVVPLVVISELEAKRHHHELGWFARQALRMFDDMRLEHGRLDQPVPVGTQGGTLHVELNHSDPSVLPAGFRNDSNDARILTVAANLAAEGKHVTLVSKDIPLRVKAGAVGLAADEYHAQDVVVSGWTGMTEMDVAGEDIDTLFADGEIDLAEARDLPCHTGIRLLGGTSHALGRVNAAKKVQLVRGDREVFGLRGRSAEQRVALDLLLDESVGIVSLGGKAGTGKSALALCAGLEAVLERRTQRKVVVFRPLYAVGGQDLGYLPGSESEKMGPWAQAVFDTLEGLASPAVLDEVLSRGMLEVLPLTHIRGRSLHDSFVIVDEAQSLERNVLLTVLSRLGAGSRVVLTHDVAQRDNLRVGRHDGVAAVIEK…			Novel
Ac-LysargiNase	0000_XuPing_MC115_R_8_33PER.8782.8782.2.0.dta	8782	1097.56	2	0.0016395	RLLGGTSHALG	1097.56	0.000946	6.5414	0.144443		3	orf|0|-|5338810-5340118|/	191,I,R/	2	target	0	-0.984051	LSKLSVPMCSTPRCCCQIPGHAPGSPKHEVVVPLVVISELEAKRHHHELGWFARQALRMFDDMRLEHGRLDQPVPVGTQGGTLHVELNHSDPSVLPAGFRNDSNDARILTVAANLAAEGKHVTLVSKDIPLRVKAGAVGLAADEYHAQDVVVSGWTGMTEMDVAGEDIDTLFADGEIDLAEARDLPCHTGIRLLGGTSHALGRVNAAKKVQLVRGDREVFGLRGRSAEQRVALDLLLDESVGIVSLGGKAGTGKSALALCAGLEAVLERRTQRKVVVFRPLYAVGGQDLGYLPGSESEKMGPWAQAVFDTLEGLASPAVLDEVLSRGMLEVLPLTHIRGRSLHDSFVIVDEAQSLERNVLLTVLSRLGAGSRVVLTHDVAQRDNLRVGRHDGVAAVIEK…			Novel
Ac-LysargiNase	0000_XuPing_MC115_R_8_33PER.27657.27657.2.0.dta	27657	1014.63	2	0	RNVLLTVLS	1014.63	0.000383	8.16199	0.0130289		3	orf|0|-|5338810-5340118|/	356,E,R/	1	target	0	2.13388	LSKLSVPMCSTPRCCCQIPGHAPGSPKHEVVVPLVVISELEAKRHHHELGWFARQALRMFDDMRLEHGRLDQPVPVGTQGGTLHVELNHSDPSVLPAGFRNDSNDARILTVAANLAAEGKHVTLVSKDIPLRVKAGAVGLAADEYHAQDVVVSGWTGMTEMDVAGEDIDTLFADGEIDLAEARDLPCHTGIRLLGGTSHALGRVNAAKKVQLVRGDREVFGLRGRSAEQRVALDLLLDESVGIVSLGGKAGTGKSALALCAGLEAVLERRTQRKVVVFRPLYAVGGQDLGYLPGSESEKMGPWAQAVFDTLEGLASPAVLDEVLSRGMLEVLPLTHIRGRSLHDSFVIVDEAQSLERNVLLTVLSRLGAGSRVVLTHDVAQRDNLRVGRHDGVAAVIEK…			Novel
Ac-LysargiNase	0000_XuPing_MC115_R_8_33PER.27624.27624.2.2.dta	27624	1014.63	2	0.0017436	RNVLLTVLS	1014.63	0.000392	6.06262	0.182004		3	orf|0|-|5338810-5340118|/	356,E,R/	1	target	0	0.741377	LSKLSVPMCSTPRCCCQIPGHAPGSPKHEVVVPLVVISELEAKRHHHELGWFARQALRMFDDMRLEHGRLDQPVPVGTQGGTLHVELNHSDPSVLPAGFRNDSNDARILTVAANLAAEGKHVTLVSKDIPLRVKAGAVGLAADEYHAQDVVVSGWTGMTEMDVAGEDIDTLFADGEIDLAEARDLPCHTGIRLLGGTSHALGRVNAAKKVQLVRGDREVFGLRGRSAEQRVALDLLLDESVGIVSLGGKAGTGKSALALCAGLEAVLERRTQRKVVVFRPLYAVGGQDLGYLPGSESEKMGPWAQAVFDTLEGLASPAVLDEVLSRGMLEVLPLTHIRGRSLHDSFVIVDEAQSLERNVLLTVLSRLGAGSRVVLTHDVAQRDNLRVGRHDGVAAVIEK…			Novel
Ac-LysargiNase	0000_XuPing_MC115_R_8_33PER.27068.27068.3.0.dta	27068	1944.97	3	0	RSLHDSFVIVDEAQSLE	1944.97	0.000402	10.2916	0.00254839		3	orf|0|-|5338810-5340118|/	339,G,R/	1	target	0	-0.144642	LSKLSVPMCSTPRCCCQIPGHAPGSPKHEVVVPLVVISELEAKRHHHELGWFARQALRMFDDMRLEHGRLDQPVPVGTQGGTLHVELNHSDPSVLPAGFRNDSNDARILTVAANLAAEGKHVTLVSKDIPLRVKAGAVGLAADEYHAQDVVVSGWTGMTEMDVAGEDIDTLFADGEIDLAEARDLPCHTGIRLLGGTSHALGRVNAAKKVQLVRGDREVFGLRGRSAEQRVALDLLLDESVGIVSLGGKAGTGKSALALCAGLEAVLERRTQRKVVVFRPLYAVGGQDLGYLPGSESEKMGPWAQAVFDTLEGLASPAVLDEVLSRGMLEVLPLTHIRGRSLHDSFVIVDEAQSLERNVLLTVLSRLGAGSRVVLTHDVAQRDNLRVGRHDGVAAVIEK…			Novel
Ac-LysargiNase	0000_XuPing_MC115_R_8_33PER.5768.5768.3.0.dta	5768	1137.64	3	0	RVVLTHDVAQ	1137.64	-0.000601	7.29874	0.0142978		3	orf|0|-|5338810-5340118|/	371,S,R/	1	target	0	0.489937	LSKLSVPMCSTPRCCCQIPGHAPGSPKHEVVVPLVVISELEAKRHHHELGWFARQALRMFDDMRLEHGRLDQPVPVGTQGGTLHVELNHSDPSVLPAGFRNDSNDARILTVAANLAAEGKHVTLVSKDIPLRVKAGAVGLAADEYHAQDVVVSGWTGMTEMDVAGEDIDTLFADGEIDLAEARDLPCHTGIRLLGGTSHALGRVNAAKKVQLVRGDREVFGLRGRSAEQRVALDLLLDESVGIVSLGGKAGTGKSALALCAGLEAVLERRTQRKVVVFRPLYAVGGQDLGYLPGSESEKMGPWAQAVFDTLEGLASPAVLDEVLSRGMLEVLPLTHIRGRSLHDSFVIVDEAQSLERNVLLTVLSRLGAGSRVVLTHDVAQRDNLRVGRHDGVAAVIEK…			Novel
Ac-Trypsin	0000_XuPing_MC115_T_8_20PER.38731.38731.2.0.dta	38731	1572.84	2	0	SALALCAGLEAVLER	1572.84	0.000493	12.4435	0.00129329	6,Carbamidomethyl[C];	3	orf|0|-|5338810-5340118|/	254,K,R/	1	target	0	-1.0739	LSKLSVPMCSTPRCCCQIPGHAPGSPKHEVVVPLVVISELEAKRHHHELGWFARQALRMFDDMRLEHGRLDQPVPVGTQGGTLHVELNHSDPSVLPAGFRNDSNDARILTVAANLAAEGKHVTLVSKDIPLRVKAGAVGLAADEYHAQDVVVSGWTGMTEMDVAGEDIDTLFADGEIDLAEARDLPCHTGIRLLGGTSHALGRVNAAKKVQLVRGDREVFGLRGRSAEQRVALDLLLDESVGIVSLGGKAGTGKSALALCAGLEAVLERRTQRKVVVFRPLYAVGGQDLGYLPGSESEKMGPWAQAVFDTLEGLASPAVLDEVLSRGMLEVLPLTHIRGRSLHDSFVIVDEAQSLERNVLLTVLSRLGAGSRVVLTHDVAQRDNLRVGRHDGVAAVIEK…			Novel
Ac-Trypsin	0000_XuPing_MC115_T_8_20PER.38771.38771.3.0.dta	38771	1572.84	3	0	SALALCAGLEAVLER	1572.84	-0.000598	10.191	0.002225	6,Carbamidomethyl[C];	3	orf|0|-|5338810-5340118|/	254,K,R/	1	target	0	-1.38766	LSKLSVPMCSTPRCCCQIPGHAPGSPKHEVVVPLVVISELEAKRHHHELGWFARQALRMFDDMRLEHGRLDQPVPVGTQGGTLHVELNHSDPSVLPAGFRNDSNDARILTVAANLAAEGKHVTLVSKDIPLRVKAGAVGLAADEYHAQDVVVSGWTGMTEMDVAGEDIDTLFADGEIDLAEARDLPCHTGIRLLGGTSHALGRVNAAKKVQLVRGDREVFGLRGRSAEQRVALDLLLDESVGIVSLGGKAGTGKSALALCAGLEAVLERRTQRKVVVFRPLYAVGGQDLGYLPGSESEKMGPWAQAVFDTLEGLASPAVLDEVLSRGMLEVLPLTHIRGRSLHDSFVIVDEAQSLERNVLLTVLSRLGAGSRVVLTHDVAQRDNLRVGRHDGVAAVIEK…			Novel
Ac-Trypsin	0000_XuPing_MC115_T_8_20PER.38858.38858.2.1.dta	38858	1572.84	2	0.0017702	SALALCAGLEAVLER	1572.84	0.000675	6.50417	0.193601	6,Carbamidomethyl[C];	3	orf|0|-|5338810-5340118|/	254,K,R/	1	target	0	2.50344	LSKLSVPMCSTPRCCCQIPGHAPGSPKHEVVVPLVVISELEAKRHHHELGWFARQALRMFDDMRLEHGRLDQPVPVGTQGGTLHVELNHSDPSVLPAGFRNDSNDARILTVAANLAAEGKHVTLVSKDIPLRVKAGAVGLAADEYHAQDVVVSGWTGMTEMDVAGEDIDTLFADGEIDLAEARDLPCHTGIRLLGGTSHALGRVNAAKKVQLVRGDREVFGLRGRSAEQRVALDLLLDESVGIVSLGGKAGTGKSALALCAGLEAVLERRTQRKVVVFRPLYAVGGQDLGYLPGSESEKMGPWAQAVFDTLEGLASPAVLDEVLSRGMLEVLPLTHIRGRSLHDSFVIVDEAQSLERNVLLTVLSRLGAGSRVVLTHDVAQRDNLRVGRHDGVAAVIEK…			Novel
Ac-Trypsin	0000_XuPing_MC115_T_8_20PER.38804.38804.3.1.dta	38804	1572.84	3	0.0059991	SALALCAGLEAVLER	1572.84	-0.00039	4.89163	0.345397	6,Carbamidomethyl[C];	3	orf|0|-|5338810-5340118|/	254,K,R/	1	target	0	-0.53438	LSKLSVPMCSTPRCCCQIPGHAPGSPKHEVVVPLVVISELEAKRHHHELGWFARQALRMFDDMRLEHGRLDQPVPVGTQGGTLHVELNHSDPSVLPAGFRNDSNDARILTVAANLAAEGKHVTLVSKDIPLRVKAGAVGLAADEYHAQDVVVSGWTGMTEMDVAGEDIDTLFADGEIDLAEARDLPCHTGIRLLGGTSHALGRVNAAKKVQLVRGDREVFGLRGRSAEQRVALDLLLDESVGIVSLGGKAGTGKSALALCAGLEAVLERRTQRKVVVFRPLYAVGGQDLGYLPGSESEKMGPWAQAVFDTLEGLASPAVLDEVLSRGMLEVLPLTHIRGRSLHDSFVIVDEAQSLERNVLLTVLSRLGAGSRVVLTHDVAQRDNLRVGRHDGVAAVIEK…			Novel
Ac-Trypsin	0000_XuPing_MC115_T_8_20PER.38733.38733.2.0.dta	38733	1590.79	2	0	SALALCAGLEAVLER	1590.79	0.000874	13.2632	0.000447449	6,Carbamidomethyl[C];	3	orf|0|-|5338810-5340118|/	254,K,R/	2	target	0	2.42516	LSKLSVPMCSTPRCCCQIPGHAPGSPKHEVVVPLVVISELEAKRHHHELGWFARQALRMFDDMRLEHGRLDQPVPVGTQGGTLHVELNHSDPSVLPAGFRNDSNDARILTVAANLAAEGKHVTLVSKDIPLRVKAGAVGLAADEYHAQDVVVSGWTGMTEMDVAGEDIDTLFADGEIDLAEARDLPCHTGIRLLGGTSHALGRVNAAKKVQLVRGDREVFGLRGRSAEQRVALDLLLDESVGIVSLGGKAGTGKSALALCAGLEAVLERRTQRKVVVFRPLYAVGGQDLGYLPGSESEKMGPWAQAVFDTLEGLASPAVLDEVLSRGMLEVLPLTHIRGRSLHDSFVIVDEAQSLERNVLLTVLSRLGAGSRVVLTHDVAQRDNLRVGRHDGVAAVIEK…			Novel
Ac-Trypsin	0000_XuPing_MC115_T_8_20PER.38773.38773.3.0.dta	38773	1590.79	3	0.00049904	SALALCAGLEAVLER	1590.79	-0.000295	6.75536	0.0885015	6,Carbamidomethyl[C];	3	orf|0|-|5338810-5340118|/	254,K,R/	2	target	0	0.364067	LSKLSVPMCSTPRCCCQIPGHAPGSPKHEVVVPLVVISELEAKRHHHELGWFARQALRMFDDMRLEHGRLDQPVPVGTQGGTLHVELNHSDPSVLPAGFRNDSNDARILTVAANLAAEGKHVTLVSKDIPLRVKAGAVGLAADEYHAQDVVVSGWTGMTEMDVAGEDIDTLFADGEIDLAEARDLPCHTGIRLLGGTSHALGRVNAAKKVQLVRGDREVFGLRGRSAEQRVALDLLLDESVGIVSLGGKAGTGKSALALCAGLEAVLERRTQRKVVVFRPLYAVGGQDLGYLPGSESEKMGPWAQAVFDTLEGLASPAVLDEVLSRGMLEVLPLTHIRGRSLHDSFVIVDEAQSLERNVLLTVLSRLGAGSRVVLTHDVAQRDNLRVGRHDGVAAVIEK…			Novel
Ac-Trypsin	0000_XuPing_MC115_T_8_20PER.29630.29630.3.0.dta	29630	1944.97	3	0	SLHDSFVIVDEAQSLER	1944.97	-0.000567	16.1095	0.000140855		3	orf|0|-|5338810-5340118|/	340,R,N/	1	target	0	-1.2244	LSKLSVPMCSTPRCCCQIPGHAPGSPKHEVVVPLVVISELEAKRHHHELGWFARQALRMFDDMRLEHGRLDQPVPVGTQGGTLHVELNHSDPSVLPAGFRNDSNDARILTVAANLAAEGKHVTLVSKDIPLRVKAGAVGLAADEYHAQDVVVSGWTGMTEMDVAGEDIDTLFADGEIDLAEARDLPCHTGIRLLGGTSHALGRVNAAKKVQLVRGDREVFGLRGRSAEQRVALDLLLDESVGIVSLGGKAGTGKSALALCAGLEAVLERRTQRKVVVFRPLYAVGGQDLGYLPGSESEKMGPWAQAVFDTLEGLASPAVLDEVLSRGMLEVLPLTHIRGRSLHDSFVIVDEAQSLERNVLLTVLSRLGAGSRVVLTHDVAQRDNLRVGRHDGVAAVIEK…			Novel
Ac-Trypsin	0000_XuPing_MC115_T_8_20PER.29637.29637.2.0.dta	29637	1944.97	2	0	SLHDSFVIVDEAQSLER	1944.97	-0.000963	14.5379	0.000321282		3	orf|0|-|5338810-5340118|/	340,R,N/	1	target	0	2.0626	LSKLSVPMCSTPRCCCQIPGHAPGSPKHEVVVPLVVISELEAKRHHHELGWFARQALRMFDDMRLEHGRLDQPVPVGTQGGTLHVELNHSDPSVLPAGFRNDSNDARILTVAANLAAEGKHVTLVSKDIPLRVKAGAVGLAADEYHAQDVVVSGWTGMTEMDVAGEDIDTLFADGEIDLAEARDLPCHTGIRLLGGTSHALGRVNAAKKVQLVRGDREVFGLRGRSAEQRVALDLLLDESVGIVSLGGKAGTGKSALALCAGLEAVLERRTQRKVVVFRPLYAVGGQDLGYLPGSESEKMGPWAQAVFDTLEGLASPAVLDEVLSRGMLEVLPLTHIRGRSLHDSFVIVDEAQSLERNVLLTVLSRLGAGSRVVLTHDVAQRDNLRVGRHDGVAAVIEK…			Novel
Ac-Trypsin	0000_XuPing_MC115_T_8_20PER.29659.29659.2.0.dta	29659	1967.9	2	0	SLHDSFVIVDEAQSLER	1967.9	-0.000332	15.6663	0.000133878		3	orf|0|-|5338810-5340118|/	340,R,N/	2	target	0	0.056136	LSKLSVPMCSTPRCCCQIPGHAPGSPKHEVVVPLVVISELEAKRHHHELGWFARQALRMFDDMRLEHGRLDQPVPVGTQGGTLHVELNHSDPSVLPAGFRNDSNDARILTVAANLAAEGKHVTLVSKDIPLRVKAGAVGLAADEYHAQDVVVSGWTGMTEMDVAGEDIDTLFADGEIDLAEARDLPCHTGIRLLGGTSHALGRVNAAKKVQLVRGDREVFGLRGRSAEQRVALDLLLDESVGIVSLGGKAGTGKSALALCAGLEAVLERRTQRKVVVFRPLYAVGGQDLGYLPGSESEKMGPWAQAVFDTLEGLASPAVLDEVLSRGMLEVLPLTHIRGRSLHDSFVIVDEAQSLERNVLLTVLSRLGAGSRVVLTHDVAQRDNLRVGRHDGVAAVIEK…			Novel
Ac-Trypsin	0000_XuPing_MC115_T_8_20PER.43006.43006.2.0.dta	43006	1898.09	2	0	VALDLLLDESVGIVSLGGK	1898.08	0.002136	15.8962	0.000106614		3	orf|0|-|5338810-5340118|/	230,R,A/	1	target	0	0.596982	LSKLSVPMCSTPRCCCQIPGHAPGSPKHEVVVPLVVISELEAKRHHHELGWFARQALRMFDDMRLEHGRLDQPVPVGTQGGTLHVELNHSDPSVLPAGFRNDSNDARILTVAANLAAEGKHVTLVSKDIPLRVKAGAVGLAADEYHAQDVVVSGWTGMTEMDVAGEDIDTLFADGEIDLAEARDLPCHTGIRLLGGTSHALGRVNAAKKVQLVRGDREVFGLRGRSAEQRVALDLLLDESVGIVSLGGKAGTGKSALALCAGLEAVLERRTQRKVVVFRPLYAVGGQDLGYLPGSESEKMGPWAQAVFDTLEGLASPAVLDEVLSRGMLEVLPLTHIRGRSLHDSFVIVDEAQSLERNVLLTVLSRLGAGSRVVLTHDVAQRDNLRVGRHDGVAAVIEK…			Novel
Ac-Trypsin	0000_XuPing_MC115_T_8_20PER.42998.42998.2.0.dta	42998	1918.03	2	0	VALDLLLDESVGIVSLGGK	1918.03	0.00376	14.9529	0.000123836		3	orf|0|-|5338810-5340118|/	230,R,A/	2	target	0	0.574558	LSKLSVPMCSTPRCCCQIPGHAPGSPKHEVVVPLVVISELEAKRHHHELGWFARQALRMFDDMRLEHGRLDQPVPVGTQGGTLHVELNHSDPSVLPAGFRNDSNDARILTVAANLAAEGKHVTLVSKDIPLRVKAGAVGLAADEYHAQDVVVSGWTGMTEMDVAGEDIDTLFADGEIDLAEARDLPCHTGIRLLGGTSHALGRVNAAKKVQLVRGDREVFGLRGRSAEQRVALDLLLDESVGIVSLGGKAGTGKSALALCAGLEAVLERRTQRKVVVFRPLYAVGGQDLGYLPGSESEKMGPWAQAVFDTLEGLASPAVLDEVLSRGMLEVLPLTHIRGRSLHDSFVIVDEAQSLERNVLLTVLSRLGAGSRVVLTHDVAQRDNLRVGRHDGVAAVIEK…			Novel
Ac-Trypsin	0000_XuPing_MC115_T_8_20PER.6838.6838.2.0.dta	6838	1137.64	2	0	VVLTHDVAQR	1137.64	-0.001053	12.798	0.0010275		3	orf|0|-|5338810-5340118|/	372,R,D/	1	target	0	-0.765996	LSKLSVPMCSTPRCCCQIPGHAPGSPKHEVVVPLVVISELEAKRHHHELGWFARQALRMFDDMRLEHGRLDQPVPVGTQGGTLHVELNHSDPSVLPAGFRNDSNDARILTVAANLAAEGKHVTLVSKDIPLRVKAGAVGLAADEYHAQDVVVSGWTGMTEMDVAGEDIDTLFADGEIDLAEARDLPCHTGIRLLGGTSHALGRVNAAKKVQLVRGDREVFGLRGRSAEQRVALDLLLDESVGIVSLGGKAGTGKSALALCAGLEAVLERRTQRKVVVFRPLYAVGGQDLGYLPGSESEKMGPWAQAVFDTLEGLASPAVLDEVLSRGMLEVLPLTHIRGRSLHDSFVIVDEAQSLERNVLLTVLSRLGAGSRVVLTHDVAQRDNLRVGRHDGVAAVIEK…			Novel
Ac-Trypsin	0000_XuPing_MC115_T_8_20PER.6875.6875.3.0.dta	6875	1137.64	3	0	VVLTHDVAQR	1137.64	-0.002299	8.54024	0.0111014		3	orf|0|-|5338810-5340118|/	372,R,D/	1	target	0	-0.922841	LSKLSVPMCSTPRCCCQIPGHAPGSPKHEVVVPLVVISELEAKRHHHELGWFARQALRMFDDMRLEHGRLDQPVPVGTQGGTLHVELNHSDPSVLPAGFRNDSNDARILTVAANLAAEGKHVTLVSKDIPLRVKAGAVGLAADEYHAQDVVVSGWTGMTEMDVAGEDIDTLFADGEIDLAEARDLPCHTGIRLLGGTSHALGRVNAAKKVQLVRGDREVFGLRGRSAEQRVALDLLLDESVGIVSLGGKAGTGKSALALCAGLEAVLERRTQRKVVVFRPLYAVGGQDLGYLPGSESEKMGPWAQAVFDTLEGLASPAVLDEVLSRGMLEVLPLTHIRGRSLHDSFVIVDEAQSLERNVLLTVLSRLGAGSRVVLTHDVAQRDNLRVGRHDGVAAVIEK…			Novel
Ac-Trypsin	0000_XuPing_MC115_T_8_20PER.6825.6825.2.0.dta	6825	1153.59	2	0	VVLTHDVAQR	1153.59	-0.000666	11.653	0.00156025		3	orf|0|-|5338810-5340118|/	372,R,D/	2	target	0	0.781869	LSKLSVPMCSTPRCCCQIPGHAPGSPKHEVVVPLVVISELEAKRHHHELGWFARQALRMFDDMRLEHGRLDQPVPVGTQGGTLHVELNHSDPSVLPAGFRNDSNDARILTVAANLAAEGKHVTLVSKDIPLRVKAGAVGLAADEYHAQDVVVSGWTGMTEMDVAGEDIDTLFADGEIDLAEARDLPCHTGIRLLGGTSHALGRVNAAKKVQLVRGDREVFGLRGRSAEQRVALDLLLDESVGIVSLGGKAGTGKSALALCAGLEAVLERRTQRKVVVFRPLYAVGGQDLGYLPGSESEKMGPWAQAVFDTLEGLASPAVLDEVLSRGMLEVLPLTHIRGRSLHDSFVIVDEAQSLERNVLLTVLSRLGAGSRVVLTHDVAQRDNLRVGRHDGVAAVIEK…			Novel
Ac-Trypsin	0000_XuPing_MC115_T_8_20PER.6853.6853.3.0.dta	6853	1153.59	3	0	VVLTHDVAQR	1153.59	-0.00204	8.56408	0.014643		3	orf|0|-|5338810-5340118|/	372,R,D/	2	target	0	1.66452	LSKLSVPMCSTPRCCCQIPGHAPGSPKHEVVVPLVVISELEAKRHHHELGWFARQALRMFDDMRLEHGRLDQPVPVGTQGGTLHVELNHSDPSVLPAGFRNDSNDARILTVAANLAAEGKHVTLVSKDIPLRVKAGAVGLAADEYHAQDVVVSGWTGMTEMDVAGEDIDTLFADGEIDLAEARDLPCHTGIRLLGGTSHALGRVNAAKKVQLVRGDREVFGLRGRSAEQRVALDLLLDESVGIVSLGGKAGTGKSALALCAGLEAVLERRTQRKVVVFRPLYAVGGQDLGYLPGSESEKMGPWAQAVFDTLEGLASPAVLDEVLSRGMLEVLPLTHIRGRSLHDSFVIVDEAQSLERNVLLTVLSRLGAGSRVVLTHDVAQRDNLRVGRHDGVAAVIEK…			Novel
Ac-Trypsin	0000_XuPing_MC115_T_8_20PER.6902.6902.3.1.dta	6902	1153.59	3	0.001062	VVLTHDVAQR	1153.59	-0.001731	6.92268	0.117729		3	orf|0|-|5338810-5340118|/	372,R,D/	2	target	0	1.01146	LSKLSVPMCSTPRCCCQIPGHAPGSPKHEVVVPLVVISELEAKRHHHELGWFARQALRMFDDMRLEHGRLDQPVPVGTQGGTLHVELNHSDPSVLPAGFRNDSNDARILTVAANLAAEGKHVTLVSKDIPLRVKAGAVGLAADEYHAQDVVVSGWTGMTEMDVAGEDIDTLFADGEIDLAEARDLPCHTGIRLLGGTSHALGRVNAAKKVQLVRGDREVFGLRGRSAEQRVALDLLLDESVGIVSLGGKAGTGKSALALCAGLEAVLERRTQRKVVVFRPLYAVGGQDLGYLPGSESEKMGPWAQAVFDTLEGLASPAVLDEVLSRGMLEVLPLTHIRGRSLHDSFVIVDEAQSLERNVLLTVLSRLGAGSRVVLTHDVAQRDNLRVGRHDGVAAVIEK…			Novel
Ac-Trypsin	0000_XuPing_MC115_T_8_20PER.34367.34367.3.0.dta	34367	2680.4	3	0	VVVFRPLYAVGGQDLGYLPGSESEK	2680.4	-0.000728	18.287	0.000110514		3	orf|0|-|5338810-5340118|/	274,K,M/	1	target	1	1.10201	LSKLSVPMCSTPRCCCQIPGHAPGSPKHEVVVPLVVISELEAKRHHHELGWFARQALRMFDDMRLEHGRLDQPVPVGTQGGTLHVELNHSDPSVLPAGFRNDSNDARILTVAANLAAEGKHVTLVSKDIPLRVKAGAVGLAADEYHAQDVVVSGWTGMTEMDVAGEDIDTLFADGEIDLAEARDLPCHTGIRLLGGTSHALGRVNAAKKVQLVRGDREVFGLRGRSAEQRVALDLLLDESVGIVSLGGKAGTGKSALALCAGLEAVLERRTQRKVVVFRPLYAVGGQDLGYLPGSESEKMGPWAQAVFDTLEGLASPAVLDEVLSRGMLEVLPLTHIRGRSLHDSFVIVDEAQSLERNVLLTVLSRLGAGSRVVLTHDVAQRDNLRVGRHDGVAAVIEK…			Novel
Ac-Trypsin	0000_XuPing_MC115_T_8_20PER.34339.34339.3.0.dta	34339	2680.4	3	0	VVVFRPLYAVGGQDLGYLPGSESEK	2680.4	-0.000465	16.441	0.000709912		3	orf|0|-|5338810-5340118|/	274,K,M/	1	target	1	-1.93218	LSKLSVPMCSTPRCCCQIPGHAPGSPKHEVVVPLVVISELEAKRHHHELGWFARQALRMFDDMRLEHGRLDQPVPVGTQGGTLHVELNHSDPSVLPAGFRNDSNDARILTVAANLAAEGKHVTLVSKDIPLRVKAGAVGLAADEYHAQDVVVSGWTGMTEMDVAGEDIDTLFADGEIDLAEARDLPCHTGIRLLGGTSHALGRVNAAKKVQLVRGDREVFGLRGRSAEQRVALDLLLDESVGIVSLGGKAGTGKSALALCAGLEAVLERRTQRKVVVFRPLYAVGGQDLGYLPGSESEKMGPWAQAVFDTLEGLASPAVLDEVLSRGMLEVLPLTHIRGRSLHDSFVIVDEAQSLERNVLLTVLSRLGAGSRVVLTHDVAQRDNLRVGRHDGVAAVIEK…			Novel
Ac-Trypsin	0000_XuPing_MC115_T_8_20PER.34404.34404.3.0.dta	34404	2710.31	3	0	VVVFRPLYAVGGQDLGYLPGSESEK	2710.31	-0.000951	15.9174	0.000735738		3	orf|0|-|5338810-5340118|/	274,K,M/	2	target	1	-0.063801	LSKLSVPMCSTPRCCCQIPGHAPGSPKHEVVVPLVVISELEAKRHHHELGWFARQALRMFDDMRLEHGRLDQPVPVGTQGGTLHVELNHSDPSVLPAGFRNDSNDARILTVAANLAAEGKHVTLVSKDIPLRVKAGAVGLAADEYHAQDVVVSGWTGMTEMDVAGEDIDTLFADGEIDLAEARDLPCHTGIRLLGGTSHALGRVNAAKKVQLVRGDREVFGLRGRSAEQRVALDLLLDESVGIVSLGGKAGTGKSALALCAGLEAVLERRTQRKVVVFRPLYAVGGQDLGYLPGSESEKMGPWAQAVFDTLEGLASPAVLDEVLSRGMLEVLPLTHIRGRSLHDSFVIVDEAQSLERNVLLTVLSRLGAGSRVVLTHDVAQRDNLRVGRHDGVAAVIEK…			Novel
Ac-Trypsin	0000_XuPing_MC115_T_8_20PER.38848.38848.2.0.dta	38848	2097.03	2	0	TYVLDTSVLLSDPWACTR	2097.03	0.000187	13.8431	0.000451362	16,Carbamidomethyl[C];	3	orf|0|-|5340005-5340131|/	10,R,F/	1	target	0	-0.719945	ERHVTEQAVRTYVLDTSVLLSDPWACTRFAEARGGGPAGRHQ			Novel
Ac-Trypsin	0000_XuPing_MC115_T_8_20PER.38878.38878.3.0.dta	38878	2097.03	3	0	TYVLDTSVLLSDPWACTR	2097.03	-0.00074	9.29576	0.00412482	16,Carbamidomethyl[C];	3	orf|0|-|5340005-5340131|/	10,R,F/	1	target	0	-2.66558	ERHVTEQAVRTYVLDTSVLLSDPWACTRFAEARGGGPAGRHQ			Novel
Ac-Trypsin	0000_XuPing_MC115_T_8_20PER.38857.38857.2.0.dta	38857	2118.96	2	0	TYVLDTSVLLSDPWACTR	2118.97	-0.001842	12.4624	0.000893741	16,Carbamidomethyl[C];	3	orf|0|-|5340005-5340131|/	10,R,F/	2	target	0	-1.53304	ERHVTEQAVRTYVLDTSVLLSDPWACTRFAEARGGGPAGRHQ			Novel
Ac-LysargiNase	0000_XuPing_MC115_R_13_33PER.17548.17548.2.3.dta	17548	849.473	2	0.0029983	RGLLAHGL	849.472	0.001565	6.10881	0.257694		3	orf|0|-|5361615-5362107|/	131,R,R/	2	target	0	0.200468	QGQRGQAECPARVRRRGRGVPDGGSAGPSGQLLQRLQPPGHRDRGRLEARPVLQPDGPGEPLRDHRPRDLGRHRRQDHTLRRGCGHRRDHHRHRPLPQGGLGRQGQGHRRRSRGLGVLGRHGPALPRRRCRRGLLAHGLRSFGPRRDHRGVRRRLVRDDPATRT			Novel
Ac-LysargiNase	0000_XuPing_MC115_R_10_33PER.8457.8457.2.1.dta	8457	849.413	2	0.0039173	RGGPHGAAL	849.412	0.001674	5.81566	0.253911		3	orf|0|-|5383819-5384155|/	41,A,R/	2	target	0	1.79002	GRGPRDHHRLVTDPAAGARAAAGRQRAHRDRRRGRRSGAAARGGPHGAALRRGHGRAAHPVRLARHRRELRRRNVLHQRHHRKPERRCLQPPVELPALVEHVHRQRTGRQLR			Novel
Ac-LysargiNase	0000_XuPing_MC115_R_12_33PER.5767.5767.2.0.dta	5767	700.414	2	0.0044088	RQLAGGV	700.41	0.003675	5.10064	0.267679		3	orf|0|-|5407271-5408771|/	210,H,R/	1	target	0	2.56027	RYGEKSRVAAKRGSEHARQTVTARSQPKVGTAKSVPPAHARGRRAGGSDPDGGACDRVGRGRDVRRRNRHHVRAFRIPGRLREIRRHRHRSHQRDRGRPELHRHHQTARLRRRSAGRTGQSGRWRHRGHVDHRRAQEGVRLLRPVLRIGRPDGRAGIRRRHQELRGPAWQARRGQERHRRRRVRRVHQGQIRVHHRLFRRFRIDVRRGAHRQLAGGVRGLPGAAVRHRARQRLQDRHAQGEGRQLRLRGQQGPECRTAAEIQRRTGATQGIRALRRDHLHLPRRGGRRQRQLIPRPAQEHVPHPHDRPADDADPHGGLDRHRPGARRHLRPAAGVAVGRVARDRHHLRRHLPRHTTSGAGVLHLLRHPVGARIPDVGAHGGHHHAVAQRGRLHDRDRAW…			Novel
Ac-LysargiNase	0000_XuPing_MC115_R_4_33PER.4790.4790.2.0.dta	4790	852.469	2	0	RELGHGLA	852.469	0.000193	5.24043	0.115525		3	orf|0|-|5424227-5425037|/	221,G,R/	1	target	0	4.04028	TEVRRGDIEVFGGAGAAGQQHVLLHQRAEPRHAVVPAGARELAVEQHGVLADEQHQHGLRPRRDGLADRCAEIVGAVRDVDLPSELEVQISAVRAGGRGGTARPDVVIADQAPGPDAEVVAQPGERGRDLDLRCLACAEHARCAFTALVQRGVDVRDAVADHRGDAVAHGRDVPAGHGVETVTSQPVGDGPGDVVAGRSAVEHLDGDLAALQAASVVDLLGRELGHGLARRREDSRWPLKRNHQPDAELNLAVLHSRSPSIPCSLRFKAF			Novel
Ac-Trypsin	0000_XuPing_MC115_T_1_20PER.9048.9048.2.4.dta	9048	868.444	2	0.0067271	ISATTMTK	868.444	-0.000471	5.14991	0.295676	6,Oxidation[M];	3	orf|0|-|5430583-5430892|/	0,-,G/	1	target	0	-4.76877	ISATTMTKGLPKALPRLPRRCVTVSWWAPAARSDRMRASSGVNHFASVGDWGSLNHTRTPTSMVTSPSMRNIHCQPCSPMALSSSIRAPPIGPPTTRAMVGAR			Novel
Ac-LysargiNase	0000_XuPing_MC115_R_5_33PER.14712.14712.2.0.dta	14712	946.483	2	0.0078193	RVSLDTAAGG	946.495	-0.012053	4.51058	0.377053		3	orf|0|-|5445252-5445318|/	7,R,R/	1	target	0	-0.432616	SVVARQRRVSLDTAAGGRGHRR			Novel
Ac-LysargiNase	0000_XuPing_MC115_R_8_33PER.12045.12045.2.0.dta	12045	1285.62	2	0.0076235	DRAAAVGVAVAGGPG	1285.62	0.001143	6.19649	0.369014		1	orf|0|-|5450187-5451333|/	53,P,R/	2	target	1	1.80834	TRPDPRRGGACRRPDRVGGHHSGSVAAQTCPRKHLSARTCGCRAVQLLPAREPDRAAAVGVAVAGGPGRRGIGKVPVRQQDSRYVEAARAGGGRGDRRPRVGNPGAARVADRLPHRRRPQGRARRAGRRPDGYLGTAEAGPAGPGRQPGGDAAHRHRRRRRGHVDRLRARRQRHAIGGRHVATVPAGPILRRGHHRDRRATVRPTGRPRRHPRRSRDRHLQTSRRTRRIGDRLAGRGGAPTGDLRIVTGRAPAGRGHTDRAVRCRRADDRAAGRHRARGAVGGALGGVDHLLPHRTAQLVRGRRGRQRSHDRCAAGSGDRCCRPGRPNSPALPRRAARVAKRRTTGVVRRRSAARRRSGCLARTGPRDLRAALGESASRPHR			Novel
Ac-Trypsin	0000_XuPing_MC115_T_8_20PER.2905.2905.2.1.dta	2905	857.494	2	0.0057515	IGDRLAGR	857.495	-0.00133	4.35341	0.342149		3	orf|0|-|5450187-5451333|/	228,R,G/	1	target	1	3.60099	TRPDPRRGGACRRPDRVGGHHSGSVAAQTCPRKHLSARTCGCRAVQLLPAREPDRAAAVGVAVAGGPGRRGIGKVPVRQQDSRYVEAARAGGGRGDRRPRVGNPGAARVADRLPHRRRPQGRARRAGRRPDGYLGTAEAGPAGPGRQPGGDAAHRHRRRRRGHVDRLRARRQRHAIGGRHVATVPAGPILRRGHHRDRRATVRPTGRPRRHPRRSRDRHLQTSRRTRRIGDRLAGRGGAPTGDLRIVTGRAPAGRGHTDRAVRCRRADDRAAGRHRARGAVGGALGGVDHLLPHRTAQLVRGRRGRQRSHDRCAAGSGDRCCRPGRPNSPALPRRAARVAKRRTTGVVRRRSAARRRSGCLARTGPRDLRAALGESASRPHR			Novel
Ac-Trypsin	0000_XuPing_MC115_T_12_33PER.4989.4989.2.0.dta	4989	835.434	2	0.005031	QELVHAK	835.43	0.004527	8.0263	0.309485		1	orf|0|-|5475384-5476116|/	2,G,G/	2	target	0	5.54373	AGQELVHAKGFGDIVVGPGIEGLDLVGGVGARREHDHRGAQPSPQTVQHLDPGHVGQPEIEHDDVGSVVGGAVQRLGAACRGAHLVASYRQVDAQGPQDLRFVVDHQHAGLDRGGHAGTASSISTVNPPPGVSPAEMVPPMASTNPLATESPRPTPVVVFVSPSRWKGANNASSAPRGIPGPSSTTAISTLFATRPAVTRIKPSGAYRRALSIRLASTRSSRPPSASATESPTSTFTRSTAERP			Novel
Ac-Trypsin	0000_XuPing_MC115_T_13_20PER.51540.51540.3.0.dta	51540	3126.52	3	0.0050992	LVLTSSLSTGSSASASGVLTSSPVAALSNPATR	3126.52	0.001172	5.48389	0.332595		3	orf|0|-|5503047-5503191|/	0,-,R/	2	target	0	-1.00033	LVLTSSLSTGSSASASGVLTSSPVAALSNPATRRAGASSGRPWDVSVA			Novel
Ac-Trypsin	0000_XuPing_MC115_T_11_20PER.18763.18763.2.0.dta	18763	1575.77	2	0	AFGQNFVHDANTVR	1575.77	0.001289	16.9492	1.42934e-05		3	orf|0|-|5521439-5522387|/	30,K,R/	1	target	0	1.16298	REDWGALTIRLLGRTEIRRLAKEIDFRPRKAFGQNFVHDANTVRRIVSASGVHRHDHVLEVGPGLGSLTLALLDRGARVTAVEIDPLLARQLPTTIADHSHSEINRLTVLNRDILTLMPGDLEEQPTALVANLPYNVAVPALLHLLAEFPSIRTVMVMVQAEVAERLAAEPGGKDYGVPSAKVRFYGNVRRHGMVSPTVFWPIPRVYSGLVRIDRYETSPWPMDEAFRDEVFNLIDIGFAQRRKTSRNAFAEWAGGGNESAERLLAARIDPARRGETLSINDFVRLLQRTKEALGEDYTKQVARPSASAPSVSAEA			Novel
Ac-Trypsin	0000_XuPing_MC115_T_11_20PER.18745.18745.3.0.dta	18745	1575.77	3	0	AFGQNFVHDANTVR	1575.77	0.000218	11.591	0.000131224		3	orf|0|-|5521439-5522387|/	30,K,R/	1	target	0	1.98494	REDWGALTIRLLGRTEIRRLAKEIDFRPRKAFGQNFVHDANTVRRIVSASGVHRHDHVLEVGPGLGSLTLALLDRGARVTAVEIDPLLARQLPTTIADHSHSEINRLTVLNRDILTLMPGDLEEQPTALVANLPYNVAVPALLHLLAEFPSIRTVMVMVQAEVAERLAAEPGGKDYGVPSAKVRFYGNVRRHGMVSPTVFWPIPRVYSGLVRIDRYETSPWPMDEAFRDEVFNLIDIGFAQRRKTSRNAFAEWAGGGNESAERLLAARIDPARRGETLSINDFVRLLQRTKEALGEDYTKQVARPSASAPSVSAEA			Novel
Ac-Trypsin	0000_XuPing_MC115_T_11_20PER.18752.18752.2.0.dta	18752	1597.7	2	0	AFGQNFVHDANTVR	1597.7	0.001613	16.3077	6.19767e-05		3	orf|0|-|5521439-5522387|/	30,K,R/	2	target	0	-0.881281	REDWGALTIRLLGRTEIRRLAKEIDFRPRKAFGQNFVHDANTVRRIVSASGVHRHDHVLEVGPGLGSLTLALLDRGARVTAVEIDPLLARQLPTTIADHSHSEINRLTVLNRDILTLMPGDLEEQPTALVANLPYNVAVPALLHLLAEFPSIRTVMVMVQAEVAERLAAEPGGKDYGVPSAKVRFYGNVRRHGMVSPTVFWPIPRVYSGLVRIDRYETSPWPMDEAFRDEVFNLIDIGFAQRRKTSRNAFAEWAGGGNESAERLLAARIDPARRGETLSINDFVRLLQRTKEALGEDYTKQVARPSASAPSVSAEA			Novel
Ac-Trypsin	0000_XuPing_MC115_T_11_20PER.18743.18743.3.0.dta	18743	1597.7	3	0	AFGQNFVHDANTVR	1597.7	0.000705	11.8339	0.000325325		3	orf|0|-|5521439-5522387|/	30,K,R/	2	target	0	2.1341	REDWGALTIRLLGRTEIRRLAKEIDFRPRKAFGQNFVHDANTVRRIVSASGVHRHDHVLEVGPGLGSLTLALLDRGARVTAVEIDPLLARQLPTTIADHSHSEINRLTVLNRDILTLMPGDLEEQPTALVANLPYNVAVPALLHLLAEFPSIRTVMVMVQAEVAERLAAEPGGKDYGVPSAKVRFYGNVRRHGMVSPTVFWPIPRVYSGLVRIDRYETSPWPMDEAFRDEVFNLIDIGFAQRRKTSRNAFAEWAGGGNESAERLLAARIDPARRGETLSINDFVRLLQRTKEALGEDYTKQVARPSASAPSVSAEA			Novel
Ac-Trypsin	0000_XuPing_MC115_T_11_20PER.18706.18706.3.1.dta	18706	1597.7	3	0	AFGQNFVHDANTVR	1597.7	0.000718	9.13564	0.0082205		3	orf|0|-|5521439-5522387|/	30,K,R/	2	target	0	1.82015	REDWGALTIRLLGRTEIRRLAKEIDFRPRKAFGQNFVHDANTVRRIVSASGVHRHDHVLEVGPGLGSLTLALLDRGARVTAVEIDPLLARQLPTTIADHSHSEINRLTVLNRDILTLMPGDLEEQPTALVANLPYNVAVPALLHLLAEFPSIRTVMVMVQAEVAERLAAEPGGKDYGVPSAKVRFYGNVRRHGMVSPTVFWPIPRVYSGLVRIDRYETSPWPMDEAFRDEVFNLIDIGFAQRRKTSRNAFAEWAGGGNESAERLLAARIDPARRGETLSINDFVRLLQRTKEALGEDYTKQVARPSASAPSVSAEA			Novel
Ac-Trypsin	0000_XuPing_MC115_T_11_20PER.15874.15874.3.0.dta	15874	1757.79	3	5.7118e-05	AFGQNFVHDANTVRR	1757.79	0.001456	8.78818	0.0705973		3	orf|0|-|5521439-5522387|/	30,K,I/	2	target	1	3.25812	REDWGALTIRLLGRTEIRRLAKEIDFRPRKAFGQNFVHDANTVRRIVSASGVHRHDHVLEVGPGLGSLTLALLDRGARVTAVEIDPLLARQLPTTIADHSHSEINRLTVLNRDILTLMPGDLEEQPTALVANLPYNVAVPALLHLLAEFPSIRTVMVMVQAEVAERLAAEPGGKDYGVPSAKVRFYGNVRRHGMVSPTVFWPIPRVYSGLVRIDRYETSPWPMDEAFRDEVFNLIDIGFAQRRKTSRNAFAEWAGGGNESAERLLAARIDPARRGETLSINDFVRLLQRTKEALGEDYTKQVARPSASAPSVSAEA			Novel
Ac-Trypsin	0000_XuPing_MC115_T_11_20PER.9136.9136.2.4.dta	9136	836.414	2	0.0010868	DYGVPSAK	836.415	-0.000792	6.24526	0.129137		3	orf|0|-|5521439-5522387|/	174,K,V/	1	target	0	-0.093677	REDWGALTIRLLGRTEIRRLAKEIDFRPRKAFGQNFVHDANTVRRIVSASGVHRHDHVLEVGPGLGSLTLALLDRGARVTAVEIDPLLARQLPTTIADHSHSEINRLTVLNRDILTLMPGDLEEQPTALVANLPYNVAVPALLHLLAEFPSIRTVMVMVQAEVAERLAAEPGGKDYGVPSAKVRFYGNVRRHGMVSPTVFWPIPRVYSGLVRIDRYETSPWPMDEAFRDEVFNLIDIGFAQRRKTSRNAFAEWAGGGNESAERLLAARIDPARRGETLSINDFVRLLQRTKEALGEDYTKQVARPSASAPSVSAEA			Novel
Ac-Trypsin	0000_XuPing_MC115_T_11_20PER.9150.9150.2.2.dta	9150	836.414	2	0.0013033	DYGVPSAK	836.415	-0.000899	6.35851	0.139343		3	orf|0|-|5521439-5522387|/	174,K,V/	1	target	0	0.78567	REDWGALTIRLLGRTEIRRLAKEIDFRPRKAFGQNFVHDANTVRRIVSASGVHRHDHVLEVGPGLGSLTLALLDRGARVTAVEIDPLLARQLPTTIADHSHSEINRLTVLNRDILTLMPGDLEEQPTALVANLPYNVAVPALLHLLAEFPSIRTVMVMVQAEVAERLAAEPGGKDYGVPSAKVRFYGNVRRHGMVSPTVFWPIPRVYSGLVRIDRYETSPWPMDEAFRDEVFNLIDIGFAQRRKTSRNAFAEWAGGGNESAERLLAARIDPARRGETLSINDFVRLLQRTKEALGEDYTKQVARPSASAPSVSAEA			Novel
Ac-Trypsin	0000_XuPing_MC115_T_11_20PER.9386.9386.2.1.dta	9386	836.414	2	0.0013033	DYGVPSAK	836.415	-0.000997	6.18932	0.162797		3	orf|0|-|5521439-5522387|/	174,K,V/	1	target	0	0.172719	REDWGALTIRLLGRTEIRRLAKEIDFRPRKAFGQNFVHDANTVRRIVSASGVHRHDHVLEVGPGLGSLTLALLDRGARVTAVEIDPLLARQLPTTIADHSHSEINRLTVLNRDILTLMPGDLEEQPTALVANLPYNVAVPALLHLLAEFPSIRTVMVMVQAEVAERLAAEPGGKDYGVPSAKVRFYGNVRRHGMVSPTVFWPIPRVYSGLVRIDRYETSPWPMDEAFRDEVFNLIDIGFAQRRKTSRNAFAEWAGGGNESAERLLAARIDPARRGETLSINDFVRLLQRTKEALGEDYTKQVARPSASAPSVSAEA			Novel
Ac-Trypsin	0000_XuPing_MC115_T_11_20PER.9285.9285.2.0.dta	9285	845.388	2	5.7118e-05	DYGVPSAK	845.388	-0.000494	6.42802	0.0681774		3	orf|0|-|5521439-5522387|/	174,K,V/	2	target	0	0.176168	REDWGALTIRLLGRTEIRRLAKEIDFRPRKAFGQNFVHDANTVRRIVSASGVHRHDHVLEVGPGLGSLTLALLDRGARVTAVEIDPLLARQLPTTIADHSHSEINRLTVLNRDILTLMPGDLEEQPTALVANLPYNVAVPALLHLLAEFPSIRTVMVMVQAEVAERLAAEPGGKDYGVPSAKVRFYGNVRRHGMVSPTVFWPIPRVYSGLVRIDRYETSPWPMDEAFRDEVFNLIDIGFAQRRKTSRNAFAEWAGGGNESAERLLAARIDPARRGETLSINDFVRLLQRTKEALGEDYTKQVARPSASAPSVSAEA			Novel
Ac-Trypsin	0000_XuPing_MC115_T_11_20PER.9508.9508.2.0.dta	9508	1025.48	2	0	EALGEDYTK	1025.48	-9.7e-05	8.49433	0.00737981		3	orf|0|-|5521439-5522387|/	291,K,Q/	1	target	0	0.18456	REDWGALTIRLLGRTEIRRLAKEIDFRPRKAFGQNFVHDANTVRRIVSASGVHRHDHVLEVGPGLGSLTLALLDRGARVTAVEIDPLLARQLPTTIADHSHSEINRLTVLNRDILTLMPGDLEEQPTALVANLPYNVAVPALLHLLAEFPSIRTVMVMVQAEVAERLAAEPGGKDYGVPSAKVRFYGNVRRHGMVSPTVFWPIPRVYSGLVRIDRYETSPWPMDEAFRDEVFNLIDIGFAQRRKTSRNAFAEWAGGGNESAERLLAARIDPARRGETLSINDFVRLLQRTKEALGEDYTKQVARPSASAPSVSAEA			Novel
Ac-Trypsin	0000_XuPing_MC115_T_11_20PER.9507.9507.2.0.dta	9507	1035.45	2	0	EALGEDYTK	1035.45	-0.0002	8.11279	0.0132499		3	orf|0|-|5521439-5522387|/	291,K,Q/	2	target	0	1.01908	REDWGALTIRLLGRTEIRRLAKEIDFRPRKAFGQNFVHDANTVRRIVSASGVHRHDHVLEVGPGLGSLTLALLDRGARVTAVEIDPLLARQLPTTIADHSHSEINRLTVLNRDILTLMPGDLEEQPTALVANLPYNVAVPALLHLLAEFPSIRTVMVMVQAEVAERLAAEPGGKDYGVPSAKVRFYGNVRRHGMVSPTVFWPIPRVYSGLVRIDRYETSPWPMDEAFRDEVFNLIDIGFAQRRKTSRNAFAEWAGGGNESAERLLAARIDPARRGETLSINDFVRLLQRTKEALGEDYTKQVARPSASAPSVSAEA			Novel
Ac-Trypsin	0000_XuPing_MC115_T_11_20PER.11755.11755.2.0.dta	11755	932.494	2	0.00030262	EIDFRPR	932.495	-0.000827	7.61496	0.0831193		3	orf|0|-|5521439-5522387|/	22,K,K/	1	target	1	1.02879	REDWGALTIRLLGRTEIRRLAKEIDFRPRKAFGQNFVHDANTVRRIVSASGVHRHDHVLEVGPGLGSLTLALLDRGARVTAVEIDPLLARQLPTTIADHSHSEINRLTVLNRDILTLMPGDLEEQPTALVANLPYNVAVPALLHLLAEFPSIRTVMVMVQAEVAERLAAEPGGKDYGVPSAKVRFYGNVRRHGMVSPTVFWPIPRVYSGLVRIDRYETSPWPMDEAFRDEVFNLIDIGFAQRRKTSRNAFAEWAGGGNESAERLLAARIDPARRGETLSINDFVRLLQRTKEALGEDYTKQVARPSASAPSVSAEA			Novel
Ac-Trypsin	0000_XuPing_MC115_T_11_20PER.11767.11767.3.0.dta	11767	932.493	3	0.0033859	EIDFRPR	932.495	-0.001371	5.60513	0.237099		3	orf|0|-|5521439-5522387|/	22,K,K/	1	target	1	1.00964	REDWGALTIRLLGRTEIRRLAKEIDFRPRKAFGQNFVHDANTVRRIVSASGVHRHDHVLEVGPGLGSLTLALLDRGARVTAVEIDPLLARQLPTTIADHSHSEINRLTVLNRDILTLMPGDLEEQPTALVANLPYNVAVPALLHLLAEFPSIRTVMVMVQAEVAERLAAEPGGKDYGVPSAKVRFYGNVRRHGMVSPTVFWPIPRVYSGLVRIDRYETSPWPMDEAFRDEVFNLIDIGFAQRRKTSRNAFAEWAGGGNESAERLLAARIDPARRGETLSINDFVRLLQRTKEALGEDYTKQVARPSASAPSVSAEA			Novel
Ac-Trypsin	0000_XuPing_MC115_T_11_20PER.11766.11766.2.0.dta	11766	945.455	2	0.0005503	EIDFRPR	945.456	-0.000811	7.56722	0.109649		3	orf|0|-|5521439-5522387|/	22,K,K/	2	target	1	1.36406	REDWGALTIRLLGRTEIRRLAKEIDFRPRKAFGQNFVHDANTVRRIVSASGVHRHDHVLEVGPGLGSLTLALLDRGARVTAVEIDPLLARQLPTTIADHSHSEINRLTVLNRDILTLMPGDLEEQPTALVANLPYNVAVPALLHLLAEFPSIRTVMVMVQAEVAERLAAEPGGKDYGVPSAKVRFYGNVRRHGMVSPTVFWPIPRVYSGLVRIDRYETSPWPMDEAFRDEVFNLIDIGFAQRRKTSRNAFAEWAGGGNESAERLLAARIDPARRGETLSINDFVRLLQRTKEALGEDYTKQVARPSASAPSVSAEA			Novel
Ac-Trypsin	0000_XuPing_MC115_T_11_20PER.31692.31692.2.0.dta	31692	1250.64	2	0	GETLSINDFVR	1250.64	0.000418	8.08612	0.0156245		3	orf|0|-|5521439-5522387|/	274,R,L/	1	target	0	2.10929	REDWGALTIRLLGRTEIRRLAKEIDFRPRKAFGQNFVHDANTVRRIVSASGVHRHDHVLEVGPGLGSLTLALLDRGARVTAVEIDPLLARQLPTTIADHSHSEINRLTVLNRDILTLMPGDLEEQPTALVANLPYNVAVPALLHLLAEFPSIRTVMVMVQAEVAERLAAEPGGKDYGVPSAKVRFYGNVRRHGMVSPTVFWPIPRVYSGLVRIDRYETSPWPMDEAFRDEVFNLIDIGFAQRRKTSRNAFAEWAGGGNESAERLLAARIDPARRGETLSINDFVRLLQRTKEALGEDYTKQVARPSASAPSVSAEA			Novel
Ac-Trypsin	0000_XuPing_MC115_T_11_20PER.31660.31660.2.0.dta	31660	1265.59	2	0	GETLSINDFVR	1265.59	-8e-06	8.21921	0.00596621		3	orf|0|-|5521439-5522387|/	274,R,L/	2	target	0	1.37825	REDWGALTIRLLGRTEIRRLAKEIDFRPRKAFGQNFVHDANTVRRIVSASGVHRHDHVLEVGPGLGSLTLALLDRGARVTAVEIDPLLARQLPTTIADHSHSEINRLTVLNRDILTLMPGDLEEQPTALVANLPYNVAVPALLHLLAEFPSIRTVMVMVQAEVAERLAAEPGGKDYGVPSAKVRFYGNVRRHGMVSPTVFWPIPRVYSGLVRIDRYETSPWPMDEAFRDEVFNLIDIGFAQRRKTSRNAFAEWAGGGNESAERLLAARIDPARRGETLSINDFVRLLQRTKEALGEDYTKQVARPSASAPSVSAEA			Novel
Ac-Trypsin	0000_XuPing_MC115_T_11_20PER.40514.40514.3.0.dta	40514	2212.21	3	0	HDHVLEVGPGLGSLTLALLDR	2212.21	0.00216	22.9078	5.71158e-07		3	orf|0|-|5521439-5522387|/	54,R,G/	1	target	0	1.24258	REDWGALTIRLLGRTEIRRLAKEIDFRPRKAFGQNFVHDANTVRRIVSASGVHRHDHVLEVGPGLGSLTLALLDRGARVTAVEIDPLLARQLPTTIADHSHSEINRLTVLNRDILTLMPGDLEEQPTALVANLPYNVAVPALLHLLAEFPSIRTVMVMVQAEVAERLAAEPGGKDYGVPSAKVRFYGNVRRHGMVSPTVFWPIPRVYSGLVRIDRYETSPWPMDEAFRDEVFNLIDIGFAQRRKTSRNAFAEWAGGGNESAERLLAARIDPARRGETLSINDFVRLLQRTKEALGEDYTKQVARPSASAPSVSAEA			Novel
Ac-Trypsin	0000_XuPing_MC115_T_11_20PER.40483.40483.4.0.dta	40483	2212.21	4	0	HDHVLEVGPGLGSLTLALLDR	2212.21	0.001612	20.387	3.95827e-06		3	orf|0|-|5521439-5522387|/	54,R,G/	1	target	0	0.682905	REDWGALTIRLLGRTEIRRLAKEIDFRPRKAFGQNFVHDANTVRRIVSASGVHRHDHVLEVGPGLGSLTLALLDRGARVTAVEIDPLLARQLPTTIADHSHSEINRLTVLNRDILTLMPGDLEEQPTALVANLPYNVAVPALLHLLAEFPSIRTVMVMVQAEVAERLAAEPGGKDYGVPSAKVRFYGNVRRHGMVSPTVFWPIPRVYSGLVRIDRYETSPWPMDEAFRDEVFNLIDIGFAQRRKTSRNAFAEWAGGGNESAERLLAARIDPARRGETLSINDFVRLLQRTKEALGEDYTKQVARPSASAPSVSAEA			Novel
Ac-Trypsin	0000_XuPing_MC115_T_11_20PER.40513.40513.3.0.dta	40513	2240.13	3	0	HDHVLEVGPGLGSLTLALLDR	2240.13	0.002925	23.4501	2.95798e-06		3	orf|0|-|5521439-5522387|/	54,R,G/	2	target	0	1.91066	REDWGALTIRLLGRTEIRRLAKEIDFRPRKAFGQNFVHDANTVRRIVSASGVHRHDHVLEVGPGLGSLTLALLDRGARVTAVEIDPLLARQLPTTIADHSHSEINRLTVLNRDILTLMPGDLEEQPTALVANLPYNVAVPALLHLLAEFPSIRTVMVMVQAEVAERLAAEPGGKDYGVPSAKVRFYGNVRRHGMVSPTVFWPIPRVYSGLVRIDRYETSPWPMDEAFRDEVFNLIDIGFAQRRKTSRNAFAEWAGGGNESAERLLAARIDPARRGETLSINDFVRLLQRTKEALGEDYTKQVARPSASAPSVSAEA			Novel
Ac-Trypsin	0000_XuPing_MC115_T_11_20PER.40480.40480.4.1.dta	40480	2240.13	4	0	HDHVLEVGPGLGSLTLALLDR	2240.13	0.001665	20.3269	1.5906e-05		3	orf|0|-|5521439-5522387|/	54,R,G/	2	target	0	0.465644	REDWGALTIRLLGRTEIRRLAKEIDFRPRKAFGQNFVHDANTVRRIVSASGVHRHDHVLEVGPGLGSLTLALLDRGARVTAVEIDPLLARQLPTTIADHSHSEINRLTVLNRDILTLMPGDLEEQPTALVANLPYNVAVPALLHLLAEFPSIRTVMVMVQAEVAERLAAEPGGKDYGVPSAKVRFYGNVRRHGMVSPTVFWPIPRVYSGLVRIDRYETSPWPMDEAFRDEVFNLIDIGFAQRRKTSRNAFAEWAGGGNESAERLLAARIDPARRGETLSINDFVRLLQRTKEALGEDYTKQVARPSASAPSVSAEA			Novel
Ac-Trypsin	0000_XuPing_MC115_T_11_20PER.40586.40586.4.5.dta	40586	2240.13	4	0.005707	HDHVLEVGPGLGSLTLALLDR	2240.13	0.000566	5.2033	0.325432		3	orf|0|-|5521439-5522387|/	54,R,G/	2	target	0	2.22839	REDWGALTIRLLGRTEIRRLAKEIDFRPRKAFGQNFVHDANTVRRIVSASGVHRHDHVLEVGPGLGSLTLALLDRGARVTAVEIDPLLARQLPTTIADHSHSEINRLTVLNRDILTLMPGDLEEQPTALVANLPYNVAVPALLHLLAEFPSIRTVMVMVQAEVAERLAAEPGGKDYGVPSAKVRFYGNVRRHGMVSPTVFWPIPRVYSGLVRIDRYETSPWPMDEAFRDEVFNLIDIGFAQRRKTSRNAFAEWAGGGNESAERLLAARIDPARRGETLSINDFVRLLQRTKEALGEDYTKQVARPSASAPSVSAEA			Novel
Ac-Trypsin	0000_XuPing_MC115_T_11_20PER.32708.32708.3.0.dta	32708	1639.84	3	0	HGMVSPTVFWPIPR	1639.84	-0.000748	13.5419	0.00381205	3,Oxidation[M];	3	orf|0|-|5521439-5522387|/	191,R,V/	1	target	0	0.086579	REDWGALTIRLLGRTEIRRLAKEIDFRPRKAFGQNFVHDANTVRRIVSASGVHRHDHVLEVGPGLGSLTLALLDRGARVTAVEIDPLLARQLPTTIADHSHSEINRLTVLNRDILTLMPGDLEEQPTALVANLPYNVAVPALLHLLAEFPSIRTVMVMVQAEVAERLAAEPGGKDYGVPSAKVRFYGNVRRHGMVSPTVFWPIPRVYSGLVRIDRYETSPWPMDEAFRDEVFNLIDIGFAQRRKTSRNAFAEWAGGGNESAERLLAARIDPARRGETLSINDFVRLLQRTKEALGEDYTKQVARPSASAPSVSAEA			Novel
Ac-Trypsin	0000_XuPing_MC115_T_11_20PER.35800.35800.3.0.dta	35800	1623.85	3	0	HGMVSPTVFWPIPR	1623.85	0.000669	11.0992	0.00508936		3	orf|0|-|5521439-5522387|/	191,R,V/	1	target	0	0.849263	REDWGALTIRLLGRTEIRRLAKEIDFRPRKAFGQNFVHDANTVRRIVSASGVHRHDHVLEVGPGLGSLTLALLDRGARVTAVEIDPLLARQLPTTIADHSHSEINRLTVLNRDILTLMPGDLEEQPTALVANLPYNVAVPALLHLLAEFPSIRTVMVMVQAEVAERLAAEPGGKDYGVPSAKVRFYGNVRRHGMVSPTVFWPIPRVYSGLVRIDRYETSPWPMDEAFRDEVFNLIDIGFAQRRKTSRNAFAEWAGGGNESAERLLAARIDPARRGETLSINDFVRLLQRTKEALGEDYTKQVARPSASAPSVSAEA			Novel
Ac-Trypsin	0000_XuPing_MC115_T_11_20PER.35584.35584.2.0.dta	35584	1623.85	2	0	HGMVSPTVFWPIPR	1623.85	-4.4e-05	12.2049	0.0113072		3	orf|0|-|5521439-5522387|/	191,R,V/	1	target	0	-0.160745	REDWGALTIRLLGRTEIRRLAKEIDFRPRKAFGQNFVHDANTVRRIVSASGVHRHDHVLEVGPGLGSLTLALLDRGARVTAVEIDPLLARQLPTTIADHSHSEINRLTVLNRDILTLMPGDLEEQPTALVANLPYNVAVPALLHLLAEFPSIRTVMVMVQAEVAERLAAEPGGKDYGVPSAKVRFYGNVRRHGMVSPTVFWPIPRVYSGLVRIDRYETSPWPMDEAFRDEVFNLIDIGFAQRRKTSRNAFAEWAGGGNESAERLLAARIDPARRGETLSINDFVRLLQRTKEALGEDYTKQVARPSASAPSVSAEA			Novel
Ac-Trypsin	0000_XuPing_MC115_T_11_20PER.32717.32717.2.0.dta	32717	1639.84	2	0	HGMVSPTVFWPIPR	1639.84	-0.000634	13.2013	0.0151145	3,Oxidation[M];	3	orf|0|-|5521439-5522387|/	191,R,V/	1	target	0	-0.552826	REDWGALTIRLLGRTEIRRLAKEIDFRPRKAFGQNFVHDANTVRRIVSASGVHRHDHVLEVGPGLGSLTLALLDRGARVTAVEIDPLLARQLPTTIADHSHSEINRLTVLNRDILTLMPGDLEEQPTALVANLPYNVAVPALLHLLAEFPSIRTVMVMVQAEVAERLAAEPGGKDYGVPSAKVRFYGNVRRHGMVSPTVFWPIPRVYSGLVRIDRYETSPWPMDEAFRDEVFNLIDIGFAQRRKTSRNAFAEWAGGGNESAERLLAARIDPARRGETLSINDFVRLLQRTKEALGEDYTKQVARPSASAPSVSAEA			Novel
Ac-Trypsin	0000_XuPing_MC115_T_11_20PER.35454.35454.3.0.dta	35454	1623.85	3	0.00095543	HGMVSPTVFWPIPR	1623.85	0.002087	9.46444	0.123199		3	orf|0|-|5521439-5522387|/	191,R,V/	1	target	0	1.72679	REDWGALTIRLLGRTEIRRLAKEIDFRPRKAFGQNFVHDANTVRRIVSASGVHRHDHVLEVGPGLGSLTLALLDRGARVTAVEIDPLLARQLPTTIADHSHSEINRLTVLNRDILTLMPGDLEEQPTALVANLPYNVAVPALLHLLAEFPSIRTVMVMVQAEVAERLAAEPGGKDYGVPSAKVRFYGNVRRHGMVSPTVFWPIPRVYSGLVRIDRYETSPWPMDEAFRDEVFNLIDIGFAQRRKTSRNAFAEWAGGGNESAERLLAARIDPARRGETLSINDFVRLLQRTKEALGEDYTKQVARPSASAPSVSAEA			Novel
Ac-Trypsin	0000_XuPing_MC115_T_11_20PER.32738.32738.3.2.dta	32738	1659.78	3	0	HGMVSPTVFWPIPR	1659.78	-0.000795	13.5129	0.0063228	3,Oxidation[M];	3	orf|0|-|5521439-5522387|/	191,R,V/	2	target	0	1.03687	REDWGALTIRLLGRTEIRRLAKEIDFRPRKAFGQNFVHDANTVRRIVSASGVHRHDHVLEVGPGLGSLTLALLDRGARVTAVEIDPLLARQLPTTIADHSHSEINRLTVLNRDILTLMPGDLEEQPTALVANLPYNVAVPALLHLLAEFPSIRTVMVMVQAEVAERLAAEPGGKDYGVPSAKVRFYGNVRRHGMVSPTVFWPIPRVYSGLVRIDRYETSPWPMDEAFRDEVFNLIDIGFAQRRKTSRNAFAEWAGGGNESAERLLAARIDPARRGETLSINDFVRLLQRTKEALGEDYTKQVARPSASAPSVSAEA			Novel
Ac-Trypsin	0000_XuPing_MC115_T_11_20PER.35484.35484.3.0.dta	35484	1643.79	3	0	HGMVSPTVFWPIPR	1643.79	0.001888	10.648	0.0104249		3	orf|0|-|5521439-5522387|/	191,R,V/	2	target	0	0.6558	REDWGALTIRLLGRTEIRRLAKEIDFRPRKAFGQNFVHDANTVRRIVSASGVHRHDHVLEVGPGLGSLTLALLDRGARVTAVEIDPLLARQLPTTIADHSHSEINRLTVLNRDILTLMPGDLEEQPTALVANLPYNVAVPALLHLLAEFPSIRTVMVMVQAEVAERLAAEPGGKDYGVPSAKVRFYGNVRRHGMVSPTVFWPIPRVYSGLVRIDRYETSPWPMDEAFRDEVFNLIDIGFAQRRKTSRNAFAEWAGGGNESAERLLAARIDPARRGETLSINDFVRLLQRTKEALGEDYTKQVARPSASAPSVSAEA			Novel
Ac-Trypsin	0000_XuPing_MC115_T_11_20PER.32649.32649.3.1.dta	32649	1659.78	3	0	HGMVSPTVFWPIPR	1659.78	-0.001236	13.4036	0.031398	3,Oxidation[M];	3	orf|0|-|5521439-5522387|/	191,R,V/	2	target	0	-1.39123	REDWGALTIRLLGRTEIRRLAKEIDFRPRKAFGQNFVHDANTVRRIVSASGVHRHDHVLEVGPGLGSLTLALLDRGARVTAVEIDPLLARQLPTTIADHSHSEINRLTVLNRDILTLMPGDLEEQPTALVANLPYNVAVPALLHLLAEFPSIRTVMVMVQAEVAERLAAEPGGKDYGVPSAKVRFYGNVRRHGMVSPTVFWPIPRVYSGLVRIDRYETSPWPMDEAFRDEVFNLIDIGFAQRRKTSRNAFAEWAGGGNESAERLLAARIDPARRGETLSINDFVRLLQRTKEALGEDYTKQVARPSASAPSVSAEA			Novel
Ac-Trypsin	0000_XuPing_MC115_T_11_20PER.3899.3899.2.0.dta	3899	925.522	2	0	IVSASGVHR	925.521	0.000807	7.98394	0.0108687		3	orf|0|-|5521439-5522387|/	45,R,H/	1	target	0	1.39285	REDWGALTIRLLGRTEIRRLAKEIDFRPRKAFGQNFVHDANTVRRIVSASGVHRHDHVLEVGPGLGSLTLALLDRGARVTAVEIDPLLARQLPTTIADHSHSEINRLTVLNRDILTLMPGDLEEQPTALVANLPYNVAVPALLHLLAEFPSIRTVMVMVQAEVAERLAAEPGGKDYGVPSAKVRFYGNVRRHGMVSPTVFWPIPRVYSGLVRIDRYETSPWPMDEAFRDEVFNLIDIGFAQRRKTSRNAFAEWAGGGNESAERLLAARIDPARRGETLSINDFVRLLQRTKEALGEDYTKQVARPSASAPSVSAEA			Novel
Ac-Trypsin	0000_XuPing_MC115_T_11_20PER.3900.3900.3.0.dta	3900	925.521	3	0	IVSASGVHR	925.521	-6.4e-05	8.8773	0.0114947		3	orf|0|-|5521439-5522387|/	45,R,H/	1	target	0	0.710613	REDWGALTIRLLGRTEIRRLAKEIDFRPRKAFGQNFVHDANTVRRIVSASGVHRHDHVLEVGPGLGSLTLALLDRGARVTAVEIDPLLARQLPTTIADHSHSEINRLTVLNRDILTLMPGDLEEQPTALVANLPYNVAVPALLHLLAEFPSIRTVMVMVQAEVAERLAAEPGGKDYGVPSAKVRFYGNVRRHGMVSPTVFWPIPRVYSGLVRIDRYETSPWPMDEAFRDEVFNLIDIGFAQRRKTSRNAFAEWAGGGNESAERLLAARIDPARRGETLSINDFVRLLQRTKEALGEDYTKQVARPSASAPSVSAEA			Novel
Ac-Trypsin	0000_XuPing_MC115_T_12_33PER.4150.4150.2.0.dta	4150	925.527	2	0.00084439	IVSASGVHR	925.521	0.005176	7.47663	0.130663		3	orf|0|-|5521439-5522387|/	45,R,H/	1	target	0	6.36874	REDWGALTIRLLGRTEIRRLAKEIDFRPRKAFGQNFVHDANTVRRIVSASGVHRHDHVLEVGPGLGSLTLALLDRGARVTAVEIDPLLARQLPTTIADHSHSEINRLTVLNRDILTLMPGDLEEQPTALVANLPYNVAVPALLHLLAEFPSIRTVMVMVQAEVAERLAAEPGGKDYGVPSAKVRFYGNVRRHGMVSPTVFWPIPRVYSGLVRIDRYETSPWPMDEAFRDEVFNLIDIGFAQRRKTSRNAFAEWAGGGNESAERLLAARIDPARRGETLSINDFVRLLQRTKEALGEDYTKQVARPSASAPSVSAEA			Novel
Ac-Trypsin	0000_XuPing_MC115_T_11_20PER.3898.3898.2.0.dta	3898	939.48	2	0	IVSASGVHR	939.48	0.000554	7.46657	0.0141552		3	orf|0|-|5521439-5522387|/	45,R,H/	2	target	0	1.83625	REDWGALTIRLLGRTEIRRLAKEIDFRPRKAFGQNFVHDANTVRRIVSASGVHRHDHVLEVGPGLGSLTLALLDRGARVTAVEIDPLLARQLPTTIADHSHSEINRLTVLNRDILTLMPGDLEEQPTALVANLPYNVAVPALLHLLAEFPSIRTVMVMVQAEVAERLAAEPGGKDYGVPSAKVRFYGNVRRHGMVSPTVFWPIPRVYSGLVRIDRYETSPWPMDEAFRDEVFNLIDIGFAQRRKTSRNAFAEWAGGGNESAERLLAARIDPARRGETLSINDFVRLLQRTKEALGEDYTKQVARPSASAPSVSAEA			Novel
Ac-Trypsin	0000_XuPing_MC115_T_11_20PER.3906.3906.3.0.dta	3906	939.48	3	0	IVSASGVHR	939.48	-0.000312	9.00117	0.0190508		3	orf|0|-|5521439-5522387|/	45,R,H/	2	target	0	-0.191579	REDWGALTIRLLGRTEIRRLAKEIDFRPRKAFGQNFVHDANTVRRIVSASGVHRHDHVLEVGPGLGSLTLALLDRGARVTAVEIDPLLARQLPTTIADHSHSEINRLTVLNRDILTLMPGDLEEQPTALVANLPYNVAVPALLHLLAEFPSIRTVMVMVQAEVAERLAAEPGGKDYGVPSAKVRFYGNVRRHGMVSPTVFWPIPRVYSGLVRIDRYETSPWPMDEAFRDEVFNLIDIGFAQRRKTSRNAFAEWAGGGNESAERLLAARIDPARRGETLSINDFVRLLQRTKEALGEDYTKQVARPSASAPSVSAEA			Novel
Ac-LysargiNase	0000_XuPing_MC115_R_11_33PER.15480.15480.2.0.dta	15480	1547.76	2	0	KAFGQNFVHDANTV	1547.76	0.003012	13.7883	0.000192358		3	orf|0|-|5521439-5522387|/	29,R,R/	1	target	0	2.21784	REDWGALTIRLLGRTEIRRLAKEIDFRPRKAFGQNFVHDANTVRRIVSASGVHRHDHVLEVGPGLGSLTLALLDRGARVTAVEIDPLLARQLPTTIADHSHSEINRLTVLNRDILTLMPGDLEEQPTALVANLPYNVAVPALLHLLAEFPSIRTVMVMVQAEVAERLAAEPGGKDYGVPSAKVRFYGNVRRHGMVSPTVFWPIPRVYSGLVRIDRYETSPWPMDEAFRDEVFNLIDIGFAQRRKTSRNAFAEWAGGGNESAERLLAARIDPARRGETLSINDFVRLLQRTKEALGEDYTKQVARPSASAPSVSAEA			Novel
Ac-LysargiNase	0000_XuPing_MC115_R_11_33PER.15485.15485.3.0.dta	15485	1547.76	3	0	KAFGQNFVHDANTV	1547.76	0.001866	14.4775	0.00030017		3	orf|0|-|5521439-5522387|/	29,R,R/	1	target	0	1.90016	REDWGALTIRLLGRTEIRRLAKEIDFRPRKAFGQNFVHDANTVRRIVSASGVHRHDHVLEVGPGLGSLTLALLDRGARVTAVEIDPLLARQLPTTIADHSHSEINRLTVLNRDILTLMPGDLEEQPTALVANLPYNVAVPALLHLLAEFPSIRTVMVMVQAEVAERLAAEPGGKDYGVPSAKVRFYGNVRRHGMVSPTVFWPIPRVYSGLVRIDRYETSPWPMDEAFRDEVFNLIDIGFAQRRKTSRNAFAEWAGGGNESAERLLAARIDPARRGETLSINDFVRLLQRTKEALGEDYTKQVARPSASAPSVSAEA			Novel
Ac-LysargiNase	0000_XuPing_MC115_R_11_33PER.15439.15439.2.0.dta	15439	1567.7	2	0	KAFGQNFVHDANTV	1567.7	0.003551	15.1248	0.00147684		3	orf|0|-|5521439-5522387|/	29,R,R/	2	target	0	3.25623	REDWGALTIRLLGRTEIRRLAKEIDFRPRKAFGQNFVHDANTVRRIVSASGVHRHDHVLEVGPGLGSLTLALLDRGARVTAVEIDPLLARQLPTTIADHSHSEINRLTVLNRDILTLMPGDLEEQPTALVANLPYNVAVPALLHLLAEFPSIRTVMVMVQAEVAERLAAEPGGKDYGVPSAKVRFYGNVRRHGMVSPTVFWPIPRVYSGLVRIDRYETSPWPMDEAFRDEVFNLIDIGFAQRRKTSRNAFAEWAGGGNESAERLLAARIDPARRGETLSINDFVRLLQRTKEALGEDYTKQVARPSASAPSVSAEA			Novel
Ac-LysargiNase	0000_XuPing_MC115_R_11_33PER.15504.15504.3.0.dta	15504	1567.7	3	0	KAFGQNFVHDANTV	1567.7	0.002625	14.147	0.00294109		3	orf|0|-|5521439-5522387|/	29,R,R/	2	target	0	2.74481	REDWGALTIRLLGRTEIRRLAKEIDFRPRKAFGQNFVHDANTVRRIVSASGVHRHDHVLEVGPGLGSLTLALLDRGARVTAVEIDPLLARQLPTTIADHSHSEINRLTVLNRDILTLMPGDLEEQPTALVANLPYNVAVPALLHLLAEFPSIRTVMVMVQAEVAERLAAEPGGKDYGVPSAKVRFYGNVRRHGMVSPTVFWPIPRVYSGLVRIDRYETSPWPMDEAFRDEVFNLIDIGFAQRRKTSRNAFAEWAGGGNESAERLLAARIDPARRGETLSINDFVRLLQRTKEALGEDYTKQVARPSASAPSVSAEA			Novel
Ac-Trypsin	0000_XuPing_MC115_T_11_20PER.14176.14176.3.0.dta	14176	1703.86	3	0	KAFGQNFVHDANTVR	1703.86	0.001148	20.8055	1.9169e-06		3	orf|0|-|5521439-5522387|/	29,R,R/	1	target	1	2.60137	REDWGALTIRLLGRTEIRRLAKEIDFRPRKAFGQNFVHDANTVRRIVSASGVHRHDHVLEVGPGLGSLTLALLDRGARVTAVEIDPLLARQLPTTIADHSHSEINRLTVLNRDILTLMPGDLEEQPTALVANLPYNVAVPALLHLLAEFPSIRTVMVMVQAEVAERLAAEPGGKDYGVPSAKVRFYGNVRRHGMVSPTVFWPIPRVYSGLVRIDRYETSPWPMDEAFRDEVFNLIDIGFAQRRKTSRNAFAEWAGGGNESAERLLAARIDPARRGETLSINDFVRLLQRTKEALGEDYTKQVARPSASAPSVSAEA			Novel
Ac-Trypsin	0000_XuPing_MC115_T_11_20PER.14211.14211.2.0.dta	14211	1703.86	2	0	KAFGQNFVHDANTVR	1703.86	0.001583	19.8071	2.62796e-06		3	orf|0|-|5521439-5522387|/	29,R,R/	1	target	1	0.279798	REDWGALTIRLLGRTEIRRLAKEIDFRPRKAFGQNFVHDANTVRRIVSASGVHRHDHVLEVGPGLGSLTLALLDRGARVTAVEIDPLLARQLPTTIADHSHSEINRLTVLNRDILTLMPGDLEEQPTALVANLPYNVAVPALLHLLAEFPSIRTVMVMVQAEVAERLAAEPGGKDYGVPSAKVRFYGNVRRHGMVSPTVFWPIPRVYSGLVRIDRYETSPWPMDEAFRDEVFNLIDIGFAQRRKTSRNAFAEWAGGGNESAERLLAARIDPARRGETLSINDFVRLLQRTKEALGEDYTKQVARPSASAPSVSAEA			Novel
Ac-Trypsin	0000_XuPing_MC115_T_11_20PER.14195.14195.4.0.dta	14195	1703.86	4	0	KAFGQNFVHDANTVR	1703.86	-0.001008	16.3586	0.000174593		3	orf|0|-|5521439-5522387|/	29,R,R/	1	target	1	3.05748	REDWGALTIRLLGRTEIRRLAKEIDFRPRKAFGQNFVHDANTVRRIVSASGVHRHDHVLEVGPGLGSLTLALLDRGARVTAVEIDPLLARQLPTTIADHSHSEINRLTVLNRDILTLMPGDLEEQPTALVANLPYNVAVPALLHLLAEFPSIRTVMVMVQAEVAERLAAEPGGKDYGVPSAKVRFYGNVRRHGMVSPTVFWPIPRVYSGLVRIDRYETSPWPMDEAFRDEVFNLIDIGFAQRRKTSRNAFAEWAGGGNESAERLLAARIDPARRGETLSINDFVRLLQRTKEALGEDYTKQVARPSASAPSVSAEA			Novel
Ac-Trypsin	0000_XuPing_MC115_T_11_20PER.14267.14267.4.1.dta	14267	1703.86	4	0	KAFGQNFVHDANTVR	1703.86	-0.000558	9.22277	0.020798		3	orf|0|-|5521439-5522387|/	29,R,R/	1	target	1	1.95378	REDWGALTIRLLGRTEIRRLAKEIDFRPRKAFGQNFVHDANTVRRIVSASGVHRHDHVLEVGPGLGSLTLALLDRGARVTAVEIDPLLARQLPTTIADHSHSEINRLTVLNRDILTLMPGDLEEQPTALVANLPYNVAVPALLHLLAEFPSIRTVMVMVQAEVAERLAAEPGGKDYGVPSAKVRFYGNVRRHGMVSPTVFWPIPRVYSGLVRIDRYETSPWPMDEAFRDEVFNLIDIGFAQRRKTSRNAFAEWAGGGNESAERLLAARIDPARRGETLSINDFVRLLQRTKEALGEDYTKQVARPSASAPSVSAEA			Novel
Ac-Trypsin	0000_XuPing_MC115_T_11_20PER.14150.14150.3.0.dta	14150	1727.79	3	0	KAFGQNFVHDANTVR	1727.79	0.000822	18.3255	2.76543e-05		3	orf|0|-|5521439-5522387|/	29,R,R/	2	target	1	1.45104	REDWGALTIRLLGRTEIRRLAKEIDFRPRKAFGQNFVHDANTVRRIVSASGVHRHDHVLEVGPGLGSLTLALLDRGARVTAVEIDPLLARQLPTTIADHSHSEINRLTVLNRDILTLMPGDLEEQPTALVANLPYNVAVPALLHLLAEFPSIRTVMVMVQAEVAERLAAEPGGKDYGVPSAKVRFYGNVRRHGMVSPTVFWPIPRVYSGLVRIDRYETSPWPMDEAFRDEVFNLIDIGFAQRRKTSRNAFAEWAGGGNESAERLLAARIDPARRGETLSINDFVRLLQRTKEALGEDYTKQVARPSASAPSVSAEA			Novel
Ac-Trypsin	0000_XuPing_MC115_T_11_20PER.14210.14210.2.0.dta	14210	1727.79	2	0	KAFGQNFVHDANTVR	1727.79	0.001475	10.4503	0.00304535		3	orf|0|-|5521439-5522387|/	29,R,R/	2	target	1	2.12674	REDWGALTIRLLGRTEIRRLAKEIDFRPRKAFGQNFVHDANTVRRIVSASGVHRHDHVLEVGPGLGSLTLALLDRGARVTAVEIDPLLARQLPTTIADHSHSEINRLTVLNRDILTLMPGDLEEQPTALVANLPYNVAVPALLHLLAEFPSIRTVMVMVQAEVAERLAAEPGGKDYGVPSAKVRFYGNVRRHGMVSPTVFWPIPRVYSGLVRIDRYETSPWPMDEAFRDEVFNLIDIGFAQRRKTSRNAFAEWAGGGNESAERLLAARIDPARRGETLSINDFVRLLQRTKEALGEDYTKQVARPSASAPSVSAEA			Novel
Ac-Trypsin	0000_XuPing_MC115_T_11_20PER.12021.12021.4.0.dta	12021	1859.96	4	0	KAFGQNFVHDANTVRR	1859.96	-0.000313	17.0905	0.000294378		3	orf|0|-|5521439-5522387|/	29,R,I/	1	target	2	0.058332	REDWGALTIRLLGRTEIRRLAKEIDFRPRKAFGQNFVHDANTVRRIVSASGVHRHDHVLEVGPGLGSLTLALLDRGARVTAVEIDPLLARQLPTTIADHSHSEINRLTVLNRDILTLMPGDLEEQPTALVANLPYNVAVPALLHLLAEFPSIRTVMVMVQAEVAERLAAEPGGKDYGVPSAKVRFYGNVRRHGMVSPTVFWPIPRVYSGLVRIDRYETSPWPMDEAFRDEVFNLIDIGFAQRRKTSRNAFAEWAGGGNESAERLLAARIDPARRGETLSINDFVRLLQRTKEALGEDYTKQVARPSASAPSVSAEA			Novel
Ac-Trypsin	0000_XuPing_MC115_T_11_20PER.12025.12025.3.0.dta	12025	1859.96	3	0	KAFGQNFVHDANTVRR	1859.96	0.001752	11.8716	0.00508415		3	orf|0|-|5521439-5522387|/	29,R,I/	1	target	2	0.134199	REDWGALTIRLLGRTEIRRLAKEIDFRPRKAFGQNFVHDANTVRRIVSASGVHRHDHVLEVGPGLGSLTLALLDRGARVTAVEIDPLLARQLPTTIADHSHSEINRLTVLNRDILTLMPGDLEEQPTALVANLPYNVAVPALLHLLAEFPSIRTVMVMVQAEVAERLAAEPGGKDYGVPSAKVRFYGNVRRHGMVSPTVFWPIPRVYSGLVRIDRYETSPWPMDEAFRDEVFNLIDIGFAQRRKTSRNAFAEWAGGGNESAERLLAARIDPARRGETLSINDFVRLLQRTKEALGEDYTKQVARPSASAPSVSAEA			Novel
Ac-Trypsin	0000_XuPing_MC115_T_11_20PER.12020.12020.4.0.dta	12020	1887.88	4	0	KAFGQNFVHDANTVRR	1887.88	-0.000169	14.8595	0.00448702		3	orf|0|-|5521439-5522387|/	29,R,I/	2	target	2	1.72115	REDWGALTIRLLGRTEIRRLAKEIDFRPRKAFGQNFVHDANTVRRIVSASGVHRHDHVLEVGPGLGSLTLALLDRGARVTAVEIDPLLARQLPTTIADHSHSEINRLTVLNRDILTLMPGDLEEQPTALVANLPYNVAVPALLHLLAEFPSIRTVMVMVQAEVAERLAAEPGGKDYGVPSAKVRFYGNVRRHGMVSPTVFWPIPRVYSGLVRIDRYETSPWPMDEAFRDEVFNLIDIGFAQRRKTSRNAFAEWAGGGNESAERLLAARIDPARRGETLSINDFVRLLQRTKEALGEDYTKQVARPSASAPSVSAEA			Novel
Ac-Trypsin	0000_XuPing_MC115_T_11_20PER.12011.12011.3.0.dta	12011	1887.88	3	0	KAFGQNFVHDANTVRR	1887.88	9.4e-05	11.3259	0.0206513		3	orf|0|-|5521439-5522387|/	29,R,I/	2	target	2	2.01648	REDWGALTIRLLGRTEIRRLAKEIDFRPRKAFGQNFVHDANTVRRIVSASGVHRHDHVLEVGPGLGSLTLALLDRGARVTAVEIDPLLARQLPTTIADHSHSEINRLTVLNRDILTLMPGDLEEQPTALVANLPYNVAVPALLHLLAEFPSIRTVMVMVQAEVAERLAAEPGGKDYGVPSAKVRFYGNVRRHGMVSPTVFWPIPRVYSGLVRIDRYETSPWPMDEAFRDEVFNLIDIGFAQRRKTSRNAFAEWAGGGNESAERLLAARIDPARRGETLSINDFVRLLQRTKEALGEDYTKQVARPSASAPSVSAEA			Novel
Ac-LysargiNase	0000_XuPing_MC115_R_11_33PER.8333.8333.2.1.dta	8333	836.415	2	0.0010066	KDYGVPSA	836.415	-5.2e-05	6.38769	0.161941		3	orf|0|-|5521439-5522387|/	173,G,K/	1	target	0	1.74645	REDWGALTIRLLGRTEIRRLAKEIDFRPRKAFGQNFVHDANTVRRIVSASGVHRHDHVLEVGPGLGSLTLALLDRGARVTAVEIDPLLARQLPTTIADHSHSEINRLTVLNRDILTLMPGDLEEQPTALVANLPYNVAVPALLHLLAEFPSIRTVMVMVQAEVAERLAAEPGGKDYGVPSAKVRFYGNVRRHGMVSPTVFWPIPRVYSGLVRIDRYETSPWPMDEAFRDEVFNLIDIGFAQRRKTSRNAFAEWAGGGNESAERLLAARIDPARRGETLSINDFVRLLQRTKEALGEDYTKQVARPSASAPSVSAEA			Novel
Ac-Trypsin	0000_XuPing_MC115_T_11_20PER.2849.2849.2.0.dta	2849	742.409	2	0	LAAEPGGK	742.409	-0.000118	6.6778	0.0356089		3	orf|0|-|5521439-5522387|/	166,R,D/	1	target	0	3.17172	REDWGALTIRLLGRTEIRRLAKEIDFRPRKAFGQNFVHDANTVRRIVSASGVHRHDHVLEVGPGLGSLTLALLDRGARVTAVEIDPLLARQLPTTIADHSHSEINRLTVLNRDILTLMPGDLEEQPTALVANLPYNVAVPALLHLLAEFPSIRTVMVMVQAEVAERLAAEPGGKDYGVPSAKVRFYGNVRRHGMVSPTVFWPIPRVYSGLVRIDRYETSPWPMDEAFRDEVFNLIDIGFAQRRKTSRNAFAEWAGGGNESAERLLAARIDPARRGETLSINDFVRLLQRTKEALGEDYTKQVARPSASAPSVSAEA			Novel
Ac-Trypsin	0000_XuPing_MC115_T_11_20PER.2853.2853.2.0.dta	2853	751.382	2	5.7118e-05	LAAEPGGK	751.383	-0.000511	6.50609	0.0568055		3	orf|0|-|5521439-5522387|/	166,R,D/	2	target	0	2.20596	REDWGALTIRLLGRTEIRRLAKEIDFRPRKAFGQNFVHDANTVRRIVSASGVHRHDHVLEVGPGLGSLTLALLDRGARVTAVEIDPLLARQLPTTIADHSHSEINRLTVLNRDILTLMPGDLEEQPTALVANLPYNVAVPALLHLLAEFPSIRTVMVMVQAEVAERLAAEPGGKDYGVPSAKVRFYGNVRRHGMVSPTVFWPIPRVYSGLVRIDRYETSPWPMDEAFRDEVFNLIDIGFAQRRKTSRNAFAEWAGGGNESAERLLAARIDPARRGETLSINDFVRLLQRTKEALGEDYTKQVARPSASAPSVSAEA			Novel
Ac-Trypsin	0000_XuPing_MC115_T_11_20PER.11335.11335.3.0.dta	11335	1559.81	3	0	LAAEPGGKDYGVPSAK	1559.81	-0.000489	12.3139	5.56051e-05		3	orf|0|-|5521439-5522387|/	166,R,V/	1	target	1	1.69293	REDWGALTIRLLGRTEIRRLAKEIDFRPRKAFGQNFVHDANTVRRIVSASGVHRHDHVLEVGPGLGSLTLALLDRGARVTAVEIDPLLARQLPTTIADHSHSEINRLTVLNRDILTLMPGDLEEQPTALVANLPYNVAVPALLHLLAEFPSIRTVMVMVQAEVAERLAAEPGGKDYGVPSAKVRFYGNVRRHGMVSPTVFWPIPRVYSGLVRIDRYETSPWPMDEAFRDEVFNLIDIGFAQRRKTSRNAFAEWAGGGNESAERLLAARIDPARRGETLSINDFVRLLQRTKEALGEDYTKQVARPSASAPSVSAEA			Novel
Ac-Trypsin	0000_XuPing_MC115_T_11_20PER.11327.11327.2.0.dta	11327	1559.81	2	0	LAAEPGGKDYGVPSAK	1559.81	0.00086	9.93958	0.0457641		3	orf|0|-|5521439-5522387|/	166,R,V/	1	target	1	1.89078	REDWGALTIRLLGRTEIRRLAKEIDFRPRKAFGQNFVHDANTVRRIVSASGVHRHDHVLEVGPGLGSLTLALLDRGARVTAVEIDPLLARQLPTTIADHSHSEINRLTVLNRDILTLMPGDLEEQPTALVANLPYNVAVPALLHLLAEFPSIRTVMVMVQAEVAERLAAEPGGKDYGVPSAKVRFYGNVRRHGMVSPTVFWPIPRVYSGLVRIDRYETSPWPMDEAFRDEVFNLIDIGFAQRRKTSRNAFAEWAGGGNESAERLLAARIDPARRGETLSINDFVRLLQRTKEALGEDYTKQVARPSASAPSVSAEA			Novel
Ac-Trypsin	0000_XuPing_MC115_T_11_20PER.11324.11324.3.0.dta	11324	1577.75	3	0	LAAEPGGKDYGVPSAK	1577.75	-0.00058	12.1848	0.000232907		3	orf|0|-|5521439-5522387|/	166,R,V/	2	target	1	0.000445	REDWGALTIRLLGRTEIRRLAKEIDFRPRKAFGQNFVHDANTVRRIVSASGVHRHDHVLEVGPGLGSLTLALLDRGARVTAVEIDPLLARQLPTTIADHSHSEINRLTVLNRDILTLMPGDLEEQPTALVANLPYNVAVPALLHLLAEFPSIRTVMVMVQAEVAERLAAEPGGKDYGVPSAKVRFYGNVRRHGMVSPTVFWPIPRVYSGLVRIDRYETSPWPMDEAFRDEVFNLIDIGFAQRRKTSRNAFAEWAGGGNESAERLLAARIDPARRGETLSINDFVRLLQRTKEALGEDYTKQVARPSASAPSVSAEA			Novel
Ac-Trypsin	0000_XuPing_MC115_T_11_20PER.11326.11326.2.0.dta	11326	1577.75	2	0	LAAEPGGKDYGVPSAK	1577.75	0.000743	13.6392	0.00191552		3	orf|0|-|5521439-5522387|/	166,R,V/	2	target	1	1.61588	REDWGALTIRLLGRTEIRRLAKEIDFRPRKAFGQNFVHDANTVRRIVSASGVHRHDHVLEVGPGLGSLTLALLDRGARVTAVEIDPLLARQLPTTIADHSHSEINRLTVLNRDILTLMPGDLEEQPTALVANLPYNVAVPALLHLLAEFPSIRTVMVMVQAEVAERLAAEPGGKDYGVPSAKVRFYGNVRRHGMVSPTVFWPIPRVYSGLVRIDRYETSPWPMDEAFRDEVFNLIDIGFAQRRKTSRNAFAEWAGGGNESAERLLAARIDPARRGETLSINDFVRLLQRTKEALGEDYTKQVARPSASAPSVSAEA			Novel
Ac-Trypsin	0000_XuPing_MC115_T_11_20PER.22648.22648.2.0.dta	22648	1665.72	2	0	NAFAEWAGGGNESAER	1665.73	-0.000148	14.7499	2.02771e-05		3	orf|0|-|5521439-5522387|/	247,R,L/	1	target	0	-1.57839	REDWGALTIRLLGRTEIRRLAKEIDFRPRKAFGQNFVHDANTVRRIVSASGVHRHDHVLEVGPGLGSLTLALLDRGARVTAVEIDPLLARQLPTTIADHSHSEINRLTVLNRDILTLMPGDLEEQPTALVANLPYNVAVPALLHLLAEFPSIRTVMVMVQAEVAERLAAEPGGKDYGVPSAKVRFYGNVRRHGMVSPTVFWPIPRVYSGLVRIDRYETSPWPMDEAFRDEVFNLIDIGFAQRRKTSRNAFAEWAGGGNESAERLLAARIDPARRGETLSINDFVRLLQRTKEALGEDYTKQVARPSASAPSVSAEA			Novel
Ac-Trypsin	0000_XuPing_MC115_T_12_33PER.22647.22647.2.0.dta	22647	1665.74	2	0	NAFAEWAGGGNESAER	1665.73	0.01237	11.7763	0.00335274		3	orf|0|-|5521439-5522387|/	247,R,L/	1	target	0	4.95262	REDWGALTIRLLGRTEIRRLAKEIDFRPRKAFGQNFVHDANTVRRIVSASGVHRHDHVLEVGPGLGSLTLALLDRGARVTAVEIDPLLARQLPTTIADHSHSEINRLTVLNRDILTLMPGDLEEQPTALVANLPYNVAVPALLHLLAEFPSIRTVMVMVQAEVAERLAAEPGGKDYGVPSAKVRFYGNVRRHGMVSPTVFWPIPRVYSGLVRIDRYETSPWPMDEAFRDEVFNLIDIGFAQRRKTSRNAFAEWAGGGNESAERLLAARIDPARRGETLSINDFVRLLQRTKEALGEDYTKQVARPSASAPSVSAEA			Novel
Ac-Trypsin	0000_XuPing_MC115_T_11_20PER.23101.23101.2.0.dta	23101	1665.72	2	0.0016507	NAFAEWAGGGNESAER	1665.73	-0.001117	6.71322	0.172836		3	orf|0|-|5521439-5522387|/	247,R,L/	1	target	0	-3.78983	REDWGALTIRLLGRTEIRRLAKEIDFRPRKAFGQNFVHDANTVRRIVSASGVHRHDHVLEVGPGLGSLTLALLDRGARVTAVEIDPLLARQLPTTIADHSHSEINRLTVLNRDILTLMPGDLEEQPTALVANLPYNVAVPALLHLLAEFPSIRTVMVMVQAEVAERLAAEPGGKDYGVPSAKVRFYGNVRRHGMVSPTVFWPIPRVYSGLVRIDRYETSPWPMDEAFRDEVFNLIDIGFAQRRKTSRNAFAEWAGGGNESAERLLAARIDPARRGETLSINDFVRLLQRTKEALGEDYTKQVARPSASAPSVSAEA			Novel
Ac-Trypsin	0000_XuPing_MC115_T_11_20PER.22710.22710.3.1.dta	22710	1665.72	3	0.0076508	NAFAEWAGGGNESAER	1665.73	-0.002717	6.03464	0.350114		3	orf|0|-|5521439-5522387|/	247,R,L/	1	target	0	1.4911	REDWGALTIRLLGRTEIRRLAKEIDFRPRKAFGQNFVHDANTVRRIVSASGVHRHDHVLEVGPGLGSLTLALLDRGARVTAVEIDPLLARQLPTTIADHSHSEINRLTVLNRDILTLMPGDLEEQPTALVANLPYNVAVPALLHLLAEFPSIRTVMVMVQAEVAERLAAEPGGKDYGVPSAKVRFYGNVRRHGMVSPTVFWPIPRVYSGLVRIDRYETSPWPMDEAFRDEVFNLIDIGFAQRRKTSRNAFAEWAGGGNESAERLLAARIDPARRGETLSINDFVRLLQRTKEALGEDYTKQVARPSASAPSVSAEA			Novel
Ac-Trypsin	0000_XuPing_MC115_T_11_20PER.22663.22663.2.0.dta	22663	1687.66	2	0	NAFAEWAGGGNESAER	1687.66	0.001107	15.8559	3.14651e-05		3	orf|0|-|5521439-5522387|/	247,R,L/	2	target	0	1.21767	REDWGALTIRLLGRTEIRRLAKEIDFRPRKAFGQNFVHDANTVRRIVSASGVHRHDHVLEVGPGLGSLTLALLDRGARVTAVEIDPLLARQLPTTIADHSHSEINRLTVLNRDILTLMPGDLEEQPTALVANLPYNVAVPALLHLLAEFPSIRTVMVMVQAEVAERLAAEPGGKDYGVPSAKVRFYGNVRRHGMVSPTVFWPIPRVYSGLVRIDRYETSPWPMDEAFRDEVFNLIDIGFAQRRKTSRNAFAEWAGGGNESAERLLAARIDPARRGETLSINDFVRLLQRTKEALGEDYTKQVARPSASAPSVSAEA			Novel
Ac-Trypsin	0000_XuPing_MC115_T_12_33PER.22559.22559.2.0.dta	22559	1687.67	2	0.000435	NAFAEWAGGGNESAER	1687.66	0.014021	7.50369	0.0890054		3	orf|0|-|5521439-5522387|/	247,R,L/	2	target	0	3.76003	REDWGALTIRLLGRTEIRRLAKEIDFRPRKAFGQNFVHDANTVRRIVSASGVHRHDHVLEVGPGLGSLTLALLDRGARVTAVEIDPLLARQLPTTIADHSHSEINRLTVLNRDILTLMPGDLEEQPTALVANLPYNVAVPALLHLLAEFPSIRTVMVMVQAEVAERLAAEPGGKDYGVPSAKVRFYGNVRRHGMVSPTVFWPIPRVYSGLVRIDRYETSPWPMDEAFRDEVFNLIDIGFAQRRKTSRNAFAEWAGGGNESAERLLAARIDPARRGETLSINDFVRLLQRTKEALGEDYTKQVARPSASAPSVSAEA			Novel
Ac-Trypsin	0000_XuPing_MC115_T_11_20PER.11585.11585.3.0.dta	11585	1818.91	3	0	QLPTTIADHSHSEINR	1818.91	0.000161	13.1995	2.31151e-05		3	orf|0|-|5521439-5522387|/	90,R,L/	1	target	0	1.76108	REDWGALTIRLLGRTEIRRLAKEIDFRPRKAFGQNFVHDANTVRRIVSASGVHRHDHVLEVGPGLGSLTLALLDRGARVTAVEIDPLLARQLPTTIADHSHSEINRLTVLNRDILTLMPGDLEEQPTALVANLPYNVAVPALLHLLAEFPSIRTVMVMVQAEVAERLAAEPGGKDYGVPSAKVRFYGNVRRHGMVSPTVFWPIPRVYSGLVRIDRYETSPWPMDEAFRDEVFNLIDIGFAQRRKTSRNAFAEWAGGGNESAERLLAARIDPARRGETLSINDFVRLLQRTKEALGEDYTKQVARPSASAPSVSAEA			Novel
Ac-Trypsin	0000_XuPing_MC115_T_11_20PER.11559.11559.3.0.dta	11559	1818.91	3	0	QLPTTIADHSHSEINR	1818.91	7e-05	13.3964	2.47317e-05		3	orf|0|-|5521439-5522387|/	90,R,L/	1	target	0	1.87567	REDWGALTIRLLGRTEIRRLAKEIDFRPRKAFGQNFVHDANTVRRIVSASGVHRHDHVLEVGPGLGSLTLALLDRGARVTAVEIDPLLARQLPTTIADHSHSEINRLTVLNRDILTLMPGDLEEQPTALVANLPYNVAVPALLHLLAEFPSIRTVMVMVQAEVAERLAAEPGGKDYGVPSAKVRFYGNVRRHGMVSPTVFWPIPRVYSGLVRIDRYETSPWPMDEAFRDEVFNLIDIGFAQRRKTSRNAFAEWAGGGNESAERLLAARIDPARRGETLSINDFVRLLQRTKEALGEDYTKQVARPSASAPSVSAEA			Novel
Ac-Trypsin	0000_XuPing_MC115_T_11_20PER.11617.11617.2.0.dta	11617	1818.91	2	0	QLPTTIADHSHSEINR	1818.91	0.000374	12.9205	2.49927e-05		3	orf|0|-|5521439-5522387|/	90,R,L/	1	target	0	1.40258	REDWGALTIRLLGRTEIRRLAKEIDFRPRKAFGQNFVHDANTVRRIVSASGVHRHDHVLEVGPGLGSLTLALLDRGARVTAVEIDPLLARQLPTTIADHSHSEINRLTVLNRDILTLMPGDLEEQPTALVANLPYNVAVPALLHLLAEFPSIRTVMVMVQAEVAERLAAEPGGKDYGVPSAKVRFYGNVRRHGMVSPTVFWPIPRVYSGLVRIDRYETSPWPMDEAFRDEVFNLIDIGFAQRRKTSRNAFAEWAGGGNESAERLLAARIDPARRGETLSINDFVRLLQRTKEALGEDYTKQVARPSASAPSVSAEA			Novel
Ac-Trypsin	0000_XuPing_MC115_T_11_20PER.11562.11562.4.0.dta	11562	1818.91	4	0	QLPTTIADHSHSEINR	1818.91	-0.001275	13.915	0.00015658		3	orf|0|-|5521439-5522387|/	90,R,L/	1	target	0	1.25354	REDWGALTIRLLGRTEIRRLAKEIDFRPRKAFGQNFVHDANTVRRIVSASGVHRHDHVLEVGPGLGSLTLALLDRGARVTAVEIDPLLARQLPTTIADHSHSEINRLTVLNRDILTLMPGDLEEQPTALVANLPYNVAVPALLHLLAEFPSIRTVMVMVQAEVAERLAAEPGGKDYGVPSAKVRFYGNVRRHGMVSPTVFWPIPRVYSGLVRIDRYETSPWPMDEAFRDEVFNLIDIGFAQRRKTSRNAFAEWAGGGNESAERLLAARIDPARRGETLSINDFVRLLQRTKEALGEDYTKQVARPSASAPSVSAEA			Novel
Ac-Trypsin	0000_XuPing_MC115_T_12_33PER.12004.12004.3.0.dta	12004	1818.92	3	0	QLPTTIADHSHSEINR	1818.91	0.013423	12.0008	0.000185124		3	orf|0|-|5521439-5522387|/	90,R,L/	1	target	0	4.99583	REDWGALTIRLLGRTEIRRLAKEIDFRPRKAFGQNFVHDANTVRRIVSASGVHRHDHVLEVGPGLGSLTLALLDRGARVTAVEIDPLLARQLPTTIADHSHSEINRLTVLNRDILTLMPGDLEEQPTALVANLPYNVAVPALLHLLAEFPSIRTVMVMVQAEVAERLAAEPGGKDYGVPSAKVRFYGNVRRHGMVSPTVFWPIPRVYSGLVRIDRYETSPWPMDEAFRDEVFNLIDIGFAQRRKTSRNAFAEWAGGGNESAERLLAARIDPARRGETLSINDFVRLLQRTKEALGEDYTKQVARPSASAPSVSAEA			Novel
Ac-Trypsin	0000_XuPing_MC115_T_11_20PER.11692.11692.3.3.dta	11692	1818.91	3	0	QLPTTIADHSHSEINR	1818.91	0.000325	7.33355	0.0519907		3	orf|0|-|5521439-5522387|/	90,R,L/	1	target	0	2.95622	REDWGALTIRLLGRTEIRRLAKEIDFRPRKAFGQNFVHDANTVRRIVSASGVHRHDHVLEVGPGLGSLTLALLDRGARVTAVEIDPLLARQLPTTIADHSHSEINRLTVLNRDILTLMPGDLEEQPTALVANLPYNVAVPALLHLLAEFPSIRTVMVMVQAEVAERLAAEPGGKDYGVPSAKVRFYGNVRRHGMVSPTVFWPIPRVYSGLVRIDRYETSPWPMDEAFRDEVFNLIDIGFAQRRKTSRNAFAEWAGGGNESAERLLAARIDPARRGETLSINDFVRLLQRTKEALGEDYTKQVARPSASAPSVSAEA			Novel
Ac-Trypsin	0000_XuPing_MC115_T_11_20PER.11602.11602.4.0.dta	11602	1843.83	4	0	QLPTTIADHSHSEINR	1843.84	-0.001101	14.7123	0.000121035		3	orf|0|-|5521439-5522387|/	90,R,L/	2	target	0	0.953789	REDWGALTIRLLGRTEIRRLAKEIDFRPRKAFGQNFVHDANTVRRIVSASGVHRHDHVLEVGPGLGSLTLALLDRGARVTAVEIDPLLARQLPTTIADHSHSEINRLTVLNRDILTLMPGDLEEQPTALVANLPYNVAVPALLHLLAEFPSIRTVMVMVQAEVAERLAAEPGGKDYGVPSAKVRFYGNVRRHGMVSPTVFWPIPRVYSGLVRIDRYETSPWPMDEAFRDEVFNLIDIGFAQRRKTSRNAFAEWAGGGNESAERLLAARIDPARRGETLSINDFVRLLQRTKEALGEDYTKQVARPSASAPSVSAEA			Novel
Ac-Trypsin	0000_XuPing_MC115_T_12_33PER.12003.12003.3.0.dta	12003	1843.85	3	0	QLPTTIADHSHSEINR	1843.84	0.015839	12.4209	0.000695669		3	orf|0|-|5521439-5522387|/	90,R,L/	2	target	0	6.34956	REDWGALTIRLLGRTEIRRLAKEIDFRPRKAFGQNFVHDANTVRRIVSASGVHRHDHVLEVGPGLGSLTLALLDRGARVTAVEIDPLLARQLPTTIADHSHSEINRLTVLNRDILTLMPGDLEEQPTALVANLPYNVAVPALLHLLAEFPSIRTVMVMVQAEVAERLAAEPGGKDYGVPSAKVRFYGNVRRHGMVSPTVFWPIPRVYSGLVRIDRYETSPWPMDEAFRDEVFNLIDIGFAQRRKTSRNAFAEWAGGGNESAERLLAARIDPARRGETLSINDFVRLLQRTKEALGEDYTKQVARPSASAPSVSAEA			Novel
Ac-Trypsin	0000_XuPing_MC115_T_11_20PER.11651.11651.2.0.dta	11651	1843.84	2	0.0015551	QLPTTIADHSHSEINR	1843.84	6e-06	5.00681	0.162239		3	orf|0|-|5521439-5522387|/	90,R,L/	2	target	0	-3.83136	REDWGALTIRLLGRTEIRRLAKEIDFRPRKAFGQNFVHDANTVRRIVSASGVHRHDHVLEVGPGLGSLTLALLDRGARVTAVEIDPLLARQLPTTIADHSHSEINRLTVLNRDILTLMPGDLEEQPTALVANLPYNVAVPALLHLLAEFPSIRTVMVMVQAEVAERLAAEPGGKDYGVPSAKVRFYGNVRRHGMVSPTVFWPIPRVYSGLVRIDRYETSPWPMDEAFRDEVFNLIDIGFAQRRKTSRNAFAEWAGGGNESAERLLAARIDPARRGETLSINDFVRLLQRTKEALGEDYTKQVARPSASAPSVSAEA			Novel
Ac-Trypsin	0000_XuPing_MC115_T_11_20PER.11218.11218.2.0.dta	11218	1527.78	2	0	QVARPSASAPSVSAEA	1527.78	0.0006	11.9734	0.00118474		3	orf|0|-|5521439-5522387|/	300,K,-/	1	target	1	-0.407547	REDWGALTIRLLGRTEIRRLAKEIDFRPRKAFGQNFVHDANTVRRIVSASGVHRHDHVLEVGPGLGSLTLALLDRGARVTAVEIDPLLARQLPTTIADHSHSEINRLTVLNRDILTLMPGDLEEQPTALVANLPYNVAVPALLHLLAEFPSIRTVMVMVQAEVAERLAAEPGGKDYGVPSAKVRFYGNVRRHGMVSPTVFWPIPRVYSGLVRIDRYETSPWPMDEAFRDEVFNLIDIGFAQRRKTSRNAFAEWAGGGNESAERLLAARIDPARRGETLSINDFVRLLQRTKEALGEDYTKQVARPSASAPSVSAEA			Novel
Ac-Trypsin	0000_XuPing_MC115_T_11_20PER.11225.11225.2.0.dta	11225	1547.72	2	0	QVARPSASAPSVSAEA	1547.72	0.00131	13.0983	0.00331585		3	orf|0|-|5521439-5522387|/	300,K,-/	2	target	1	0.800552	REDWGALTIRLLGRTEIRRLAKEIDFRPRKAFGQNFVHDANTVRRIVSASGVHRHDHVLEVGPGLGSLTLALLDRGARVTAVEIDPLLARQLPTTIADHSHSEINRLTVLNRDILTLMPGDLEEQPTALVANLPYNVAVPALLHLLAEFPSIRTVMVMVQAEVAERLAAEPGGKDYGVPSAKVRFYGNVRRHGMVSPTVFWPIPRVYSGLVRIDRYETSPWPMDEAFRDEVFNLIDIGFAQRRKTSRNAFAEWAGGGNESAERLLAARIDPARRGETLSINDFVRLLQRTKEALGEDYTKQVARPSASAPSVSAEA			Novel
Ac-LysargiNase	0000_XuPing_MC115_R_11_33PER.42237.42237.2.0.dta	42237	1636.83	2	0	RDEVFNLIDIGFAQ	1636.83	0.001381	15.2803	5.60635e-05		3	orf|0|-|5521439-5522387|/	227,F,R/	1	target	0	1.97467	REDWGALTIRLLGRTEIRRLAKEIDFRPRKAFGQNFVHDANTVRRIVSASGVHRHDHVLEVGPGLGSLTLALLDRGARVTAVEIDPLLARQLPTTIADHSHSEINRLTVLNRDILTLMPGDLEEQPTALVANLPYNVAVPALLHLLAEFPSIRTVMVMVQAEVAERLAAEPGGKDYGVPSAKVRFYGNVRRHGMVSPTVFWPIPRVYSGLVRIDRYETSPWPMDEAFRDEVFNLIDIGFAQRRKTSRNAFAEWAGGGNESAERLLAARIDPARRGETLSINDFVRLLQRTKEALGEDYTKQVARPSASAPSVSAEA			Novel
Ac-LysargiNase	0000_XuPing_MC115_R_11_33PER.42224.42224.2.0.dta	42224	1655.78	2	0	RDEVFNLIDIGFAQ	1655.78	0.002721	14.6681	0.0014438		3	orf|0|-|5521439-5522387|/	227,F,R/	2	target	0	0.70908	REDWGALTIRLLGRTEIRRLAKEIDFRPRKAFGQNFVHDANTVRRIVSASGVHRHDHVLEVGPGLGSLTLALLDRGARVTAVEIDPLLARQLPTTIADHSHSEINRLTVLNRDILTLMPGDLEEQPTALVANLPYNVAVPALLHLLAEFPSIRTVMVMVQAEVAERLAAEPGGKDYGVPSAKVRFYGNVRRHGMVSPTVFWPIPRVYSGLVRIDRYETSPWPMDEAFRDEVFNLIDIGFAQRRKTSRNAFAEWAGGGNESAERLLAARIDPARRGETLSINDFVRLLQRTKEALGEDYTKQVARPSASAPSVSAEA			Novel
Ac-LysargiNase	0000_XuPing_MC115_R_11_33PER.42192.42192.2.0.dta	42192	1655.78	2	0	RDEVFNLIDIGFAQ	1655.78	0.002737	13.4202	0.00222132		3	orf|0|-|5521439-5522387|/	227,F,R/	2	target	0	2.21824	REDWGALTIRLLGRTEIRRLAKEIDFRPRKAFGQNFVHDANTVRRIVSASGVHRHDHVLEVGPGLGSLTLALLDRGARVTAVEIDPLLARQLPTTIADHSHSEINRLTVLNRDILTLMPGDLEEQPTALVANLPYNVAVPALLHLLAEFPSIRTVMVMVQAEVAERLAAEPGGKDYGVPSAKVRFYGNVRRHGMVSPTVFWPIPRVYSGLVRIDRYETSPWPMDEAFRDEVFNLIDIGFAQRRKTSRNAFAEWAGGGNESAERLLAARIDPARRGETLSINDFVRLLQRTKEALGEDYTKQVARPSASAPSVSAEA			Novel
Ac-LysargiNase	0000_XuPing_MC115_R_11_33PER.42147.42147.2.2.dta	42147	1655.78	2	0	RDEVFNLIDIGFAQ	1655.78	0.003074	12.1924	0.0139375		3	orf|0|-|5521439-5522387|/	227,F,R/	2	target	0	5.15802	REDWGALTIRLLGRTEIRRLAKEIDFRPRKAFGQNFVHDANTVRRIVSASGVHRHDHVLEVGPGLGSLTLALLDRGARVTAVEIDPLLARQLPTTIADHSHSEINRLTVLNRDILTLMPGDLEEQPTALVANLPYNVAVPALLHLLAEFPSIRTVMVMVQAEVAERLAAEPGGKDYGVPSAKVRFYGNVRRHGMVSPTVFWPIPRVYSGLVRIDRYETSPWPMDEAFRDEVFNLIDIGFAQRRKTSRNAFAEWAGGGNESAERLLAARIDPARRGETLSINDFVRLLQRTKEALGEDYTKQVARPSASAPSVSAEA			Novel
Ac-Trypsin	0000_XuPing_MC115_T_11_20PER.27207.27207.2.0.dta	27207	1406.74	2	0	RGETLSINDFVR	1406.74	0.001667	15.5719	0.000156067		3	orf|0|-|5521439-5522387|/	273,R,L/	1	target	1	2.73766	REDWGALTIRLLGRTEIRRLAKEIDFRPRKAFGQNFVHDANTVRRIVSASGVHRHDHVLEVGPGLGSLTLALLDRGARVTAVEIDPLLARQLPTTIADHSHSEINRLTVLNRDILTLMPGDLEEQPTALVANLPYNVAVPALLHLLAEFPSIRTVMVMVQAEVAERLAAEPGGKDYGVPSAKVRFYGNVRRHGMVSPTVFWPIPRVYSGLVRIDRYETSPWPMDEAFRDEVFNLIDIGFAQRRKTSRNAFAEWAGGGNESAERLLAARIDPARRGETLSINDFVRLLQRTKEALGEDYTKQVARPSASAPSVSAEA			Novel
Ac-Trypsin	0000_XuPing_MC115_T_11_20PER.27198.27198.3.0.dta	27198	1406.74	3	0	RGETLSINDFVR	1406.74	0.000569	11.459	0.00383475		3	orf|0|-|5521439-5522387|/	273,R,L/	1	target	1	2.88588	REDWGALTIRLLGRTEIRRLAKEIDFRPRKAFGQNFVHDANTVRRIVSASGVHRHDHVLEVGPGLGSLTLALLDRGARVTAVEIDPLLARQLPTTIADHSHSEINRLTVLNRDILTLMPGDLEEQPTALVANLPYNVAVPALLHLLAEFPSIRTVMVMVQAEVAERLAAEPGGKDYGVPSAKVRFYGNVRRHGMVSPTVFWPIPRVYSGLVRIDRYETSPWPMDEAFRDEVFNLIDIGFAQRRKTSRNAFAEWAGGGNESAERLLAARIDPARRGETLSINDFVRLLQRTKEALGEDYTKQVARPSASAPSVSAEA			Novel
Ac-Trypsin	0000_XuPing_MC115_T_11_20PER.27168.27168.3.0.dta	27168	1406.74	3	0	RGETLSINDFVR	1406.74	0.000588	9.23283	0.0127364		3	orf|0|-|5521439-5522387|/	273,R,L/	1	target	1	5.02351	REDWGALTIRLLGRTEIRRLAKEIDFRPRKAFGQNFVHDANTVRRIVSASGVHRHDHVLEVGPGLGSLTLALLDRGARVTAVEIDPLLARQLPTTIADHSHSEINRLTVLNRDILTLMPGDLEEQPTALVANLPYNVAVPALLHLLAEFPSIRTVMVMVQAEVAERLAAEPGGKDYGVPSAKVRFYGNVRRHGMVSPTVFWPIPRVYSGLVRIDRYETSPWPMDEAFRDEVFNLIDIGFAQRRKTSRNAFAEWAGGGNESAERLLAARIDPARRGETLSINDFVRLLQRTKEALGEDYTKQVARPSASAPSVSAEA			Novel
Ac-Trypsin	0000_XuPing_MC115_T_11_20PER.27322.27322.2.0.dta	27322	1425.68	2	0	RGETLSINDFVR	1425.68	0.00191	14.3268	0.00104788		3	orf|0|-|5521439-5522387|/	273,R,L/	2	target	1	0.375063	REDWGALTIRLLGRTEIRRLAKEIDFRPRKAFGQNFVHDANTVRRIVSASGVHRHDHVLEVGPGLGSLTLALLDRGARVTAVEIDPLLARQLPTTIADHSHSEINRLTVLNRDILTLMPGDLEEQPTALVANLPYNVAVPALLHLLAEFPSIRTVMVMVQAEVAERLAAEPGGKDYGVPSAKVRFYGNVRRHGMVSPTVFWPIPRVYSGLVRIDRYETSPWPMDEAFRDEVFNLIDIGFAQRRKTSRNAFAEWAGGGNESAERLLAARIDPARRGETLSINDFVRLLQRTKEALGEDYTKQVARPSASAPSVSAEA			Novel
Ac-Trypsin	0000_XuPing_MC115_T_11_20PER.27197.27197.3.0.dta	27197	1425.68	3	0	RGETLSINDFVR	1425.68	0.000758	13.014	0.00188954		3	orf|0|-|5521439-5522387|/	273,R,L/	2	target	1	1.89741	REDWGALTIRLLGRTEIRRLAKEIDFRPRKAFGQNFVHDANTVRRIVSASGVHRHDHVLEVGPGLGSLTLALLDRGARVTAVEIDPLLARQLPTTIADHSHSEINRLTVLNRDILTLMPGDLEEQPTALVANLPYNVAVPALLHLLAEFPSIRTVMVMVQAEVAERLAAEPGGKDYGVPSAKVRFYGNVRRHGMVSPTVFWPIPRVYSGLVRIDRYETSPWPMDEAFRDEVFNLIDIGFAQRRKTSRNAFAEWAGGGNESAERLLAARIDPARRGETLSINDFVRLLQRTKEALGEDYTKQVARPSASAPSVSAEA			Novel
Ac-Trypsin	0000_XuPing_MC115_T_12_33PER.27166.27166.3.1.dta	27166	1425.69	3	0	RGETLSINDFVR	1425.68	0.009321	10.7484	0.0175546		3	orf|0|-|5521439-5522387|/	273,R,L/	2	target	1	5.41634	REDWGALTIRLLGRTEIRRLAKEIDFRPRKAFGQNFVHDANTVRRIVSASGVHRHDHVLEVGPGLGSLTLALLDRGARVTAVEIDPLLARQLPTTIADHSHSEINRLTVLNRDILTLMPGDLEEQPTALVANLPYNVAVPALLHLLAEFPSIRTVMVMVQAEVAERLAAEPGGKDYGVPSAKVRFYGNVRRHGMVSPTVFWPIPRVYSGLVRIDRYETSPWPMDEAFRDEVFNLIDIGFAQRRKTSRNAFAEWAGGGNESAERLLAARIDPARRGETLSINDFVRLLQRTKEALGEDYTKQVARPSASAPSVSAEA			Novel
Ac-Trypsin	0000_XuPing_MC115_T_12_33PER.27131.27131.3.1.dta	27131	1425.69	3	0.00011266	RGETLSINDFVR	1425.68	0.009373	7.7024	0.0729759		3	orf|0|-|5521439-5522387|/	273,R,L/	2	target	1	5.85539	REDWGALTIRLLGRTEIRRLAKEIDFRPRKAFGQNFVHDANTVRRIVSASGVHRHDHVLEVGPGLGSLTLALLDRGARVTAVEIDPLLARQLPTTIADHSHSEINRLTVLNRDILTLMPGDLEEQPTALVANLPYNVAVPALLHLLAEFPSIRTVMVMVQAEVAERLAAEPGGKDYGVPSAKVRFYGNVRRHGMVSPTVFWPIPRVYSGLVRIDRYETSPWPMDEAFRDEVFNLIDIGFAQRRKTSRNAFAEWAGGGNESAERLLAARIDPARRGETLSINDFVRLLQRTKEALGEDYTKQVARPSASAPSVSAEA			Novel
Ac-LysargiNase	0000_XuPing_MC115_R_11_33PER.40573.40573.3.1.dta	40573	2212.21	3	0	RHDHVLEVGPGLGSLTLALLD	2212.21	0.003973	7.59663	0.0189429		3	orf|0|-|5521439-5522387|/	53,H,R/	1	target	0	-2.6345	REDWGALTIRLLGRTEIRRLAKEIDFRPRKAFGQNFVHDANTVRRIVSASGVHRHDHVLEVGPGLGSLTLALLDRGARVTAVEIDPLLARQLPTTIADHSHSEINRLTVLNRDILTLMPGDLEEQPTALVANLPYNVAVPALLHLLAEFPSIRTVMVMVQAEVAERLAAEPGGKDYGVPSAKVRFYGNVRRHGMVSPTVFWPIPRVYSGLVRIDRYETSPWPMDEAFRDEVFNLIDIGFAQRRKTSRNAFAEWAGGGNESAERLLAARIDPARRGETLSINDFVRLLQRTKEALGEDYTKQVARPSASAPSVSAEA			Novel
Ac-LysargiNase	0000_XuPing_MC115_R_11_33PER.37527.37527.3.0.dta	37527	1623.85	3	0	RHGMVSPTVFWPIP	1623.85	0.002113	10.0612	0.0172998		3	orf|0|-|5521439-5522387|/	190,R,R/	1	target	0	3.22762	REDWGALTIRLLGRTEIRRLAKEIDFRPRKAFGQNFVHDANTVRRIVSASGVHRHDHVLEVGPGLGSLTLALLDRGARVTAVEIDPLLARQLPTTIADHSHSEINRLTVLNRDILTLMPGDLEEQPTALVANLPYNVAVPALLHLLAEFPSIRTVMVMVQAEVAERLAAEPGGKDYGVPSAKVRFYGNVRRHGMVSPTVFWPIPRVYSGLVRIDRYETSPWPMDEAFRDEVFNLIDIGFAQRRKTSRNAFAEWAGGGNESAERLLAARIDPARRGETLSINDFVRLLQRTKEALGEDYTKQVARPSASAPSVSAEA			Novel
Ac-LysargiNase	0000_XuPing_MC115_R_11_33PER.35019.35019.3.1.dta	35019	1639.84	3	7.8968e-05	RHGMVSPTVFWPIP	1639.84	0.000714	7.28988	0.0565131	4,Oxidation[M];	3	orf|0|-|5521439-5522387|/	190,R,R/	1	target	0	3.98882	REDWGALTIRLLGRTEIRRLAKEIDFRPRKAFGQNFVHDANTVRRIVSASGVHRHDHVLEVGPGLGSLTLALLDRGARVTAVEIDPLLARQLPTTIADHSHSEINRLTVLNRDILTLMPGDLEEQPTALVANLPYNVAVPALLHLLAEFPSIRTVMVMVQAEVAERLAAEPGGKDYGVPSAKVRFYGNVRRHGMVSPTVFWPIPRVYSGLVRIDRYETSPWPMDEAFRDEVFNLIDIGFAQRRKTSRNAFAEWAGGGNESAERLLAARIDPARRGETLSINDFVRLLQRTKEALGEDYTKQVARPSASAPSVSAEA			Novel
Ac-LysargiNase	0000_XuPing_MC115_R_11_33PER.37500.37500.2.1.dta	37500	1643.8	2	0.00090249	RHGMVSPTVFWPIP	1643.79	0.008456	7.75014	0.167934		3	orf|0|-|5521439-5522387|/	190,R,R/	2	target	0	2.95384	REDWGALTIRLLGRTEIRRLAKEIDFRPRKAFGQNFVHDANTVRRIVSASGVHRHDHVLEVGPGLGSLTLALLDRGARVTAVEIDPLLARQLPTTIADHSHSEINRLTVLNRDILTLMPGDLEEQPTALVANLPYNVAVPALLHLLAEFPSIRTVMVMVQAEVAERLAAEPGGKDYGVPSAKVRFYGNVRRHGMVSPTVFWPIPRVYSGLVRIDRYETSPWPMDEAFRDEVFNLIDIGFAQRRKTSRNAFAEWAGGGNESAERLLAARIDPARRGETLSINDFVRLLQRTKEALGEDYTKQVARPSASAPSVSAEA			Novel
Ac-LysargiNase	0000_XuPing_MC115_R_11_33PER.37731.37731.3.1.dta	37731	1643.79	3	0.00090249	RHGMVSPTVFWPIP	1643.79	0.001908	7.03598	0.185079		3	orf|0|-|5521439-5522387|/	190,R,R/	2	target	0	2.47342	REDWGALTIRLLGRTEIRRLAKEIDFRPRKAFGQNFVHDANTVRRIVSASGVHRHDHVLEVGPGLGSLTLALLDRGARVTAVEIDPLLARQLPTTIADHSHSEINRLTVLNRDILTLMPGDLEEQPTALVANLPYNVAVPALLHLLAEFPSIRTVMVMVQAEVAERLAAEPGGKDYGVPSAKVRFYGNVRRHGMVSPTVFWPIPRVYSGLVRIDRYETSPWPMDEAFRDEVFNLIDIGFAQRRKTSRNAFAEWAGGGNESAERLLAARIDPARRGETLSINDFVRLLQRTKEALGEDYTKQVARPSASAPSVSAEA			Novel
Ac-LysargiNase	0000_XuPing_MC115_R_11_33PER.2577.2577.2.0.dta	2577	925.522	2	0	RIVSASGVH	925.521	0.000261	9.47129	0.00646825		3	orf|0|-|5521439-5522387|/	44,R,R/	1	target	0	1.90214	REDWGALTIRLLGRTEIRRLAKEIDFRPRKAFGQNFVHDANTVRRIVSASGVHRHDHVLEVGPGLGSLTLALLDRGARVTAVEIDPLLARQLPTTIADHSHSEINRLTVLNRDILTLMPGDLEEQPTALVANLPYNVAVPALLHLLAEFPSIRTVMVMVQAEVAERLAAEPGGKDYGVPSAKVRFYGNVRRHGMVSPTVFWPIPRVYSGLVRIDRYETSPWPMDEAFRDEVFNLIDIGFAQRRKTSRNAFAEWAGGGNESAERLLAARIDPARRGETLSINDFVRLLQRTKEALGEDYTKQVARPSASAPSVSAEA			Novel
Ac-LysargiNase	0000_XuPing_MC115_R_11_33PER.2581.2581.3.0.dta	2581	925.521	3	0	RIVSASGVH	925.521	-0.000553	8.447	0.0480761		3	orf|0|-|5521439-5522387|/	44,R,R/	1	target	0	2.18016	REDWGALTIRLLGRTEIRRLAKEIDFRPRKAFGQNFVHDANTVRRIVSASGVHRHDHVLEVGPGLGSLTLALLDRGARVTAVEIDPLLARQLPTTIADHSHSEINRLTVLNRDILTLMPGDLEEQPTALVANLPYNVAVPALLHLLAEFPSIRTVMVMVQAEVAERLAAEPGGKDYGVPSAKVRFYGNVRRHGMVSPTVFWPIPRVYSGLVRIDRYETSPWPMDEAFRDEVFNLIDIGFAQRRKTSRNAFAEWAGGGNESAERLLAARIDPARRGETLSINDFVRLLQRTKEALGEDYTKQVARPSASAPSVSAEA			Novel
Ac-LysargiNase	0000_XuPing_MC115_R_11_33PER.2590.2590.3.0.dta	2590	939.479	3	0.00013013	RIVSASGVH	939.48	-0.000434	8.90434	0.135854		3	orf|0|-|5521439-5522387|/	44,R,R/	2	target	0	0.275685	REDWGALTIRLLGRTEIRRLAKEIDFRPRKAFGQNFVHDANTVRRIVSASGVHRHDHVLEVGPGLGSLTLALLDRGARVTAVEIDPLLARQLPTTIADHSHSEINRLTVLNRDILTLMPGDLEEQPTALVANLPYNVAVPALLHLLAEFPSIRTVMVMVQAEVAERLAAEPGGKDYGVPSAKVRFYGNVRRHGMVSPTVFWPIPRVYSGLVRIDRYETSPWPMDEAFRDEVFNLIDIGFAQRRKTSRNAFAEWAGGGNESAERLLAARIDPARRGETLSINDFVRLLQRTKEALGEDYTKQVARPSASAPSVSAEA			Novel
Ac-Trypsin	0000_XuPing_MC115_T_11_20PER.3204.3204.3.0.dta	3204	1081.62	3	0	RIVSASGVHR	1081.62	0.000147	13.4404	0.00215755		3	orf|0|-|5521439-5522387|/	44,R,H/	1	target	1	0.693607	REDWGALTIRLLGRTEIRRLAKEIDFRPRKAFGQNFVHDANTVRRIVSASGVHRHDHVLEVGPGLGSLTLALLDRGARVTAVEIDPLLARQLPTTIADHSHSEINRLTVLNRDILTLMPGDLEEQPTALVANLPYNVAVPALLHLLAEFPSIRTVMVMVQAEVAERLAAEPGGKDYGVPSAKVRFYGNVRRHGMVSPTVFWPIPRVYSGLVRIDRYETSPWPMDEAFRDEVFNLIDIGFAQRRKTSRNAFAEWAGGGNESAERLLAARIDPARRGETLSINDFVRLLQRTKEALGEDYTKQVARPSASAPSVSAEA			Novel
Ac-Trypsin	0000_XuPing_MC115_T_11_20PER.3276.3276.3.1.dta	3276	1081.62	3	0	RIVSASGVHR	1081.62	-0.000616	9.71296	0.0188626		3	orf|0|-|5521439-5522387|/	44,R,H/	1	target	1	3.10427	REDWGALTIRLLGRTEIRRLAKEIDFRPRKAFGQNFVHDANTVRRIVSASGVHRHDHVLEVGPGLGSLTLALLDRGARVTAVEIDPLLARQLPTTIADHSHSEINRLTVLNRDILTLMPGDLEEQPTALVANLPYNVAVPALLHLLAEFPSIRTVMVMVQAEVAERLAAEPGGKDYGVPSAKVRFYGNVRRHGMVSPTVFWPIPRVYSGLVRIDRYETSPWPMDEAFRDEVFNLIDIGFAQRRKTSRNAFAEWAGGGNESAERLLAARIDPARRGETLSINDFVRLLQRTKEALGEDYTKQVARPSASAPSVSAEA			Novel
Ac-Trypsin	0000_XuPing_MC115_T_11_20PER.3246.3246.2.0.dta	3246	1081.62	2	0	RIVSASGVHR	1081.62	0.001002	8.50931	0.0665645		3	orf|0|-|5521439-5522387|/	44,R,H/	1	target	1	0.157306	REDWGALTIRLLGRTEIRRLAKEIDFRPRKAFGQNFVHDANTVRRIVSASGVHRHDHVLEVGPGLGSLTLALLDRGARVTAVEIDPLLARQLPTTIADHSHSEINRLTVLNRDILTLMPGDLEEQPTALVANLPYNVAVPALLHLLAEFPSIRTVMVMVQAEVAERLAAEPGGKDYGVPSAKVRFYGNVRRHGMVSPTVFWPIPRVYSGLVRIDRYETSPWPMDEAFRDEVFNLIDIGFAQRRKTSRNAFAEWAGGGNESAERLLAARIDPARRGETLSINDFVRLLQRTKEALGEDYTKQVARPSASAPSVSAEA			Novel
Ac-Trypsin	0000_XuPing_MC115_T_11_20PER.3209.3209.3.0.dta	3209	1099.57	3	0	RIVSASGVHR	1099.57	0.000197	11.9604	0.00917832		3	orf|0|-|5521439-5522387|/	44,R,H/	2	target	1	1.49129	REDWGALTIRLLGRTEIRRLAKEIDFRPRKAFGQNFVHDANTVRRIVSASGVHRHDHVLEVGPGLGSLTLALLDRGARVTAVEIDPLLARQLPTTIADHSHSEINRLTVLNRDILTLMPGDLEEQPTALVANLPYNVAVPALLHLLAEFPSIRTVMVMVQAEVAERLAAEPGGKDYGVPSAKVRFYGNVRRHGMVSPTVFWPIPRVYSGLVRIDRYETSPWPMDEAFRDEVFNLIDIGFAQRRKTSRNAFAEWAGGGNESAERLLAARIDPARRGETLSINDFVRLLQRTKEALGEDYTKQVARPSASAPSVSAEA			Novel
Ac-Trypsin	0000_XuPing_MC115_T_11_20PER.3247.3247.2.0.dta	3247	1099.57	2	5.7118e-05	RIVSASGVHR	1099.57	0.001162	9.51637	0.0559337		3	orf|0|-|5521439-5522387|/	44,R,H/	2	target	1	1.15265	REDWGALTIRLLGRTEIRRLAKEIDFRPRKAFGQNFVHDANTVRRIVSASGVHRHDHVLEVGPGLGSLTLALLDRGARVTAVEIDPLLARQLPTTIADHSHSEINRLTVLNRDILTLMPGDLEEQPTALVANLPYNVAVPALLHLLAEFPSIRTVMVMVQAEVAERLAAEPGGKDYGVPSAKVRFYGNVRRHGMVSPTVFWPIPRVYSGLVRIDRYETSPWPMDEAFRDEVFNLIDIGFAQRRKTSRNAFAEWAGGGNESAERLLAARIDPARRGETLSINDFVRLLQRTKEALGEDYTKQVARPSASAPSVSAEA			Novel
Ac-Trypsin	0000_XuPing_MC115_T_12_33PER.3856.3856.3.1.dta	3856	1099.57	3	0.0082405	RIVSASGVHR	1099.57	0.005415	5.16362	0.378891		3	orf|0|-|5521439-5522387|/	44,R,H/	2	target	1	5.16099	REDWGALTIRLLGRTEIRRLAKEIDFRPRKAFGQNFVHDANTVRRIVSASGVHRHDHVLEVGPGLGSLTLALLDRGARVTAVEIDPLLARQLPTTIADHSHSEINRLTVLNRDILTLMPGDLEEQPTALVANLPYNVAVPALLHLLAEFPSIRTVMVMVQAEVAERLAAEPGGKDYGVPSAKVRFYGNVRRHGMVSPTVFWPIPRVYSGLVRIDRYETSPWPMDEAFRDEVFNLIDIGFAQRRKTSRNAFAEWAGGGNESAERLLAARIDPARRGETLSINDFVRLLQRTKEALGEDYTKQVARPSASAPSVSAEA			Novel
Ac-LysargiNase	0000_XuPing_MC115_R_11_33PER.3072.3072.2.0.dta	3072	770.415	2	0.00066478	RLAAEPGG	770.415	5e-06	5.57717	0.152233		3	orf|0|-|5521439-5522387|/	165,E,K/	1	target	0	0.889389	REDWGALTIRLLGRTEIRRLAKEIDFRPRKAFGQNFVHDANTVRRIVSASGVHRHDHVLEVGPGLGSLTLALLDRGARVTAVEIDPLLARQLPTTIADHSHSEINRLTVLNRDILTLMPGDLEEQPTALVANLPYNVAVPALLHLLAEFPSIRTVMVMVQAEVAERLAAEPGGKDYGVPSAKVRFYGNVRRHGMVSPTVFWPIPRVYSGLVRIDRYETSPWPMDEAFRDEVFNLIDIGFAQRRKTSRNAFAEWAGGGNESAERLLAARIDPARRGETLSINDFVRLLQRTKEALGEDYTKQVARPSASAPSVSAEA			Novel
Ac-LysargiNase	0000_XuPing_MC115_R_11_33PER.3073.3073.2.1.dta	3073	781.383	2	0.0046782	RLAAEPGG	781.383	0.000291	5.51	0.275158		3	orf|0|-|5521439-5522387|/	165,E,K/	2	target	0	1.59842	REDWGALTIRLLGRTEIRRLAKEIDFRPRKAFGQNFVHDANTVRRIVSASGVHRHDHVLEVGPGLGSLTLALLDRGARVTAVEIDPLLARQLPTTIADHSHSEINRLTVLNRDILTLMPGDLEEQPTALVANLPYNVAVPALLHLLAEFPSIRTVMVMVQAEVAERLAAEPGGKDYGVPSAKVRFYGNVRRHGMVSPTVFWPIPRVYSGLVRIDRYETSPWPMDEAFRDEVFNLIDIGFAQRRKTSRNAFAEWAGGGNESAERLLAARIDPARRGETLSINDFVRLLQRTKEALGEDYTKQVARPSASAPSVSAEA			Novel
Ac-LysargiNase	0000_XuPing_MC115_R_11_33PER.11566.11566.2.0.dta	11566	1607.76	2	0.00013013	RLAAEPGGKDYGVPSA	1607.75	0.003194	7.01538	0.143908		3	orf|0|-|5521439-5522387|/	165,E,K/	2	target	1	2.523	REDWGALTIRLLGRTEIRRLAKEIDFRPRKAFGQNFVHDANTVRRIVSASGVHRHDHVLEVGPGLGSLTLALLDRGARVTAVEIDPLLARQLPTTIADHSHSEINRLTVLNRDILTLMPGDLEEQPTALVANLPYNVAVPALLHLLAEFPSIRTVMVMVQAEVAERLAAEPGGKDYGVPSAKVRFYGNVRRHGMVSPTVFWPIPRVYSGLVRIDRYETSPWPMDEAFRDEVFNLIDIGFAQRRKTSRNAFAEWAGGGNESAERLLAARIDPARRGETLSINDFVRLLQRTKEALGEDYTKQVARPSASAPSVSAEA			Novel
Ac-LysargiNase	0000_XuPing_MC115_R_11_33PER.20936.20936.2.0.dta	20936	1665.73	2	0	RNAFAEWAGGGNESAE	1665.73	0.00276	15.4269	3.62404e-05		3	orf|0|-|5521439-5522387|/	246,S,R/	1	target	0	2.13246	REDWGALTIRLLGRTEIRRLAKEIDFRPRKAFGQNFVHDANTVRRIVSASGVHRHDHVLEVGPGLGSLTLALLDRGARVTAVEIDPLLARQLPTTIADHSHSEINRLTVLNRDILTLMPGDLEEQPTALVANLPYNVAVPALLHLLAEFPSIRTVMVMVQAEVAERLAAEPGGKDYGVPSAKVRFYGNVRRHGMVSPTVFWPIPRVYSGLVRIDRYETSPWPMDEAFRDEVFNLIDIGFAQRRKTSRNAFAEWAGGGNESAERLLAARIDPARRGETLSINDFVRLLQRTKEALGEDYTKQVARPSASAPSVSAEA			Novel
Ac-LysargiNase	0000_XuPing_MC115_R_11_33PER.20917.20917.2.0.dta	20917	1665.73	2	0	RNAFAEWAGGGNESAE	1665.73	0.002743	13.4523	0.00013038		3	orf|0|-|5521439-5522387|/	246,S,R/	1	target	0	1.75136	REDWGALTIRLLGRTEIRRLAKEIDFRPRKAFGQNFVHDANTVRRIVSASGVHRHDHVLEVGPGLGSLTLALLDRGARVTAVEIDPLLARQLPTTIADHSHSEINRLTVLNRDILTLMPGDLEEQPTALVANLPYNVAVPALLHLLAEFPSIRTVMVMVQAEVAERLAAEPGGKDYGVPSAKVRFYGNVRRHGMVSPTVFWPIPRVYSGLVRIDRYETSPWPMDEAFRDEVFNLIDIGFAQRRKTSRNAFAEWAGGGNESAERLLAARIDPARRGETLSINDFVRLLQRTKEALGEDYTKQVARPSASAPSVSAEA			Novel
Ac-LysargiNase	0000_XuPing_MC115_R_11_33PER.20930.20930.2.0.dta	20930	1687.66	2	0	RNAFAEWAGGGNESAE	1687.66	0.00313	15.0356	0.00120269		3	orf|0|-|5521439-5522387|/	246,S,R/	2	target	0	1.75109	REDWGALTIRLLGRTEIRRLAKEIDFRPRKAFGQNFVHDANTVRRIVSASGVHRHDHVLEVGPGLGSLTLALLDRGARVTAVEIDPLLARQLPTTIADHSHSEINRLTVLNRDILTLMPGDLEEQPTALVANLPYNVAVPALLHLLAEFPSIRTVMVMVQAEVAERLAAEPGGKDYGVPSAKVRFYGNVRRHGMVSPTVFWPIPRVYSGLVRIDRYETSPWPMDEAFRDEVFNLIDIGFAQRRKTSRNAFAEWAGGGNESAERLLAARIDPARRGETLSINDFVRLLQRTKEALGEDYTKQVARPSASAPSVSAEA			Novel
Ac-LysargiNase	0000_XuPing_MC115_R_11_33PER.6715.6715.2.0.dta	6715	1229.61	2	0	RPSASAPSVSAEA	1229.61	0.001504	10.7931	0.00293342		3	orf|0|-|5521439-5522387|/	303,A,-/	1	target	0	0.23004	REDWGALTIRLLGRTEIRRLAKEIDFRPRKAFGQNFVHDANTVRRIVSASGVHRHDHVLEVGPGLGSLTLALLDRGARVTAVEIDPLLARQLPTTIADHSHSEINRLTVLNRDILTLMPGDLEEQPTALVANLPYNVAVPALLHLLAEFPSIRTVMVMVQAEVAERLAAEPGGKDYGVPSAKVRFYGNVRRHGMVSPTVFWPIPRVYSGLVRIDRYETSPWPMDEAFRDEVFNLIDIGFAQRRKTSRNAFAEWAGGGNESAERLLAARIDPARRGETLSINDFVRLLQRTKEALGEDYTKQVARPSASAPSVSAEA			Novel
Ac-LysargiNase	0000_XuPing_MC115_R_11_33PER.6702.6702.2.0.dta	6702	1245.57	2	0	RPSASAPSVSAEA	1245.56	0.001611	8.85276	0.0723734		3	orf|0|-|5521439-5522387|/	303,A,-/	2	target	0	3.20206	REDWGALTIRLLGRTEIRRLAKEIDFRPRKAFGQNFVHDANTVRRIVSASGVHRHDHVLEVGPGLGSLTLALLDRGARVTAVEIDPLLARQLPTTIADHSHSEINRLTVLNRDILTLMPGDLEEQPTALVANLPYNVAVPALLHLLAEFPSIRTVMVMVQAEVAERLAAEPGGKDYGVPSAKVRFYGNVRRHGMVSPTVFWPIPRVYSGLVRIDRYETSPWPMDEAFRDEVFNLIDIGFAQRRKTSRNAFAEWAGGGNESAERLLAARIDPARRGETLSINDFVRLLQRTKEALGEDYTKQVARPSASAPSVSAEA			Novel
Ac-LysargiNase	0000_XuPing_MC115_R_12_33PER.6728.6728.2.0.dta	6728	1245.58	2	0.00074954	RPSASAPSVSAEA	1245.56	0.010627	7.99709	0.120914		3	orf|0|-|5521439-5522387|/	303,A,-/	2	target	0	4.62451	REDWGALTIRLLGRTEIRRLAKEIDFRPRKAFGQNFVHDANTVRRIVSASGVHRHDHVLEVGPGLGSLTLALLDRGARVTAVEIDPLLARQLPTTIADHSHSEINRLTVLNRDILTLMPGDLEEQPTALVANLPYNVAVPALLHLLAEFPSIRTVMVMVQAEVAERLAAEPGGKDYGVPSAKVRFYGNVRRHGMVSPTVFWPIPRVYSGLVRIDRYETSPWPMDEAFRDEVFNLIDIGFAQRRKTSRNAFAEWAGGGNESAERLLAARIDPARRGETLSINDFVRLLQRTKEALGEDYTKQVARPSASAPSVSAEA			Novel
Ac-LysargiNase	0000_XuPing_MC115_R_11_33PER.9173.9173.2.0.dta	9173	1818.91	2	0	RQLPTTIADHSHSEIN	1818.91	0.002673	16.738	9.91155e-06		3	orf|0|-|5521439-5522387|/	89,A,R/	1	target	0	-0.468982	REDWGALTIRLLGRTEIRRLAKEIDFRPRKAFGQNFVHDANTVRRIVSASGVHRHDHVLEVGPGLGSLTLALLDRGARVTAVEIDPLLARQLPTTIADHSHSEINRLTVLNRDILTLMPGDLEEQPTALVANLPYNVAVPALLHLLAEFPSIRTVMVMVQAEVAERLAAEPGGKDYGVPSAKVRFYGNVRRHGMVSPTVFWPIPRVYSGLVRIDRYETSPWPMDEAFRDEVFNLIDIGFAQRRKTSRNAFAEWAGGGNESAERLLAARIDPARRGETLSINDFVRLLQRTKEALGEDYTKQVARPSASAPSVSAEA			Novel
Ac-LysargiNase	0000_XuPing_MC115_R_11_33PER.9134.9134.3.0.dta	9134	1818.91	3	0	RQLPTTIADHSHSEIN	1818.91	0.002501	16.6645	6.51489e-05		3	orf|0|-|5521439-5522387|/	89,A,R/	1	target	0	3.49874	REDWGALTIRLLGRTEIRRLAKEIDFRPRKAFGQNFVHDANTVRRIVSASGVHRHDHVLEVGPGLGSLTLALLDRGARVTAVEIDPLLARQLPTTIADHSHSEINRLTVLNRDILTLMPGDLEEQPTALVANLPYNVAVPALLHLLAEFPSIRTVMVMVQAEVAERLAAEPGGKDYGVPSAKVRFYGNVRRHGMVSPTVFWPIPRVYSGLVRIDRYETSPWPMDEAFRDEVFNLIDIGFAQRRKTSRNAFAEWAGGGNESAERLLAARIDPARRGETLSINDFVRLLQRTKEALGEDYTKQVARPSASAPSVSAEA			Novel
Ac-LysargiNase	0000_XuPing_MC115_R_11_33PER.9201.9201.4.0.dta	9201	1818.91	4	0.00040068	RQLPTTIADHSHSEIN	1818.91	0.000311	9.41763	0.0785756		3	orf|0|-|5521439-5522387|/	89,A,R/	1	target	0	4.6265	REDWGALTIRLLGRTEIRRLAKEIDFRPRKAFGQNFVHDANTVRRIVSASGVHRHDHVLEVGPGLGSLTLALLDRGARVTAVEIDPLLARQLPTTIADHSHSEINRLTVLNRDILTLMPGDLEEQPTALVANLPYNVAVPALLHLLAEFPSIRTVMVMVQAEVAERLAAEPGGKDYGVPSAKVRFYGNVRRHGMVSPTVFWPIPRVYSGLVRIDRYETSPWPMDEAFRDEVFNLIDIGFAQRRKTSRNAFAEWAGGGNESAERLLAARIDPARRGETLSINDFVRLLQRTKEALGEDYTKQVARPSASAPSVSAEA			Novel
Ac-LysargiNase	0000_XuPing_MC115_R_11_33PER.9088.9088.3.1.dta	9088	1818.91	3	0.0062097	RQLPTTIADHSHSEIN	1818.91	0.002266	5.41039	0.281841		3	orf|0|-|5521439-5522387|/	89,A,R/	1	target	0	4.06738	REDWGALTIRLLGRTEIRRLAKEIDFRPRKAFGQNFVHDANTVRRIVSASGVHRHDHVLEVGPGLGSLTLALLDRGARVTAVEIDPLLARQLPTTIADHSHSEINRLTVLNRDILTLMPGDLEEQPTALVANLPYNVAVPALLHLLAEFPSIRTVMVMVQAEVAERLAAEPGGKDYGVPSAKVRFYGNVRRHGMVSPTVFWPIPRVYSGLVRIDRYETSPWPMDEAFRDEVFNLIDIGFAQRRKTSRNAFAEWAGGGNESAERLLAARIDPARRGETLSINDFVRLLQRTKEALGEDYTKQVARPSASAPSVSAEA			Novel
Ac-LysargiNase	0000_XuPing_MC115_R_11_33PER.9117.9117.3.0.dta	9117	1843.84	3	0	RQLPTTIADHSHSEIN	1843.84	0.002121	17.3626	0.000269412		3	orf|0|-|5521439-5522387|/	89,A,R/	2	target	0	1.59144	REDWGALTIRLLGRTEIRRLAKEIDFRPRKAFGQNFVHDANTVRRIVSASGVHRHDHVLEVGPGLGSLTLALLDRGARVTAVEIDPLLARQLPTTIADHSHSEINRLTVLNRDILTLMPGDLEEQPTALVANLPYNVAVPALLHLLAEFPSIRTVMVMVQAEVAERLAAEPGGKDYGVPSAKVRFYGNVRRHGMVSPTVFWPIPRVYSGLVRIDRYETSPWPMDEAFRDEVFNLIDIGFAQRRKTSRNAFAEWAGGGNESAERLLAARIDPARRGETLSINDFVRLLQRTKEALGEDYTKQVARPSASAPSVSAEA			Novel
Ac-LysargiNase	0000_XuPing_MC115_R_11_33PER.9159.9159.2.0.dta	9159	1843.84	2	0	RQLPTTIADHSHSEIN	1843.84	0.003277	16.7624	0.0022264		3	orf|0|-|5521439-5522387|/	89,A,R/	2	target	0	2.38746	REDWGALTIRLLGRTEIRRLAKEIDFRPRKAFGQNFVHDANTVRRIVSASGVHRHDHVLEVGPGLGSLTLALLDRGARVTAVEIDPLLARQLPTTIADHSHSEINRLTVLNRDILTLMPGDLEEQPTALVANLPYNVAVPALLHLLAEFPSIRTVMVMVQAEVAERLAAEPGGKDYGVPSAKVRFYGNVRRHGMVSPTVFWPIPRVYSGLVRIDRYETSPWPMDEAFRDEVFNLIDIGFAQRRKTSRNAFAEWAGGGNESAERLLAARIDPARRGETLSINDFVRLLQRTKEALGEDYTKQVARPSASAPSVSAEA			Novel
Ac-LysargiNase	0000_XuPing_MC115_R_11_33PER.1715.1715.3.0.dta	1715	1081.62	3	0.00066478	RRIVSASGVH	1081.62	0.001573	8.3703	0.0953719		3	orf|0|-|5521439-5522387|/	43,V,R/	1	target	1	3.5354	REDWGALTIRLLGRTEIRRLAKEIDFRPRKAFGQNFVHDANTVRRIVSASGVHRHDHVLEVGPGLGSLTLALLDRGARVTAVEIDPLLARQLPTTIADHSHSEINRLTVLNRDILTLMPGDLEEQPTALVANLPYNVAVPALLHLLAEFPSIRTVMVMVQAEVAERLAAEPGGKDYGVPSAKVRFYGNVRRHGMVSPTVFWPIPRVYSGLVRIDRYETSPWPMDEAFRDEVFNLIDIGFAQRRKTSRNAFAEWAGGGNESAERLLAARIDPARRGETLSINDFVRLLQRTKEALGEDYTKQVARPSASAPSVSAEA			Novel
Ac-LysargiNase	0000_XuPing_MC115_R_11_33PER.1714.1714.3.0.dta	1714	1099.57	3	0	RRIVSASGVH	1099.57	0.001264	9.92651	0.0304738		3	orf|0|-|5521439-5522387|/	43,V,R/	2	target	1	3.98697	REDWGALTIRLLGRTEIRRLAKEIDFRPRKAFGQNFVHDANTVRRIVSASGVHRHDHVLEVGPGLGSLTLALLDRGARVTAVEIDPLLARQLPTTIADHSHSEINRLTVLNRDILTLMPGDLEEQPTALVANLPYNVAVPALLHLLAEFPSIRTVMVMVQAEVAERLAAEPGGKDYGVPSAKVRFYGNVRRHGMVSPTVFWPIPRVYSGLVRIDRYETSPWPMDEAFRDEVFNLIDIGFAQRRKTSRNAFAEWAGGGNESAERLLAARIDPARRGETLSINDFVRLLQRTKEALGEDYTKQVARPSASAPSVSAEA			Novel
Ac-LysargiNase	0000_XuPing_MC115_R_11_33PER.29772.29772.2.0.dta	29772	1296.75	2	0	RVTAVEIDPLLA	1296.75	0.002301	7.82347	0.0136449		3	orf|0|-|5521439-5522387|/	77,A,R/	1	target	0	1.00073	REDWGALTIRLLGRTEIRRLAKEIDFRPRKAFGQNFVHDANTVRRIVSASGVHRHDHVLEVGPGLGSLTLALLDRGARVTAVEIDPLLARQLPTTIADHSHSEINRLTVLNRDILTLMPGDLEEQPTALVANLPYNVAVPALLHLLAEFPSIRTVMVMVQAEVAERLAAEPGGKDYGVPSAKVRFYGNVRRHGMVSPTVFWPIPRVYSGLVRIDRYETSPWPMDEAFRDEVFNLIDIGFAQRRKTSRNAFAEWAGGGNESAERLLAARIDPARRGETLSINDFVRLLQRTKEALGEDYTKQVARPSASAPSVSAEA			Novel
Ac-LysargiNase	0000_XuPing_MC115_R_11_33PER.29526.29526.2.0.dta	29526	1296.75	2	0	RVTAVEIDPLLA	1296.75	0.002488	6.8003	0.0273798		3	orf|0|-|5521439-5522387|/	77,A,R/	1	target	0	3.36342	REDWGALTIRLLGRTEIRRLAKEIDFRPRKAFGQNFVHDANTVRRIVSASGVHRHDHVLEVGPGLGSLTLALLDRGARVTAVEIDPLLARQLPTTIADHSHSEINRLTVLNRDILTLMPGDLEEQPTALVANLPYNVAVPALLHLLAEFPSIRTVMVMVQAEVAERLAAEPGGKDYGVPSAKVRFYGNVRRHGMVSPTVFWPIPRVYSGLVRIDRYETSPWPMDEAFRDEVFNLIDIGFAQRRKTSRNAFAEWAGGGNESAERLLAARIDPARRGETLSINDFVRLLQRTKEALGEDYTKQVARPSASAPSVSAEA			Novel
Ac-LysargiNase	0000_XuPing_MC115_R_11_33PER.29742.29742.2.0.dta	29742	1311.71	2	0	RVTAVEIDPLLA	1311.71	0.002072	8.60441	0.0507322		3	orf|0|-|5521439-5522387|/	77,A,R/	2	target	0	-0.921287	REDWGALTIRLLGRTEIRRLAKEIDFRPRKAFGQNFVHDANTVRRIVSASGVHRHDHVLEVGPGLGSLTLALLDRGARVTAVEIDPLLARQLPTTIADHSHSEINRLTVLNRDILTLMPGDLEEQPTALVANLPYNVAVPALLHLLAEFPSIRTVMVMVQAEVAERLAAEPGGKDYGVPSAKVRFYGNVRRHGMVSPTVFWPIPRVYSGLVRIDRYETSPWPMDEAFRDEVFNLIDIGFAQRRKTSRNAFAEWAGGGNESAERLLAARIDPARRGETLSINDFVRLLQRTKEALGEDYTKQVARPSASAPSVSAEA			Novel
Ac-LysargiNase	0000_XuPing_MC115_R_11_33PER.29796.29796.2.0.dta	29796	1311.71	2	0	RVTAVEIDPLLA	1311.71	0.002507	6.95523	0.0804144		3	orf|0|-|5521439-5522387|/	77,A,R/	2	target	0	-0.16264	REDWGALTIRLLGRTEIRRLAKEIDFRPRKAFGQNFVHDANTVRRIVSASGVHRHDHVLEVGPGLGSLTLALLDRGARVTAVEIDPLLARQLPTTIADHSHSEINRLTVLNRDILTLMPGDLEEQPTALVANLPYNVAVPALLHLLAEFPSIRTVMVMVQAEVAERLAAEPGGKDYGVPSAKVRFYGNVRRHGMVSPTVFWPIPRVYSGLVRIDRYETSPWPMDEAFRDEVFNLIDIGFAQRRKTSRNAFAEWAGGGNESAERLLAARIDPARRGETLSINDFVRLLQRTKEALGEDYTKQVARPSASAPSVSAEA			Novel
Ac-LysargiNase	0000_XuPing_MC115_R_11_33PER.29494.29494.2.0.dta	29494	1311.71	2	0	RVTAVEIDPLLA	1311.71	0.00327	7.72536	0.0839215		3	orf|0|-|5521439-5522387|/	77,A,R/	2	target	0	0.405454	REDWGALTIRLLGRTEIRRLAKEIDFRPRKAFGQNFVHDANTVRRIVSASGVHRHDHVLEVGPGLGSLTLALLDRGARVTAVEIDPLLARQLPTTIADHSHSEINRLTVLNRDILTLMPGDLEEQPTALVANLPYNVAVPALLHLLAEFPSIRTVMVMVQAEVAERLAAEPGGKDYGVPSAKVRFYGNVRRHGMVSPTVFWPIPRVYSGLVRIDRYETSPWPMDEAFRDEVFNLIDIGFAQRRKTSRNAFAEWAGGGNESAERLLAARIDPARRGETLSINDFVRLLQRTKEALGEDYTKQVARPSASAPSVSAEA			Novel
Ac-LysargiNase	0000_XuPing_MC115_R_11_33PER.13234.13234.2.2.dta	13234	793.456	2	0.00066478	RVYSGLV	793.457	-0.000508	5.76196	0.151436		3	orf|0|-|5521439-5522387|/	204,P,R/	1	target	0	2.98288	REDWGALTIRLLGRTEIRRLAKEIDFRPRKAFGQNFVHDANTVRRIVSASGVHRHDHVLEVGPGLGSLTLALLDRGARVTAVEIDPLLARQLPTTIADHSHSEINRLTVLNRDILTLMPGDLEEQPTALVANLPYNVAVPALLHLLAEFPSIRTVMVMVQAEVAERLAAEPGGKDYGVPSAKVRFYGNVRRHGMVSPTVFWPIPRVYSGLVRIDRYETSPWPMDEAFRDEVFNLIDIGFAQRRKTSRNAFAEWAGGGNESAERLLAARIDPARRGETLSINDFVRLLQRTKEALGEDYTKQVARPSASAPSVSAEA			Novel
Ac-LysargiNase	0000_XuPing_MC115_R_11_33PER.13233.13233.2.1.dta	13233	803.427	2	0.00090249	RVYSGLV	803.427	2.8e-05	6.7128	0.179473		3	orf|0|-|5521439-5522387|/	204,P,R/	2	target	0	2.98739	REDWGALTIRLLGRTEIRRLAKEIDFRPRKAFGQNFVHDANTVRRIVSASGVHRHDHVLEVGPGLGSLTLALLDRGARVTAVEIDPLLARQLPTTIADHSHSEINRLTVLNRDILTLMPGDLEEQPTALVANLPYNVAVPALLHLLAEFPSIRTVMVMVQAEVAERLAAEPGGKDYGVPSAKVRFYGNVRRHGMVSPTVFWPIPRVYSGLVRIDRYETSPWPMDEAFRDEVFNLIDIGFAQRRKTSRNAFAEWAGGGNESAERLLAARIDPARRGETLSINDFVRLLQRTKEALGEDYTKQVARPSASAPSVSAEA			Novel
Ac-LysargiNase	0000_XuPing_MC115_R_11_33PER.34262.34262.2.0.dta	34262	1628.71	2	0	RYETSPWPMDEAF	1628.7	0.003085	12.8642	0.000158899		3	orf|0|-|5521439-5522387|/	214,D,R/	1	target	0	2.06288	REDWGALTIRLLGRTEIRRLAKEIDFRPRKAFGQNFVHDANTVRRIVSASGVHRHDHVLEVGPGLGSLTLALLDRGARVTAVEIDPLLARQLPTTIADHSHSEINRLTVLNRDILTLMPGDLEEQPTALVANLPYNVAVPALLHLLAEFPSIRTVMVMVQAEVAERLAAEPGGKDYGVPSAKVRFYGNVRRHGMVSPTVFWPIPRVYSGLVRIDRYETSPWPMDEAFRDEVFNLIDIGFAQRRKTSRNAFAEWAGGGNESAERLLAARIDPARRGETLSINDFVRLLQRTKEALGEDYTKQVARPSASAPSVSAEA			Novel
Ac-LysargiNase	0000_XuPing_MC115_R_11_33PER.34654.34654.2.0.dta	34654	1628.71	2	0	RYETSPWPMDEAF	1628.7	0.003008	10.3308	0.00136647		3	orf|0|-|5521439-5522387|/	214,D,R/	1	target	0	1.44924	REDWGALTIRLLGRTEIRRLAKEIDFRPRKAFGQNFVHDANTVRRIVSASGVHRHDHVLEVGPGLGSLTLALLDRGARVTAVEIDPLLARQLPTTIADHSHSEINRLTVLNRDILTLMPGDLEEQPTALVANLPYNVAVPALLHLLAEFPSIRTVMVMVQAEVAERLAAEPGGKDYGVPSAKVRFYGNVRRHGMVSPTVFWPIPRVYSGLVRIDRYETSPWPMDEAFRDEVFNLIDIGFAQRRKTSRNAFAEWAGGGNESAERLLAARIDPARRGETLSINDFVRLLQRTKEALGEDYTKQVARPSASAPSVSAEA			Novel
Ac-LysargiNase	0000_XuPing_MC115_R_11_33PER.34219.34219.2.0.dta	34219	1645.66	2	0	RYETSPWPMDEAF	1645.65	0.003462	10.434	0.0144806		3	orf|0|-|5521439-5522387|/	214,D,R/	2	target	0	0.055897	REDWGALTIRLLGRTEIRRLAKEIDFRPRKAFGQNFVHDANTVRRIVSASGVHRHDHVLEVGPGLGSLTLALLDRGARVTAVEIDPLLARQLPTTIADHSHSEINRLTVLNRDILTLMPGDLEEQPTALVANLPYNVAVPALLHLLAEFPSIRTVMVMVQAEVAERLAAEPGGKDYGVPSAKVRFYGNVRRHGMVSPTVFWPIPRVYSGLVRIDRYETSPWPMDEAFRDEVFNLIDIGFAQRRKTSRNAFAEWAGGGNESAERLLAARIDPARRGETLSINDFVRLLQRTKEALGEDYTKQVARPSASAPSVSAEA			Novel
Ac-LysargiNase	0000_XuPing_MC115_R_11_33PER.34604.34604.2.0.dta	34604	1645.66	2	0	RYETSPWPMDEAF	1645.65	0.003752	9.65997	0.0206254		3	orf|0|-|5521439-5522387|/	214,D,R/	2	target	0	2.09892	REDWGALTIRLLGRTEIRRLAKEIDFRPRKAFGQNFVHDANTVRRIVSASGVHRHDHVLEVGPGLGSLTLALLDRGARVTAVEIDPLLARQLPTTIADHSHSEINRLTVLNRDILTLMPGDLEEQPTALVANLPYNVAVPALLHLLAEFPSIRTVMVMVQAEVAERLAAEPGGKDYGVPSAKVRFYGNVRRHGMVSPTVFWPIPRVYSGLVRIDRYETSPWPMDEAFRDEVFNLIDIGFAQRRKTSRNAFAEWAGGGNESAERLLAARIDPARRGETLSINDFVRLLQRTKEALGEDYTKQVARPSASAPSVSAEA			Novel
Ac-LysargiNase	0000_XuPing_MC115_R_11_33PER.34320.34320.2.1.dta	34320	1645.66	2	0	RYETSPWPMDEAF	1645.65	0.00349	9.75176	0.096749		3	orf|0|-|5521439-5522387|/	214,D,R/	2	target	0	1.93335	REDWGALTIRLLGRTEIRRLAKEIDFRPRKAFGQNFVHDANTVRRIVSASGVHRHDHVLEVGPGLGSLTLALLDRGARVTAVEIDPLLARQLPTTIADHSHSEINRLTVLNRDILTLMPGDLEEQPTALVANLPYNVAVPALLHLLAEFPSIRTVMVMVQAEVAERLAAEPGGKDYGVPSAKVRFYGNVRRHGMVSPTVFWPIPRVYSGLVRIDRYETSPWPMDEAFRDEVFNLIDIGFAQRRKTSRNAFAEWAGGGNESAERLLAARIDPARRGETLSINDFVRLLQRTKEALGEDYTKQVARPSASAPSVSAEA			Novel
Ac-Trypsin	0000_XuPing_MC115_T_11_20PER.7083.7083.2.0.dta	7083	1254.62	2	0	TKEALGEDYTK	1254.62	0.000579	14.236	0.000231349		3	orf|0|-|5521439-5522387|/	289,R,Q/	1	target	1	1.92473	REDWGALTIRLLGRTEIRRLAKEIDFRPRKAFGQNFVHDANTVRRIVSASGVHRHDHVLEVGPGLGSLTLALLDRGARVTAVEIDPLLARQLPTTIADHSHSEINRLTVLNRDILTLMPGDLEEQPTALVANLPYNVAVPALLHLLAEFPSIRTVMVMVQAEVAERLAAEPGGKDYGVPSAKVRFYGNVRRHGMVSPTVFWPIPRVYSGLVRIDRYETSPWPMDEAFRDEVFNLIDIGFAQRRKTSRNAFAEWAGGGNESAERLLAARIDPARRGETLSINDFVRLLQRTKEALGEDYTKQVARPSASAPSVSAEA			Novel
Ac-Trypsin	0000_XuPing_MC115_T_11_20PER.7078.7078.3.0.dta	7078	1254.62	3	0	TKEALGEDYTK	1254.62	-0.00013	13.5693	0.00120391		3	orf|0|-|5521439-5522387|/	289,R,Q/	1	target	1	1.40248	REDWGALTIRLLGRTEIRRLAKEIDFRPRKAFGQNFVHDANTVRRIVSASGVHRHDHVLEVGPGLGSLTLALLDRGARVTAVEIDPLLARQLPTTIADHSHSEINRLTVLNRDILTLMPGDLEEQPTALVANLPYNVAVPALLHLLAEFPSIRTVMVMVQAEVAERLAAEPGGKDYGVPSAKVRFYGNVRRHGMVSPTVFWPIPRVYSGLVRIDRYETSPWPMDEAFRDEVFNLIDIGFAQRRKTSRNAFAEWAGGGNESAERLLAARIDPARRGETLSINDFVRLLQRTKEALGEDYTKQVARPSASAPSVSAEA			Novel
Ac-Trypsin	0000_XuPing_MC115_T_12_33PER.7510.7510.2.0.dta	7510	1254.63	2	0	TKEALGEDYTK	1254.62	0.00895	11.6805	0.00150051		3	orf|0|-|5521439-5522387|/	289,R,Q/	1	target	1	3.93624	REDWGALTIRLLGRTEIRRLAKEIDFRPRKAFGQNFVHDANTVRRIVSASGVHRHDHVLEVGPGLGSLTLALLDRGARVTAVEIDPLLARQLPTTIADHSHSEINRLTVLNRDILTLMPGDLEEQPTALVANLPYNVAVPALLHLLAEFPSIRTVMVMVQAEVAERLAAEPGGKDYGVPSAKVRFYGNVRRHGMVSPTVFWPIPRVYSGLVRIDRYETSPWPMDEAFRDEVFNLIDIGFAQRRKTSRNAFAEWAGGGNESAERLLAARIDPARRGETLSINDFVRLLQRTKEALGEDYTKQVARPSASAPSVSAEA			Novel
Ac-Trypsin	0000_XuPing_MC115_T_11_20PER.7077.7077.2.0.dta	7077	1267.58	2	0	TKEALGEDYTK	1267.58	0.000628	13.8439	0.000735084		3	orf|0|-|5521439-5522387|/	289,R,Q/	2	target	1	0.849075	REDWGALTIRLLGRTEIRRLAKEIDFRPRKAFGQNFVHDANTVRRIVSASGVHRHDHVLEVGPGLGSLTLALLDRGARVTAVEIDPLLARQLPTTIADHSHSEINRLTVLNRDILTLMPGDLEEQPTALVANLPYNVAVPALLHLLAEFPSIRTVMVMVQAEVAERLAAEPGGKDYGVPSAKVRFYGNVRRHGMVSPTVFWPIPRVYSGLVRIDRYETSPWPMDEAFRDEVFNLIDIGFAQRRKTSRNAFAEWAGGGNESAERLLAARIDPARRGETLSINDFVRLLQRTKEALGEDYTKQVARPSASAPSVSAEA			Novel
Ac-Trypsin	0000_XuPing_MC115_T_12_33PER.7487.7487.2.0.dta	7487	1267.59	2	0	TKEALGEDYTK	1267.58	0.008571	10.3441	0.0470622		3	orf|0|-|5521439-5522387|/	289,R,Q/	2	target	1	2.38523	REDWGALTIRLLGRTEIRRLAKEIDFRPRKAFGQNFVHDANTVRRIVSASGVHRHDHVLEVGPGLGSLTLALLDRGARVTAVEIDPLLARQLPTTIADHSHSEINRLTVLNRDILTLMPGDLEEQPTALVANLPYNVAVPALLHLLAEFPSIRTVMVMVQAEVAERLAAEPGGKDYGVPSAKVRFYGNVRRHGMVSPTVFWPIPRVYSGLVRIDRYETSPWPMDEAFRDEVFNLIDIGFAQRRKTSRNAFAEWAGGGNESAERLLAARIDPARRGETLSINDFVRLLQRTKEALGEDYTKQVARPSASAPSVSAEA			Novel
Ac-Trypsin	0000_XuPing_MC115_T_11_20PER.27372.27372.2.0.dta	27372	1462.74	2	0	TVMVMVQAEVAER	1462.74	0.001454	10.6928	0.00378955		3	orf|0|-|5521439-5522387|/	153,R,L/	1	target	0	3.26947	REDWGALTIRLLGRTEIRRLAKEIDFRPRKAFGQNFVHDANTVRRIVSASGVHRHDHVLEVGPGLGSLTLALLDRGARVTAVEIDPLLARQLPTTIADHSHSEINRLTVLNRDILTLMPGDLEEQPTALVANLPYNVAVPALLHLLAEFPSIRTVMVMVQAEVAERLAAEPGGKDYGVPSAKVRFYGNVRRHGMVSPTVFWPIPRVYSGLVRIDRYETSPWPMDEAFRDEVFNLIDIGFAQRRKTSRNAFAEWAGGGNESAERLLAARIDPARRGETLSINDFVRLLQRTKEALGEDYTKQVARPSASAPSVSAEA			Novel
Ac-Trypsin	0000_XuPing_MC115_T_11_20PER.27422.27422.2.3.dta	27422	1462.74	2	0	TVMVMVQAEVAER	1462.74	-0.0001	7.05743	0.0296979		3	orf|0|-|5521439-5522387|/	153,R,L/	1	target	0	3.40517	REDWGALTIRLLGRTEIRRLAKEIDFRPRKAFGQNFVHDANTVRRIVSASGVHRHDHVLEVGPGLGSLTLALLDRGARVTAVEIDPLLARQLPTTIADHSHSEINRLTVLNRDILTLMPGDLEEQPTALVANLPYNVAVPALLHLLAEFPSIRTVMVMVQAEVAERLAAEPGGKDYGVPSAKVRFYGNVRRHGMVSPTVFWPIPRVYSGLVRIDRYETSPWPMDEAFRDEVFNLIDIGFAQRRKTSRNAFAEWAGGGNESAERLLAARIDPARRGETLSINDFVRLLQRTKEALGEDYTKQVARPSASAPSVSAEA			Novel
Ac-Trypsin	0000_XuPing_MC115_T_11_20PER.27811.27811.2.2.dta	27811	1462.74	2	0	TVMVMVQAEVAER	1462.74	0.001329	6.87893	0.0541221		3	orf|0|-|5521439-5522387|/	153,R,L/	1	target	0	-0.775004	REDWGALTIRLLGRTEIRRLAKEIDFRPRKAFGQNFVHDANTVRRIVSASGVHRHDHVLEVGPGLGSLTLALLDRGARVTAVEIDPLLARQLPTTIADHSHSEINRLTVLNRDILTLMPGDLEEQPTALVANLPYNVAVPALLHLLAEFPSIRTVMVMVQAEVAERLAAEPGGKDYGVPSAKVRFYGNVRRHGMVSPTVFWPIPRVYSGLVRIDRYETSPWPMDEAFRDEVFNLIDIGFAQRRKTSRNAFAEWAGGGNESAERLLAARIDPARRGETLSINDFVRLLQRTKEALGEDYTKQVARPSASAPSVSAEA			Novel
Ac-Trypsin	0000_XuPing_MC115_T_11_20PER.3910.3910.2.2.dta	3910	812.437	2	0.0013033	VSASGVHR	812.437	-5.5e-05	8.07557	0.16077		1	orf|0|-|5521439-5522387|/	46,I,H/	1	target	0	1.18128	REDWGALTIRLLGRTEIRRLAKEIDFRPRKAFGQNFVHDANTVRRIVSASGVHRHDHVLEVGPGLGSLTLALLDRGARVTAVEIDPLLARQLPTTIADHSHSEINRLTVLNRDILTLMPGDLEEQPTALVANLPYNVAVPALLHLLAEFPSIRTVMVMVQAEVAERLAAEPGGKDYGVPSAKVRFYGNVRRHGMVSPTVFWPIPRVYSGLVRIDRYETSPWPMDEAFRDEVFNLIDIGFAQRRKTSRNAFAEWAGGGNESAERLLAARIDPARRGETLSINDFVRLLQRTKEALGEDYTKQVARPSASAPSVSAEA			Novel
Ac-Trypsin	0000_XuPing_MC115_T_11_20PER.31442.31442.2.0.dta	31442	1296.75	2	0	VTAVEIDPLLAR	1296.75	0.000728	11.851	0.00266041		3	orf|0|-|5521439-5522387|/	78,R,Q/	1	target	0	0.828581	REDWGALTIRLLGRTEIRRLAKEIDFRPRKAFGQNFVHDANTVRRIVSASGVHRHDHVLEVGPGLGSLTLALLDRGARVTAVEIDPLLARQLPTTIADHSHSEINRLTVLNRDILTLMPGDLEEQPTALVANLPYNVAVPALLHLLAEFPSIRTVMVMVQAEVAERLAAEPGGKDYGVPSAKVRFYGNVRRHGMVSPTVFWPIPRVYSGLVRIDRYETSPWPMDEAFRDEVFNLIDIGFAQRRKTSRNAFAEWAGGGNESAERLLAARIDPARRGETLSINDFVRLLQRTKEALGEDYTKQVARPSASAPSVSAEA			Novel
Ac-Trypsin	0000_XuPing_MC115_T_11_20PER.31493.31493.3.0.dta	31493	1296.75	3	0	VTAVEIDPLLAR	1296.75	-0.000836	9.88645	0.00335979		3	orf|0|-|5521439-5522387|/	78,R,Q/	1	target	0	-0.749318	REDWGALTIRLLGRTEIRRLAKEIDFRPRKAFGQNFVHDANTVRRIVSASGVHRHDHVLEVGPGLGSLTLALLDRGARVTAVEIDPLLARQLPTTIADHSHSEINRLTVLNRDILTLMPGDLEEQPTALVANLPYNVAVPALLHLLAEFPSIRTVMVMVQAEVAERLAAEPGGKDYGVPSAKVRFYGNVRRHGMVSPTVFWPIPRVYSGLVRIDRYETSPWPMDEAFRDEVFNLIDIGFAQRRKTSRNAFAEWAGGGNESAERLLAARIDPARRGETLSINDFVRLLQRTKEALGEDYTKQVARPSASAPSVSAEA			Novel
Ac-Trypsin	0000_XuPing_MC115_T_12_33PER.31329.31329.2.0.dta	31329	1296.76	2	0	VTAVEIDPLLAR	1296.75	0.009771	10.3516	0.0100519		3	orf|0|-|5521439-5522387|/	78,R,Q/	1	target	0	3.62452	REDWGALTIRLLGRTEIRRLAKEIDFRPRKAFGQNFVHDANTVRRIVSASGVHRHDHVLEVGPGLGSLTLALLDRGARVTAVEIDPLLARQLPTTIADHSHSEINRLTVLNRDILTLMPGDLEEQPTALVANLPYNVAVPALLHLLAEFPSIRTVMVMVQAEVAERLAAEPGGKDYGVPSAKVRFYGNVRRHGMVSPTVFWPIPRVYSGLVRIDRYETSPWPMDEAFRDEVFNLIDIGFAQRRKTSRNAFAEWAGGGNESAERLLAARIDPARRGETLSINDFVRLLQRTKEALGEDYTKQVARPSASAPSVSAEA			Novel
Ac-Trypsin	0000_XuPing_MC115_T_5_20PER.38439.38439.2.0.dta	38439	1296.75	2	0.0079583	VTAVEIDPLLAR	1296.75	-0.000435	4.68099	0.363384		3	orf|0|-|5521439-5522387|/	78,R,Q/	1	target	0	-0.761919	REDWGALTIRLLGRTEIRRLAKEIDFRPRKAFGQNFVHDANTVRRIVSASGVHRHDHVLEVGPGLGSLTLALLDRGARVTAVEIDPLLARQLPTTIADHSHSEINRLTVLNRDILTLMPGDLEEQPTALVANLPYNVAVPALLHLLAEFPSIRTVMVMVQAEVAERLAAEPGGKDYGVPSAKVRFYGNVRRHGMVSPTVFWPIPRVYSGLVRIDRYETSPWPMDEAFRDEVFNLIDIGFAQRRKTSRNAFAEWAGGGNESAERLLAARIDPARRGETLSINDFVRLLQRTKEALGEDYTKQVARPSASAPSVSAEA			Novel
Ac-Trypsin	0000_XuPing_MC115_T_11_20PER.31412.31412.2.0.dta	31412	1311.71	2	0	VTAVEIDPLLAR	1311.71	0.000444	12.1102	0.00443157		3	orf|0|-|5521439-5522387|/	78,R,Q/	2	target	0	0.50148	REDWGALTIRLLGRTEIRRLAKEIDFRPRKAFGQNFVHDANTVRRIVSASGVHRHDHVLEVGPGLGSLTLALLDRGARVTAVEIDPLLARQLPTTIADHSHSEINRLTVLNRDILTLMPGDLEEQPTALVANLPYNVAVPALLHLLAEFPSIRTVMVMVQAEVAERLAAEPGGKDYGVPSAKVRFYGNVRRHGMVSPTVFWPIPRVYSGLVRIDRYETSPWPMDEAFRDEVFNLIDIGFAQRRKTSRNAFAEWAGGGNESAERLLAARIDPARRGETLSINDFVRLLQRTKEALGEDYTKQVARPSASAPSVSAEA			Novel
Ac-Trypsin	0000_XuPing_MC115_T_11_20PER.31474.31474.3.0.dta	31474	1311.71	3	0	VTAVEIDPLLAR	1311.71	-0.00079	10.1303	0.0067013		3	orf|0|-|5521439-5522387|/	78,R,Q/	2	target	0	0.896623	REDWGALTIRLLGRTEIRRLAKEIDFRPRKAFGQNFVHDANTVRRIVSASGVHRHDHVLEVGPGLGSLTLALLDRGARVTAVEIDPLLARQLPTTIADHSHSEINRLTVLNRDILTLMPGDLEEQPTALVANLPYNVAVPALLHLLAEFPSIRTVMVMVQAEVAERLAAEPGGKDYGVPSAKVRFYGNVRRHGMVSPTVFWPIPRVYSGLVRIDRYETSPWPMDEAFRDEVFNLIDIGFAQRRKTSRNAFAEWAGGGNESAERLLAARIDPARRGETLSINDFVRLLQRTKEALGEDYTKQVARPSASAPSVSAEA			Novel
Ac-Trypsin	0000_XuPing_MC115_T_12_33PER.31272.31272.2.0.dta	31272	1311.72	2	0	VTAVEIDPLLAR	1311.71	0.009253	8.21981	0.0523293		3	orf|0|-|5521439-5522387|/	78,R,Q/	2	target	0	5.43269	REDWGALTIRLLGRTEIRRLAKEIDFRPRKAFGQNFVHDANTVRRIVSASGVHRHDHVLEVGPGLGSLTLALLDRGARVTAVEIDPLLARQLPTTIADHSHSEINRLTVLNRDILTLMPGDLEEQPTALVANLPYNVAVPALLHLLAEFPSIRTVMVMVQAEVAERLAAEPGGKDYGVPSAKVRFYGNVRRHGMVSPTVFWPIPRVYSGLVRIDRYETSPWPMDEAFRDEVFNLIDIGFAQRRKTSRNAFAEWAGGGNESAERLLAARIDPARRGETLSINDFVRLLQRTKEALGEDYTKQVARPSASAPSVSAEA			Novel
Ac-Trypsin	0000_XuPing_MC115_T_12_33PER.31426.31426.2.1.dta	31426	1311.72	2	0.005031	VTAVEIDPLLAR	1311.71	0.010101	4.36201	0.309231		3	orf|0|-|5521439-5522387|/	78,R,Q/	2	target	0	5.6236	REDWGALTIRLLGRTEIRRLAKEIDFRPRKAFGQNFVHDANTVRRIVSASGVHRHDHVLEVGPGLGSLTLALLDRGARVTAVEIDPLLARQLPTTIADHSHSEINRLTVLNRDILTLMPGDLEEQPTALVANLPYNVAVPALLHLLAEFPSIRTVMVMVQAEVAERLAAEPGGKDYGVPSAKVRFYGNVRRHGMVSPTVFWPIPRVYSGLVRIDRYETSPWPMDEAFRDEVFNLIDIGFAQRRKTSRNAFAEWAGGGNESAERLLAARIDPARRGETLSINDFVRLLQRTKEALGEDYTKQVARPSASAPSVSAEA			Novel
Ac-Trypsin	0000_XuPing_MC115_T_11_20PER.11490.11490.2.0.dta	11490	793.456	2	0.0007082	VYSGLVR	793.457	-0.000742	6.11874	0.118881		3	orf|0|-|5521439-5522387|/	205,R,I/	1	target	0	0.737066	REDWGALTIRLLGRTEIRRLAKEIDFRPRKAFGQNFVHDANTVRRIVSASGVHRHDHVLEVGPGLGSLTLALLDRGARVTAVEIDPLLARQLPTTIADHSHSEINRLTVLNRDILTLMPGDLEEQPTALVANLPYNVAVPALLHLLAEFPSIRTVMVMVQAEVAERLAAEPGGKDYGVPSAKVRFYGNVRRHGMVSPTVFWPIPRVYSGLVRIDRYETSPWPMDEAFRDEVFNLIDIGFAQRRKTSRNAFAEWAGGGNESAERLLAARIDPARRGETLSINDFVRLLQRTKEALGEDYTKQVARPSASAPSVSAEA			Novel
Ac-Trypsin	0000_XuPing_MC115_T_11_20PER.11505.11505.2.0.dta	11505	803.426	2	0.00078309	VYSGLVR	803.427	-0.000862	6.09465	0.129298		3	orf|0|-|5521439-5522387|/	205,R,I/	2	target	0	2.68571	REDWGALTIRLLGRTEIRRLAKEIDFRPRKAFGQNFVHDANTVRRIVSASGVHRHDHVLEVGPGLGSLTLALLDRGARVTAVEIDPLLARQLPTTIADHSHSEINRLTVLNRDILTLMPGDLEEQPTALVANLPYNVAVPALLHLLAEFPSIRTVMVMVQAEVAERLAAEPGGKDYGVPSAKVRFYGNVRRHGMVSPTVFWPIPRVYSGLVRIDRYETSPWPMDEAFRDEVFNLIDIGFAQRRKTSRNAFAEWAGGGNESAERLLAARIDPARRGETLSINDFVRLLQRTKEALGEDYTKQVARPSASAPSVSAEA			Novel
Ac-Trypsin	0000_XuPing_MC115_T_7_20PER.41671.41671.2.0.dta	41671	1557.81	2	0.0063722	EGPVVGVQGTPPHQR	1557.81	-0.001158	5.75893	0.331963		3	orf|0|-|5534368-5534560|/	39,R,S/	1	target	0	-0.306568	TQFGDQCPASGFGYRGAGDPGVGARDRPWRTALYVLSGREGPVVGVQGTPPHQRSPHAVEDRAW			Novel
Ac-Trypsin	0000_XuPing_MC115_T_13_20PER.8896.8896.2.0.dta	8896	874.474	2	0.0011959	RDISEVR	874.474	-2.3e-05	6.96853	0.115228		3	orf|0|-|5540328-5540409|/	19,K,W/	1	target	1	2.45489	VSTNRPSRAWPHCRRRWPKRDISEVRW			Novel
Ac-LysargiNase	0000_XuPing_MC115_R_10_33PER.11195.11195.2.0.dta	11195	802.467	2	0.007733	VSTNVVAL	802.467	-0.000235	6.62128	0.380333		1	orf|0|-|5571612-5571801|/	8,P,R/	1	target	0	0.915373	ALASMSRPVSTNVVALRNPPMRLSDTLYVGGGGSPTTPEMRTRSGPSGSSRSESTRSVTSGFA			Novel
Ac-LysargiNase	0000_XuPing_MC115_R_13_33PER.38115.38115.2.0.dta	38115	832.492	2	0.0088022	KAFAAGLL	832.493	-0.000458	6.29116	0.381464	0,Acetyl[ProteinN-term];	3	orf|0|-|5583647-5583794|/	6,R,R/	1	target	0	0.307155	CLPWRRKAFAAGLLRAERGCLRPPIRWRGPGCSWWARVPSPRTRCRGRR			Novel
Ac-Trypsin	0000_XuPing_MC115_T_7_20PER.24898.24898.2.0.dta	24898	1026.63	2	0.0020496	LVALVGLGER	1026.63	-0.0007	6.91939	0.20387		3	orf|0|-|5600588-5601341|/	102,R,H/	1	target	0	2.44789	LARRRAVGRRRWTEVRRRRRWRWGGRRDRDGLPARRIVVACPRRGEHRRLGGRGRLRVRWRQRRRGCRGSRQGLRLERRRRRGRLNRRRDHRRRGGCHGCGRLVALVGLGERHREVVARVEPVLGVLGQRLGHHRIELGQCGFGVAQFRRRRVQMVADHHGRVAVRERRCARQQPVGGGRQRILVGPAVERLAHELLGRGVGHRSHRDVGGREPVDIVGAARDTEVGEHDPPLGAVLLGHQDVGGLDVAVQ			Novel
Ac-Trypsin	0000_XuPing_MC115_T_8_20PER.39237.39237.3.1.dta	39237	2840.44	3	0.0016034	AHVAVVGQGLVTGGGVGGLPLDRDVGVFR	2840.42	0.012725	6.00456	0.188229		3	orf|0|-|5608871-5609078|/	25,R,H/	2	target	1	-0.035204	RDGRRQPHPRGHGSGRAQRHPRIQRAHVAVVGQGLVTGGGVGGLPLDRDVGVFRHVERGEAMVVGEFCG			Novel
Ac-Trypsin	0000_XuPing_MC115_T_13_20PER.45171.45171.2.1.dta	45171	1874.01	2	0.0037973	GEQVPVGPGLPVGDGAGVLR	1874.01	-0.001257	4.96169	0.253436		3	orf|0|-|5611658-5612810|/	78,R,E/	1	target	0	2.3732	RVTVHLGLFTGGDVESHQAGPVGALVRAEPQPGAVGADRYRVDAQRVVGSVISRDRAQSLCSAVPSGDLDVALGGLRRGEQVPVGPGLPVGDGAGVLRELRQLTGRDVEFGGVHQRGRALVQLHHHLAGPTLEQFERRTHTRKRREVDSRGGRVVGVGAVDVEVLVATCVLHVQQPARIPGPLVDVDAAVLVGGDATGFGSVDVLHPDVEPVLPWCEVGDPGAVGRDLRGGANRRSEEVLDRDRLRERHDGPSGWWAASSTGPGVQVRDGAGGSGDGSAEAAVGGFADCAVDECQCLFFGDVLTVDDHCPADVLVDHAERPGDRGRAQSHGEVGFGEAQPVGDHRDEASFHLVVDHQIRGAQGRLGRGHGRDTHRADLVLDVLW			Novel
Ac-Trypsin	0000_XuPing_MC115_T_12_33PER.16905.16905.2.0.dta	16905	946.513	2	0.0099093	TQTRDGLR	946.506	0.006604	5.10134	0.410324		3	orf|0|-|5618348-5619284|/	137,R,C/	1	target	1	6.96974	LGPGPLGHRVLVVQRAVGLEEVVRGLELFDALLGERFGVELVGLGGLADVFDLGVIGFGDPLRVGVEVLGDVLVDRGDGVLPGLGEFGVRFGERRQRDVGARAAEPVLRQAVDDGEAPVLEFGGAGAGDHRGVDLARTQTRDGLRCRDVAYLDLAAETRGLDELACRAVADGALRRGDRLAHQIADGGGAALGADDPRVAVDRIERQQNDSRVAAAGTQGRVVAHGGDVDRAGEQRRDHVAARLEERVLDLVDARGLELVGEDALLVTPAQRSGRGARHRRRTDAQRVAARVVAAAARDGADGKCRRGGDGG			Novel
Ac-Trypsin	0000_XuPing_MC115_T_7_20PER.13034.13034.2.0.dta	13034	725.466	2	0.0020496	LAVGLPR	725.467	-0.001256	6.22849	0.19664		3	orf|0|-|5622363-5622798|/	76,R,D/	1	target	0	0.511721	PRLGQRGHRREHRVLVQACPRCAALPPADERAVLPEQPGTAHRGLVGVRAVRADRLGDGCDVERVGGAVGLTHEARLAVGLPRDHRDAVVAAVEHVGGAHLDAHVARDTRRAADDLDHATASDTSRGATGSGAVHTSSSPPTRMR			Novel
[truncated: 1,596 more rows]
