# Supplementary material for: Mirror proteases of Ac-Trypsin and Ac-LysargiNase precisely improve novel event identifications in Mycolicibacterium smegmatis MC2 155 by proteogenomic analysis
Source: Front Microbiol. 2022 Oct 12;13:1015140. doi: 10.3389/fmicb.2022.1015140 (PMC9597629; doi:10.3389/fmicb.2022.1015140)
Supplement: Supplementary file 8 [file Table_7.XLSX]

## Sheet: Supplementary Table 7
Supplementary Table 7 | Detailed N-terminal corrections of 6 annotated ORFs.
No.	ORF	AA sequence	DNA sequence	No. of new N-terminal peptdies derived Ac-Trypsin digests	No. of new N-terminal peptdies derived in Ac-LysargyNase digests	New N-terminal peptides in Ac-Trypsin	14N & 15N evidence	Max raw score	Synthetic peptide similarity (cosin)	New N-terminal peptide in Ac-LysargiNase	14N & 15N evidence	Max raw score	Synthetic peptide similarity (cosin)	Annotated protein from RefSeq database	Protein sequence of the annotated protein from RefSeq database	Annotated protein from non-redundant database	Protein sequence of the annotated protein from non-redundant database	Classifiaction of the top N-terminal GSSP	Ribosome profiling			N-terminal enrichment
																			First detected codon	Location	First aa	Predicted N-terminal codon	Enriched peptide	Modification
1	orf|0|-|626711-627743|	GGPHMGAGAPSRTDDAAGAGSEDQPVSGRGGDGADGSGHRPGAGGGAEGRAGEDRSDRGGRRRYQIRAGRAGGAGDAAGSAVRAERGLKIRAALLNKLSLFVVGLIVPVALLVIWHLVAKRGAFSPSQLPPPGDVLEALGELLRRGDLWTHLQTSVSRVFAGYLAGAAVALVLGSLIGLSATVRRLFAPTVAALRTVPSLAWVPLLLLWFGIGETPKVTLVAIGAFFPIYTTTASALSHVDAQLLEVGRAYGRRGAALVTTVMLPAAAPALVNGLRLGLANAWLFLVAAELIASSKGLGFMLIDSQNTGRTDIMLLAIGLLAGLGKLTDSLFGIFEARLVRKRS	TGAGGAGGCCCGCACATGGGCGCTGGAGCACCCAGCCGAACTGACGACGCTGCTGGCGCAGGAAGCGAAGATCAGCCAGTCAGTGGCCGAGGAGGAGATGGAGCGGACGGCTCTGGACATCGACCCGGTGCCGGGGGCGGCGCAGAAGGCCGTGCTGGAGAAGATCGTTCCGATCGCGGTGGCCGACGGAGATATCAAATCCGAGCAGGCCGCGCAGGAGGCGCTGGGGACGCTGCTGGATCCGCAGTTCGCGCAGAACGCGGACTGAAAATCCGCGCAGCGCTGCTGAACAAGCTCTCACTGTTCGTAGTGGGCTTGATCGTTCCGGTGGCGCTGCTGGTGATCTGGCATCTGGTCGCCAAGAGAGGGGCGTTCTCCCCCAGTCAGCTGCCCCCGCCC…	5	3	(R)TDDAAGAGSEDQPVSGR	14N & 15N	18.0371	0.97	(S)RTDDAAGAGSEDQPVSGRGGDGADGSGH(R)	15N	20.0434	NA	WP_011727031.1	MGLIVPVALLVIWHLVAKRGAFSPSQLPPPGDVLEALGELLRRGDLWTHLQTSVSRVFAGYLAGAAVALVLGSLIGLSATVRRLFAPTVAALRTVPSLAWVPLLLLWFGIGETPKVTLVAIGAFFPIYTTTASALSHVDAQLLEVGRAYGRRGAALVTTVMLPAAAPALVNGLRLGLANAWLFLVAAELIASSKGLGFMLIDSQNTGRTDIMLLAIGLLAGLGKLTDSLFGIFEARLVRKRS	WP_011727031.1	MGLIVPVALLVIWHLVAKRGAFSPSQLPPPGDVLEALGELLRRGDLWTHLQTSVSRVFAGYLAGAAVALVLGSLIGLSATVRRLFAPTVAALRTVPSLAWVPLLLLWFGIGETPKVTLVAIGAFFPIYTTTASALSHVDAQLLEVGRAYGRRGAALVTTVMLPAAAPALVNGLRLGLANAWLFLVAAELIASSKGLGFMLIDSQNTGRTDIMLLAIGLLAGLGKLTDSLFGIFEARLVRKRS	Complete N-terminal correction	No	Overlap with other genes	No		No
						(R)GGDGADGSGHRPGAGGGAEGR	14N & 15N	18.3734	NA	(S)RTDDAAGAGSEDQPVSG(R)	14N & 15N	12.8199	0.93
						(G)DGADGSGHRPGAGGGAEGR	14N & 15N	12.6622	NA	(G)RAGGAGDAAGSAV(R)	14N & 15N	9.36334	NA
						(D)GADGSGHRPGAGGGAEGR	15N	12.0975	NA
						(R)AGGAGDAAGSAVR	14N & 15N	14.2823	NA
2	orf|0|-|1745617-1747033|	GLRERADAAQSRRQHRRRAVAGDPPGVDDAPAAEPRGAAVDGCHAGPGAPGGRPRRHRRHHRRPGAGVRRRAPVQRRGPDGPDGVSRAGRNVVTIIEERATDTGMATVPLPAEGEIGLVHIGALTLENGTVLPDVTIAVQRWGELAPDRGNVVMVLHALTGDSHVTGPAGDGHPTAGWWDGVAGPGAPIDTDHWCAIATNVLGGCRGSTGPGSLAPDGKPWGSRFPQITIRDQVAADRAALAALGITEVAAVVGGSMGGARALEWLVTHPDDVRAGLVLAVGARATADQIGTQSTQVAAIKADPDWQGGDYHGTGRAPTEGMEIARRFAHLTYRGEEELDDRFANTPQDDEDPLTGGRYAVQSYLEYQGGKLARRFDPGTYVVLSDALSSHDVGRGRGG…	TAAGGCCTTCGTGAACGCGCTGACGCTGCACAGTCACGTCGCCAACATCGGCGACGTGCGGTCGCTGGTGATCCACCCGGCGTCGACGACGCACCAGCAGCTGAGCCCCGAGGAGCAGCTGTCGACGGGTGTCACGCCGGGCCTGGTGCGCCTGGCGGTCGGCCTCGAAGGCATCGACGACATCATCGCCGACCTGGAGCAGGGGTTCGCCGCCGCGCGCCCGTTCAGCGGCGCGGCCCAGACGGCCCAGACGGTGTGAGCCGGGCGGGAAGAAATGTTGTGACGATCATCGAAGAACGAGCCACGGACACCGGCATGGCCACCGTCCCCCTGCCCGCCGAAGGTGAGATCGGCCTGGTCCACATCGGCGCGCTGACGCTTGAGAACGGCACCGTGCTG…	1	1	(R)NVVTIIEER	15N	7.06729	0.97	(G)RNVVTIIEE(R)	14N	4.91242	NA	WP_011727801.1	MTIIEERATDTGMATVPLPAEGEIGLVHIGALTLENGTVLPDVTIAVQRWGELAPDRGNVVMVLHALTGDSHVTGPAGDGHPTAGWWDGVAGPGAPIDTDHWCAIATNVLGGCRGSTGPGSLAPDGKPWGSRFPQITIRDQVAADRAALAALGITEVAAVVGGSMGGARALEWLVTHPDDVRAGLVLAVGARATADQIGTQSTQVAAIKADPDWQGGDYHGTGRAPTEGMEIARRFAHLTYRGEEELDDRFANTPQDDEDPLTGGRYAVQSYLEYQGGKLARRFDPGTYVVLSDALSSHDVGRGRGGVEAALRSCPVPVVVGGITSDRLYPIRLQQELAELLPGCQGLDVVDSIYGHDGFLVETELVGKLIRRTLELAQR	WP_011727801.1	MTIIEERATDTGMATVPLPAEGEIGLVHIGALTLENGTVLPDVTIAVQRWGELAPDRGNVVMVLHALTGDSHVTGPAGDGHPTAGWWDGVAGPGAPIDTDHWCAIATNVLGGCRGSTGPGSLAPDGKPWGSRFPQITIRDQVAADRAALAALGITEVAAVVGGSMGGARALEWLVTHPDDVRAGLVLAVGARATADQIGTQSTQVAAIKADPDWQGGDYHGTGRAPTEGMEIARRFAHLTYRGEEELDDRFANTPQDDEDPLTGGRYAVQSYLEYQGGKLARRFDPGTYVVLSDALSSHDVGRGRGGVEAALRSCPVPVVVGGITSDRLYPIRLQQELAELLPGCQGLDVVDSIYGHDGFLVETELVGKLIRRTLELAQR	Part of N-terminal correction	No	Overlap with other genes	No		No
3	orf|0|+|1881206-1881701|	SGSGTRSGAVNPPTRLRYCRSQIPGGQMAETPARGERSVEIRVAAMLENLAVVRTVVAAIATFEDLDFDVVADLRLAVDEACTTLIRSAVPDATLVLRVDPGPDAVVISTSTVCIGDNVVEPGSFSWHVLSSLTDEVNTFTDGSGPEEGQVFGITMTTRRASLLR	TGATCCGGCAGCGGAACAAGGAGTGGCGCGGTGAATCCACCCACCCGCCTGAGGTACTGTCGGTCACAAATTCCAGGAGGTCAGATGGCGGAAACACCCGCTCGGGGCGAGCGGTCGGTAGAGATCCGCGTCGCCGCGATGTTGGAGAACCTGGCGGTGGTGCGCACCGTGGTCGCTGCGATCGCAACGTTCGAGGACCTCGACTTCGACGTGGTCGCGGATCTGCGGCTGGCGGTCGACGAGGCATGCACCACGTTGATCAGGTCGGCGGTGCCTGACGCGACGCTCGTCCTGCGGGTGGATCCCGGTCCCGATGCCGTGGTTATCTCCACGTCCACGGTGTGTATCGGCGACAATGTCGTCGAGCCCGGCAGTTTCAGCTGGCACGTGCTGAGTTCT…	1	2	(R)SQIPGGQMAETPAR	14N & 15N	9.41304	0.98	(C)RSQIPGGQMAETPARGE(R)	15N	8.198	NA	WP_003893193.1	MAETPARGERSVEIRVAAMLENLAVVRTVVAAIATFEDLDFDVVADLRLAVDEACTTLIRSAVPDATLVLRVDPGPDAVVISTSTVCIGDNVVEPGSFSWHVLSSLTDEVNTFTDGSGPEEGQVFGITMTTRRASLLR	WP_003893193.1	MAETPARGERSVEIRVAAMLENLAVVRTVVAAIATFEDLDFDVVADLRLAVDEACTTLIRSAVPDATLVLRVDPGPDAVVISTSTVCIGDNVVEPGSFSWHVLSSLTDEVNTFTDGSGPEEGQVFGITMTTRRASLLR	Part of N-terminal correction	No	No	No		No
										(C)RSQIPGGQMAETPA(R)	14N & 15N	12.9458	0.99
4	orf|0|+|3349519-3351547|	ACLARRSAVLPGRSRDHVQQNRIAAGPEAVVHRIGGRRCGPGVLVRLLAVPDLLDADAGTEERRGADHDVLRVQPDVGELRHGADRQGHRDDERRLQGVAADQPAELRWRGDRLAAHRHPGGVRGRSLAVQGLQRPDVHHVVVPVRPGADGDRAAVRDLQPDRAVRHQGRHDLGAATGHHAARGVDPAVLLPGSARGSGTGGTARRLHPAARVPHGRVADRATGYRRGRAARVHLRVEQLCVPAHPRRQQCRHGDRRDHQIPRWRWPGVLQPDRRGRHHRRASTADPGSDHPAVPGARPVVRGGEGLMATVSIAGVHKSFGKTKAVDDLSVDIADGEFFVILGPSGAGKTTTLKSVAGLVDIDAGAIHIGGTDVTRVEPYHRNVAMAFESYALYPQKTV…	TGAGCGTGCTTGGCAAGGCGCAGCGCCGTGCTGCCGGGGCGGAGTCGTGACCATGTTCAACAGAACAGAATTGCTGCCGGGCCAGAAGCGGTGGTCCATCGGATCGGTGGCCGCCGATGTGGGCCTGGTGTTCTGGTTCGTCTTCTCGCTGTTCCCGATCTTCTGGATGCTGATGCTGGCACTGAAGAACGCCGAGGAGCAGACCACGACGTACTTCGCGTTCAGCCCGACGTGGGAGAACTTCGCCACGGTGCTGACCGACAAGGGCACCGAGATGACGAGCGTCGACTTCAAGGCGTCGCTGCTGACCAGCCTGCTGAACTGCGGTGGCGCGGTGATCGTCTCGCTGCTCATCGGCATCCCGGCGGCGTACGCGGCCGGTCGCTGGCAGTACAAGGG…	1	1	(R)GADHDVLR	15N	6.48295	NA	(L)RVQPDVGEL(R)	15N	8.88854	NA	WP_011728939.1	MATVSIAGVHKSFGKTKAVDDLSVDIADGEFFVILGPSGAGKTTTLKSVAGLVDIDAGAIHIGGTDVTRVEPYHRNVAMAFESYALYPQKTVAENLASPLKSGRTGQYTEAQRAERIDQVTTTLGINHLQKRFPRELSNGQRQRVALGRVLVRPADIYLLDEPLSHLDAKLRASMRAELKQLGAMSNTTTIYVTHDYQEALALGDRIAVMRDGRLVQIGTPEEIWRKPADTFVAKALGQPEINLLDGVVDDGRIRLGDGSFDVTVPAGVSTQRGDRVRVGLRPCDLHVTSEAGDLRGRVLLAERLGRNIELTVTIGGTQLIVLTSGRHGVGEGDEVSMSIADTDIHVFAAGDGDTPRLEQADSALEAAK	WP_011728939.1	MATVSIAGVHKSFGKTKAVDDLSVDIADGEFFVILGPSGAGKTTTLKSVAGLVDIDAGAIHIGGTDVTRVEPYHRNVAMAFESYALYPQKTVAENLASPLKSGRTGQYTEAQRAERIDQVTTTLGINHLQKRFPRELSNGQRQRVALGRVLVRPADIYLLDEPLSHLDAKLRASMRAELKQLGAMSNTTTIYVTHDYQEALALGDRIAVMRDGRLVQIGTPEEIWRKPADTFVAKALGQPEINLLDGVVDDGRIRLGDGSFDVTVPAGVSTQRGDRVRVGLRPCDLHVTSEAGDLRGRVLLAERLGRNIELTVTIGGTQLIVLTSGRHGVGEGDEVSMSIADTDIHVFAAGDGDTPRLEQADSALEAAK	Complete N-terminal correction	No	Overlap with other genes	No		No
5	orf|0|+|4323460-4324567|	RKGRALSVDTAAPSAVELAGAVTEQLREYLRERRSDCAYIGPVYAELTAGVEEFVLRGGKRVRPAFAYWGWRSVIEPADAVAGPDVLRLFSALELLQACALIHDDVIDDSATRRGLPTVHRLFTEQHHERGWLGSERQFGLSAAILAGDLALSWADDIVAGADLPVDAHRRVQTVWRHIRTEVLGGQYLDIVTESSGDESVASALNVNTFKTASYTVARPLQLGAAAAADRPDVQELFHRIGNDLGVAFQLRDDVLGVFGDPAVTGKPSGDDLRSGKRTVLLAEALELADASDPAAAALLRRSVGTELSDTQVRELCDAIESVGALAAVEQRIETLTRDALDVLAAANVHPQAKAGLSELARSAANRTA	TAGAGAAAGGGGCGGGCGCTGAGCGTGGATACAGCGGCACCGTCAGCCGTCGAGTTGGCCGGCGCCGTCACCGAACAGCTGCGCGAGTACCTGCGCGAACGTCGCAGTGACTGCGCATACATCGGTCCGGTGTACGCCGAACTGACCGCAGGAGTCGAGGAGTTCGTCCTGCGCGGCGGTAAACGTGTGCGGCCCGCGTTCGCCTACTGGGGCTGGCGCTCGGTGATCGAACCGGCCGACGCAGTGGCCGGTCCCGACGTGCTGCGCCTGTTCTCGGCGCTCGAGCTGCTGCAGGCCTGCGCGCTGATCCACGACGACGTCATCGACGACTCCGCGACGCGCCGCGGCCTGCCGACCGTGCACCGGTTGTTCACCGAACAGCACCACGAGCGCGGCTGG…	1	1	(L)SVDTAAPSAVELAGAVTEQLR	14N & 15N	15.092	NA	(L)SVDTAAPSAVELAGAVTEQL(R)	14N & 15N	15.5776	NA	WP_011729667.1	MDTAAPSAVELAGAVTEQLREYLRERRSDCAYIGPVYAELTAGVEEFVLRGGKRVRPAFAYWGWRSVIEPADAVAGPDVLRLFSALELLQACALIHDDVIDDSATRRGLPTVHRLFTEQHHERGWLGSERQFGLSAAILAGDLALSWADDIVAGADLPVDAHRRVQTVWRHIRTEVLGGQYLDIVTESSGDESVASALNVNTFKTASYTVARPLQLGAAAAADRPDVQELFHRIGNDLGVAFQLRDDVLGVFGDPAVTGKPSGDDLRSGKRTVLLAEALELADASDPAAAALLRRSVGTELSDTQVRELCDAIESVGALAAVEQRIETLTRDALDVLAAANVHPQAKAGLSELARSAANRTA	WP_011729667.1	MDTAAPSAVELAGAVTEQLREYLRERRSDCAYIGPVYAELTAGVEEFVLRGGKRVRPAFAYWGWRSVIEPADAVAGPDVLRLFSALELLQACALIHDDVIDDSATRRGLPTVHRLFTEQHHERGWLGSERQFGLSAAILAGDLALSWADDIVAGADLPVDAHRRVQTVWRHIRTEVLGGQYLDIVTESSGDESVASALNVNTFKTASYTVARPLQLGAAAAADRPDVQELFHRIGNDLGVAFQLRDDVLGVFGDPAVTGKPSGDDLRSGKRTVLLAEALELADASDPAAAALLRRSVGTELSDTQVRELCDAIESVGALAAVEQRIETLTRDALDVLAAANVHPQAKAGLSELARSAANRTA	Part of N-terminal correction	TAG	4323457	*R	CTG (L)	(L)SVDTAAPSAVELAGAVTEQL	Dimethyl[AnyN-term]
6	orf|0|+|5448467-5449274|	GNWRSALPVENSSHPMVRFENVVKRFGDKTVLDGMNFSVAPGERVTLIGPSGSGKTTILRLLMTLERVTDGVIWVDGEPFTHERRGGRLVPASEKYLRRARRRIGMVFQQFNLFPNMTVIENLMEAPVSVLGLSKEQARARGTELLDKVGMTDFVDAHPTTLSGGQQQRVAIARALAMEPDILLLDEVTSALDPELVVDVLGVLRDIADTTDITMLIVTHEMHFARDVSDRVLMFDKGVIIEDGPPSKIFNEPEHERTRTFLRAVLEER	TGAGGAAACTGGAGATCCGCGTTGCCCGTTGAGAATTCGTCGCACCCCATGGTGCGTTTCGAGAACGTCGTCAAACGTTTCGGCGACAAGACGGTCCTGGACGGGATGAATTTCTCCGTCGCCCCCGGCGAGCGGGTCACGCTCATCGGGCCGTCGGGTTCCGGCAAGACCACCATCCTGCGACTGCTGATGACGCTCGAACGGGTCACCGACGGAGTCATCTGGGTCGACGGCGAGCCCTTCACCCATGAGCGGCGCGGCGGCCGTCTGGTGCCGGCCTCGGAGAAGTACCTGCGCCGTGCCCGGCGACGCATTGGCATGGTGTTCCAGCAGTTCAACCTGTTCCCCAACATGACGGTGATCGAAAACCTCATGGAGGCACCGGTTTCGGTGCTCGGG…	1	1	(L)PVENSSHPMVR	14N & 15N	11.1972	NA	(L)PVENSSHPMV(R)	14N & 15N	12.1087	NA	WP_003896768.1	MVRFENVVKRFGDKTVLDGMNFSVAPGERVTLIGPSGSGKTTILRLLMTLERVTDGVIWVDGEPFTHERRGGRLVPASEKYLRRARRRIGMVFQQFNLFPNMTVIENLMEAPVSVLGLSKEQARARGTELLDKVGMTDFVDAHPTTLSGGQQQRVAIARALAMEPDILLLDEVTSALDPELVVDVLGVLRDIADTTDITMLIVTHEMHFARDVSDRVLMFDKGVIIEDGPPSKIFNEPEHERTRTFLRAVLEER	WP_003896768.1	MVRFENVVKRFGDKTVLDGMNFSVAPGERVTLIGPSGSGKTTILRLLMTLERVTDGVIWVDGEPFTHERRGGRLVPASEKYLRRARRRIGMVFQQFNLFPNMTVIENLMEAPVSVLGLSKEQARARGTELLDKVGMTDFVDAHPTTLSGGQQQRVAIARALAMEPDILLLDEVTSALDPELVVDVLGVLRDIADTTDITMLIVTHEMHFARDVSDRVLMFDKGVIIEDGPPSKIFNEPEHERTRTFLRAVLEER	Part of N-terminal correction	No	Overlap with other genes	No		No
