# Supplementary material for: Mirror proteases of Ac-Trypsin and Ac-LysargiNase precisely improve novel event identifications in Mycolicibacterium smegmatis MC2 155 by proteogenomic analysis
Source: Front Microbiol. 2022 Oct 12;13:1015140. doi: 10.3389/fmicb.2022.1015140 (PMC9597629; doi:10.3389/fmicb.2022.1015140)
Supplement: Supplementary file 9 [file Table_8.XLSX]

## Sheet: Supplementary Table 8
Supplementary Table 8 | Detailed information of 17 novel ORFs.
No	Classification	Proteins	DNA sequence	No. of peptides	Ac-Trypsin peptides	Max raw score	Synthetic peptide similarity (cosin)	Ac-LysargiNase poeptides	Max raw score	Synthetic peptide similarity (cosin)	AA sequence	Sequence length (AA)	Label of Ac-Trypsin peptides	Label of Ac-LysargiNase peptides	BLASTP					BLASTN				BLASTN of type strains				Ribosome profiling				RNA sequencing	N-terminal enrichment			Identified peptides in other proteomics
				Ac-Trypsin/Ac-LysargiNase											Similar species	Description	Coverage (%)	Identity (%)	GenBank accession	Similar species	Coverage (%)	Identity (%)	GenBank accession	Similar species	Coverage (%)	Identity (%)	GenBank accession	First detected codon	Location	First aa	FPKM	FPKM	Predicted N-terminal codon	Enriched peptide	Modification	Blackburn1	Blackburn2
1	With mirror peptides	orf|0|+|1060315-1061149|	CGCGTGAGCGCCGGGCGGCGTGATCGCCTAGTGGAACGCCAGCGGGATCGAGACCGCGAGCGCCCACACCAGCATGGTCAGGCCGGTGTCGCGCAGCACGGGGATCAGATCCTTGCCGCCGAGGCCGCGGCGAACGGGTGCGGCGGCACGCGCGGCGAGCGGCAGCGCCACCAGGCCCGCCGCGGCCCACGGGGTCGCGAGCATCAGCACGAGTGTCAGCACCATCGCGACCCCGACCAGCACCTGGAACAGCACGCGGGTGCGTACGTCGCCGAGGCGCACGGCCAGCGTGATCTTGCCGGTCTGGGCGTCGGTCGGGATGTCGCGCAGGTTGTTGGCCACCAGCACGGCCGACGAGAGCGACCCCATCGCGACCGCGAGCACCAGACCGACCCAGTC…	3/1	(R)DVAQVVGHQHGR	11.2588	0.95	RDVAQVVGHQHG(R)	11.8902	0.98	RVSAGRRDRLVERQRDRDRERPHQHGQAGVAQHGDQILAAEAAANGCGGTRGERQRHQARRGPRGREHQHECQHHRDPDQHLEQHAGAYVAEAHGQRDLAGLGVGRDVAQVVGHQHGRRERPHRDREHQTDPVDAQRLHVLRAEHRDQTEEDEHRDLAEALVAVGLLAAGVQPRPGDAHRADGDEPRRARHGQRQAGHRADGQAHDRRGQHRAGRREFRTHQAQRPRPHIVGAADAVGVVVGEVDTHDQRERDGQRQQCFPPHGRIQPGSRAGAGDHR	278	Single	Double	No	No	No	No	No	Mycobacterium goodii strain X7B	95	90.64	CP012150.1	Mycobacterium goodii strain ATCC 700504	95	87.03	CP092364.1	CTA	1060344	L	258.106	44.7533
					(R)DLAGLGVGR	4.37916	NA
					(R)DREHQTDPVDAQR	8.59531	NA
2		orf|0|-|1217294-1218644|	GCATCGGCGCCGGGCGGCGGGTCGTGTTCGGCGTGCCGCTCAGGCGGATCGGCGCGTTGAGCACCTTGACGGTGCCGGCGTGCGGGTGGTGCATTTCCACGACCATGCCGTTGCACACAGTCTGCTGATCGTCGAGGGCTTCTTTGAGGGTGCGCACGGGTGCGCAGAGGATGTCCTGCTCCTCCAGGCGAGACACGAAATGCTCAGTGGTGTCTTGGGCGAACCGTCGGCGGAAGATCTCCTGCAGTTCGCTTCGATGCTCGATCTGTCCTTCCAGAGTGTCGAAGCCCGGTCTGGTGGAGAGGTCCTCGTCGAACCCGAGGGCTTTCGAGATGTCACGGAGTGGGTTTTCCTTGAACGCTCCGACCATGCACACGGCGCCGTCGGTCGTCTCGAAGA…	1/2	(R)VEHLDGAGVR	8.61848	0.91	RVEHLDGAGV(R)	5.56715	0.6	HRRRAAGRVRRAAQADRRVEHLDGAGVRVVHFHDHAVAHSLLIVEGFFEGAHGCAEDVLLLQARHEMLSGVLGEPSAEDLLQFASMLDLSFQSVEARSGGEVLVEPEGFRDVTEWVFLERSDHAHGAVGRLEDPSQWHCGPVDLLAAVQLAGGLLHLHVQHRVVHVDLHLLAFAGAVPSEQREQDSLGEVHTRGVVTQRGRVDRQRSGVVGAAPHHPGVRLGDRVLSALVGVGPCLAEAGSRGPDDPRVELLALFVAETHAFDDAVAKVADHHVGPPYEVADDVLACVGAGVDGDAALVAVDREEHRIVLSCGVRERIPAQITDFRALDLDHLGAVVGEHLRAAGTHVDLGEVEDDDSVECADHRTVSLWWSGQWSAGATLPSSIVALADGWSPGSAPW…	450	Double	Single	bacterium HR24	Hypothetical protein	80	29.84	GBD12969.1	Nocardioides okcheonensis strain MMS20-HV4-12	100	78.06	CP087710.1	Nocardioides okcheonensis strain MMS20-HV4-12	100	78.06	CP087710.1	No	No	No	0.31807	107.062					(R)VEHLDGAGVR
								(R)VEHLDGAGV(R)	6.10442	NA
3		orf|0|+|4368726-4369110|	GCTGGCCGGTGGCACCTTCACGATCACCAACATCGGCAGCCAGGGCGCGCTGTTCGACACCCCGATCCTGGTTCCGCCGCAGGCGGCGATGCTGGGCACGGGTGCCATCGTCAAGCGGCCGCGCGTGATCGTCGACGAGTACGGCAACGAGTCGATCGGTGTCCGGTCGGTGTGCTACCTGCCGCTCACCTACGACCACCGCCTGATCGACGGCGCCGACGCCGGACGGTTCCTGACCACGATCAAGCGCAGGCTCGAAGAGGGCGCGTTCGAGGCCGACCTGGGTTTGTGAACCGGCCCCGGCCGGGGGGAGCTTGCAGGGGATTAGGAGGGGTTGAGGCAACGTGGCCGACGCCGTCATCGCGATCGCGGGGTCCTCTGGCCT	1/1	(R)GLGGVEATWPTPSSR	5.92615	NA	RGLGGVEATWPTPSS(R)	7.61562	NA	AGRWHLHDHQHRQPGRAVRHPDPGSAAGGDAGHGCHRQAAARDRRRVRQRVDRCPVGVLPAAHLRPPPDRRRRRRTVPDHDQAQARRGRVRGRPGFVNRPRPGGACRGLGGVEATWPTPSSRSRGPLA	128	Double	Single	Mycobacterium xenopi 3993	2-oxoacid dehydrogenases acyltransferase family protein	92	59.66	EUA28028.1	Mycobacterium goodii strain X7B	99	92.69	CP012150.1	Mycobacterium goodii strain ATCC 700504	100	92.47	CP092364.1	No	Overlap wirh other genes	No	41.7263	72.926
4		orf|0|+|4634811-4635201|	TCCCAACGCGCAGGTCAGCGCGATCACCTACTTCAACGCGACCTTCGACGGATTCGAGGAGTACGCCGCGGAATTCGCGAAGGTGCCGACCGGGGATCTCGCCGCGGTCAAGCAGTTCATCGACACCCACGAGATCCGGGGGTTCAAGGCCCTCGACGACAAGACACTGCAGCTCACGCTCACCGAACCGGCCAGCGACATTCTCGACATCCTGACGCTCAACTTCGTCACGCCGTTGCCCGAGGAGGTGACGTCGAAGTACTTCGCCGACAGCCTGGAATTCCGCAAGAACTATGTGTCGAGCGGGCCGTACCACATCGAGTCCTACGACCAGGGCAAGCAGCTCACGCTCGCGAGGGTGCCCGAGTACAACTCGGAAGGCGATCCGCGT	1/1	(R)GGDVEVLR	5.0317	0.95	RGGDVEVL(R)	5.48703	0.98	SQRAGQRDHLLQRDLRRIRGVRRGIREGADRGSRRGQAVHRHPRDPGVQGPRRQDTAAHAHRTGQRHSRHPDAQLRHAVARGGDVEVLRRQPGIPQELCVERAVPHRVLRPGQAAHAREGARVQLGRRSA	130	Single	Single	No	No	No	No	No	Mycobacterium goodii strain ATCC 700504	99	93.57	CP092364.1	Mycobacterium goodii strain ATCC 700504	99	93.57	CP092364.1	No	Overlap wirh other genes	No	0	0.0303504
5		orf|0|+|5658318-5659182|	ATCACCGTATTCGTCGAGCCGGTCCAGTACCTCGTCGAACCGCAGATGCCGCAGTTCCGGATCGGCGATCTCGTCCCACGTACGCGGCGCGGCGACCGTCGGATGGTCGCGCCCCCGCAGCGAGTACGGCGCGATCGTAGTCTTGGCCGCGTTGTTTTGGCTCCAATCCAGGAACACCTTGCCAGCCCGCAGGCTCTTGGTCATGGTGGCGGTGACCAGCTTCGGCATGGCCTGCTCCAGCTGCTGGGCAACCCGGCGCGCGAGCACCGACGCGCCGCGGGAGCTGATCGGCTCGGCCAGTGGCACATACAGGTGCAGGCCCTTGCTGCCGCTGGTGAGCGGGTACGTCTCGAGATCGAGGTCGGTCATCAGCGCGCGCACCTCGTGGGCGATCTCGCA…	1/1	(R)IGDLVPR	5.48154	NA	RIGDLVP(R)	5.28742	NA	ITVFVEPVQYLVEPQMPQFRIGDLVPRTRRGDRRMVAPPQRVRRDRSLGRVVLAPIQEHLASPQALGHGGGDQLRHGLLQLLGNPAREHRRAAGADRLGQWHIQVQALAAAGERVRLEIEVGHQRAHLVGDLAQLRHRDAFARIEVEHDPRGRTLIPVLEAPLRHMHFQRGLLRDPRQTLTRVDDRVRRGARFVRDRATFQPARGRRRQLLLEERLFRDAVGPAFARHRPPGDVRHHHLRDAEVVVENLCLGGARGGIEHLVRIRQANPLIALHPPRMPRHADFYTRV	288	Single	Single	Microbacterium sp. Bi128	Hypothetical protein	57	36.31	CAH0180998.1	Mycobacterium goodii strain X7B	99	92.59	CP012150.1	Mycobacterium goodii strain ATCC 700504	99	91.1	CP092364.1	No	After the first peptide	No	0.158823	31.4516
6		orf|0|-|6584055-6584880|	ACCAACCCGACCCCGGAGCAGACCGAGGCCGCCACAAAGTATCTGGCCGACAACTGGGCCAAGGCGATCGGCTGACACCACCTATGTCGGGCCGCACCCTGGGTCGGCAGATCAGGGACGCGTTGCCGCTTCTGCCCTTCGTGGCGGTGGTGACGGTGTTCCTGATCGTGCCGACGGTCACGGTGATCGTGATGGCGTTCTTCGCCGACGGATCCTTCTCGCTGGAACGCATCTTCGCGCTGTTCACCGGGTCGGCGCTGACGGCGCTGGGAAAGAGCGTGATCCTCTCGGCCAGTACCGCACTGCTCGGTGCGGTGCTGGGCGCGGCGCTCGCCTGGCTGATCGTCAGCAGCCCACCGGCGTCGATGCTGCGCCGCGCGGTGCTGGCGCTGTGCAGCG…	1/2	(R)RLDVAVPAR	9.42662	NA	RRLDVAVPA(R)	6.55592	NA	PTRPRSRPRPPQSIWPTTGPRRSADTTYVGPHPGSADQGRVAASALRGGGDGVPDRADGHGDRDGVLRRRILLAGTHLRAVHRVGADGAGKERDPLGQYRTARCGAGRGARLADRQQPTGVDAAPRGAGAVQRAGPVRRCGTGVRVPRDHRAQRRADVVGAATVRLGPRGFGLALRPGRADPGVHVLPDPAHGDRVHPGARGIARAVARGRGESRRLDVAVPARGRGAAADPARVPRLGVVVVRQRICRLRHRGCPGQSGQPDRGAAADPGRAHK	275	Double	Single	Microbacterium sp.	ABC transporter permease subunit	36	47.52	MBN9153596.1	Mycobacterium goodii strain X7B	99	92.69	CP012150.1	Mycobacterium goodii strain ATCC 700504	99	90.15	CP092364.1	No	Overlap wirh other genes	No	55.2126	72.1949				(R)LDVAVPAR
								(R)RLDVAVPA(R)	7.35296	NA
7	Without mirror peptides	orf|0|+|124501-127159|	ACACGGCTCGGCCGTCGTCGGAGAGCTTGCTCAGCTCACTGGAGCGGTACAGCACGCCGGGCCGGATTCCGGTCTCCTGCGCGACATCCCGGAAGTTCCACGCGCCGCCCAGCTCGAGCGACGTGCCGTCGGGCCCGGTCATTTCGTGACCGCGAGGGCCAGGGGCGATTTCTCGCGGCCGAGCTCGGAACGGGCGATGGTGCGCATGTGGACCTCGTCGGGGCCGTCGAACAGGCGCATCGCCCGGTGCCACGCGTACAGCCGCGCAAGCGGGAAGTCGTCGCCGACACCGGCCGCACCGTGCACCTGGATCGCCCGGTCGAGCACGTTGCACGCCACCTGCGGGGCCACCGACTTGATCTGGGACACCAGCACGTGCGCGGCCTTGTTGCCCTGAAG…	1/1	(R)DDQAHEHHDGVGAHRDGDTGDHR	1.00316	NA	RGRGELDE(R)	4.29894	0.99	TRLGRRRRACSAHWSGTARRAGFRSPARHPGSSTRRPARATCRRARSFRDREGQGRFLAAELGTGDGAHVDLVGAVEQAHRPVPRVQPRKREVVADTGRTVHLDRPVEHVARHLRGHRLDLGHQHVRGLVALKVDGPRGLLAQQPGLVDLVARLGDRLTHHTLLGQRLAERHPLLHPVDHQRQRTLGRTDGAHAVVDAARAQPGLGDREPAALDVEQVLRGHPHVVEHDLAVAVLVLPAEHRQRALDVHPGGVHGHQDHRLLLVCRGIRVGAAHDDQDLAARIGGPGDPPLAAVDDVVVAVAQHRGLDVAGVAGGHGRLGHCERAADLAGQQRFQPLLALGLVGEQVQRLHVPRVGGLAVERLGRDLHAPAGDLGQRRVLQVGQPRLRGQEQVPQSPVF…	886	Single	Single	Pseudomonas aeruginosa	Hypothetical protein	45	47.57	CRN70776.1	Mycobacterium goodii strain ATCC 700504	100	90.52	CP092364.1	Mycobacterium goodii strain ATCC 700504	100	90.52	CP092364.1	CAG	126046	Q	7.70269	97.0492
8		orf|0|+|581123-582794|	GCTCTTCGCCAGCACCCGGGCCAGATCGGGATTGGCGGCGATGTAGCCCGCGAGCAACTGGCGGGCCACGGTCACCGAATCCACCAGCGGGTGCAGTGCGAACGCTTTGAGCGCCTCATCGGTGGAGCCGTTGACGGCCGCCGAGATCGCGTGCCGCTCCACGGCTTTGACCTGCTGCATGAGACCGAGTTGGTGAAGGTCCGGCTGGCTGTCGAGGGTCAGCGGGTGCACACCGTTGGCGTCGACGGTGGTCGGCACCTCGACGACCGCGTCGGTGGGCAGGCCGGCGATGGTGCCCCGGTTGCGGACGTTGAGGATCATCGTGCGCCGCTCGTCGCGGCTGATCGCGGCCATCACACCGAGAGCCACACCCGCATAGCCCAGATGCGCCGGATCGGT…	1/1	(RR)IGLALTLDGR	5.55132	0.82	RPPRTPVQL(R)	4.83357	0.65	ALRQHPGQIGIGGDVAREQLAGHGHRIHQRVQCERFERLIGGAVDGRRDRVPLHGFDLLHETELVKVRLAVEGQRVHTVGVDGGRHLDDRVGGQAGDGAPVADVEDHRAPLVAADRGHHTESHTRIAQMRRIGLALTLDGRVALHAALGLGHVTRTALIDRLAPQLGSGVGILRGLGEELALGLEQEVTTGLGGFEYAAHRITVEVVVVQIFVRDHAEGVDPFGTEDLGFLHAAQPVLVGEQVGQHVHAVHQHAPHPAEVVEAHVVHLDAGVIVAEHARHPASQTRRRVTDPECTVTQNGLQRFGDDAGRVGEVQEICLRCDPFDRLGDVEHHRNGAQRVGDPARARGLLPQHVEVECDMFVAAPLFDAADADRRKHEIGALQGGFELGVGAQCGGVVE…	557	Single	Single	Devosia sp. DBB001	Hypothetical protein	28	28.57	CDP52652.1	Mycobacterium goodii strain X7B	100	90.49	CP012150.1	Mycobacterium goodii strain ATCC 700504	100	90.56	CP092364.1	No	No	No	0.000170622	77.3533
9		orf|0|+|813403-813805|	ACTGCGCCCATGCATAGCGGATCTCTGCCCGGTTTGCTGTTGGCGGCGCGTGGCGCTGTCACATCGGTAGAGGTGATCGTCGGCGTCACAGTGGTGGTGCTGGTGGTCGCAGCGGCAGGTCTTGCTTGGGCGGTCTCTAGGCCTATGTATGACAGACAGTGGAGGGCGCATGAGACACGCCTGCAGCAAGAGTCGGAAGCTTTCCGAGCTCACATGCGACTGTCCGAGGCGTCATCGGTCGCGTTGCAGCATGAGCTCGAGCGCTGTTGGCAGCTGATACTGGCGATAGAGCGCCGTGTGGCGACGCCAGGCGATTCTGACGCAAGTGCACAGATCGAGGGTCTGCGCCGCTGGGTCACAGTCGTTGCGGACGCTCTGAATTCCGCGTCGTCGTCAGGA…	1/1	(R)LSEASSVALQHELER	11.1487	NA	(R)RVATPGDSDASAQIEGL(RR)	7.30073	NA	TAPMHSGSLPGLLLAARGAVTSVEVIVGVTVVVLVVAAAGLAWAVSRPMYDRQWRAHETRLQQESEAFRAHMRLSEASSVALQHELERCWQLILAIERRVATPGDSDASAQIEGLRRWVTVVADALNSASSSGR	134	Double	Double	Mycobacterium fortunisiensis	Hypothetical protein	97	47.79	WP_217154691.1	Aquila chrysaetos chrysaetos genome assembly, chromosome: Z	11	86.96	LR606180.1	No	No	No	No	GTC	813482	V	23.5574	193.276	GTC (V)	(V)AAAGLAWAVSR	0,Dimethyl[AnyN-term]	(R)LQQESEAFR	(R)VATPGDSDASAQIEGLR
																																					(R)VATPGDSDASAQIEGLRR
																																					(R)WVTVVADALNSASSSGR
10		orf|0|+|874119-875610|	CCACCGTGCCGCGCGATGTGCCGTCGGTGTCGTCGAACTCGGGCCGGTACACGGCCTGCGTCGCCATGGGCCGCATGGTCGACGCCGAGTCCATGTCGAGGTCTTCCAGGCTCGCCGGTTGTGTGCCCGGCCCGCTGTCGACGTAAGCGTCGTCGGCGTCTGGGAGATCAGGGTTCTCGGGTGAAGTCATCAGTCGACGTACCTCGCCACGGGAGGTGCCGGCGCCGGGCCCAGCACCGTCAACCACTTGCGGTAGAGGGTGTACCACGTGCCGTCACGGCGGATGCGCTCCAACGTCCCGTTCACCACGCGCACCAGGCCGGTGTTCTCCAGGTTCACCCCGATGCCGTAGGGCTCCTGGCTCAGGCTGGGCCCGACGATGTGCAGGTACGGGTCCTG…	1/1	(R)GADLLDPLQR	6.60593	NA	RGAVAVVVVDL(RK)	3.66397	NA	PPCRAMCRRCRRTRAGTRPASPWAAWSTPSPCRGLPGSPVVCPARCRRKRRRRLGDQGSRVKSSVDVPRHGRCRRRAQHRQPLAVEGVPRAVTADALQRPVHHAHQAGVLQVHPDAVGLLAQAGPDDVQVRVLGHQAGEDRVVGADRIGLPLLQRHKAIGPRHHRHDDGRGADLLDPLQRGGAVDDAHAPAREIRGLRDVRVTRGQDPLVGHQVHRGEVHQLLALAGDGHGLDDDVHLVVAQRGDPVGRRQDAVLDLRRRAEDVPRHLAGDVDVEPGDLPGDRIAEREQVAADVQADDQPASRADVGDGRLGLFLVAERAQARGAVAVVVVDLRKPHGLRRDLFHASGRRWCERQRRQVQRRRGLTAPDQAHRGQGAHEQHQKALHRWSLLRASAHQCW…	497	Single	Single	Rhodococcus opacus	Hypothetical protein	16	47.56	ANS26305.1	Mycobacterium goodii strain ATCC 700504	99	91.78	CP092364.1	Mycobacterium goodii strain ATCC 700504	99	91.78	CP092364.1	No	No	No	0.00913862	109.902
11		orf|0|+|1852179-1853043|	CCGCTGGTAGCGCCGCATCCCGGCGATCCAGCGGTCGTAGTCGGAACCCTTGCGGCGGTACAGGTCGAGTACGTGCGGGTGGGGCAGGACGAGGAACCGCCCGGCCTGTACGGCCTCGACGGTCACGGTTGCCACATCCTGCGGCGTGATCACGTCACCGGACTGCACGATCGACTCGGCGCCGACGAGGGCATCGGTCTCGGCCGAGTTGCGCACGGCATGCAGCAGCGGGGTGTCCACCCCCAGCGGGCACACGCAACTCACGCCGACGCCGTCGTCGCCGTAGGTGATCGCGAGCCACTCGGCGAAGCCCACCGCGGCGTGCTTGGTGACGGCGTAGCCGGCCGCGCCGATCTGCGAGAGCAGACCGGCGGCCGAGGCCACCGACACGAAATACCC…	1/1	(*)PLVAPHPGDPAVVVGTLAAVQVEYVR	4.57308	NA	RLGADEGIGLG(R)	5.92103	NA	PLVAPHPGDPAVVVGTLAAVQVEYVRVGQDEEPPGLYGLDGHGCHILRRDHVTGLHDRLGADEGIGLGRVAHGMQQRGVHPQRAHATHADAVVAVGDREPLGEAHRGVLGDGVAGRADLREQTGGRGHRHEIPAPARDPLRHQDIGGPYVRPQVHREDAVPLLVGAQTRRADDPRVGDVDVDRAELGAGERLDVGCGGGVRAHRHGVPARRLDPCRGGCGARFVEVGDDDAGARGRERLCQRRADARTAAGDHGGRAVDVHVPLSTRVPTRGRCYPKCTPCASGNSEE	288	Single	Single	uncultured Mycobacterium sp.	Hypothetical protein	96	40.77	SBS79699.1	Mycobacterium goodii strain ATCC 700504	100	87.51	CP092364.1	Mycobacterium goodii strain ATCC 700504	100	87.51	CP092364.1	No	No	No	59.0376	28.3436
12		orf|0|+|2205209-2205656|	GAGACCACCTGCCCAGCGGTGCTGAGAAGCCACCTACACAGCGTCAGGGCCGGCGAATTCGGCGTATCCGTCGTAGTCGGGCTTCATCGCGGCGGCGACGAGTTCCCACAGCACCTCGTCGGTGCCGCCGCCCACGCGTGCGAGTTTCATGTCGCGCCACCACTTGCCCAGCGGGGTCTCGTCGACCAGATAGCCCGAGCCGCCGAAGATGTGCATGCACTCCGAGATCACCTCTTCGCCGAGGCGGGCCGCGGTGACCTTGAACGCGGCCGCGGCGCGCAGGTCGAGCTTGCCGCCGGCGGCGATTCCCGCCAGGCCGTAGCGCAGCATGTCGACGCGGGCCTGCAGGTCGGCCATCCGCATCCGCAGGGCCTGGTGCTCGTAGAGGGTGTGTCCGAA…	1/1	(R)GLVDQIAR	6.48108	0.94	RAAEDVHAL(R)	5.40043	0.67	ETTCPAVLRSHLHSVRAGEFGVSVVVGLHRGGDEFPQHLVGAAAHACEFHVAPPLAQRGLVDQIARAAEDVHALRDHLFAEAGRGDLERGRGAQVELAAGGDSRQAVAQHVDAGLQVGHPHPQGLVLVEGVSELPAFHHARQRDSEDAL	149	Single	Double	No	No	No	No	No	Mycobacterium goodii strain X7B	99	90.79	CP012150.1	Mycobacterium goodii strain ATCC 700504	96	89.35	CP092364.1	No	No	No	1.98374	24.7715
13		orf|0|+|3841204-3842056|	CGCACCGTGCTTCGACGTGATCTCACGCGCGGCGACCAGATAGCCGGCGGGTGGGACGACGACGCCGCCCTCCCCCATGATCGGCTCGAGGAACACCGCCGCGGTCTGGTCGTCGACGGCGGCTTCGAGTGCGGCGACGTCGCCGTAGGGCACGTGCATGACGTTGCCCGGCAGCGGTTCGAACGGGGCCTGCTTGCTGGGCTGACCCGTCAGCGCCAGCGAGCCCATGGTGCGGCCGTGGAAAGCGCCTTCTGCGGCAACGATCTTGGTCTTGCCGGTCAAGCGGGTGATCTTGAACGCGACCTCGTTGGCCTCGGTGCCGGAGTTGCAGAAGAATACCCGCGCCTGCGTGCCGAGCTGCCCGACGAGGGCCTCGGCGAGCGCGATGCCGGGTTCGGT…	1/1	(R)ALTADQR	4.29244	NA	RAELPDEGLGE(R)	7.81213	NA	RTVLRRDLTRGDQIAGGWDDDAALPHDRLEEHRRGLVVDGGFECGDVAVGHVHDVARQRFERGLLAGLTRQRQRAHGAAVESAFCGNDLGLAGQAGDLERDLVGLGAGVAEEYPRLRAELPDEGLGERDAGFGGVQVRRVAQGVELGGDRLDDRGMAVPEQVHRDAPEQVQVLAPVGVGDHRALTADQRQRRCAVVVHHHRFPAALERHWATTLVPVPSSVKSSTSTQCSTRPSITCALGTPPLTARRHASILGTMPDSSFGSSCVSAPVSISLTSEVRSGQSV	284	Single	Single	Nocardia brasiliensis ATCC 700358	Ion transporter	100	47.88	AFU00665.1	Mycobacterium goodii strain ATCC 700504	100	89.68	CP092364.1	Mycobacterium goodii strain ATCC 700504	100	89.68	CP092364.1	No	No	No	44.2185	54.8189
14		orf|0|-|4966072-4966744|	AGCCGTTGACGTGCAGCACGCGTCCGTCGCGGTCGGTGCGCGGGCCGCCCTTGGTGCCCATCGCGCCGACCTTCACCGGCACGGCGTAGAACGGGGCGGTGTCGAGCGGCCCGAGGGTCTGTCGCGCCGGGGTGTCGGCCGACGTGTCGCCCCAGTAGCCGTCGTAGGCGCTGGCGCCGCGGCCGAAATCGGGGTCGACGGGATCGGTGTCGCGGCCGACGTTGTCGTTCCACCGCCGCAAGGTGGCCGCAAGACCCGCGGCGTCGATGCCGGTCCTGGCGCTCAACTCGTCCAGATCGGCCGACTCGCAGAACCAGTCCGGTGCCTGGCCGCCGGGCTCGACGCCGAGGAATCCGTAGCGCTGCAGATGGACCGAGTCGAACACGATCCAGGCCGGAT…	1/1	(*)AVDVQHASVAVGARAALGAHR	8.58604	NA	(*)AVDVQHASVAVGA(R)	6.64966	NA	AVDVQHASVAVGARAALGAHRADLHRHGVERGGVERPEGLSRRGVGRRVAPVAVVGAGAAAEIGVDGIGVAADVVVPPPQGGRKTRGVDAGPGAQLVQIGRLAEPVRCLAAGLDAEESVALQMDRVEHDPGRIVGVTGLGIEVLERAGHRVVLAGLVDEPVARAVDDDAAGPGAFETDAAAAGVPVDRVARDLDHRNPPRLTHVRQIGAVGHRHAQSVTRVVRG	224	Single	Single	Mycobacterium talmoniae	Hypothetical protein	92	55.77	PQM49125.1	Mycobacterium goodii strain X7B	99	89.88	CP012150.1	Mycobacterium goodii strain ATCC 700504	99	89.88	CP092364.1	No	No	No	0	23.4881
15		orf|0|-|5450187-5451333|	AACCCGACCGGATCCCCGACGAGGTGGTGCGTGCCGCCGACCAGATCGAGTTGGTGGACATCACTCCGGAAGCGTTGCGGCGCAGACTTGCCCACGGAAACATCTATCCGCGCGAACGTGTGGATGCCGCGCTGTCCAATTACTTCCGGCCCGAGAACCTGACCGCGCTGCGGCAGTTGGCGTTGCTGTGGCTGGCGGACCAGGTCGACGCGGCATTGGAAAAGTACCGGTCCGCCAACAAGATTCCCGATACGTGGAAGCCGCGCGAGCGGGTGGTGGTCGGGGTGACCGGCGGCCCCGGGTCGGAAACCCAGGTGCGGCGCGCGTCGCTGATCGCCTCCCGCACCGGCGCCGACCTCAAGGTCGTGCACGTCGTGCGGGGCGACGGCCTGACGGTTA…	1/1	(RR)IGDRLAGR	4.35341	NA	(REP)DRAAAVGVAVAGGPG(RR)	6.19649	NA	TRPDPRRGGACRRPDRVGGHHSGSVAAQTCPRKHLSARTCGCRAVQLLPAREPDRAAAVGVAVAGGPGRRGIGKVPVRQQDSRYVEAARAGGGRGDRRPRVGNPGAARVADRLPHRRRPQGRARRAGRRPDGYLGTAEAGPAGPGRQPGGDAAHRHRRRRRGHVDRLRARRQRHAIGGRHVATVPAGPILRRGHHRDRRATVRPTGRPRRHPRRSRDRHLQTSRRTRRIGDRLAGRGGAPTGDLRIVTGRAPAGRGHTDRAVRCRRADDRAAGRHRARGAVGGALGGVDHLLPHRTAQLVRGRRGRQRSHDRCAAGSGDRCCRPGRPNSPALPRRAARVAKRRTTGVVRRRSAARRRSGCLARTGPRDLRAALGESASRPHR	382	Single	Single	No	No	No	No	No	Mycobacteroides chelonae strain NCTC946 genome assembly, chromosome: 1	55	79.91	LR134345.1	Mycolicibacterium phlei strain CCUG 21000	55	79.91	CP014475.1	No	Overlap wirh other genes	No	5.78897	0.000386535				(RR)IGDRLAGR
16		orf|0|+|5885997-5886810|	ACGACCCACCGCCGGTGCGGTGCCCATGACCAAGTCCGCGAGGGCAGCGGCCAGGTCGGCCGCCGCGGACCATGCGCCGCCGGTGCCGATGTGGTGCGCGGTCGGCCTGTCCCTCGCGATGATCGGATCCGCGGCCTTCAACGGCGTCGGCGTCCTGTGCGCGACGGTTCTCGTGGCGGTGGTGATCGTCGCGCTGACGCGCCTGCACGCCAGCGCCGCAGGTGCGGCCACCACATCGGAACTGCTGGGGTCGGTGCTCGGGCCGGTGTCCGCGCGGTTCACCGGGCTGGTGCAGCTTGCGGCGTACGCCGCCCTTGGTGTGGGCGCGGCGGTGTCGCTGGGGCTGCAGCCGTTGGGCATGGCGGGCGTGGACCCGGAAACCGTCTTGACCAGCTGGCT…	1/1	(RR)GPCAAGADVVR	4.01822	NA	RGGAADQDGHGGR(R)	5.01837	NA	TTHRRCGAHDQVREGSGQVGRRGPCAAGADVVRGRPVPRDDRIRGLQRRRRPVRDGSRGGGDRRADAPARQRRRCGHHIGTAGVGARAGVRAVHRAGAACGVRRPWCGRGGVAGAAAVGHGGRGPGNRLDQLALADVGRHRGHRRRHARGGAADQDGHGGRRGAGRPGVAGVLLSGARCHRQDGLGQPAGHGRHREHLDRRHAGRCPATRSQPVRLRGPHRRLGSAALGRTTAWCCGRHHRGVCGGTAGRGEPVDDRRFQPPRHRPSPDRA	271	Single	Single	No	No	No	No	No	Mycobacterium fortuitum subsp. fortuitum DSM 46621 = ATCC 6841	80	67.71	CP014258.1	Mycobacterium fortuitum subsp. fortuitum DSM 46621 = ATCC 6841	80	67.71	CP014258.1	No	Overlap wirh other genes	No	35.3764	5.66241
17		orf|0|-|6720526-6721000|	AGGAGCTCGACAAGAAGCCCGACAAGAAGCCCAGTGTGTTGCCGAGTCTGCTCCTGGGACTGGGTCTGGGCGGTTTCGTCGACGGCATCGTTCTGCACGAGATCCTGCAGTGGCACCACATGATCAGCGGCGCCGAACCCACCGACACGCTGGCCGGACTCGAACTCAACGTCATCGCCGACGGCTTCTTTCACGTCGCCACGTGGCTTCTGGTGTGGGCAGGGTCGATCCTGACGCTCGTGTCGTGGCGGCAAGGGCGCCTCGCGCCGACGTGGTCGTTCCACTTCGGCCTGCTGCTGCTCGGGTGGGGAGTGTTCAACGTCGTCGAAGGCGTGATCGACCACCAGATCCTCGGGGTGCACCACGTGCGCGACGATCTGGGCGCCCCGCTGTCGTGGG…	1/1	(R)VDPDARVVAAR	6.99937	NA	RQEAQCVAESAPGTGSG(R)	5.48496	NA	GARQEARQEAQCVAESAPGTGSGRFRRRHRSARDPAVAPHDQRRRTHRHAGRTRTQRHRRRLLSRRHVASGVGRVDPDARVVAARAPRADVVVPLRPAAARVGSVQRRRRRDRPPDPRGAPRARRSGRPAVVGYRLSDLRPRADRRRMAAVPTGIASP	158	Single	Single	uncultured Nocardioidaceae bacterium	Hypothetical protein	78	44.44	CAA9317678.1	Mycobacterium goodii strain ATCC 700504	95	85.71	CP092364.1	Mycobacterium goodii strain ATCC 700504	95	85.71	CP092364.1	No	Overlap wirh other genes	No	0	6.8174
Blackburn1	Potgieter MG, Nakedi KC, Ambler JM, Nel AJ, Garnett S, Soares NC, Mulder N, Blackburn JM. Proteogenomic Analysis of Mycobacterium smegmatis Using High Resolution Mass Spectrometry. Front Microbiol. 2016 Apr 5;7:427.
Blackburn2	Giddey AD, de Kock E, Nakedi KC, Garnett S, Nel AJ, Soares NC, Blackburn JM. A temporal proteome dynamics study reveals the molecular basis of induced phenotypic resistance in Mycobacterium smegmatis at sub-lethal rifampicin concentrations. Sci Rep. 2017 Mar 6;7:43858.
