# Supplementary material for: Mirror proteases of Ac-Trypsin and Ac-LysargiNase precisely improve novel event identifications in Mycolicibacterium smegmatis MC2 155 by proteogenomic analysis
Source: Front Microbiol. 2022 Oct 12;13:1015140. doi: 10.3389/fmicb.2022.1015140 (PMC9597629; doi:10.3389/fmicb.2022.1015140)
Supplement: Supplementary file 10 [file Table_9.XLSX]

## Sheet: Supplementary Table 9
Supplementary Table 9 | Homologous analysis of 17 novel ORFs of M. smegmatis MC2 155 with 207 typical species from Mycobacteriaceae.
Genus	Species	Novel coding ORFs
		orf|0|+|1060315-1061149|	orf|0|-|1217294-1218644|	orf|0|+|4368726-4369110|	orf|0|+|4634811-4635201|	orf|0|+|5658318-5659182|	orf|0|-|6584055-6584880|	orf|0|+|124501-127159|	orf|0|+|581123-582794|	orf|0|+|813403-813805|	orf|0|+|874119-875610|	orf|0|+|1852179-1853043|	orf|0|+|2205209-2205656|	orf|0|+|3841204-3842056|	orf|0|-|4966072-4966744|	orf|0|-|5450187-5451333|	orf|0|+|5885997-5886810|	orf|0|-|6720526-6721000|
Mycolicibacterium	Mycolicibacterium smegmatis	100	100	100	100	100	99.274	100	100	100	100	100	100	100	100	100	100	100
	Mycolicibacterium vanbaalenii	81.118	0	90.175	0	77.592	77.601	0	0	0	77.176	74.427	79.949	81.163	80.861	71.206	0	78.202
	Mycolicibacterium gilvum	80.382	0	88.255	0	76.583	78.106	0	0	0	78.422	73.183	0	78.261	81.121	0	0	76.821
	Mycolicibacterium aromaticivorans	79.192	0	88.356	0	76.697	0	0	0	0	77.181	68.797	0	81.332	78.402	70.656	0	0
	Mycolicibacterium cosmeticum	80.854	0	90.141	0	78.685	75.862	79.165	81.257	0	76.502	72.27	82.99	84.579	77.926	71.466	0	0
	Mycolicibacterium setense	82.353	0	89.753	0	83.395	80.872	0	0	0	83	77.516	84.673	80.717	82.861	71.944	0	0
	Mycolicibacterium llatzerense	78.266	0	91.93	0	77.228	0	0	0	0	0	70.171	80.679	81.588	0	71.115	0	0
	Mycolicibacterium malmesburyense	81.227	0	91.873	0	78.239	77.415	0	0	0	78.142	0	82.952	80.406	78.39	72.895	0	76.417
	Mycolicibacterium komanii	81.888	0	89.123	0	76.633	78.45	0	0	0	76.981	0	83.715	81.72	78.19	73.776	0	0
	Mycolicibacterium goodii	90.637	0	92.689	93.35	92.593	92.692	89.507	90.49	0	92.451	86.821	90.787	86.211	89.717	70.892	0	0
	Mycolicibacterium neworleansense	0	0	90.459	0	82.426	82.07	81.142	0	0	79.66	76.904	86.717	85.094	83.036	71.479	65.865	0
	Mycolicibacterium fortuitum	83.075	0	91.873	0	83.083	82.332	0	0	0	82.418	78.307	86.683	83.158	82.44	71.441	67.362	0
	Mycolicibacterium novocastrense	81.227	0	89.437	0	74.321	77.628	0	0	0	80.574	0	81.934	80.118	78.752	71.808	0	0
	Mycolicibacterium chlorophenolicum	82.005	0	89.123	0	78.907	78.616	0	0	0	79.89	74	80.463	83.391	81.399	71.142	0	0
	Mycolicibacterium brisbanense	79.923	0	89.123	0	83.767	80.458	0	0	0	81.55	75.553	86.732	84.877	79.732	70.822	65.347	0
	Mycolicibacterium vaccae	81.03	0	90.526	0	79.298	79.07	0	0	0	78.14	74.559	81.491	81.404	82.169	71.113	0	77.728
	Mycolicibacterium celeriflavum	78.947	0	90.106	0	77.114	75.951	0	0	0	80.116	0	85.496	80.841	78.869	0	0	0
	Mycolicibacterium elephantis	80.916	0	90.459	0	79.026	78.388	0	0	0	80.173	0	86.877	81.585	79.556	74.451	0	0
	Mycolicibacterium flavescens	84.085	0	89.123	0	78.14	80.364	0	0	0	79.717	0	84.01	81.477	80.089	72.127	0	0
	Mycolicibacterium bacteremicum	79.847	0	92.096	82.776	75.887	75.183	79.108	0	0	75.973	72.444	89.175	81.143	79.377	72.144	0	0
	Mycolicibacterium rhodesiae	78.844	0	88.699	0	78.074	75	0	0	0	77.598	69.34	0	79.286	79.228	71.416	0	0
	Mycolicibacterium tusciae	80.25	0	88.07	0	77.351	77.791	0	0	0	77.671	0	83.969	80.618	79.525	71.678	0	0
	Mycolicibacterium canariasense	80.336	0	89.085	0	77.819	76.601	79.073	81.764	0	75.704	70.92	82.474	81.623	0	71.076	0	0
	Mycolicibacterium iranicum	78.726	0	90	0	78.256	77.396	0	0	0	77.259	71.82	80.274	74.16	78.869	70.83	0	0
	Mycolicibacterium wolinskyi	82.225	0	90.102	82.005	85.093	82.971	83.371	0	0	83.776	77.551	88.608	85.463	83.952	72.378	67.519	0
	Mycolicibacterium conceptionense	82.427	0	91.166	0	83.045	81.929	0	0	0	80.691	79.688	86.683	81.033	83.208	70.939	64.396	0
	Mycolicibacterium vulneris	80.435	0	87.629	0	73.522	0	0	0	0	0	0	0	80.775	76.889	67.892	0	0
	Mycolicibacterium sphagni	80.151	0	87.456	0	77.805	0	0	0	0	74.417	68.828	79.521	82.339	79.315	69.79	0	0
	Mycolicibacterium brumae	77.191	0	87.143	0	75.479	71.498	0	0	0	0	0	82.514	77.59	0	0	0	0
	Mycolicibacterium stellerae	77.608	0	89.568	0	78.517	77.563	0	0	0	77.715	0	0	79.472	78.519	69.542	0	0
	Mycolicibacterium nivoides	83.016	0	89.753	82.262	82.9	81.613	0	0	0	82.401	76.894	85.714	84.579	83.631	71.24	65.522	0
	Mycolicibacterium obuense	80.799	0	89.825	0	77.588	76.781	0	0	0	78.114	73.592	0	80.024	0	71.766	0	0
	Mycolicibacterium peregrinum	82.152	0	90.136	0	82.404	80.976	0	0	0	81.919	77.675	85.427	84.877	83.631	70.645	65.973	0
	Mycolicibacterium mucogenicum	77.85	0	92.632	0	75.534	0	0	0	0	0	72.481	81.25	81.128	0	71.227	0	0
	Mycolicibacterium hodleri	80.952	0	89.825	81.026	78.429	78.877	0	81.933	0	76.455	71.248	0	78.736	0	70.677	0	76.378
	Mycolicibacterium agri	79.648	0	88.732	0	78.473	77.549	0	0	0	78.1	0	0	80.737	77.596	71.304	0	0
	Mycolicibacterium murale	77.625	0	88.119	0	77.586	77.313	0	0	0	0	74.144	0	78.316	0	71.842	0	79.714
	Mycolicibacterium hippocampi	81.366	0	91.228	0	79.705	78.58	0	0	0	78.108	75.754	79.434	79.653	78.869	71.441	0	79.157
	Mycolicibacterium parafortuitum	81.552	0	90.722	81.795	78.842	79.703	0	0	0	76.583	72.125	81.748	79.502	82.912	73.21	0	76.51
	Mycolicibacterium pulveris	80.971	0	90.459	0	78.034	78.117	0	0	0	80.019	0	86.041	81.49	78.092	72.884	0	76.322
	Mycolicibacterium tokaiense	77.538	0	88.119	0	77.719	77.612	0	0	0	0	73.891	0	79.7	0	71.631	0	0
	Mycolicibacterium moriokaense	79.464	0	88.421	0	77.206	78.358	0	0	0	77.541	0	84.733	81.542	79.346	69.85	0	0
	Mycolicibacterium aichiense	79.156	0	88.356	0	77.792	75.739	0	0	0	77.364	68.632	0	80.072	77.926	71.277	0	0
	Mycolicibacterium duvalii	81.234	0	90.236	0	78.208	0	0	0	0	77.66	73.408	0	80.277	81.109	0	0	0
	Mycolicibacterium fallax	76.705	0	89.123	0	75.796	71.716	0	0	0	0	0	0	76.736	79.073	0	0	0
	Mycolicibacterium alvei	83.354	0	89.123	0	80.9	82.07	0	0	0	78.808	76.471	0	84.994	82.764	70.863	67.27	0
	Mycolicibacterium mageritense	83.142	0	90.877	85.347	83.292	83.678	0	0	0	80.483	77.285	84.878	85.111	83.804	72.679	0	0
	Mycolicibacterium doricum	81.553	0	91.197	0	78.342	0	0	0	0	79.446	72.932	0	82.718	0	0	0	0
	Mycolicibacterium poriferae	81.273	0	91.166	0	78.915	78.034	0	0	0	79.008	72.271	80.928	80.831	80.06	69.8	0	0
	Mycolicibacterium gadium	80.225	0	87.719	0	77.475	76.792	0	0	0	78.571	0	84.478	80.63	78.19	71.429	0	0
	Mycolicibacterium psychrotolerans	81.679	0	89.831	0	79.135	79.73	0	0	0	77.92	74.844	0	81.56	82.169	71.416	0	0
	Mycolicibacterium madagascariense	80.827	0	89.085	0	80.779	77.606	0	0	0	74.031	70.767	0	76.201	79.674	70.656	0	0
	Mycolicibacterium confluentis	77.599	0	88.176	0	76.234	74.545	0	0	0	76.331	0	80.952	81.808	77.893	71.103	0	0
	Mycolicibacterium aubagnense	76.744	0	91.864	0	76.435	0	0	0	0	0	72.598	0	79.385	0	69.581	0	0
	Mycolicibacterium phocaicum	77.102	0	92.982	0	77.178	0	0	0	0	0	69.072	83.551	80.507	0	71.004	0	0
	Mycolicibacterium boenickei	83.65	0	91.166	0	83.131	80.071	0	0	0	83.057	78.954	87.25	85.28	83.185	71.567	0	0
	Mycolicibacterium monacense	83.584	0	88.924	0	79.462	79.951	0	0	0	80.019	74.433	0	82.787	80.952	72.599	0	0
	Mycolicibacterium insubricum	78.459	0	89.474	0	70.991	72.981	0	0	0	75.526	0	84.267	80.836	79.464	72.982	0	0
	Mycolicibacterium litorale	81.951	0	90.493	0	76.331	78.941	0	0	0	78.553	72.335	88.689	83.194	81.333	71.878	0	82.783
	Mycolicibacterium sediminis	81.912	0	89.399	0	78.298	77.017	0	0	0	76.248	71.93	84.518	80.412	80.781	70.588	0	80.679
	Mycolicibacterium arabiense	81.458	0	89.825	0	77.229	77.035	0	0	0	74.807	69.712	84.987	78.972	79.76	71.303	0	79.762
	Mycolicibacterium anyangense	80.253	0	89.825	0	78.608	0	0	0	0	74.642	0	0	79.582	0	71.99	0	0
	Mycolicibacterium sarraceniae	78.244	0	85.616	0	76.332	0	0	0	0	75.694	0	79.177	79.363	78.209	71.216	0	0
	Mycolicibacterium helvum	78.47	0	86.301	0	76.515	0	0	0	0	75.214	69.609	79.487	80.653	78.306	71.316	0	0
	Mycolicibacterium frederiksbergense	78.875	0	89.399	0	78.175	75.646	0	0	0	76.828	71.734	83.896	82.039	79.762	72.52	0	0
	Mycolicibacterium vinylchloridicum	78.519	0	87.805	0	77.525	75.995	0	0	0	75.704	69.887	0	82.36	80.804	0	0	0
	Mycolicibacterium fluoranthenivorans	80.175	0	88.772	0	77.874	77.463	0	80.587	0	76.691	71.859	85.309	82.952	78.37	73.104	0	0
	Mycolicibacterium mengxianglii	75.862	0	87.153	0	75.518	75.795	0	0	0	0	75.282	80.053	79.561	76.612	70.495	0	0
	Mycolicibacterium baixiangningiae	82.242	0	90.845	0	78.877	79.459	0	0	0	76.052	74.222	85.347	79.636	79.136	71.768	0	83.816
	Mycolicibacterium septicum	83.629	0	90.459	82.262	83.024	81.376	0	0	0	82.671	77.525	86.717	85.397	83.482	71.303	65.014	0
	Mycolicibacterium austroafricanum	81.118	0	90.175	0	77.473	77.601	0	0	0	77.273	75.064	80.72	81.517	81.548	71.206	0	78.202
	Mycolicibacterium lutetiense	83.122	0	89.399	0	83.584	81.13	0	0	0	80.782	75.277	84.962	84.39	82.615	70.542	66.861	0
	Mycolicibacterium neoaurum	77.041	0	91.216	0	75.182	75.493	0	0	0	76.443	71.214	85.09	79.724	0	71.353	0	0
	Mycolicibacterium fortunisiensis	82.526	0	81.984	0	82.878	80.526	0	0	0	83.563	79.14	86.935	85.631	82.887	0	64.854	0
	Mycolicibacterium diernhoferi	81.12	0	90.877	0	75.911	0	79.753	0	0	78.17	71.321	86.945	84.125	82.169	71.048	0	76.51
	Mycolicibacterium pallens	80.587	0	86.644	0	76.551	76.196	0	0	0	77.505	69.308	0	79.086	79.613	69.912	0	0
	Mycolicibacterium strain	82.179	0	90.625	0	78.389	77.24	0	0	0	79.257	0	0	81.447	78.498	72.256	0	0
	Mycolicibacterium senegalense	82.465	0	91.519	0	82.921	82.173	0	0	0	82.249	79.427	84.938	84.211	82.934	71.064	0	0
	Mycolicibacterium farcinogenes	82.427	0	91.519	0	83.168	81.929	0	0	0	83.578	79.557	86.683	80.808	82.909	71.453	64.396	0
	Mycolicibacterium rutilum	82.908	0	91.724	0	78.378	79.197	0	0	0	80.889	0	85.751	81.36	79.732	0	0	77.442
	Mycolicibacterium thermoresistibile	80.576	0	90.106	0	79.929	0	0	0	0	0	72.927	83.29	81.594	80.444	0	0	0
	Mycolicibacterium porcinum	85.171	0	90.106	82.262	82.524	81.797	0	0	0	79.959	77.82	87.94	84.848	83.482	71.567	64.632	0
	Mycolicibacterium chubuense	81.491	0	90	0	78.78	78.133	0	0	0	75.895	73.717	80.206	82.346	81.129	70.64	0	0
	Mycolicibacterium phlei	82.781	0	87.847	82.609	80.556	80.964	0	0	0	79.835	0	82.507	84.525	81.306	72.426	0	0
	Mycolicibacterium hassiacum	81.146	0	90.845	80.818	79.234	0	0	0	0	79.285	0	85.974	81.362	80.148	73.162	0	0
	Mycolicibacterium aurum	79.75	0	88.621	0	79.531	76.781	0	0	0	75.272	74.121	0	78.777	79.29	70.844	0	0
	Mycolicibacterium chitae	78.304	0	87.205	0	80.127	77.695	0	0	0	78.351	0	83.548	81.486	78.971	0	0	0
	Mycolicibacterium houstonense	0	0	91.892	0	83.457	80.61	0	0	0	79.701	76.037	88.889	84.696	81.548	72.095	0	0
Mycobacterium	Mycobacterium kansasii	78.535	0	82.759	0	75.676	0	0	0	0	0	0	0	76.146	78.274	68.796	0	0
	Mycobacterium tuberculosis	76.598	0	86.552	0	72.75	0	0	0	0	0	0	79.787	77.576	0	71.761	0	0
	Mycobacterium colombiense	80.818	0	87.372	0	74.17	0	0	0	0	0	0	83.2	78.743	78.519	68.431	0	0
	Mycobacterium canettii	76.598	0	86.552	0	73	0	0	0	0	0	0	79.787	78.301	0	71.778	0	0
	Mycobacterium intracellulare	79.449	0	89.928	0	73.678	0	0	0	0	0	0	82.713	79.808	79.223	68.756	0	0
	Mycobacterium haemophilum	75.99	0	86.851	0	72.626	0	0	0	0	0	0	0	77.687	0	67.209	0	0
	Mycobacterium genavense	79.923	0	87.986	0	73.482	0	0	0	0	0	0	80.533	77.356	0	67.716	0	0
	Mycobacterium avium	80.307	0	90.753	0	74.545	0	0	0	0	0	0	82.306	77.287	80.21	70.784	0	0
	Mycobacterium lepromatosis	72.68	0	84.912	0	0	0	0	0	0	0	0	0	73.582	0	0	0	0
	Mycobacterium nebraskense	79.108	0	87.063	0	75.213	0	0	0	0	0	0	0	82.714	78.955	68.235	0	0
	Mycobacterium lentiflavum	78.772	0	88.929	0	72.393	0	0	0	0	0	0	79.412	78.071	77.959	68.538	0	0
	Mycobacterium europaeum	78.471	0	88.112	0	74.353	0	0	0	0	0	0	0	79.839	79.525	69.071	0	0
	Mycobacterium kyorinense	77.75	0	87.805	0	74.129	0	0	0	0	0	67.087	0	77.48	78.423	68.761	0	0
	Mycobacterium lehmannii	80.199	0	88.462	0	76.855	0	0	0	0	76.646	0	83.715	80.256	79.525	72.383	0	0
	Mycobacterium intermedium	78.625	0	87.986	0	73.358	0	0	0	0	0	0	0	76.005	78.869	68.093	0	0
	Mycobacterium talmoniae	80.595	0	89.825	0	74.66	0	0	0	0	0	69.472	82.85	81.078	77.811	68.902	0	0
	Mycobacterium paraffinicum	79.061	0	88.462	0	73.762	0	0	0	0	0	0	81.432	78.596	79.042	69.3	0	0
	Mycobacterium syngnathidarum	82.636	0	93.286	0	83.168	82.051	0	0	0	83.563	75.51	86.181	83.939	83.482	72.344	65.71	0
	Mycobacterium arosiense	77.411	0	90.034	0	73.144	0	0	0	0	0	0	81.6	80.913	77.959	70.155	0	0
	Mycobacterium angelicum	76.756	0	82.94	0	74.372	0	0	0	0	0	0	0	79.743	78.487	68.561	0	0
	Mycobacterium bouchedurhonense	80.307	0	90.753	0	74.545	0	0	0	0	0	0	82.574	75.857	79.58	70.758	0	0
	Mycobacterium aquaticum	80	0	86.786	79.744	84.029	80.437	0	0	0	82.407	76.098	86.42	86.066	82.196	70.885	0	0
	Mycobacterium alsense	78.536	0	89.384	0	75.564	0	0	0	0	0	0	0	81.904	79.552	0	0	0
	Mycobacterium scrofulaceum	79.449	0	88.462	0	75.567	0	0	0	0	0	0	0	79.771	79.911	69.05	0	0
	Mycobacterium timonense	79.284	0	90.753	0	74.424	0	0	0	0	0	0	82.574	75.559	79.58	70.723	0	0
	Mycobacterium persicum	79.306	0	83.103	0	75.709	0	0	0	0	0	0	0	76.234	79.643	68.015	0	0
	Mycobacterium gordonae	78.626	0	89.046	0	75.558	0	0	0	0	0	68.356	0	76.429	77.3	68.407	0	0
	Mycobacterium palustre	79.526	0	90.625	0	76.335	0	0	0	0	0	0	0	79.334	79.204	69.811	0	0
	Mycobacterium paraense	78.554	0	90.493	0	77.047	0	0	0	0	0	0	0	82.09	78.241	69.098	0	0
	Mycobacterium saskatchewanense	78.553	0	89.753	0	75.216	0	0	0	0	0	0	0	78.296	77.86	68.021	0	0
	Mycobacterium bohemicum	78.731	0	91.166	0	76.015	0	0	0	0	0	69.345	0	77.471	76.488	68.667	0	0
	Mycobacterium gastri	79.949	0	83.448	0	74.821	0	0	0	0	0	0	0	77.126	79.049	67.766	0	0
	Mycobacterium fragae	74.235	0	86.644	0	76	0	0	0	0	0	69.982	0	77.431	76.296	66.577	0	0
	Mycobacterium sherrisii	78.517	0	90.459	0	74.969	0	0	0	0	0	0	79.683	77.419	77.333	69.522	0	0
	Mycobacterium triplex	80.435	0	87.986	0	74.381	0	0	0	0	0	0	80.267	79.568	78.846	69.3	0	0
	Mycobacterium decipiens	78.9	0	86.667	0	72.727	0	0	0	0	0	0	80.053	75.858	76.652	66.965	0	0
	Mycobacterium szulgai	76.628	0	86.572	0	75	0	0	0	0	0	0	0	77.268	78.571	67.863	0	0
	Mycobacterium dioxanotrophicus	80.789	0	86.268	0	83.026	80.097	0	0	0	81.181	75.742	86.548	85.363	81.52	71.025	0	0
	Mycobacterium neumannii	80.649	0	89.161	0	75.975	0	0	0	0	80.019	0	83.503	80.164	79.049	71.944	0	0
	Mycobacterium marseillense	78.822	0	91.727	0	74.261	0	0	0	0	0	0	81.915	79.378	79.407	68.51	0	0
	Mycobacterium shigaense	80.435	0	88.07	0	73.569	0	0	0	0	0	0	0	80.906	78.042	69.546	0	0
	Mycobacterium neglectum	79.183	0	86.851	0	78.424	77.643	0	0	0	79.666	0	84.478	78.571	79.491	72.815	0	0
	Mycobacterium palauense	78.389	0	89.437	0	76.815	75.948	0	0	0	0	72.197	85.028	80.091	78.319	0	0	0
	Mycobacterium celatum	77.096	0	88.112	0	75.97	0	0	0	0	0	68.593	0	78.052	79.315	69.306	0	0
	Mycobacterium montefiorense	79.719	0	88.129	0	73.645	0	0	0	0	0	0	77.926	79.604	78.222	69.311	0	0
	Mycobacterium leprae	72.494	0	84.615	0	0	0	0	0	0	0	0	0	74.23	0	0	0	0
	Mycobacterium kyogaense	80.026	0	90.526	0	77.981	76.98	0	0	0	77.099	72.966	0	79.627	0	71.329	0	0
	Mycobacterium uberis	72.066	0	84.083	0	0	0	0	0	0	0	0	0	74.595	0	0	0	0
	Mycobacterium pseudoshottsii	77.584	0	83.392	0	73.58	0	0	0	0	0	0	0	75.472	77.86	0	0	0
	Mycobacterium paragordonae	78.928	0	87.719	0	75.213	0	0	0	0	0	68.9	0	77.427	78.009	68.481	0	0
	Mycobacterium helveticum	79.014	0	90.69	0	74.484	0	0	0	0	75.048	0	0	80.193	80.24	69.382	0	0
	Mycobacterium grossiae	81.884	0	90.175	0	78.309	76.933	0	0	0	75.021	71.838	83.092	81.775	79.699	70.419	0	0
	Mycobacterium botniense	74.84	0	84.669	0	71.768	0	0	0	0	0	67.37	0	75.116	75.559	67.883	0	0
	Mycobacterium bourgelatii	78.75	0	87.633	0	72.983	0	0	0	0	76.89	69.051	0	76.119	79.464	0	0	72.986
	Mycobacterium novum	78.995	0	88.421	0	72.547	0	0	0	0	0	68.503	79.893	81.004	78.241	68.507	0	0
	Mycobacterium gallinarum	78.753	0	88.07	0	75.699	77.791	0	0	0	0	0	84.478	81.429	79.049	70.044	0	0
	Mycobacterium simiae	76.493	0	88.339	0	75	0	0	0	0	0	0	78.667	77.304	78.614	69.065	0	0
	Mycobacterium cookii	77.707	0	85.159	0	72.806	0	0	0	0	77.218	69.217	0	78.438	78.806	68.364	0	0
	Mycobacterium shottsii	79.055	0	84.806	0	73.801	0	0	0	0	0	0	0	75.556	77.86	0	0	0
	Mycobacterium branderi	77.82	0	87.379	0	75.185	0	0	0	0	78.007	68.401	0	77.535	79.583	68.207	0	0
	Mycobacterium shinjukuense	77.556	0	86.897	0	73.232	0	0	0	0	0	0	0	76.701	0	68.773	0	0
	Mycobacterium conspicuum	81.047	0	87.931	0	75.78	0	0	0	0	0	0	0	77.32	78.009	69.327	0	0
	Mycobacterium florentinum	79.794	0	87.986	0	74.185	0	0	0	0	0	0	79.474	78.738	78.402	68.486	0	0
	Mycobacterium parmense	78.58	0	85.263	0	75	0	0	0	0	0	0	0	79.014	77.926	68.673	0	0
	Mycobacterium heidelbergense	78.133	0	89.384	0	73.026	0	0	0	0	0	0	82.447	82.645	77.91	68.397	0	0
	Mycobacterium lacus	78.375	0	88.693	0	74.784	0	0	0	0	0	0	0	76.72	75.559	0	0	0
	Mycobacterium seoulense	79.028	0	88.112	0	75.092	0	0	0	0	0	0	0	80.298	77.545	69.182	0	0
	Mycobacterium noviomagense	78.027	0	87.018	0	73.953	0	0	0	0	0	67.771	0	80.065	78.027	68.222	0	0
	Mycobacterium paraseoulense	78.517	0	88.462	0	73.537	0	0	0	0	0	0	0	80.849	77.728	70.117	0	0
	Mycobacterium stomatepiae	79.871	0	87.719	0	74.042	0	0	0	0	0	0	79.255	78.382	78.042	68.784	0	0
	Mycobacterium mantenii	79.875	0	86.429	0	74.19	0	0	0	0	0	0	0	78.802	77.63	68.416	0	0
	Mycobacterium vicinigordonae	76.679	0	85.085	0	74.568	0	0	0	0	0	0	0	74.164	76.923	68.801	0	0
	Mycobacterium kubicae	77.877	0	85.159	0	74.847	0	0	0	0	0	0	0	79.378	77.994	68.463	0	0
	Mycobacterium marinum	78.331	0	84.099	0	73.795	0	0	0	0	0	0	0	75.789	77.86	0	0	0
	Mycobacterium paraintracellulare	79.825	0	89.928	0	73.555	0	0	0	0	0	0	82.979	79.517	79.223	68.844	0	0
	Mycobacterium heckeshornense	78.416	0	86.316	0	73.203	0	0	0	0	0	67.762	0	76.14	76.737	69.06	0	0
	Mycobacterium spongiae	76.209	0	86.207	0	70.952	0	0	0	0	0	0	0	74.405	0	0	0	0
	Mycobacterium malmoense	78.822	0	88.772	0	72.628	0	0	0	0	0	0	83.245	82.45	77.463	69.28	0	0
	Mycobacterium ostraviense	78.065	0	83.448	0	75.298	0	0	0	0	0	0	0	77.273	79.346	68.464	0	0
	Mycobacterium numidiamassiliense	78.033	0	88.129	0	74.568	0	0	0	0	0	0	0	77.576	77.381	67.286	0	0
	Mycobacterium ahvazicum	78.161	0	86.713	0	74.473	0	0	0	0	0	0	78.4	81.095	78.139	68.186	0	0
	Mycobacterium simulans	76.854	0	86.348	0	73.529	0	0	0	0	0	0	0	75.205	77.926	67.327	0	0
	Mycobacterium basiliense	75.093	0	83.448	0	73.053	0	0	0	0	0	0	0	75.346	74.813	67.753	0	0
	Mycobacterium shimoidei	76.598	0	84.483	0	74.568	0	0	0	0	0	68.19	0	76.739	77.53	0	0	0
	Mycobacterium xenopi	77.625	0	86.316	0	73.037	0	0	0	0	0	68.05	0	76.771	77.19	69.947	0	0
	Mycobacterium innocens	78.792	0	82.414	0	75.854	0	0	0	0	0	0	0	77.04	79.315	68.079	0	0
	Mycobacterium attenuatum	78.333	0	83.275	0	75.613	0	0	0	0	0	0	0	75.723	76.488	67.978	0	0
	Mycobacterium pseudokansasii	79.177	0	82.414	0	75.339	0	0	0	0	0	0	0	76.573	78.423	67.51	0	0
	Mycobacterium riyadhense	76.471	0	86.441	0	74.574	0	0	0	0	0	0	0	74.62	77.185	69.191	0	0
	Mycobacterium asiaticum	75.94	0	87.857	0	76.084	0	0	0	0	0	0	0	76.575	76.706	68.321	0	0
	Mycobacterium interjectum	0	0	91.901	0	75.31	0	0	0	0	0	0	0	81.257	80.631	69.114	0	0
	Mycobacterium parascrofulaceum	78.5	0	88.811	0	75.639	0	0	0	0	77.416	0	0	80.734	79.583	68.412	0	0
	Mycobacterium rhizamassiliense	80.225	0	85.614	0	72.896	0	0	0	0	0	0	80.052	73.319	78.319	67.968	0	0
	Mycobacterium terramassiliense	78.875	0	90.141	0	74.3	0	0	0	0	0	0	0	79.322	79.941	68.468	0	0
Mycobacteroides	Mycobacteroides saopaulense	73.422	0	85.517	0	69.799	0	0	0	0	0	71.303	77.348	74.321	0	67.504	0	0
	Mycobacteroides immunogenum	71.927	0	84.459	0	71.6	0	0	0	0	74.578	70.979	0	73.095	0	0	0	0
	Mycobacteroides chelonae	70.861	0	84.407	0	71.788	0	0	0	0	0	67.293	0	73.448	0	0	0	0
	Mycobacteroides franklinii	72.34	0	84.138	0	71.909	0	0	0	0	0	69.964	0	70.8	0	0	0	0
	Mycobacteroides stephanolepidis	70.867	0	84.746	0	72.201	0	0	0	0	73.347	66.917	76.316	73.448	0	0	0	0
	Mycobacteroides abscessus	70.732	0	85.223	0	70.738	0	0	0	0	0	70	0	74.338	0	0	0	0
	Mycobacteroides salmoniphilum	73.378	0	84.828	0	69.717	0	0	0	0	74.394	70.641	76.309	73.684	0	0	0	0
Mycolicibacillus	Mycolicibacillus koreense	76.035	0	88.339	0	73.214	0	0	0	0	0	71.453	0	77.346	0	66.714	0	0
	Mycolicibacillus trivialis	73.597	0	89.085	0	72.772	0	0	0	0	0	69.682	0	76.277	0	65.801	0	0
Mycolicibacter	Mycolicibacter sinensis,	79.124	0	88.421	0	73.168	0	0	0	0	0	68.503	79.625	81.004	78.241	68.507	0	0
	Mycolicibacter kumamotonensis	78.033	0	89.085	0	74.3	0	0	0	0	0	68.02	79.946	79.597	80.238	68.481	0	0
	Mycolicibacter algericus	78.737	0	88.772	0	73.892	0	0	0	0	0	67.471	79.893	80.765	79.018	68.587	0	0
	Mycolicibacter arupensis	77.706	0	88.079	0	72.521	0	0	0	0	0	67.339	79.452	81.02	0	68.7	0	0
	Mycolicibacter engbaekii	75.452	0	89.123	0	72.784	0	0	0	0	0	69.107	78.684	80.469	78.261	70.475	0	0
	Mycolicibacter nonchromogenicus	77.238	0	87.889	0	73.358	0	0	0	0	0	67.658	78.061	80.166	77.434	68.074	0	0
	Mycolicibacter senuensis	77.905	0	88.421	0	73.678	0	0	0	0	0	67.602	78.82	82.024	78.72	68.816	0	0
	Mycolicibacter longobardus	78.489	0	85.866	0	74.413	0	0	0	0	0	68.43	80.94	81.667	78.698	67.722	0	0
	Mycolicibacter virginiense	77.081	0	86.755	0	72.852	0	0	0	0	0	67.564	79.634	81.02	77.481	67.958	0	0
	Mycolicibacter algericus	78.737	0	88.772	0	73.892	0	0	0	0	0	67.471	79.893	80.765	79.018	68.587	0	0
	Mycolicibacter hiberniae	75.291	0	82.507	0	72.716	0	0	0	0	0	68.402	81.25	79.499	77.844	70.254	0	0
	Mycolicibacter minnesotensis	76.615	0	86.469	0	72.559	0	0	0	0	0	67.178	79.521	80.21	0	69.037	0	0
	Mycolicibacter heraklionense	78.361	0	86.799	0	73.789	0	0	0	0	0	68.319	81.462	81.049	77.563	68.579	0	0
	Mycolicibacter sp.	78.036	0	85.866	0	0	0	0	0	0	0	68.678	78.329	81.265	77.712	68.43	0	0
	Mycolicibacter terrae	78.161	0	89.085	0	75.062	0	0	0	0	0	68.025	79.675	80.194	0	68.057	0	0
	Mycolicibacter icosiumassiliensis	77.649	0	0	0	73.341	0	0	0	0	0	69.841	80.779	81.613	0	68.326	0	0
